# Supplementary material for: Transcriptome Analysis Reveals the Stress Tolerance Mechanisms of Cadmium in Zoysia japonica
Source: Plants (Basel). 2023 Nov 12;12(22):3833. doi: 10.3390/plants12223833 (PMC10674853; doi:10.3390/plants12223833)
Supplement: Supplementary file 1 [file plants-12-03833-s001.zip]

Archive with 14 entries (14 files):
- Figure S1.tif
- Figure S2.tif
- Figure S3.tif
- Table S1.xlsx
- Table S10.xlsx
- Table S11.xlsx
- Table S2.xlsx
- Table S3.xls
- Table S4.xls
- Table S5.xlsx
- Table S6.xlsx
- Table S7.xlsx
- Table S8.xlsx
- Table S9.xlsx
