# Supplementary material for: Transcriptome Analysis Reveals the Stress Tolerance Mechanisms of Cadmium in Zoysia japonica
Source: Plants (Basel). 2023 Nov 12;12(22):3833. doi: 10.3390/plants12223833 (PMC10674853; doi:10.3390/plants12223833)
Supplement: Supplementary file 1 [file plants-12-03833-s001.zip › Table S1.xlsx]

## Sheet: Sheet1
Table S1 Primer sequences for qRT-PCR analysis
Gene Name	Sequence
Zjn_sc00066.1.g01480.1.sm.mkhc	F-CAAGGTGAAGAAGGAAGGGGA
	R-TGATTGGTCGTTGGTTGCCG
Zjn_sc00094.1.g00080.1.am.mk	F-GCCCTACTCAGCAACCAAGT
	R-GCTGAACGTCAAGACCGAGA
Zjn_sc00002.1.g13730.1.am.mk	F-TACTCGGCGTTCTACTTCGG
	R-TCCCAGAAATCGTCGGTCAG
Zjn_sc00011.1.g02490.1.sm.mk	F-TGGGAAGCGAGTGCTATGTG
	R-GAGGACGAGGAACGTGTTGT
Zjn_sc00106.1.g00260.1.am.mk	F-CATCTACTTCGCCTTCGCCT
	R-TCCTCTTCATCAGCCTTGCG
Zjn_sc00003.1.g09500.1.sm.mkhc	F-ATCGGGGTGATAGCTGGGAT
	R-CCCAGAGCCACCATTTCCTT
Zjn_sc00008.1.g11130.1.sm.mk	F-TTCACCATCGGGTTCCTGTC
	R-GAGCAGCATGGAGTAGCACA
Zjn_sc00058.1.g01990.1.am.mk	F-GTGCTCACCGACTACTGCAT
	R-TGGAGGGGCTTCACGATGTA
Zjn_sc00023.1.g06490.1.sm.mkhc	F-GGCTTCGTCAGAACACTCCT
	R-TCCACCAATACGCACCATCC
