# Supplementary material for: Transcriptome Analysis Reveals the Stress Tolerance Mechanisms of Cadmium in Zoysia japonica
Source: Plants (Basel). 2023 Nov 12;12(22):3833. doi: 10.3390/plants12223833 (PMC10674853; doi:10.3390/plants12223833)
Supplement: Supplementary file 1 [file plants-12-03833-s001.zip › Table S10.xlsx]

## Sheet: Sheet1
gene_id	L_0h_vs_L_12h_de	L_0h_vs_L_12h_log2fc	L_0h_vs_L_12h_pval	L_0h_vs_L_24h_de	L_0h_vs_L_24h_log2fc	L_0h_vs_L_24h_pval	L_0h_vs_L_6h_de	L_0h_vs_L_6h_log2fc	L_0h_vs_L_6h_pval	Chromosome	Start Site	End Site	Direction	Length	Name	GO	KEGG	eggNOG	eggNOG_Category	Swissprot	NR	BP	CC	MF	Pathway
Zjn_sc00002.1.g07630.1.sm.mk	down	-1.68915	0.00053168	down	-1.83555	0.000423814	down	-3.62701	1.13266e-08	Zjn_sc00002.1	3779328	3779653	+	264	Zjn_sc00002.1.g07630.1.sm.mk	GO:0002376;GO:0003674;GO:0003824;GO:0004611;GO:0004612;GO:0005575;GO:0005622;GO:0005623;GO:0005634;GO:0005730;GO:0005737;GO:0005829;GO:0005975;GO:0005996;GO:0006006;GO:0006094;GO:0006950;GO:0006952;GO:0006955;GO:0007154;GO:0008150;GO:0008152;GO:0009058;GO:0009267;GO:0009605;GO:0009607;GO:0009620;GO:0009814;GO:0009817;GO:0009987;GO:0009991;GO:0010035;GO:0010038;GO:0016020;GO:0016036;GO:0016051;GO:…	K01610	3IAH3	C	sp|Q9SLZ0|PCKA_MAIZE Phosphoenolpyruvate carboxykinase (ATP) OS=Zea mays OX=4577 PE=2 SV=1	BAD88616.1 phosphoenolpyruvate carboxykinase [Zoysia japonica]	GO:0002376//immune system process;GO:0005975//carbohydrate metabolic process;GO:0005996//monosaccharide metabolic process;GO:0006006//glucose metabolic process;GO:0006094//gluconeogenesis;GO:0006950//response to stress;GO:0006952//defense response;GO:0006955//immune response;GO:0007154//cell communication;GO:0008150//biological_process;GO:0008152//metabolic process;GO:0009058//biosynthetic proces…	GO:0005575//cellular_component;GO:0005622//intracellular anatomical structure;GO:0005623//obsolete cell;GO:0005634//nucleus;GO:0005730//nucleolus;GO:0005737//cytoplasm;GO:0005829//cytosol;GO:0016020//membrane;GO:0031974//membrane-enclosed lumen;GO:0031981//nuclear lumen;GO:0043226//organelle;GO:0043227//membrane-bounded organelle;GO:0043228//non-membrane-bounded organelle;GO:0043229//intracellula…	GO:0003674//molecular_function;GO:0003824//catalytic activity;GO:0004611//phosphoenolpyruvate carboxykinase activity;GO:0004612//phosphoenolpyruvate carboxykinase (ATP) activity;GO:0016829//lyase activity;GO:0016830//carbon-carbon lyase activity;GO:0016831//carboxy-lyase activity;	ko00710(Carbon fixation in photosynthetic organisms);ko00620(Pyruvate metabolism);ko00020(Citrate cycle (TCA cycle));ko00010(Glycolysis / Gluconeogenesis)
Zjn_sc00018.1.g00280.1.sm.mkhc	down	-1.22079	0.00822578	down	-3.85946	2.39595e-09	down	-4.62149	6.9245e-12	Zjn_sc00018.1	150942	152886	+	651	Zjn_sc00018.1.g00280.1.sm.mkhc	GO:0001101;GO:0003674;GO:0003824;GO:0004611;GO:0005575;GO:0005622;GO:0005623;GO:0005737;GO:0008150;GO:0008964;GO:0009719;GO:0009725;GO:0009735;GO:0010033;GO:0010035;GO:0010167;GO:0016829;GO:0016830;GO:0016831;GO:0042221;GO:0044424;GO:0044464;GO:0050896;GO:0060359;GO:1901698;GO:1901700	K01595	3IM69	C	sp|P29193|CAPP1_SACHY Phosphoenolpyruvate carboxylase, housekeeping isozyme OS=Saccharum hybrid OX=15819 PE=3 SV=1	CAC86370.1 putative phosphoenolpyruvate carboxylase, partial [Eragrostis tenuifolia]	GO:0001101//response to acid chemical;GO:0008150//biological_process;GO:0009719//response to endogenous stimulus;GO:0009725//response to hormone;GO:0009735//response to cytokinin;GO:0010033//response to organic substance;GO:0010035//response to inorganic substance;GO:0010167//response to nitrate;GO:0042221//response to chemical;GO:0050896//response to stimulus;GO:0060359//response to ammonium ion…	GO:0005575//cellular_component;GO:0005622//intracellular anatomical structure;GO:0005623//obsolete cell;GO:0005737//cytoplasm;GO:0044424//obsolete intracellular part;GO:0044464//obsolete cell part;	GO:0003674//molecular_function;GO:0003824//catalytic activity;GO:0004611//phosphoenolpyruvate carboxykinase activity;GO:0008964//phosphoenolpyruvate carboxylase activity;GO:0016829//lyase activity;GO:0016830//carbon-carbon lyase activity;GO:0016831//carboxy-lyase activity;	ko00710(Carbon fixation in photosynthetic organisms);ko00620(Pyruvate metabolism)
Zjn_sc00003.1.g13690.1.am.mk	down	-2.95493	2.77832e-09	down	-1.63408	0.000226056	down	-3.2311	1.14767e-09	Zjn_sc00003.1	5994230	6005913	-	4284	Zjn_sc00003.1.g13690.1.am.mk	-	K05298	3I9GE	G	sp|P25857|G3PB_ARATH Glyceraldehyde-3-phosphate dehydrogenase GAPB, chloroplastic OS=Arabidopsis thaliana OX=3702 GN=GAPB PE=1 SV=2	TVU48513.1 hypothetical protein EJB05_08151 [Eragrostis curvula]	-	-	-	ko00710(Carbon fixation in photosynthetic organisms)
Zjn_sc00002.1.g07580.1.sm.mkhc	down	-2.19322	1.47622e-06	down	-1.41021	0.00111945	down	-4.33282	1.20269e-14	Zjn_sc00002.1	3753737	3757429	+	2214	Zjn_sc00002.1.g07580.1.sm.mkhc	GO:0002376;GO:0003674;GO:0003824;GO:0004611;GO:0004612;GO:0005575;GO:0005622;GO:0005623;GO:0005634;GO:0005730;GO:0005737;GO:0005829;GO:0005975;GO:0005996;GO:0006006;GO:0006094;GO:0006950;GO:0006952;GO:0006955;GO:0007154;GO:0008150;GO:0008152;GO:0009058;GO:0009267;GO:0009605;GO:0009607;GO:0009620;GO:0009814;GO:0009817;GO:0009987;GO:0009991;GO:0010035;GO:0010038;GO:0016020;GO:0016036;GO:0016051;GO:…	K01610	3IAH3	C	sp|Q9SLZ0|PCKA_MAIZE Phosphoenolpyruvate carboxykinase (ATP) OS=Zea mays OX=4577 PE=2 SV=1	BAD88616.1 phosphoenolpyruvate carboxykinase [Zoysia japonica]	GO:0002376//immune system process;GO:0005975//carbohydrate metabolic process;GO:0005996//monosaccharide metabolic process;GO:0006006//glucose metabolic process;GO:0006094//gluconeogenesis;GO:0006950//response to stress;GO:0006952//defense response;GO:0006955//immune response;GO:0007154//cell communication;GO:0008150//biological_process;GO:0008152//metabolic process;GO:0009058//biosynthetic proces…	GO:0005575//cellular_component;GO:0005622//intracellular anatomical structure;GO:0005623//obsolete cell;GO:0005634//nucleus;GO:0005730//nucleolus;GO:0005737//cytoplasm;GO:0005829//cytosol;GO:0016020//membrane;GO:0031974//membrane-enclosed lumen;GO:0031981//nuclear lumen;GO:0043226//organelle;GO:0043227//membrane-bounded organelle;GO:0043228//non-membrane-bounded organelle;GO:0043229//intracellula…	GO:0003674//molecular_function;GO:0003824//catalytic activity;GO:0004611//phosphoenolpyruvate carboxykinase activity;GO:0004612//phosphoenolpyruvate carboxykinase (ATP) activity;GO:0016829//lyase activity;GO:0016830//carbon-carbon lyase activity;GO:0016831//carboxy-lyase activity;	ko00710(Carbon fixation in photosynthetic organisms);ko00620(Pyruvate metabolism);ko00020(Citrate cycle (TCA cycle));ko00010(Glycolysis / Gluconeogenesis)
Zjn_sc00051.1.g01260.1.am.mkhc	down	-1.4862	0.000943382	down	-1.00292	0.0262344	down	-1.92479	0.000127873	Zjn_sc00051.1	909237	915093	+	4185	Zjn_sc00051.1.g01260.1.am.mkhc	GO:0005575;GO:0005622;GO:0005623;GO:0005737;GO:0005975;GO:0006950;GO:0006952;GO:0008150;GO:0008152;GO:0009058;GO:0009507;GO:0009526;GO:0009532;GO:0009534;GO:0009535;GO:0009536;GO:0009570;GO:0009579;GO:0009605;GO:0009607;GO:0009617;GO:0009719;GO:0009725;GO:0009735;GO:0009941;GO:0009987;GO:0010033;GO:0015977;GO:0015979;GO:0016020;GO:0016051;GO:0019253;GO:0019685;GO:0031967;GO:0031975;GO:0031976;GO:…	K01807	3IDA5	G	sp|Q9S726|RPI3_ARATH Probable ribose-5-phosphate isomerase 3, chloroplastic OS=Arabidopsis thaliana OX=3702 GN=RPI3 PE=1 SV=1	TVU41785.1 hypothetical protein EJB05_15333, partial [Eragrostis curvula]	GO:0005975//carbohydrate metabolic process;GO:0006950//response to stress;GO:0006952//defense response;GO:0008150//biological_process;GO:0008152//metabolic process;GO:0009058//biosynthetic process;GO:0009605//response to external stimulus;GO:0009607//response to biotic stimulus;GO:0009617//response to bacterium;GO:0009719//response to endogenous stimulus;GO:0009725//response to hormone;GO:0009735…	GO:0005575//cellular_component;GO:0005622//intracellular anatomical structure;GO:0005623//obsolete cell;GO:0005737//cytoplasm;GO:0009507//chloroplast;GO:0009526//plastid envelope;GO:0009532//plastid stroma;GO:0009534//chloroplast thylakoid;GO:0009535//chloroplast thylakoid membrane;GO:0009536//plastid;GO:0009570//chloroplast stroma;GO:0009579//thylakoid;GO:0009941//chloroplast envelope;GO:0016020…	-	ko00710(Carbon fixation in photosynthetic organisms);ko00030(Pentose phosphate pathway)
Zjn_sc00002.1.g07570.1.sm.mk	down	-3.64715	0.000589925	down	-2.82815	0.00362353	down	-8.32623	2.01679e-07	Zjn_sc00002.1	3752867	3753165	+	237	Zjn_sc00002.1.g07570.1.sm.mk	GO:0002376;GO:0003674;GO:0003824;GO:0004611;GO:0004612;GO:0005575;GO:0005622;GO:0005623;GO:0005634;GO:0005730;GO:0005737;GO:0005829;GO:0005975;GO:0005996;GO:0006006;GO:0006094;GO:0006950;GO:0006952;GO:0006955;GO:0007154;GO:0008150;GO:0008152;GO:0009058;GO:0009267;GO:0009605;GO:0009607;GO:0009620;GO:0009814;GO:0009817;GO:0009987;GO:0009991;GO:0010035;GO:0010038;GO:0016020;GO:0016036;GO:0016051;GO:…	K01610	3IAH3	C	sp|Q9SLZ0|PCKA_MAIZE Phosphoenolpyruvate carboxykinase (ATP) OS=Zea mays OX=4577 PE=2 SV=1	BAD88616.1 phosphoenolpyruvate carboxykinase [Zoysia japonica]	GO:0002376//immune system process;GO:0005975//carbohydrate metabolic process;GO:0005996//monosaccharide metabolic process;GO:0006006//glucose metabolic process;GO:0006094//gluconeogenesis;GO:0006950//response to stress;GO:0006952//defense response;GO:0006955//immune response;GO:0007154//cell communication;GO:0008150//biological_process;GO:0008152//metabolic process;GO:0009058//biosynthetic proces…	GO:0005575//cellular_component;GO:0005622//intracellular anatomical structure;GO:0005623//obsolete cell;GO:0005634//nucleus;GO:0005730//nucleolus;GO:0005737//cytoplasm;GO:0005829//cytosol;GO:0016020//membrane;GO:0031974//membrane-enclosed lumen;GO:0031981//nuclear lumen;GO:0043226//organelle;GO:0043227//membrane-bounded organelle;GO:0043228//non-membrane-bounded organelle;GO:0043229//intracellula…	GO:0003674//molecular_function;GO:0003824//catalytic activity;GO:0004611//phosphoenolpyruvate carboxykinase activity;GO:0004612//phosphoenolpyruvate carboxykinase (ATP) activity;GO:0016829//lyase activity;GO:0016830//carbon-carbon lyase activity;GO:0016831//carboxy-lyase activity;	ko00710(Carbon fixation in photosynthetic organisms);ko00620(Pyruvate metabolism);ko00020(Citrate cycle (TCA cycle));ko00010(Glycolysis / Gluconeogenesis)
Zjn_sc00004.1.g08920.1.sm.mk	down	-1.32479	0.011276	down	-2.40132	0.000153427	down	-4.25132	3.24612e-08	Zjn_sc00004.1	3867642	3869225	-	1155	Zjn_sc00004.1.g08920.1.sm.mk	-	K00855	3IPK0	TZ	sp|P26302|KPPR_WHEAT Phosphoribulokinase, chloroplastic OS=Triticum aestivum OX=4565 PE=2 SV=1	OEL23140.1 Phosphoribulokinase, chloroplastic [Dichanthelium oligosanthes]	-	-	-	ko00710(Carbon fixation in photosynthetic organisms)
Zjn_sc00022.1.g04410.1.sm.mkhc	down	-1.73101	0.000554435	down	-1.51344	0.0054358	down	-4.86692	6.57295e-12	Zjn_sc00022.1	1813996	1817097	-	2343	Zjn_sc00022.1.g04410.1.sm.mkhc	GO:0005575;GO:0005622;GO:0005623;GO:0005737;GO:0009507;GO:0009536;GO:0043226;GO:0043227;GO:0043229;GO:0043231;GO:0044424;GO:0044444;GO:0044464	K00855	3I8PT	TZ	sp|P26302|KPPR_WHEAT Phosphoribulokinase, chloroplastic OS=Triticum aestivum OX=4565 PE=2 SV=1	RLM80932.1 phosphoribulokinase, chloroplastic [Panicum miliaceum]	-	GO:0005575//cellular_component;GO:0005622//intracellular anatomical structure;GO:0005623//obsolete cell;GO:0005737//cytoplasm;GO:0009507//chloroplast;GO:0009536//plastid;GO:0043226//organelle;GO:0043227//membrane-bounded organelle;GO:0043229//intracellular organelle;GO:0043231//intracellular membrane-bounded organelle;GO:0044424//obsolete intracellular part;GO:0044444//obsolete cytoplasmic part;G…	-	ko00710(Carbon fixation in photosynthetic organisms)
Zjn_sc00032.1.g00160.1.sm.mkhc	down	-1.4302	0.00112006	down	-2.29834	2.04063e-07	down	-2.42424	2.59032e-07	Zjn_sc00032.1	170615	176288	-	1702	Zjn_sc00032.1.g00160.1.sm.mkhc	GO:0000166;GO:0001666;GO:0003674;GO:0003824;GO:0004021;GO:0005488;GO:0005524;GO:0005575;GO:0005622;GO:0005623;GO:0005737;GO:0005739;GO:0006082;GO:0006520;GO:0006522;GO:0006524;GO:0006807;GO:0006950;GO:0008144;GO:0008150;GO:0008152;GO:0008483;GO:0009056;GO:0009063;GO:0009078;GO:0009080;GO:0009507;GO:0009536;GO:0009628;GO:0009987;GO:0010035;GO:0010038;GO:0016054;GO:0016740;GO:0016769;GO:0017076;GO:…	K00814	3I4F3	E	sp|P34106|ALA2_PANMI Alanine aminotransferase 2 OS=Panicum miliaceum OX=4540 PE=1 SV=1	RLN19886.1 hypothetical protein C2845_PM02G15860 [Panicum miliaceum]	GO:0001666//response to hypoxia;GO:0006082//organic acid metabolic process;GO:0006520//cellular amino acid metabolic process;GO:0006522//alanine metabolic process;GO:0006524//alanine catabolic process;GO:0006807//nitrogen compound metabolic process;GO:0006950//response to stress;GO:0008150//biological_process;GO:0008152//metabolic process;GO:0009056//catabolic process;GO:0009063//cellular amino a…	GO:0005575//cellular_component;GO:0005622//intracellular anatomical structure;GO:0005623//obsolete cell;GO:0005737//cytoplasm;GO:0005739//mitochondrion;GO:0009507//chloroplast;GO:0009536//plastid;GO:0043226//organelle;GO:0043227//membrane-bounded organelle;GO:0043229//intracellular organelle;GO:0043231//intracellular membrane-bounded organelle;GO:0044424//obsolete intracellular part;GO:0044444//o…	GO:0000166//nucleotide binding;GO:0003674//molecular_function;GO:0003824//catalytic activity;GO:0004021//L-alanine:2-oxoglutarate aminotransferase activity;GO:0005488//binding;GO:0005524//ATP binding;GO:0008144//obsolete drug binding;GO:0008483//transaminase activity;GO:0016740//transferase activity;GO:0016769//transferase activity, transferring nitrogenous groups;GO:0017076//purine nucleotide bi…	ko00710(Carbon fixation in photosynthetic organisms);ko00250(Alanine, aspartate and glutamate metabolism);ko00220(Arginine biosynthesis)
Zjn_sc00003.1.g05480.1.sm.mkhc	down	-2.44571	8.03535e-06	down	-1.13648	0.0163579	down	-5.85673	8.74571e-15	Zjn_sc00003.1	2573885	2575765	+	1568	Zjn_sc00003.1.g05480.1.sm.mkhc	GO:0003674;GO:0003824;GO:0005575;GO:0005576;GO:0005622;GO:0005623;GO:0005737;GO:0005829;GO:0005975;GO:0005984;GO:0005985;GO:0005986;GO:0005996;GO:0006000;GO:0006002;GO:0006006;GO:0006091;GO:0006094;GO:0006793;GO:0006796;GO:0006950;GO:0008150;GO:0008152;GO:0009058;GO:0009266;GO:0009311;GO:0009312;GO:0009409;GO:0009507;GO:0009526;GO:0009532;GO:0009536;GO:0009570;GO:0009628;GO:0009719;GO:0009725;GO:…	K03841	3I9FG	G	sp|A2XEX2|F16P1_ORYSI Fructose-1,6-bisphosphatase, chloroplastic OS=Oryza sativa subsp. indica OX=39946 GN=OsI_10887 PE=1 SV=1	TVU47623.1 hypothetical protein EJB05_07229 [Eragrostis curvula]	GO:0005975//carbohydrate metabolic process;GO:0005984//disaccharide metabolic process;GO:0005985//sucrose metabolic process;GO:0005986//sucrose biosynthetic process;GO:0005996//monosaccharide metabolic process;GO:0006000//fructose metabolic process;GO:0006002//fructose 6-phosphate metabolic process;GO:0006006//glucose metabolic process;GO:0006091//generation of precursor metabolites and energy;GO…	GO:0005575//cellular_component;GO:0005576//extracellular region;GO:0005622//intracellular anatomical structure;GO:0005623//obsolete cell;GO:0005737//cytoplasm;GO:0005829//cytosol;GO:0009507//chloroplast;GO:0009526//plastid envelope;GO:0009532//plastid stroma;GO:0009536//plastid;GO:0009570//chloroplast stroma;GO:0010319//stromule;GO:0031967//organelle envelope;GO:0031975//envelope;GO:0043226//orga…	GO:0003674//molecular_function;GO:0003824//catalytic activity;GO:0016787//hydrolase activity;GO:0016788//hydrolase activity, acting on ester bonds;GO:0016791//phosphatase activity;GO:0019203//carbohydrate phosphatase activity;GO:0042132//fructose 1,6-bisphosphate 1-phosphatase activity;GO:0042578//phosphoric ester hydrolase activity;GO:0050308//sugar-phosphatase activity;	ko00710(Carbon fixation in photosynthetic organisms);ko00051(Fructose and mannose metabolism);ko00030(Pentose phosphate pathway);ko00010(Glycolysis / Gluconeogenesis)
Zjn_sc00012.1.g09460.1.sm.mk	down	-1.63909	0.000151142	down	-2.60719	4.76679e-08	down	-3.75196	4.32208e-14	Zjn_sc00012.1	4213272	4213511	+	240	Zjn_sc00012.1.g09460.1.sm.mk	-	K01006	-	-	sp|P11155|PPDK1_MAIZE Pyruvate, phosphate dikinase 1, chloroplastic OS=Zea mays OX=4577 GN=PPDK1 PE=1 SV=2	XP_004962130.1 pyruvate, phosphate dikinase 2 [Setaria italica] &gt;XP_034588420.1 pyruvate, phosphate dikinase 2 [Setaria viridis] &gt;RCV17789.1 hypothetical protein SETIT_3G247900v2 [Setaria italica] &gt;RCV17790.1 hypothetical protein SETIT_3G247900v2 [Setaria italica] &gt;TKW27394.1 hypothetical protein SEVIR_3G253900v2 [Setaria viridis]	-	-	-	ko00710(Carbon fixation in photosynthetic organisms);ko00620(Pyruvate metabolism);ko00010(Glycolysis / Gluconeogenesis)
Zjn_sc00027.1.g05910.1.sm.mkhc	down	-1.43697	0.000815625	down	-2.24988	5.71455e-07	down	-3.66697	8.22993e-12	Zjn_sc00027.1	2438735	2441357	+	1411	Zjn_sc00027.1.g05910.1.sm.mkhc	GO:0005575;GO:0005622;GO:0005623;GO:0005737;GO:0009507;GO:0009536;GO:0043226;GO:0043227;GO:0043229;GO:0043231;GO:0044424;GO:0044444;GO:0044464	K00927	3I6CS	G	sp|P12782|PGKH_WHEAT Phosphoglycerate kinase, chloroplastic OS=Triticum aestivum OX=4565 PE=2 SV=1	TVU20025.1 hypothetical protein EJB05_36212, partial [Eragrostis curvula]	-	GO:0005575//cellular_component;GO:0005622//intracellular anatomical structure;GO:0005623//obsolete cell;GO:0005737//cytoplasm;GO:0009507//chloroplast;GO:0009536//plastid;GO:0043226//organelle;GO:0043227//membrane-bounded organelle;GO:0043229//intracellular organelle;GO:0043231//intracellular membrane-bounded organelle;GO:0044424//obsolete intracellular part;GO:0044444//obsolete cytoplasmic part;G…	-	ko00710(Carbon fixation in photosynthetic organisms);ko00010(Glycolysis / Gluconeogenesis)
Zjn_sc00025.1.g01280.1.sm.mkhc	down	-1.70311	8.84755e-05	down	-1.55105	0.000350024	down	-4.34433	1.21989e-17	Zjn_sc00025.1	969243	977134	-	3098	Zjn_sc00025.1.g01280.1.sm.mkhc	GO:0005575;GO:0005622;GO:0005623;GO:0005634;GO:0005737;GO:0005829;GO:0009507;GO:0009532;GO:0009536;GO:0009570;GO:0043226;GO:0043227;GO:0043229;GO:0043231;GO:0044422;GO:0044424;GO:0044434;GO:0044435;GO:0044444;GO:0044446;GO:0044464	K01006	3I3TU	F	sp|P11155|PPDK1_MAIZE Pyruvate, phosphate dikinase 1, chloroplastic OS=Zea mays OX=4577 GN=PPDK1 PE=1 SV=2	XP_025805934.1 pyruvate, phosphate dikinase 2 [Panicum hallii] &gt;PAN19601.1 hypothetical protein PAHAL_3G285100 [Panicum hallii] &gt;PUZ66053.1 hypothetical protein GQ55_3G275900 [Panicum hallii var. hallii]	-	GO:0005575//cellular_component;GO:0005622//intracellular anatomical structure;GO:0005623//obsolete cell;GO:0005634//nucleus;GO:0005737//cytoplasm;GO:0005829//cytosol;GO:0009507//chloroplast;GO:0009532//plastid stroma;GO:0009536//plastid;GO:0009570//chloroplast stroma;GO:0043226//organelle;GO:0043227//membrane-bounded organelle;GO:0043229//intracellular organelle;GO:0043231//intracellular membrane…	-	ko00710(Carbon fixation in photosynthetic organisms);ko00620(Pyruvate metabolism);ko00010(Glycolysis / Gluconeogenesis)
Zjn_sc00047.1.g02000.1.sm.mkhc	down	-1.40325	0.000936037	down	-1.05089	0.0129542	down	-2.16011	9.20225e-06	Zjn_sc00047.1	1028192	1031834	-	1550	Zjn_sc00047.1.g02000.1.sm.mkhc	GO:0003674;GO:0003824;GO:0004069;GO:0005488;GO:0005507;GO:0005575;GO:0005622;GO:0005623;GO:0005737;GO:0005739;GO:0006082;GO:0006103;GO:0006520;GO:0006531;GO:0006536;GO:0006807;GO:0008150;GO:0008152;GO:0008483;GO:0009064;GO:0009066;GO:0009987;GO:0010035;GO:0010038;GO:0016740;GO:0016769;GO:0019752;GO:0042221;GO:0043167;GO:0043169;GO:0043226;GO:0043227;GO:0043229;GO:0043231;GO:0043436;GO:0043648;GO:…	K14455	3I3R2	E	sp|P46643|AAT1_ARATH Aspartate aminotransferase, mitochondrial OS=Arabidopsis thaliana OX=3702 GN=ASP1 PE=1 SV=1	TVU33203.1 hypothetical protein EJB05_24993 [Eragrostis curvula]	GO:0006082//organic acid metabolic process;GO:0006103//2-oxoglutarate metabolic process;GO:0006520//cellular amino acid metabolic process;GO:0006531//aspartate metabolic process;GO:0006536//glutamate metabolic process;GO:0006807//nitrogen compound metabolic process;GO:0008150//biological_process;GO:0008152//metabolic process;GO:0009064//glutamine family amino acid metabolic process;GO:0009066//as…	GO:0005575//cellular_component;GO:0005622//intracellular anatomical structure;GO:0005623//obsolete cell;GO:0005737//cytoplasm;GO:0005739//mitochondrion;GO:0043226//organelle;GO:0043227//membrane-bounded organelle;GO:0043229//intracellular organelle;GO:0043231//intracellular membrane-bounded organelle;GO:0044424//obsolete intracellular part;GO:0044444//obsolete cytoplasmic part;GO:0044464//obsolet…	GO:0003674//molecular_function;GO:0003824//catalytic activity;GO:0004069//L-aspartate:2-oxoglutarate aminotransferase activity;GO:0005488//binding;GO:0005507//copper ion binding;GO:0008483//transaminase activity;GO:0016740//transferase activity;GO:0016769//transferase activity, transferring nitrogenous groups;GO:0043167//ion binding;GO:0043169//cation binding;GO:0046872//metal ion binding;GO:0046…	ko00960(Tropane, piperidine and pyridine alkaloid biosynthesis);ko00950(Isoquinoline alkaloid biosynthesis);ko00710(Carbon fixation in photosynthetic organisms);ko00400(Phenylalanine, tyrosine and tryptophan biosynthesis);ko00360(Phenylalanine metabolism);ko00350(Tyrosine metabolism);ko00330(Arginine and proline metabolism);ko00270(Cysteine and methionine metabolism);ko00250(Alanine, aspartate an…
Zjn_sc00009.1.g06460.1.sm.mkhc	down	-2.7755	6.86643e-10	down	-1.72159	9.33536e-05	down	-4.21044	1.23134e-16	Zjn_sc00009.1	2787719	2790608	-	1245	Zjn_sc00009.1.g06460.1.sm.mkhc	GO:0000271;GO:0003674;GO:0003824;GO:0005575;GO:0005576;GO:0005622;GO:0005623;GO:0005737;GO:0005975;GO:0005976;GO:0005982;GO:0005984;GO:0005985;GO:0005986;GO:0005996;GO:0006000;GO:0006002;GO:0006006;GO:0006073;GO:0006094;GO:0006793;GO:0006796;GO:0006950;GO:0006952;GO:0008150;GO:0008152;GO:0009058;GO:0009059;GO:0009250;GO:0009311;GO:0009312;GO:0009507;GO:0009526;GO:0009532;GO:0009536;GO:0009570;GO:…	K01100	3ICBT	G	sp|P46285|S17P_WHEAT Sedoheptulose-1,7-bisphosphatase, chloroplastic OS=Triticum aestivum OX=4565 PE=2 SV=1	KAF8717036.1 hypothetical protein HU200_026146 [Digitaria exilis] &gt;KAF8775301.1 hypothetical protein HU200_004708 [Digitaria exilis]	GO:0000271//polysaccharide biosynthetic process;GO:0005975//carbohydrate metabolic process;GO:0005976//polysaccharide metabolic process;GO:0005982//starch metabolic process;GO:0005984//disaccharide metabolic process;GO:0005985//sucrose metabolic process;GO:0005986//sucrose biosynthetic process;GO:0005996//monosaccharide metabolic process;GO:0006000//fructose metabolic process;GO:0006002//fructose…	GO:0005575//cellular_component;GO:0005576//extracellular region;GO:0005622//intracellular anatomical structure;GO:0005623//obsolete cell;GO:0005737//cytoplasm;GO:0009507//chloroplast;GO:0009526//plastid envelope;GO:0009532//plastid stroma;GO:0009536//plastid;GO:0009570//chloroplast stroma;GO:0009579//thylakoid;GO:0009941//chloroplast envelope;GO:0031967//organelle envelope;GO:0031975//envelope;GO…	GO:0003674//molecular_function;GO:0003824//catalytic activity;GO:0016787//hydrolase activity;GO:0016788//hydrolase activity, acting on ester bonds;GO:0016791//phosphatase activity;GO:0019203//carbohydrate phosphatase activity;GO:0042132//fructose 1,6-bisphosphate 1-phosphatase activity;GO:0042578//phosphoric ester hydrolase activity;GO:0050278//sedoheptulose-bisphosphatase activity;GO:0050308//su…	ko00710(Carbon fixation in photosynthetic organisms)
Zjn_sc00002.1.g06880.1.sm.mkhc	down	-1.38773	0.00183396	down	-1.05811	0.0361302	down	-4.76534	9.97183e-17	Zjn_sc00002.1	3453707	3454421	+	592	Zjn_sc00002.1.g06880.1.sm.mkhc	GO:0003674;GO:0003824;GO:0005575;GO:0005576;GO:0005622;GO:0005623;GO:0005737;GO:0005829;GO:0005975;GO:0005984;GO:0005985;GO:0005986;GO:0005996;GO:0006000;GO:0006002;GO:0006006;GO:0006091;GO:0006094;GO:0006793;GO:0006796;GO:0006950;GO:0008150;GO:0008152;GO:0009058;GO:0009266;GO:0009311;GO:0009312;GO:0009409;GO:0009507;GO:0009526;GO:0009532;GO:0009536;GO:0009570;GO:0009628;GO:0009719;GO:0009725;GO:…	K03841	3I9FG	G	sp|A2XEX2|F16P1_ORYSI Fructose-1,6-bisphosphatase, chloroplastic OS=Oryza sativa subsp. indica OX=39946 GN=OsI_10887 PE=1 SV=1	ACF82322.1 unknown [Zea mays]	GO:0005975//carbohydrate metabolic process;GO:0005984//disaccharide metabolic process;GO:0005985//sucrose metabolic process;GO:0005986//sucrose biosynthetic process;GO:0005996//monosaccharide metabolic process;GO:0006000//fructose metabolic process;GO:0006002//fructose 6-phosphate metabolic process;GO:0006006//glucose metabolic process;GO:0006091//generation of precursor metabolites and energy;GO…	GO:0005575//cellular_component;GO:0005576//extracellular region;GO:0005622//intracellular anatomical structure;GO:0005623//obsolete cell;GO:0005737//cytoplasm;GO:0005829//cytosol;GO:0009507//chloroplast;GO:0009526//plastid envelope;GO:0009532//plastid stroma;GO:0009536//plastid;GO:0009570//chloroplast stroma;GO:0010319//stromule;GO:0031967//organelle envelope;GO:0031975//envelope;GO:0043226//orga…	GO:0003674//molecular_function;GO:0003824//catalytic activity;GO:0016787//hydrolase activity;GO:0016788//hydrolase activity, acting on ester bonds;GO:0016791//phosphatase activity;GO:0019203//carbohydrate phosphatase activity;GO:0042132//fructose 1,6-bisphosphate 1-phosphatase activity;GO:0042578//phosphoric ester hydrolase activity;GO:0050308//sugar-phosphatase activity;	ko00710(Carbon fixation in photosynthetic organisms);ko00051(Fructose and mannose metabolism);ko00030(Pentose phosphate pathway);ko00010(Glycolysis / Gluconeogenesis)
Zjn_sc00067.1.g02410.1.sm.mkhc	down	-2.19612	1.98886e-05	down	-2.22717	4.22454e-05	down	-3.89784	8.06386e-10	Zjn_sc00067.1	1160911	1164062	-	2316	Zjn_sc00067.1.g02410.1.sm.mkhc	GO:0003674;GO:0003824;GO:0004802;GO:0005488;GO:0005509;GO:0016740;GO:0016744;GO:0030145;GO:0043167;GO:0043169;GO:0046872;GO:0046914;GO:0050897	K00615	3IG6E	G	sp|Q7SIC9|TKTC_MAIZE Transketolase, chloroplastic OS=Zea mays OX=4577 PE=1 SV=1	RLM55715.1 hypothetical protein C2845_PM10G01720 [Panicum miliaceum]	-	-	GO:0003674//molecular_function;GO:0003824//catalytic activity;GO:0004802//transketolase activity;GO:0005488//binding;GO:0005509//calcium ion binding;GO:0016740//transferase activity;GO:0016744//transketolase or transaldolase activity;GO:0030145//manganese ion binding;GO:0043167//ion binding;GO:0043169//cation binding;GO:0046872//metal ion binding;GO:0046914//transition metal ion binding;GO:005089…	ko00710(Carbon fixation in photosynthetic organisms);ko00030(Pentose phosphate pathway)
Zjn_sc00006.1.g01560.1.sm.mk	down	-2.68611	5.69332e-06	down	-1.74517	0.00246019	down	-4.14873	3.4218e-09	Zjn_sc00006.1	681725	683097	-	1173	Zjn_sc00006.1.g01560.1.sm.mk	GO:0008150;GO:0009314;GO:0009416;GO:0009628;GO:0050896	K05298	3IA2C	G	sp|P09315|G3PA_MAIZE Glyceraldehyde-3-phosphate dehydrogenase A, chloroplastic OS=Zea mays OX=4577 GN=GAPA PE=2 SV=1	TVU14190.1 hypothetical protein EJB05_37639 [Eragrostis curvula]	GO:0008150//biological_process;GO:0009314//response to radiation;GO:0009416//response to light stimulus;GO:0009628//response to abiotic stimulus;GO:0050896//response to stimulus;	-	-	ko00710(Carbon fixation in photosynthetic organisms)
Zjn_sc00010.1.g04340.1.am.mk	down	-1.02333	0.0158163	down	-2.50023	6.22933e-06	down	-4.40161	6.00281e-13	Zjn_sc00010.1	4011185	4012044	-	669	Zjn_sc00010.1.g04340.1.am.mk	GO:0005575;GO:0005622;GO:0005623;GO:0005737;GO:0009507;GO:0009536;GO:0043226;GO:0043227;GO:0043229;GO:0043231;GO:0044424;GO:0044444;GO:0044464	K01602	3IEI4	E	sp|A2Y205|RBS1_ORYSI Ribulose bisphosphate carboxylase small subunit, chloroplastic OS=Oryza sativa subsp. indica OX=39946 GN=RBCS PE=2 SV=2	TVU51612.1 hypothetical protein EJB05_03052 [Eragrostis curvula]	-	GO:0005575//cellular_component;GO:0005622//intracellular anatomical structure;GO:0005623//obsolete cell;GO:0005737//cytoplasm;GO:0009507//chloroplast;GO:0009536//plastid;GO:0043226//organelle;GO:0043227//membrane-bounded organelle;GO:0043229//intracellular organelle;GO:0043231//intracellular membrane-bounded organelle;GO:0044424//obsolete intracellular part;GO:0044444//obsolete cytoplasmic part;G…	-	ko00710(Carbon fixation in photosynthetic organisms);ko00630(Glyoxylate and dicarboxylate metabolism)
Zjn_sc00012.1.g09470.1.sm.mkhc	down	-1.46922	0.000627447	down	-1.21159	0.00463023	down	-3.37365	2.61192e-12	Zjn_sc00012.1	4216582	4222158	+	2856	Zjn_sc00012.1.g09470.1.sm.mkhc	GO:0005575;GO:0005622;GO:0005623;GO:0005634;GO:0005737;GO:0005829;GO:0009507;GO:0009532;GO:0009536;GO:0009570;GO:0043226;GO:0043227;GO:0043229;GO:0043231;GO:0044422;GO:0044424;GO:0044434;GO:0044435;GO:0044444;GO:0044446;GO:0044464	K01006	3I3TU	F	sp|Q42368|PPDK2_MAIZE Pyruvate, phosphate dikinase 2 OS=Zea mays OX=4577 GN=PPDK2 PE=1 SV=2	KAF8719802.1 hypothetical protein HU200_024559 [Digitaria exilis]	-	GO:0005575//cellular_component;GO:0005622//intracellular anatomical structure;GO:0005623//obsolete cell;GO:0005634//nucleus;GO:0005737//cytoplasm;GO:0005829//cytosol;GO:0009507//chloroplast;GO:0009532//plastid stroma;GO:0009536//plastid;GO:0009570//chloroplast stroma;GO:0043226//organelle;GO:0043227//membrane-bounded organelle;GO:0043229//intracellular organelle;GO:0043231//intracellular membrane…	-	ko00710(Carbon fixation in photosynthetic organisms);ko00620(Pyruvate metabolism);ko00010(Glycolysis / Gluconeogenesis)
Zjn_sc00034.1.g05900.1.sm.mkhc	down	-1.42493	0.000959047	down	-1.64604	0.000135719	down	-2.53778	4.68697e-08	Zjn_sc00034.1	2443423	2445981	-	1209	Zjn_sc00034.1.g05900.1.sm.mkhc	GO:0003674;GO:0003824;GO:0005575;GO:0005622;GO:0005623;GO:0005737;GO:0005829;GO:0005975;GO:0005984;GO:0005985;GO:0005986;GO:0005996;GO:0006000;GO:0006002;GO:0006006;GO:0006094;GO:0006793;GO:0006796;GO:0008150;GO:0008152;GO:0009058;GO:0009311;GO:0009312;GO:0009987;GO:0016051;GO:0016311;GO:0016787;GO:0016788;GO:0016791;GO:0019203;GO:0019318;GO:0019319;GO:0019637;GO:0030388;GO:0034637;GO:0042132;GO:…	K03841	3I7DS	G	sp|Q43139|F16P2_SACHY Fructose-1,6-bisphosphatase, cytosolic OS=Saccharum hybrid OX=15819 GN=CFBP PE=2 SV=2	OEL38906.1 Fructose-1,6-bisphosphatase, cytosolic [Dichanthelium oligosanthes]	GO:0005975//carbohydrate metabolic process;GO:0005984//disaccharide metabolic process;GO:0005985//sucrose metabolic process;GO:0005986//sucrose biosynthetic process;GO:0005996//monosaccharide metabolic process;GO:0006000//fructose metabolic process;GO:0006002//fructose 6-phosphate metabolic process;GO:0006006//glucose metabolic process;GO:0006094//gluconeogenesis;GO:0006793//phosphorus metabolic …	GO:0005575//cellular_component;GO:0005622//intracellular anatomical structure;GO:0005623//obsolete cell;GO:0005737//cytoplasm;GO:0005829//cytosol;GO:0044424//obsolete intracellular part;GO:0044444//obsolete cytoplasmic part;GO:0044464//obsolete cell part;	GO:0003674//molecular_function;GO:0003824//catalytic activity;GO:0016787//hydrolase activity;GO:0016788//hydrolase activity, acting on ester bonds;GO:0016791//phosphatase activity;GO:0019203//carbohydrate phosphatase activity;GO:0042132//fructose 1,6-bisphosphate 1-phosphatase activity;GO:0042578//phosphoric ester hydrolase activity;GO:0050308//sugar-phosphatase activity;	ko00710(Carbon fixation in photosynthetic organisms);ko00051(Fructose and mannose metabolism);ko00030(Pentose phosphate pathway);ko00010(Glycolysis / Gluconeogenesis)
Zjn_sc00003.1.g11200.1.am.mkhc	down	-1.38685	0.00148817	down	-1.78241	6.13777e-05	down	-3.14615	1.47104e-10	Zjn_sc00003.1	5067762	5070830	-	932	Zjn_sc00003.1.g11200.1.am.mkhc	GO:0003674;GO:0003824;GO:0004750;GO:0005488;GO:0005575;GO:0005622;GO:0005623;GO:0005737;GO:0005829;GO:0005975;GO:0005996;GO:0006081;GO:0006098;GO:0006139;GO:0006725;GO:0006732;GO:0006733;GO:0006739;GO:0006753;GO:0006793;GO:0006796;GO:0006807;GO:0008150;GO:0008152;GO:0009052;GO:0009056;GO:0009058;GO:0009117;GO:0009507;GO:0009534;GO:0009535;GO:0009536;GO:0009579;GO:0009987;GO:0015977;GO:0015979;GO:…	K01783	3IG6B	G	sp|Q9ZTP5|RPE_ORYSJ Ribulose-phosphate 3-epimerase, chloroplastic OS=Oryza sativa subsp. japonica OX=39947 GN=RPE PE=1 SV=2	KAG2554464.1 hypothetical protein PVAP13_9KG607000 [Panicum virgatum]	GO:0005975//carbohydrate metabolic process;GO:0005996//monosaccharide metabolic process;GO:0006081//cellular aldehyde metabolic process;GO:0006098//pentose-phosphate shunt;GO:0006139//nucleobase-containing compound metabolic process;GO:0006725//cellular aromatic compound metabolic process;GO:0006732//obsolete coenzyme metabolic process;GO:0006733//obsolete oxidoreduction coenzyme metabolic proces…	GO:0005575//cellular_component;GO:0005622//intracellular anatomical structure;GO:0005623//obsolete cell;GO:0005737//cytoplasm;GO:0005829//cytosol;GO:0009507//chloroplast;GO:0009534//chloroplast thylakoid;GO:0009535//chloroplast thylakoid membrane;GO:0009536//plastid;GO:0009579//thylakoid;GO:0016020//membrane;GO:0031976//plastid thylakoid;GO:0031984//organelle subcompartment;GO:0034357//photosynth…	GO:0003674//molecular_function;GO:0003824//catalytic activity;GO:0004750//ribulose-phosphate 3-epimerase activity;GO:0005488//binding;GO:0016853//isomerase activity;GO:0016854//racemase and epimerase activity;GO:0016857//racemase and epimerase activity, acting on carbohydrates and derivatives;GO:0043167//ion binding;GO:0043169//cation binding;GO:0046872//metal ion binding;	ko00710(Carbon fixation in photosynthetic organisms);ko00040(Pentose and glucuronate interconversions);ko00030(Pentose phosphate pathway)
Zjn_sc00002.1.g06870.1.sm.mk	down	-1.4199	0.00622594	down	-1.77797	0.00234523	down	-5.00305	3.73509e-10	Zjn_sc00002.1	3452868	3453603	+	663	Zjn_sc00002.1.g06870.1.sm.mk	GO:0003674;GO:0003824;GO:0005575;GO:0005576;GO:0005622;GO:0005623;GO:0005737;GO:0005829;GO:0005975;GO:0005984;GO:0005985;GO:0005986;GO:0005996;GO:0006000;GO:0006002;GO:0006006;GO:0006091;GO:0006094;GO:0006793;GO:0006796;GO:0006950;GO:0008150;GO:0008152;GO:0009058;GO:0009266;GO:0009311;GO:0009312;GO:0009409;GO:0009507;GO:0009526;GO:0009532;GO:0009536;GO:0009570;GO:0009628;GO:0009719;GO:0009725;GO:…	K03841	3I9FG	G	sp|A2XEX2|F16P1_ORYSI Fructose-1,6-bisphosphatase, chloroplastic OS=Oryza sativa subsp. indica OX=39946 GN=OsI_10887 PE=1 SV=1	TVU47623.1 hypothetical protein EJB05_07229 [Eragrostis curvula]	GO:0005975//carbohydrate metabolic process;GO:0005984//disaccharide metabolic process;GO:0005985//sucrose metabolic process;GO:0005986//sucrose biosynthetic process;GO:0005996//monosaccharide metabolic process;GO:0006000//fructose metabolic process;GO:0006002//fructose 6-phosphate metabolic process;GO:0006006//glucose metabolic process;GO:0006091//generation of precursor metabolites and energy;GO…	GO:0005575//cellular_component;GO:0005576//extracellular region;GO:0005622//intracellular anatomical structure;GO:0005623//obsolete cell;GO:0005737//cytoplasm;GO:0005829//cytosol;GO:0009507//chloroplast;GO:0009526//plastid envelope;GO:0009532//plastid stroma;GO:0009536//plastid;GO:0009570//chloroplast stroma;GO:0010319//stromule;GO:0031967//organelle envelope;GO:0031975//envelope;GO:0043226//orga…	GO:0003674//molecular_function;GO:0003824//catalytic activity;GO:0016787//hydrolase activity;GO:0016788//hydrolase activity, acting on ester bonds;GO:0016791//phosphatase activity;GO:0019203//carbohydrate phosphatase activity;GO:0042132//fructose 1,6-bisphosphate 1-phosphatase activity;GO:0042578//phosphoric ester hydrolase activity;GO:0050308//sugar-phosphatase activity;	ko00710(Carbon fixation in photosynthetic organisms);ko00051(Fructose and mannose metabolism);ko00030(Pentose phosphate pathway);ko00010(Glycolysis / Gluconeogenesis)
Zjn_sc00008.1.g07580.1.sm.mkhc	down	-1.40534	0.000920214	down	-1.75299	9.42398e-05	down	-1.88407	0.000106906	Zjn_sc00008.1	3295620	3299695	+	801	Zjn_sc00008.1.g07580.1.sm.mkhc	GO:0003674;GO:0003824;GO:0004069;GO:0005488;GO:0005507;GO:0005575;GO:0005622;GO:0005623;GO:0005737;GO:0005739;GO:0006082;GO:0006103;GO:0006520;GO:0006531;GO:0006536;GO:0006807;GO:0008150;GO:0008152;GO:0008483;GO:0009064;GO:0009066;GO:0009987;GO:0010035;GO:0010038;GO:0016740;GO:0016769;GO:0019752;GO:0042221;GO:0043167;GO:0043169;GO:0043226;GO:0043227;GO:0043229;GO:0043231;GO:0043436;GO:0043648;GO:…	K14455	3IE5E	E	sp|P46643|AAT1_ARATH Aspartate aminotransferase, mitochondrial OS=Arabidopsis thaliana OX=3702 GN=ASP1 PE=1 SV=1	TVU01281.1 hypothetical protein EJB05_53244 [Eragrostis curvula] &gt;TVU07814.1 hypothetical protein EJB05_41183 [Eragrostis curvula]	GO:0006082//organic acid metabolic process;GO:0006103//2-oxoglutarate metabolic process;GO:0006520//cellular amino acid metabolic process;GO:0006531//aspartate metabolic process;GO:0006536//glutamate metabolic process;GO:0006807//nitrogen compound metabolic process;GO:0008150//biological_process;GO:0008152//metabolic process;GO:0009064//glutamine family amino acid metabolic process;GO:0009066//as…	GO:0005575//cellular_component;GO:0005622//intracellular anatomical structure;GO:0005623//obsolete cell;GO:0005737//cytoplasm;GO:0005739//mitochondrion;GO:0043226//organelle;GO:0043227//membrane-bounded organelle;GO:0043229//intracellular organelle;GO:0043231//intracellular membrane-bounded organelle;GO:0044424//obsolete intracellular part;GO:0044444//obsolete cytoplasmic part;GO:0044464//obsolet…	GO:0003674//molecular_function;GO:0003824//catalytic activity;GO:0004069//L-aspartate:2-oxoglutarate aminotransferase activity;GO:0005488//binding;GO:0005507//copper ion binding;GO:0008483//transaminase activity;GO:0016740//transferase activity;GO:0016769//transferase activity, transferring nitrogenous groups;GO:0043167//ion binding;GO:0043169//cation binding;GO:0046872//metal ion binding;GO:0046…	ko00960(Tropane, piperidine and pyridine alkaloid biosynthesis);ko00950(Isoquinoline alkaloid biosynthesis);ko00710(Carbon fixation in photosynthetic organisms);ko00400(Phenylalanine, tyrosine and tryptophan biosynthesis);ko00360(Phenylalanine metabolism);ko00350(Tyrosine metabolism);ko00330(Arginine and proline metabolism);ko00270(Cysteine and methionine metabolism);ko00250(Alanine, aspartate an…
Zjn_sc00037.1.g03700.1.sm.mkhc	down	-3.01576	3.09263e-11	down	-1.34106	0.00181167	down	-3.29414	1.69922e-11	Zjn_sc00037.1	1767753	1770888	-	1727	Zjn_sc00037.1.g03700.1.sm.mkhc	GO:0005575;GO:0005622;GO:0005623;GO:0005737;GO:0044424;GO:0044464	K00927	3I2UD	G	sp|P12783|PGKY_WHEAT Phosphoglycerate kinase, cytosolic OS=Triticum aestivum OX=4565 PE=2 SV=1	CAD6251745.1 unnamed protein product [Miscanthus lutarioriparius]	-	GO:0005575//cellular_component;GO:0005622//intracellular anatomical structure;GO:0005623//obsolete cell;GO:0005737//cytoplasm;GO:0044424//obsolete intracellular part;GO:0044464//obsolete cell part;	-	ko00710(Carbon fixation in photosynthetic organisms);ko00010(Glycolysis / Gluconeogenesis)
Zjn_sc00092.1.g01560.1.sm.mkhc	down	-1.63774	0.00507858	down	-2.0765	0.00284719	down	-3.73592	1.76054e-06	Zjn_sc00092.1	771880	777734	+	2362	Zjn_sc00092.1.g01560.1.sm.mkhc	GO:0000166;GO:0003674;GO:0003824;GO:0004470;GO:0004471;GO:0005488;GO:0005515;GO:0005524;GO:0005575;GO:0005622;GO:0005623;GO:0005737;GO:0005739;GO:0005759;GO:0006082;GO:0006090;GO:0006108;GO:0008144;GO:0008150;GO:0008152;GO:0008270;GO:0009507;GO:0009536;GO:0009987;GO:0016491;GO:0016614;GO:0016615;GO:0016616;GO:0017076;GO:0019752;GO:0030554;GO:0031974;GO:0032553;GO:0032555;GO:0032559;GO:0032787;GO:…	K00028	3I4W9	C	sp|P37225|MAON_SOLTU NAD-dependent malic enzyme 59 kDa isoform, mitochondrial OS=Solanum tuberosum OX=4113 PE=1 SV=1	XP_039832200.1 NAD-dependent malic enzyme 59 kDa isoform, mitochondrial-like isoform X2 [Panicum virgatum] &gt;KAG2537148.1 hypothetical protein PVAP13_9NG251700 [Panicum virgatum]	GO:0006082//organic acid metabolic process;GO:0006090//pyruvate metabolic process;GO:0006108//malate metabolic process;GO:0008150//biological_process;GO:0008152//metabolic process;GO:0009987//cellular process;GO:0019752//carboxylic acid metabolic process;GO:0032787//monocarboxylic acid metabolic process;GO:0043436//oxoacid metabolic process;GO:0043648//dicarboxylic acid metabolic process;GO:00442…	GO:0005575//cellular_component;GO:0005622//intracellular anatomical structure;GO:0005623//obsolete cell;GO:0005737//cytoplasm;GO:0005739//mitochondrion;GO:0005759//mitochondrial matrix;GO:0009507//chloroplast;GO:0009536//plastid;GO:0031974//membrane-enclosed lumen;GO:0043226//organelle;GO:0043227//membrane-bounded organelle;GO:0043229//intracellular organelle;GO:0043231//intracellular membrane-bo…	GO:0000166//nucleotide binding;GO:0003674//molecular_function;GO:0003824//catalytic activity;GO:0004470//malic enzyme activity;GO:0004471//malate dehydrogenase (decarboxylating) (NAD+) activity;GO:0005488//binding;GO:0005515//protein binding;GO:0005524//ATP binding;GO:0008144//obsolete drug binding;GO:0008270//zinc ion binding;GO:0016491//oxidoreductase activity;GO:0016614//oxidoreductase activit…	ko00710(Carbon fixation in photosynthetic organisms);ko00620(Pyruvate metabolism)
Zjn_sc00007.1.g08070.1.sm.mkhc	down	-1.3949	0.00119124	down	-1.90891	2.22764e-05	down	-5.03365	2.33864e-19	Zjn_sc00007.1	3560721	3563050	-	1598	Zjn_sc00007.1.g08070.1.sm.mkhc	GO:0005575;GO:0005622;GO:0005623;GO:0005737;GO:0009507;GO:0009536;GO:0043226;GO:0043227;GO:0043229;GO:0043231;GO:0044424;GO:0044444;GO:0044464	K00855	3I8PT	TZ	sp|P26302|KPPR_WHEAT Phosphoribulokinase, chloroplastic OS=Triticum aestivum OX=4565 PE=2 SV=1	RLN08098.1 phosphoribulokinase, chloroplastic [Panicum miliaceum]	-	GO:0005575//cellular_component;GO:0005622//intracellular anatomical structure;GO:0005623//obsolete cell;GO:0005737//cytoplasm;GO:0009507//chloroplast;GO:0009536//plastid;GO:0043226//organelle;GO:0043227//membrane-bounded organelle;GO:0043229//intracellular organelle;GO:0043231//intracellular membrane-bounded organelle;GO:0044424//obsolete intracellular part;GO:0044444//obsolete cytoplasmic part;G…	-	ko00710(Carbon fixation in photosynthetic organisms)
Zjn_sc00002.1.g07640.1.sm.mkhc	down	-1.24015	0.00417548	down	-1.05291	0.0156733	down	-3.02972	1.57562e-10	Zjn_sc00002.1	3780434	3783920	+	2351	Zjn_sc00002.1.g07640.1.sm.mkhc	GO:0002376;GO:0003674;GO:0003824;GO:0004611;GO:0004612;GO:0005575;GO:0005622;GO:0005623;GO:0005634;GO:0005730;GO:0005737;GO:0005829;GO:0005975;GO:0005996;GO:0006006;GO:0006094;GO:0006950;GO:0006952;GO:0006955;GO:0007154;GO:0008150;GO:0008152;GO:0009058;GO:0009267;GO:0009605;GO:0009607;GO:0009620;GO:0009814;GO:0009817;GO:0009987;GO:0009991;GO:0010035;GO:0010038;GO:0016020;GO:0016036;GO:0016051;GO:…	K01610	3IAH3	C	sp|Q9SLZ0|PCKA_MAIZE Phosphoenolpyruvate carboxykinase (ATP) OS=Zea mays OX=4577 PE=2 SV=1	BAD88616.1 phosphoenolpyruvate carboxykinase [Zoysia japonica]	GO:0002376//immune system process;GO:0005975//carbohydrate metabolic process;GO:0005996//monosaccharide metabolic process;GO:0006006//glucose metabolic process;GO:0006094//gluconeogenesis;GO:0006950//response to stress;GO:0006952//defense response;GO:0006955//immune response;GO:0007154//cell communication;GO:0008150//biological_process;GO:0008152//metabolic process;GO:0009058//biosynthetic proces…	GO:0005575//cellular_component;GO:0005622//intracellular anatomical structure;GO:0005623//obsolete cell;GO:0005634//nucleus;GO:0005730//nucleolus;GO:0005737//cytoplasm;GO:0005829//cytosol;GO:0016020//membrane;GO:0031974//membrane-enclosed lumen;GO:0031981//nuclear lumen;GO:0043226//organelle;GO:0043227//membrane-bounded organelle;GO:0043228//non-membrane-bounded organelle;GO:0043229//intracellula…	GO:0003674//molecular_function;GO:0003824//catalytic activity;GO:0004611//phosphoenolpyruvate carboxykinase activity;GO:0004612//phosphoenolpyruvate carboxykinase (ATP) activity;GO:0016829//lyase activity;GO:0016830//carbon-carbon lyase activity;GO:0016831//carboxy-lyase activity;	ko00710(Carbon fixation in photosynthetic organisms);ko00620(Pyruvate metabolism);ko00020(Citrate cycle (TCA cycle));ko00010(Glycolysis / Gluconeogenesis)
Zjn_sc00018.1.g00270.1.sm.mk	down	-1.12356	0.038778	down	-4.52379	6.08196e-08	down	-4.50593	4.55089e-08	Zjn_sc00018.1	150176	150400	+	225	Zjn_sc00018.1.g00270.1.sm.mk	GO:0001101;GO:0003674;GO:0003824;GO:0004611;GO:0005575;GO:0005622;GO:0005623;GO:0005737;GO:0008150;GO:0008964;GO:0009719;GO:0009725;GO:0009735;GO:0010033;GO:0010035;GO:0010167;GO:0016829;GO:0016830;GO:0016831;GO:0042221;GO:0044424;GO:0044464;GO:0050896;GO:0060359;GO:1901698;GO:1901700	K01595	3IM69	C	sp|P04711|CAPP1_MAIZE Phosphoenolpyruvate carboxylase 1 OS=Zea mays OX=4577 GN=PEP1 PE=1 SV=2	CAA30158.1 unnamed protein product, partial [Zea mays]	GO:0001101//response to acid chemical;GO:0008150//biological_process;GO:0009719//response to endogenous stimulus;GO:0009725//response to hormone;GO:0009735//response to cytokinin;GO:0010033//response to organic substance;GO:0010035//response to inorganic substance;GO:0010167//response to nitrate;GO:0042221//response to chemical;GO:0050896//response to stimulus;GO:0060359//response to ammonium ion…	GO:0005575//cellular_component;GO:0005622//intracellular anatomical structure;GO:0005623//obsolete cell;GO:0005737//cytoplasm;GO:0044424//obsolete intracellular part;GO:0044464//obsolete cell part;	GO:0003674//molecular_function;GO:0003824//catalytic activity;GO:0004611//phosphoenolpyruvate carboxykinase activity;GO:0008964//phosphoenolpyruvate carboxylase activity;GO:0016829//lyase activity;GO:0016830//carbon-carbon lyase activity;GO:0016831//carboxy-lyase activity;	ko00710(Carbon fixation in photosynthetic organisms);ko00620(Pyruvate metabolism)
Zjn_sc00040.1.g05490.1.am.mk	down	-1.07981	0.0129356	down	-1.43511	0.00112202	down	-3.92137	8.11539e-15	Zjn_sc00040.1	2352776	2356968	+	1701	Zjn_sc00040.1.g05490.1.am.mk	GO:0000271;GO:0003674;GO:0003824;GO:0005575;GO:0005576;GO:0005622;GO:0005623;GO:0005737;GO:0005975;GO:0005976;GO:0005982;GO:0005984;GO:0005985;GO:0005986;GO:0005996;GO:0006000;GO:0006002;GO:0006006;GO:0006073;GO:0006094;GO:0006793;GO:0006796;GO:0006950;GO:0006952;GO:0008150;GO:0008152;GO:0009058;GO:0009059;GO:0009250;GO:0009311;GO:0009312;GO:0009507;GO:0009526;GO:0009532;GO:0009536;GO:0009570;GO:…	K01100	3ICBT	G	sp|P46285|S17P_WHEAT Sedoheptulose-1,7-bisphosphatase, chloroplastic OS=Triticum aestivum OX=4565 PE=2 SV=1	TVU36478.1 hypothetical protein EJB05_18414 [Eragrostis curvula]	GO:0000271//polysaccharide biosynthetic process;GO:0005975//carbohydrate metabolic process;GO:0005976//polysaccharide metabolic process;GO:0005982//starch metabolic process;GO:0005984//disaccharide metabolic process;GO:0005985//sucrose metabolic process;GO:0005986//sucrose biosynthetic process;GO:0005996//monosaccharide metabolic process;GO:0006000//fructose metabolic process;GO:0006002//fructose…	GO:0005575//cellular_component;GO:0005576//extracellular region;GO:0005622//intracellular anatomical structure;GO:0005623//obsolete cell;GO:0005737//cytoplasm;GO:0009507//chloroplast;GO:0009526//plastid envelope;GO:0009532//plastid stroma;GO:0009536//plastid;GO:0009570//chloroplast stroma;GO:0009579//thylakoid;GO:0009941//chloroplast envelope;GO:0031967//organelle envelope;GO:0031975//envelope;GO…	GO:0003674//molecular_function;GO:0003824//catalytic activity;GO:0016787//hydrolase activity;GO:0016788//hydrolase activity, acting on ester bonds;GO:0016791//phosphatase activity;GO:0019203//carbohydrate phosphatase activity;GO:0042132//fructose 1,6-bisphosphate 1-phosphatase activity;GO:0042578//phosphoric ester hydrolase activity;GO:0050278//sedoheptulose-bisphosphatase activity;GO:0050308//su…	ko00710(Carbon fixation in photosynthetic organisms)
Zjn_sc00028.1.g01510.1.sm.mk	down	-2.82041	1.32564e-07	down	-1.56892	0.00119117	down	-5.16675	3.09384e-15	Zjn_sc00028.1	1199983	1201269	+	1167	Zjn_sc00028.1.g01510.1.sm.mk	GO:0003674;GO:0003824;GO:0004332;GO:0005575;GO:0005622;GO:0005623;GO:0005737;GO:0005975;GO:0005996;GO:0006006;GO:0006082;GO:0006090;GO:0006091;GO:0006094;GO:0006096;GO:0006139;GO:0006163;GO:0006164;GO:0006165;GO:0006725;GO:0006732;GO:0006733;GO:0006753;GO:0006754;GO:0006757;GO:0006793;GO:0006796;GO:0006807;GO:0008150;GO:0008152;GO:0009056;GO:0009058;GO:0009108;GO:0009117;GO:0009123;GO:0009124;GO:…	K01623	3I2I9	G	sp|Q40677|ALFP_ORYSJ Fructose-bisphosphate aldolase, chloroplastic OS=Oryza sativa subsp. japonica OX=39947 GN=ALDP PE=1 SV=2	RLM99825.1 fructose-bisphosphate aldolase, chloroplastic [Panicum miliaceum]	GO:0005975//carbohydrate metabolic process;GO:0005996//monosaccharide metabolic process;GO:0006006//glucose metabolic process;GO:0006082//organic acid metabolic process;GO:0006090//pyruvate metabolic process;GO:0006091//generation of precursor metabolites and energy;GO:0006094//gluconeogenesis;GO:0006096//glycolytic process;GO:0006139//nucleobase-containing compound metabolic process;GO:0006163//…	GO:0005575//cellular_component;GO:0005622//intracellular anatomical structure;GO:0005623//obsolete cell;GO:0005737//cytoplasm;GO:0044424//obsolete intracellular part;GO:0044464//obsolete cell part;	GO:0003674//molecular_function;GO:0003824//catalytic activity;GO:0004332//fructose-bisphosphate aldolase activity;GO:0016829//lyase activity;GO:0016830//carbon-carbon lyase activity;GO:0016832//aldehyde-lyase activity;	ko00710(Carbon fixation in photosynthetic organisms);ko00051(Fructose and mannose metabolism);ko00030(Pentose phosphate pathway);ko00010(Glycolysis / Gluconeogenesis)
Zjn_sc00012.1.g08010.1.sm.mkhc	down	-1.58863	0.0012296	down	-1.56901	0.00223462	down	-3.92463	6.11588e-09	Zjn_sc00012.1	3422955	3425709	-	1146	Zjn_sc00012.1.g08010.1.sm.mkhc	GO:0005575;GO:0005622;GO:0005623;GO:0005737;GO:0009507;GO:0009536;GO:0043226;GO:0043227;GO:0043229;GO:0043231;GO:0044424;GO:0044444;GO:0044464	K00927	3I6CS	G	sp|P12782|PGKH_WHEAT Phosphoglycerate kinase, chloroplastic OS=Triticum aestivum OX=4565 PE=2 SV=1	TVU20025.1 hypothetical protein EJB05_36212, partial [Eragrostis curvula]	-	GO:0005575//cellular_component;GO:0005622//intracellular anatomical structure;GO:0005623//obsolete cell;GO:0005737//cytoplasm;GO:0009507//chloroplast;GO:0009536//plastid;GO:0043226//organelle;GO:0043227//membrane-bounded organelle;GO:0043229//intracellular organelle;GO:0043231//intracellular membrane-bounded organelle;GO:0044424//obsolete intracellular part;GO:0044444//obsolete cytoplasmic part;G…	-	ko00710(Carbon fixation in photosynthetic organisms);ko00010(Glycolysis / Gluconeogenesis)
Zjn_sc00017.1.g07170.1.sm.mk	down	-1.21718	0.00434215	down	-1.19677	0.00486567	down	-1.79924	8.5155e-05	Zjn_sc00017.1	3372081	3377400	-	852	Zjn_sc00017.1.g07170.1.sm.mk	GO:0003674;GO:0003824;GO:0005575;GO:0005622;GO:0005623;GO:0005737;GO:0006082;GO:0006091;GO:0006099;GO:0006101;GO:0006107;GO:0006108;GO:0006139;GO:0006725;GO:0006732;GO:0006733;GO:0006734;GO:0006753;GO:0006793;GO:0006796;GO:0006807;GO:0008150;GO:0008152;GO:0009060;GO:0009117;GO:0009987;GO:0015980;GO:0016491;GO:0016614;GO:0016615;GO:0016616;GO:0016999;GO:0017144;GO:0019362;GO:0019637;GO:0019674;GO:…	K00025	3ID4G	C	sp|Q7XDC8|MDHC_ORYSJ Malate dehydrogenase, cytoplasmic OS=Oryza sativa subsp. japonica OX=39947 GN=Os10g0478200 PE=1 SV=3	XP_025795219.1 malate dehydrogenase, cytoplasmic [Panicum hallii] &gt;PAN46868.1 hypothetical protein PAHAL_9G220900 [Panicum hallii] &gt;RLN15884.1 malate dehydrogenase, cytoplasmic [Panicum miliaceum] &gt;RLN39946.1 malate dehydrogenase, cytoplasmic [Panicum miliaceum]	GO:0006082//organic acid metabolic process;GO:0006091//generation of precursor metabolites and energy;GO:0006099//tricarboxylic acid cycle;GO:0006101//citrate metabolic process;GO:0006107//oxaloacetate metabolic process;GO:0006108//malate metabolic process;GO:0006139//nucleobase-containing compound metabolic process;GO:0006725//cellular aromatic compound metabolic process;GO:0006732//obsolete coe…	GO:0005575//cellular_component;GO:0005622//intracellular anatomical structure;GO:0005623//obsolete cell;GO:0005737//cytoplasm;GO:0044424//obsolete intracellular part;GO:0044464//obsolete cell part;	GO:0003674//molecular_function;GO:0003824//catalytic activity;GO:0016491//oxidoreductase activity;GO:0016614//oxidoreductase activity, acting on CH-OH group of donors;GO:0016615//malate dehydrogenase activity;GO:0016616//oxidoreductase activity, acting on the CH-OH group of donors, NAD or NADP as acceptor;GO:0030060//L-malate dehydrogenase activity;	ko00710(Carbon fixation in photosynthetic organisms);ko00630(Glyoxylate and dicarboxylate metabolism);ko00620(Pyruvate metabolism);ko00270(Cysteine and methionine metabolism);ko00020(Citrate cycle (TCA cycle))
Zjn_sc00009.1.g05360.1.sm.mkhc	down	-1.41885	0.00107593	down	-2.94434	1.05454e-10	down	-3.14715	1.0691e-10	Zjn_sc00009.1	2392877	2395307	-	1214	Zjn_sc00009.1.g05360.1.sm.mkhc	GO:0003674;GO:0003824;GO:0005575;GO:0005622;GO:0005623;GO:0005737;GO:0005829;GO:0005975;GO:0005984;GO:0005985;GO:0005986;GO:0005996;GO:0006000;GO:0006002;GO:0006006;GO:0006094;GO:0006793;GO:0006796;GO:0008150;GO:0008152;GO:0009058;GO:0009311;GO:0009312;GO:0009987;GO:0016051;GO:0016311;GO:0016787;GO:0016788;GO:0016791;GO:0019203;GO:0019318;GO:0019319;GO:0019637;GO:0030388;GO:0034637;GO:0042132;GO:…	K03841	3I7DS	G	sp|Q43139|F16P2_SACHY Fructose-1,6-bisphosphatase, cytosolic OS=Saccharum hybrid OX=15819 GN=CFBP PE=2 SV=2	OEL38906.1 Fructose-1,6-bisphosphatase, cytosolic [Dichanthelium oligosanthes]	GO:0005975//carbohydrate metabolic process;GO:0005984//disaccharide metabolic process;GO:0005985//sucrose metabolic process;GO:0005986//sucrose biosynthetic process;GO:0005996//monosaccharide metabolic process;GO:0006000//fructose metabolic process;GO:0006002//fructose 6-phosphate metabolic process;GO:0006006//glucose metabolic process;GO:0006094//gluconeogenesis;GO:0006793//phosphorus metabolic …	GO:0005575//cellular_component;GO:0005622//intracellular anatomical structure;GO:0005623//obsolete cell;GO:0005737//cytoplasm;GO:0005829//cytosol;GO:0044424//obsolete intracellular part;GO:0044444//obsolete cytoplasmic part;GO:0044464//obsolete cell part;	GO:0003674//molecular_function;GO:0003824//catalytic activity;GO:0016787//hydrolase activity;GO:0016788//hydrolase activity, acting on ester bonds;GO:0016791//phosphatase activity;GO:0019203//carbohydrate phosphatase activity;GO:0042132//fructose 1,6-bisphosphate 1-phosphatase activity;GO:0042578//phosphoric ester hydrolase activity;GO:0050308//sugar-phosphatase activity;	ko00710(Carbon fixation in photosynthetic organisms);ko00051(Fructose and mannose metabolism);ko00030(Pentose phosphate pathway);ko00010(Glycolysis / Gluconeogenesis)
Zjn_sc00008.1.g07820.1.sm.mkhc	down	-3.54015	1.14892e-14	down	-2.48094	2.07532e-08	down	-6.2425	2.08129e-29	Zjn_sc00008.1	3410367	3414384	-	3100	Zjn_sc00008.1.g07820.1.sm.mkhc	GO:0001101;GO:0003674;GO:0003824;GO:0004611;GO:0005575;GO:0005622;GO:0005623;GO:0005737;GO:0008150;GO:0008964;GO:0009719;GO:0009725;GO:0009735;GO:0010033;GO:0010035;GO:0010167;GO:0016829;GO:0016830;GO:0016831;GO:0042221;GO:0044424;GO:0044464;GO:0050896;GO:0060359;GO:1901698;GO:1901700	K01595	3IM69	C	sp|P04711|CAPP1_MAIZE Phosphoenolpyruvate carboxylase 1 OS=Zea mays OX=4577 GN=PEP1 PE=1 SV=2	AAG42288.1 phosphoenolpyruvate carboxylase [Chloris gayana]	GO:0001101//response to acid chemical;GO:0008150//biological_process;GO:0009719//response to endogenous stimulus;GO:0009725//response to hormone;GO:0009735//response to cytokinin;GO:0010033//response to organic substance;GO:0010035//response to inorganic substance;GO:0010167//response to nitrate;GO:0042221//response to chemical;GO:0050896//response to stimulus;GO:0060359//response to ammonium ion…	GO:0005575//cellular_component;GO:0005622//intracellular anatomical structure;GO:0005623//obsolete cell;GO:0005737//cytoplasm;GO:0044424//obsolete intracellular part;GO:0044464//obsolete cell part;	GO:0003674//molecular_function;GO:0003824//catalytic activity;GO:0004611//phosphoenolpyruvate carboxykinase activity;GO:0008964//phosphoenolpyruvate carboxylase activity;GO:0016829//lyase activity;GO:0016830//carbon-carbon lyase activity;GO:0016831//carboxy-lyase activity;	ko00710(Carbon fixation in photosynthetic organisms);ko00620(Pyruvate metabolism)
Zjn_sc00018.1.g00290.1.sm.mkhc	down	-1.39366	0.00120639	down	-2.55454	2.52741e-08	down	-4.33476	4.57186e-17	Zjn_sc00018.1	153785	155064	+	1091	Zjn_sc00018.1.g00290.1.sm.mkhc	GO:0001101;GO:0003674;GO:0003824;GO:0004611;GO:0005575;GO:0005622;GO:0005623;GO:0005737;GO:0008150;GO:0008964;GO:0009719;GO:0009725;GO:0009735;GO:0010033;GO:0010035;GO:0010167;GO:0016829;GO:0016830;GO:0016831;GO:0042221;GO:0044424;GO:0044464;GO:0050896;GO:0060359;GO:1901698;GO:1901700	K01595	3IM69	C	sp|P04711|CAPP1_MAIZE Phosphoenolpyruvate carboxylase 1 OS=Zea mays OX=4577 GN=PEP1 PE=1 SV=2	AAG42288.1 phosphoenolpyruvate carboxylase [Chloris gayana]	GO:0001101//response to acid chemical;GO:0008150//biological_process;GO:0009719//response to endogenous stimulus;GO:0009725//response to hormone;GO:0009735//response to cytokinin;GO:0010033//response to organic substance;GO:0010035//response to inorganic substance;GO:0010167//response to nitrate;GO:0042221//response to chemical;GO:0050896//response to stimulus;GO:0060359//response to ammonium ion…	GO:0005575//cellular_component;GO:0005622//intracellular anatomical structure;GO:0005623//obsolete cell;GO:0005737//cytoplasm;GO:0044424//obsolete intracellular part;GO:0044464//obsolete cell part;	GO:0003674//molecular_function;GO:0003824//catalytic activity;GO:0004611//phosphoenolpyruvate carboxykinase activity;GO:0008964//phosphoenolpyruvate carboxylase activity;GO:0016829//lyase activity;GO:0016830//carbon-carbon lyase activity;GO:0016831//carboxy-lyase activity;	ko00710(Carbon fixation in photosynthetic organisms);ko00620(Pyruvate metabolism)
Zjn_sc00107.1.g01550.1.am.mkhc	down	-1.75166	8.73919e-05	down	-1.87368	3.06994e-05	down	-1.16452	0.0163054	Zjn_sc00107.1	847245	853014	-	3938	Zjn_sc00107.1.g01550.1.am.mkhc	GO:0003674;GO:0003824;GO:0004611;GO:0005575;GO:0005576;GO:0005622;GO:0005623;GO:0005737;GO:0005829;GO:0005886;GO:0005911;GO:0006950;GO:0007154;GO:0007275;GO:0008150;GO:0008152;GO:0008964;GO:0009267;GO:0009506;GO:0009507;GO:0009536;GO:0009605;GO:0009987;GO:0009991;GO:0015977;GO:0016020;GO:0016036;GO:0016043;GO:0016829;GO:0016830;GO:0016831;GO:0022607;GO:0030054;GO:0031667;GO:0031668;GO:0031669;GO:…	K01595	3I4DA	C	sp|P29194|CAPP2_SORBI Phosphoenolpyruvate carboxylase 2 OS=Sorghum bicolor OX=4558 PE=3 SV=1	XP_002462179.1 phosphoenolpyruvate carboxylase 2 [Sorghum bicolor] &gt;EER98700.1 hypothetical protein SORBI_3002G167000 [Sorghum bicolor] &gt;KAG0543263.1 hypothetical protein BDA96_02G175000 [Sorghum bicolor]	GO:0006950//response to stress;GO:0007154//cell communication;GO:0007275//multicellular organism development;GO:0008150//biological_process;GO:0008152//metabolic process;GO:0009267//cellular response to starvation;GO:0009605//response to external stimulus;GO:0009987//cellular process;GO:0009991//response to extracellular stimulus;GO:0015977//carbon fixation;GO:0016036//cellular response to phosph…	GO:0005575//cellular_component;GO:0005576//extracellular region;GO:0005622//intracellular anatomical structure;GO:0005623//obsolete cell;GO:0005737//cytoplasm;GO:0005829//cytosol;GO:0005886//plasma membrane;GO:0005911//cell-cell junction;GO:0009506//plasmodesma;GO:0009507//chloroplast;GO:0009536//plastid;GO:0016020//membrane;GO:0030054//cell junction;GO:0043226//organelle;GO:0043227//membrane-bou…	GO:0003674//molecular_function;GO:0003824//catalytic activity;GO:0004611//phosphoenolpyruvate carboxykinase activity;GO:0008964//phosphoenolpyruvate carboxylase activity;GO:0016829//lyase activity;GO:0016830//carbon-carbon lyase activity;GO:0016831//carboxy-lyase activity;	ko00710(Carbon fixation in photosynthetic organisms);ko00620(Pyruvate metabolism)
Zjn_sc02516.1.g00010.1.am.mk	down	-3.22989	8.74882e-08	down	-1.87088	0.00018095	down	-4.38183	1.14499e-11	Zjn_sc02516.1	59	1669	-	525	Zjn_sc02516.1.g00010.1.am.mk	GO:0002376;GO:0003674;GO:0003824;GO:0004611;GO:0004612;GO:0005575;GO:0005622;GO:0005623;GO:0005634;GO:0005730;GO:0005737;GO:0005829;GO:0005975;GO:0005996;GO:0006006;GO:0006094;GO:0006950;GO:0006952;GO:0006955;GO:0007154;GO:0008150;GO:0008152;GO:0009058;GO:0009267;GO:0009605;GO:0009607;GO:0009620;GO:0009814;GO:0009817;GO:0009987;GO:0009991;GO:0010035;GO:0010038;GO:0016020;GO:0016036;GO:0016051;GO:…	K01610	3IAH3	C	sp|Q9SLZ0|PCKA_MAIZE Phosphoenolpyruvate carboxykinase (ATP) OS=Zea mays OX=4577 PE=2 SV=1	BAD88616.1 phosphoenolpyruvate carboxykinase [Zoysia japonica]	GO:0002376//immune system process;GO:0005975//carbohydrate metabolic process;GO:0005996//monosaccharide metabolic process;GO:0006006//glucose metabolic process;GO:0006094//gluconeogenesis;GO:0006950//response to stress;GO:0006952//defense response;GO:0006955//immune response;GO:0007154//cell communication;GO:0008150//biological_process;GO:0008152//metabolic process;GO:0009058//biosynthetic proces…	GO:0005575//cellular_component;GO:0005622//intracellular anatomical structure;GO:0005623//obsolete cell;GO:0005634//nucleus;GO:0005730//nucleolus;GO:0005737//cytoplasm;GO:0005829//cytosol;GO:0016020//membrane;GO:0031974//membrane-enclosed lumen;GO:0031981//nuclear lumen;GO:0043226//organelle;GO:0043227//membrane-bounded organelle;GO:0043228//non-membrane-bounded organelle;GO:0043229//intracellula…	GO:0003674//molecular_function;GO:0003824//catalytic activity;GO:0004611//phosphoenolpyruvate carboxykinase activity;GO:0004612//phosphoenolpyruvate carboxykinase (ATP) activity;GO:0016829//lyase activity;GO:0016830//carbon-carbon lyase activity;GO:0016831//carboxy-lyase activity;	ko00710(Carbon fixation in photosynthetic organisms);ko00620(Pyruvate metabolism);ko00020(Citrate cycle (TCA cycle));ko00010(Glycolysis / Gluconeogenesis)
Zjn_sc00033.1.g00950.1.sm.mkhc	down	-2.63148	3.39694e-09	down	-2.00854	4.42616e-06	down	-4.16447	1.15902e-16	Zjn_sc00033.1	1181088	1186469	+	1741	Zjn_sc00033.1.g00950.1.sm.mkhc	GO:0000166;GO:0001666;GO:0003674;GO:0003824;GO:0004021;GO:0005488;GO:0005524;GO:0005575;GO:0005622;GO:0005623;GO:0005737;GO:0005739;GO:0006082;GO:0006520;GO:0006522;GO:0006524;GO:0006807;GO:0006950;GO:0008144;GO:0008150;GO:0008152;GO:0008483;GO:0009056;GO:0009063;GO:0009078;GO:0009080;GO:0009507;GO:0009536;GO:0009628;GO:0009987;GO:0010035;GO:0010038;GO:0016054;GO:0016740;GO:0016769;GO:0017076;GO:…	K00814	3I4F3	E	sp|P34106|ALA2_PANMI Alanine aminotransferase 2 OS=Panicum miliaceum OX=4540 PE=1 SV=1	RLN19886.1 hypothetical protein C2845_PM02G15860 [Panicum miliaceum]	GO:0001666//response to hypoxia;GO:0006082//organic acid metabolic process;GO:0006520//cellular amino acid metabolic process;GO:0006522//alanine metabolic process;GO:0006524//alanine catabolic process;GO:0006807//nitrogen compound metabolic process;GO:0006950//response to stress;GO:0008150//biological_process;GO:0008152//metabolic process;GO:0009056//catabolic process;GO:0009063//cellular amino a…	GO:0005575//cellular_component;GO:0005622//intracellular anatomical structure;GO:0005623//obsolete cell;GO:0005737//cytoplasm;GO:0005739//mitochondrion;GO:0009507//chloroplast;GO:0009536//plastid;GO:0043226//organelle;GO:0043227//membrane-bounded organelle;GO:0043229//intracellular organelle;GO:0043231//intracellular membrane-bounded organelle;GO:0044424//obsolete intracellular part;GO:0044444//o…	GO:0000166//nucleotide binding;GO:0003674//molecular_function;GO:0003824//catalytic activity;GO:0004021//L-alanine:2-oxoglutarate aminotransferase activity;GO:0005488//binding;GO:0005524//ATP binding;GO:0008144//obsolete drug binding;GO:0008483//transaminase activity;GO:0016740//transferase activity;GO:0016769//transferase activity, transferring nitrogenous groups;GO:0017076//purine nucleotide bi…	ko00710(Carbon fixation in photosynthetic organisms);ko00250(Alanine, aspartate and glutamate metabolism);ko00220(Arginine biosynthesis)
Zjn_sc00011.1.g06980.1.am.mkhc	down	-4.76233	1.00071e-12	down	-1.6448	0.00115409	down	-3.85716	9.04581e-10	Zjn_sc00011.1	3527028	3533286	-	2552	Zjn_sc00011.1.g06980.1.am.mkhc	GO:0003674;GO:0003824;GO:0004470;GO:0004473;GO:0005575;GO:0005622;GO:0005623;GO:0005737;GO:0006082;GO:0006090;GO:0006108;GO:0008150;GO:0008152;GO:0009507;GO:0009536;GO:0009987;GO:0016491;GO:0016614;GO:0016615;GO:0016616;GO:0019752;GO:0032787;GO:0043226;GO:0043227;GO:0043229;GO:0043231;GO:0043436;GO:0043648;GO:0044237;GO:0044281;GO:0044424;GO:0044444;GO:0044464;GO:0055114;GO:0071704	K00029	3ICX8	C	sp|P43279|MAOC_ORYSJ NADP-dependent malic enzyme, chloroplastic OS=Oryza sativa subsp. japonica OX=39947 GN=ME6 PE=2 SV=2	TVU21446.1 hypothetical protein EJB05_31079, partial [Eragrostis curvula]	GO:0006082//organic acid metabolic process;GO:0006090//pyruvate metabolic process;GO:0006108//malate metabolic process;GO:0008150//biological_process;GO:0008152//metabolic process;GO:0009987//cellular process;GO:0019752//carboxylic acid metabolic process;GO:0032787//monocarboxylic acid metabolic process;GO:0043436//oxoacid metabolic process;GO:0043648//dicarboxylic acid metabolic process;GO:00442…	GO:0005575//cellular_component;GO:0005622//intracellular anatomical structure;GO:0005623//obsolete cell;GO:0005737//cytoplasm;GO:0009507//chloroplast;GO:0009536//plastid;GO:0043226//organelle;GO:0043227//membrane-bounded organelle;GO:0043229//intracellular organelle;GO:0043231//intracellular membrane-bounded organelle;GO:0044424//obsolete intracellular part;GO:0044444//obsolete cytoplasmic part;G…	GO:0003674//molecular_function;GO:0003824//catalytic activity;GO:0004470//malic enzyme activity;GO:0004473//malate dehydrogenase (decarboxylating) (NADP+) activity;GO:0016491//oxidoreductase activity;GO:0016614//oxidoreductase activity, acting on CH-OH group of donors;GO:0016615//malate dehydrogenase activity;GO:0016616//oxidoreductase activity, acting on the CH-OH group of donors, NAD or NADP as…	ko00710(Carbon fixation in photosynthetic organisms);ko00620(Pyruvate metabolism)
Zjn_sc00086.1.g01010.1.sm.mkhc	down	-1.33904	0.00239485	down	-1.15258	0.00767403	down	-1.09676	0.0162469	Zjn_sc00086.1	395171	401122	+	2918	Zjn_sc00086.1.g01010.1.sm.mkhc	GO:0000166;GO:0003674;GO:0003824;GO:0004470;GO:0004471;GO:0005488;GO:0005515;GO:0005524;GO:0005575;GO:0005622;GO:0005623;GO:0005737;GO:0005739;GO:0005759;GO:0006082;GO:0006090;GO:0006108;GO:0008144;GO:0008150;GO:0008152;GO:0008270;GO:0009507;GO:0009536;GO:0009987;GO:0016491;GO:0016614;GO:0016615;GO:0016616;GO:0017076;GO:0019752;GO:0030554;GO:0031974;GO:0032553;GO:0032555;GO:0032559;GO:0032787;GO:…	K00028	3I4W9	C	sp|P37225|MAON_SOLTU NAD-dependent malic enzyme 59 kDa isoform, mitochondrial OS=Solanum tuberosum OX=4113 PE=1 SV=1	RLM70215.1 NAD-dependent malic enzyme 59 kDa isoform, mitochondrial [Panicum miliaceum]	GO:0006082//organic acid metabolic process;GO:0006090//pyruvate metabolic process;GO:0006108//malate metabolic process;GO:0008150//biological_process;GO:0008152//metabolic process;GO:0009987//cellular process;GO:0019752//carboxylic acid metabolic process;GO:0032787//monocarboxylic acid metabolic process;GO:0043436//oxoacid metabolic process;GO:0043648//dicarboxylic acid metabolic process;GO:00442…	GO:0005575//cellular_component;GO:0005622//intracellular anatomical structure;GO:0005623//obsolete cell;GO:0005737//cytoplasm;GO:0005739//mitochondrion;GO:0005759//mitochondrial matrix;GO:0009507//chloroplast;GO:0009536//plastid;GO:0031974//membrane-enclosed lumen;GO:0043226//organelle;GO:0043227//membrane-bounded organelle;GO:0043229//intracellular organelle;GO:0043231//intracellular membrane-bo…	GO:0000166//nucleotide binding;GO:0003674//molecular_function;GO:0003824//catalytic activity;GO:0004470//malic enzyme activity;GO:0004471//malate dehydrogenase (decarboxylating) (NAD+) activity;GO:0005488//binding;GO:0005515//protein binding;GO:0005524//ATP binding;GO:0008144//obsolete drug binding;GO:0008270//zinc ion binding;GO:0016491//oxidoreductase activity;GO:0016614//oxidoreductase activit…	ko00710(Carbon fixation in photosynthetic organisms);ko00620(Pyruvate metabolism)
Zjn_sc00020.1.g05160.1.sm.mkhc	down	-1.46035	0.000628875	down	-1.13074	0.00927503	down	-1.83611	7.10631e-05	Zjn_sc00020.1	2509122	2513053	-	1679	Zjn_sc00020.1.g05160.1.sm.mkhc	GO:0003674;GO:0003824;GO:0005575;GO:0005622;GO:0005623;GO:0005737;GO:0006082;GO:0006091;GO:0006099;GO:0006101;GO:0006107;GO:0006108;GO:0006139;GO:0006725;GO:0006732;GO:0006733;GO:0006734;GO:0006753;GO:0006793;GO:0006796;GO:0006807;GO:0008150;GO:0008152;GO:0009060;GO:0009117;GO:0009987;GO:0015980;GO:0016491;GO:0016614;GO:0016615;GO:0016616;GO:0016999;GO:0017144;GO:0019362;GO:0019637;GO:0019674;GO:…	K00025	3ID4G	C	sp|Q08062|MDHC_MAIZE Malate dehydrogenase, cytoplasmic OS=Zea mays OX=4577 PE=1 SV=2	NP_001105603.1 malate dehydrogenase, cytoplasmic [Zea mays] &gt;Q08062.2 RecName: Full=Malate dehydrogenase, cytoplasmic [Zea mays] &gt;AAB64290.1 cytoplasmic malate dehydrogenase [Zea mays] &gt;ACR34469.1 unknown [Zea mays] &gt;ONM05777.1 Malate dehydrogenase, cytoplasmic [Zea mays] &gt;PWZ58254.1 Malate dehydrogenase, cytoplasmic [Zea mays]	GO:0006082//organic acid metabolic process;GO:0006091//generation of precursor metabolites and energy;GO:0006099//tricarboxylic acid cycle;GO:0006101//citrate metabolic process;GO:0006107//oxaloacetate metabolic process;GO:0006108//malate metabolic process;GO:0006139//nucleobase-containing compound metabolic process;GO:0006725//cellular aromatic compound metabolic process;GO:0006732//obsolete coe…	GO:0005575//cellular_component;GO:0005622//intracellular anatomical structure;GO:0005623//obsolete cell;GO:0005737//cytoplasm;GO:0044424//obsolete intracellular part;GO:0044464//obsolete cell part;	GO:0003674//molecular_function;GO:0003824//catalytic activity;GO:0016491//oxidoreductase activity;GO:0016614//oxidoreductase activity, acting on CH-OH group of donors;GO:0016615//malate dehydrogenase activity;GO:0016616//oxidoreductase activity, acting on the CH-OH group of donors, NAD or NADP as acceptor;GO:0030060//L-malate dehydrogenase activity;	ko00710(Carbon fixation in photosynthetic organisms);ko00630(Glyoxylate and dicarboxylate metabolism);ko00620(Pyruvate metabolism);ko00270(Cysteine and methionine metabolism);ko00020(Citrate cycle (TCA cycle))
Zjn_sc00033.1.g00970.1.sm.mk	down	-3.89275	0.00627572	down	-2.92575	0.0207515	down	-2.49936	0.0358166	Zjn_sc00033.1	1205093	1207760	+	387	Zjn_sc00033.1.g00970.1.sm.mk	GO:0000166;GO:0001666;GO:0003674;GO:0003824;GO:0004021;GO:0005488;GO:0005524;GO:0005575;GO:0005622;GO:0005623;GO:0005737;GO:0005739;GO:0006082;GO:0006520;GO:0006522;GO:0006524;GO:0006807;GO:0006950;GO:0008144;GO:0008150;GO:0008152;GO:0008483;GO:0009056;GO:0009063;GO:0009078;GO:0009080;GO:0009507;GO:0009536;GO:0009628;GO:0009987;GO:0010035;GO:0010038;GO:0016054;GO:0016740;GO:0016769;GO:0017076;GO:…	K00814	3I3UQ	E	sp|P52894|ALA2_HORVU Alanine aminotransferase 2 OS=Hordeum vulgare OX=4513 PE=1 SV=1	XP_039825231.1 alanine aminotransferase 2-like [Panicum virgatum] &gt;KAG2538294.1 hypothetical protein PVAP13_9NG411600 [Panicum virgatum]	GO:0001666//response to hypoxia;GO:0006082//organic acid metabolic process;GO:0006520//cellular amino acid metabolic process;GO:0006522//alanine metabolic process;GO:0006524//alanine catabolic process;GO:0006807//nitrogen compound metabolic process;GO:0006950//response to stress;GO:0008150//biological_process;GO:0008152//metabolic process;GO:0009056//catabolic process;GO:0009063//cellular amino a…	GO:0005575//cellular_component;GO:0005622//intracellular anatomical structure;GO:0005623//obsolete cell;GO:0005737//cytoplasm;GO:0005739//mitochondrion;GO:0009507//chloroplast;GO:0009536//plastid;GO:0043226//organelle;GO:0043227//membrane-bounded organelle;GO:0043229//intracellular organelle;GO:0043231//intracellular membrane-bounded organelle;GO:0044424//obsolete intracellular part;GO:0044444//o…	GO:0000166//nucleotide binding;GO:0003674//molecular_function;GO:0003824//catalytic activity;GO:0004021//L-alanine:2-oxoglutarate aminotransferase activity;GO:0005488//binding;GO:0005524//ATP binding;GO:0008144//obsolete drug binding;GO:0008483//transaminase activity;GO:0016740//transferase activity;GO:0016769//transferase activity, transferring nitrogenous groups;GO:0017076//purine nucleotide bi…	ko00710(Carbon fixation in photosynthetic organisms);ko00250(Alanine, aspartate and glutamate metabolism);ko00220(Arginine biosynthesis)
Zjn_sc00058.1.g00930.1.am.mk	down	-2.36223	1.0205e-07	down	-2.74648	7.41871e-09	down	-7.72283	7.01097e-29	Zjn_sc00058.1	565514	566901	-	1209	Zjn_sc00058.1.g00930.1.am.mk	GO:0008150;GO:0009314;GO:0009416;GO:0009628;GO:0050896	K05298	3IA2C	G	sp|P09315|G3PA_MAIZE Glyceraldehyde-3-phosphate dehydrogenase A, chloroplastic OS=Zea mays OX=4577 GN=GAPA PE=2 SV=1	TVU14190.1 hypothetical protein EJB05_37639 [Eragrostis curvula]	GO:0008150//biological_process;GO:0009314//response to radiation;GO:0009416//response to light stimulus;GO:0009628//response to abiotic stimulus;GO:0050896//response to stimulus;	-	-	ko00710(Carbon fixation in photosynthetic organisms)
Zjn_sc00031.1.g02050.1.am.mkhc	down	-1.97015	0.000249364	down	-1.51718	0.00170568	down	-5.9591	9.26893e-16	Zjn_sc00031.1	973420	975338	-	1385	Zjn_sc00031.1.g02050.1.am.mkhc	GO:0003674;GO:0003824;GO:0004332;GO:0005575;GO:0005622;GO:0005623;GO:0005737;GO:0005975;GO:0005996;GO:0006006;GO:0006082;GO:0006090;GO:0006091;GO:0006094;GO:0006096;GO:0006139;GO:0006163;GO:0006164;GO:0006165;GO:0006725;GO:0006732;GO:0006733;GO:0006753;GO:0006754;GO:0006757;GO:0006793;GO:0006796;GO:0006807;GO:0008150;GO:0008152;GO:0009056;GO:0009058;GO:0009108;GO:0009117;GO:0009123;GO:0009124;GO:…	K01623	3I2I9	G	sp|Q40677|ALFP_ORYSJ Fructose-bisphosphate aldolase, chloroplastic OS=Oryza sativa subsp. japonica OX=39947 GN=ALDP PE=1 SV=2	TVU26633.1 hypothetical protein EJB05_29187 [Eragrostis curvula]	GO:0005975//carbohydrate metabolic process;GO:0005996//monosaccharide metabolic process;GO:0006006//glucose metabolic process;GO:0006082//organic acid metabolic process;GO:0006090//pyruvate metabolic process;GO:0006091//generation of precursor metabolites and energy;GO:0006094//gluconeogenesis;GO:0006096//glycolytic process;GO:0006139//nucleobase-containing compound metabolic process;GO:0006163//…	GO:0005575//cellular_component;GO:0005622//intracellular anatomical structure;GO:0005623//obsolete cell;GO:0005737//cytoplasm;GO:0044424//obsolete intracellular part;GO:0044464//obsolete cell part;	GO:0003674//molecular_function;GO:0003824//catalytic activity;GO:0004332//fructose-bisphosphate aldolase activity;GO:0016829//lyase activity;GO:0016830//carbon-carbon lyase activity;GO:0016832//aldehyde-lyase activity;	ko00710(Carbon fixation in photosynthetic organisms);ko00051(Fructose and mannose metabolism);ko00030(Pentose phosphate pathway);ko00010(Glycolysis / Gluconeogenesis)
Zjn_sc00028.1.g02640.1.sm.mkhc	down	-1.04678	0.0162188	down	-1.15931	0.00776641	down	-1.68032	0.000276067	Zjn_sc00028.1	1834669	1839852	+	1550	Zjn_sc00028.1.g02640.1.sm.mkhc	GO:0003674;GO:0003824;GO:0004743;GO:0005575;GO:0005622;GO:0005623;GO:0005737;GO:0005829;GO:0005975;GO:0006082;GO:0006090;GO:0006091;GO:0006096;GO:0006139;GO:0006163;GO:0006164;GO:0006165;GO:0006725;GO:0006732;GO:0006733;GO:0006753;GO:0006754;GO:0006757;GO:0006793;GO:0006796;GO:0006807;GO:0008150;GO:0008152;GO:0009056;GO:0009058;GO:0009108;GO:0009117;GO:0009123;GO:0009124;GO:0009126;GO:0009127;GO:…	K00873	3IADT	G	sp|B8BJ39|KPYC1_ORYSI Pyruvate kinase 1, cytosolic OS=Oryza sativa subsp. indica OX=39946 GN=OsI_35105 PE=3 SV=1	KAG2555796.1 hypothetical protein PVAP13_8NG033900 [Panicum virgatum]	GO:0005975//carbohydrate metabolic process;GO:0006082//organic acid metabolic process;GO:0006090//pyruvate metabolic process;GO:0006091//generation of precursor metabolites and energy;GO:0006096//glycolytic process;GO:0006139//nucleobase-containing compound metabolic process;GO:0006163//purine nucleotide metabolic process;GO:0006164//purine nucleotide biosynthetic process;GO:0006165//nucleoside d…	GO:0005575//cellular_component;GO:0005622//intracellular anatomical structure;GO:0005623//obsolete cell;GO:0005737//cytoplasm;GO:0005829//cytosol;GO:0044424//obsolete intracellular part;GO:0044444//obsolete cytoplasmic part;GO:0044464//obsolete cell part;	GO:0003674//molecular_function;GO:0003824//catalytic activity;GO:0004743//pyruvate kinase activity;GO:0016740//transferase activity;GO:0016772//transferase activity, transferring phosphorus-containing groups;GO:0016773//phosphotransferase activity, alcohol group as acceptor;	ko00620(Pyruvate metabolism);ko00010(Glycolysis / Gluconeogenesis)
Zjn_sc00067.1.g02470.1.sm.mkhc	down	-1.39856	0.00145831	down	-1.64262	0.000183096	down	-2.50756	2.26962e-07	Zjn_sc00067.1	1187249	1195693	-	4509	Zjn_sc00067.1.g02470.1.sm.mkhc	GO:0005575;GO:0005622;GO:0005623;GO:0005737;GO:0044424;GO:0044464	K01689	3IFVZ	G	sp|P26301|ENO1_MAIZE Enolase 1 OS=Zea mays OX=4577 GN=ENO1 PE=2 SV=1	CAB3469438.1 unnamed protein product [Digitaria exilis]	-	GO:0005575//cellular_component;GO:0005622//intracellular anatomical structure;GO:0005623//obsolete cell;GO:0005737//cytoplasm;GO:0044424//obsolete intracellular part;GO:0044464//obsolete cell part;	-	ko03018(RNA degradation);ko00010(Glycolysis / Gluconeogenesis)
Zjn_sc00016.1.g02950.1.sm.mkhc	up	1.48577	0.000680146	up	1.77843	6.01444e-05	up	3.08427	2.86618e-10	Zjn_sc00016.1	1937321	1940680	+	1693	Zjn_sc00016.1.g02950.1.sm.mkhc	GO:0001678;GO:0003674;GO:0003824;GO:0004340;GO:0004396;GO:0005575;GO:0005622;GO:0005623;GO:0005737;GO:0005829;GO:0005975;GO:0006082;GO:0006090;GO:0006091;GO:0006096;GO:0006139;GO:0006163;GO:0006164;GO:0006165;GO:0006725;GO:0006732;GO:0006733;GO:0006753;GO:0006754;GO:0006757;GO:0006793;GO:0006796;GO:0006807;GO:0008150;GO:0008152;GO:0008865;GO:0009056;GO:0009058;GO:0009108;GO:0009117;GO:0009123;GO:…	K00844	3I5BA	G	sp|Q1WM16|HXK7_ORYSJ Hexokinase-7 OS=Oryza sativa subsp. japonica OX=39947 GN=HXK7 PE=2 SV=2	TVU17120.1 hypothetical protein EJB05_33135 [Eragrostis curvula]	GO:0001678//cellular glucose homeostasis;GO:0005975//carbohydrate metabolic process;GO:0006082//organic acid metabolic process;GO:0006090//pyruvate metabolic process;GO:0006091//generation of precursor metabolites and energy;GO:0006096//glycolytic process;GO:0006139//nucleobase-containing compound metabolic process;GO:0006163//purine nucleotide metabolic process;GO:0006164//purine nucleotide bios…	GO:0005575//cellular_component;GO:0005622//intracellular anatomical structure;GO:0005623//obsolete cell;GO:0005737//cytoplasm;GO:0005829//cytosol;GO:0044424//obsolete intracellular part;GO:0044444//obsolete cytoplasmic part;GO:0044464//obsolete cell part;	GO:0003674//molecular_function;GO:0003824//catalytic activity;GO:0004340//glucokinase activity;GO:0004396//hexokinase activity;GO:0008865//fructokinase activity;GO:0016301//kinase activity;GO:0016740//transferase activity;GO:0016772//transferase activity, transferring phosphorus-containing groups;GO:0016773//phosphotransferase activity, alcohol group as acceptor;GO:0019158//mannokinase activity;G…	ko00524(Neomycin, kanamycin and gentamicin biosynthesis);ko00520(Amino sugar and nucleotide sugar metabolism);ko00500(Starch and sucrose metabolism);ko00052(Galactose metabolism);ko00051(Fructose and mannose metabolism);ko00010(Glycolysis / Gluconeogenesis)
Zjn_sc00059.1.g00980.1.am.mkhc	down	-1.04093	0.0133651	down	-1.0693	0.0132474	down	-2.48951	2.43395e-07	Zjn_sc00059.1	612759	617459	+	2192	Zjn_sc00059.1.g00980.1.am.mkhc	GO:0000003;GO:0000287;GO:0003006;GO:0003674;GO:0003824;GO:0004743;GO:0005488;GO:0005575;GO:0005622;GO:0005623;GO:0005737;GO:0005975;GO:0006082;GO:0006090;GO:0006091;GO:0006096;GO:0006139;GO:0006163;GO:0006164;GO:0006165;GO:0006725;GO:0006732;GO:0006733;GO:0006753;GO:0006754;GO:0006757;GO:0006793;GO:0006796;GO:0006807;GO:0007275;GO:0008150;GO:0008152;GO:0009056;GO:0009058;GO:0009108;GO:0009117;GO:…	K00873	3IASZ	G	sp|Q40546|KPYG_TOBAC Pyruvate kinase isozyme G, chloroplastic OS=Nicotiana tabacum OX=4097 PE=2 SV=1	TVU31598.1 hypothetical protein EJB05_23293 [Eragrostis curvula]	GO:0000003//reproduction;GO:0003006//developmental process involved in reproduction;GO:0005975//carbohydrate metabolic process;GO:0006082//organic acid metabolic process;GO:0006090//pyruvate metabolic process;GO:0006091//generation of precursor metabolites and energy;GO:0006096//glycolytic process;GO:0006139//nucleobase-containing compound metabolic process;GO:0006163//purine nucleotide metabolic…	GO:0005575//cellular_component;GO:0005622//intracellular anatomical structure;GO:0005623//obsolete cell;GO:0005737//cytoplasm;GO:0009507//chloroplast;GO:0009532//plastid stroma;GO:0009536//plastid;GO:0009570//chloroplast stroma;GO:0043226//organelle;GO:0043227//membrane-bounded organelle;GO:0043229//intracellular organelle;GO:0043231//intracellular membrane-bounded organelle;GO:0044422//obsolete …	GO:0000287//magnesium ion binding;GO:0003674//molecular_function;GO:0003824//catalytic activity;GO:0004743//pyruvate kinase activity;GO:0005488//binding;GO:0016740//transferase activity;GO:0016772//transferase activity, transferring phosphorus-containing groups;GO:0016773//phosphotransferase activity, alcohol group as acceptor;GO:0030955//potassium ion binding;GO:0031420//alkali metal ion binding…	ko00620(Pyruvate metabolism);ko00010(Glycolysis / Gluconeogenesis)
Zjn_sc00014.1.g06090.1.sm.mkhc	down	-1.17261	0.0071243	down	-1.16157	0.00849535	down	-1.15362	0.0154082	Zjn_sc00014.1	2833523	2840222	+	1230	Zjn_sc00014.1.g06090.1.sm.mkhc	GO:0003674;GO:0003824;GO:0004347;GO:0005575;GO:0005622;GO:0005623;GO:0005737;GO:0005829;GO:0005975;GO:0005996;GO:0006006;GO:0006082;GO:0006090;GO:0006091;GO:0006094;GO:0006096;GO:0006139;GO:0006163;GO:0006164;GO:0006165;GO:0006725;GO:0006732;GO:0006733;GO:0006753;GO:0006754;GO:0006757;GO:0006793;GO:0006796;GO:0006807;GO:0008150;GO:0008152;GO:0009056;GO:0009058;GO:0009108;GO:0009117;GO:0009123;GO:…	K01810	3I3WX	G	sp|P49105|G6PI_MAIZE Glucose-6-phosphate isomerase, cytosolic OS=Zea mays OX=4577 GN=PHI1 PE=2 SV=1	TVU44769.1 hypothetical protein EJB05_04225 [Eragrostis curvula]	GO:0005975//carbohydrate metabolic process;GO:0005996//monosaccharide metabolic process;GO:0006006//glucose metabolic process;GO:0006082//organic acid metabolic process;GO:0006090//pyruvate metabolic process;GO:0006091//generation of precursor metabolites and energy;GO:0006094//gluconeogenesis;GO:0006096//glycolytic process;GO:0006139//nucleobase-containing compound metabolic process;GO:0006163//…	GO:0005575//cellular_component;GO:0005622//intracellular anatomical structure;GO:0005623//obsolete cell;GO:0005737//cytoplasm;GO:0005829//cytosol;GO:0044424//obsolete intracellular part;GO:0044444//obsolete cytoplasmic part;GO:0044464//obsolete cell part;	GO:0003674//molecular_function;GO:0003824//catalytic activity;GO:0004347//glucose-6-phosphate isomerase activity;GO:0016853//isomerase activity;GO:0016860//intramolecular oxidoreductase activity;GO:0016861//intramolecular oxidoreductase activity, interconverting aldoses and ketoses;	ko00520(Amino sugar and nucleotide sugar metabolism);ko00500(Starch and sucrose metabolism);ko00030(Pentose phosphate pathway);ko00010(Glycolysis / Gluconeogenesis)
Zjn_sc00040.1.g03430.1.sm.mkhc	down	-1.27397	0.00363297	down	-1.29715	0.00236719	down	-1.18816	0.00818623	Zjn_sc00040.1	1509530	1514007	+	2029	Zjn_sc00040.1.g03430.1.sm.mkhc	GO:0005575;GO:0005622;GO:0005623;GO:0005737;GO:0044424;GO:0044464	K15633	3IDGC	G	sp|P30792|PMGI_MAIZE 2,3-bisphosphoglycerate-independent phosphoglycerate mutase OS=Zea mays OX=4577 PE=1 SV=1	TVU36601.1 hypothetical protein EJB05_18540 [Eragrostis curvula]	-	GO:0005575//cellular_component;GO:0005622//intracellular anatomical structure;GO:0005623//obsolete cell;GO:0005737//cytoplasm;GO:0044424//obsolete intracellular part;GO:0044464//obsolete cell part;	-	ko00260(Glycine, serine and threonine metabolism);ko00010(Glycolysis / Gluconeogenesis)
Zjn_sc00014.1.g01970.1.sm.mkhc	down	-1.042	0.0159215	down	-1.06343	0.0143401	down	-1.8587	9.33249e-05	Zjn_sc00014.1	1016741	1025527	+	1651	Zjn_sc00014.1.g01970.1.sm.mkhc	GO:0000271;GO:0003674;GO:0003824;GO:0004614;GO:0005575;GO:0005622;GO:0005623;GO:0005634;GO:0005737;GO:0005829;GO:0005886;GO:0005975;GO:0005976;GO:0005977;GO:0005978;GO:0005982;GO:0005996;GO:0006006;GO:0006012;GO:0006073;GO:0006091;GO:0006112;GO:0008150;GO:0008152;GO:0009056;GO:0009058;GO:0009059;GO:0009250;GO:0009507;GO:0009526;GO:0009532;GO:0009536;GO:0009570;GO:0009581;GO:0009582;GO:0009590;GO:…	K01835	3I4Q4	G	sp|P93805|PGMC2_MAIZE Phosphoglucomutase, cytoplasmic 2 OS=Zea mays OX=4577 PE=2 SV=2	ONM08525.1 phosphoglucomutase1 [Zea mays]	GO:0000271//polysaccharide biosynthetic process;GO:0005975//carbohydrate metabolic process;GO:0005976//polysaccharide metabolic process;GO:0005977//glycogen metabolic process;GO:0005978//glycogen biosynthetic process;GO:0005982//starch metabolic process;GO:0005996//monosaccharide metabolic process;GO:0006006//glucose metabolic process;GO:0006012//galactose metabolic process;GO:0006073//cellular g…	GO:0005575//cellular_component;GO:0005622//intracellular anatomical structure;GO:0005623//obsolete cell;GO:0005634//nucleus;GO:0005737//cytoplasm;GO:0005829//cytosol;GO:0005886//plasma membrane;GO:0009507//chloroplast;GO:0009526//plastid envelope;GO:0009532//plastid stroma;GO:0009536//plastid;GO:0009570//chloroplast stroma;GO:0010319//stromule;GO:0016020//membrane;GO:0031967//organelle envelope;G…	GO:0003674//molecular_function;GO:0003824//catalytic activity;GO:0004614//phosphoglucomutase activity;GO:0016853//isomerase activity;GO:0016866//intramolecular transferase activity;GO:0016868//intramolecular transferase activity, phosphotransferases;	ko00520(Amino sugar and nucleotide sugar metabolism);ko00500(Starch and sucrose metabolism);ko00230(Purine metabolism);ko00052(Galactose metabolism);ko00030(Pentose phosphate pathway);ko00010(Glycolysis / Gluconeogenesis)
Zjn_sc00036.1.g00110.1.am.mkhc	up	3.2711	7.00766e-12	up	1.40607	0.00271197	up	2.6019	0.0181472	Zjn_sc00036.1	29826	37538	+	1920	Zjn_sc00036.1.g00110.1.am.mkhc	GO:0000003;GO:0000287;GO:0003006;GO:0003674;GO:0003824;GO:0004743;GO:0005488;GO:0005575;GO:0005622;GO:0005623;GO:0005737;GO:0005739;GO:0005975;GO:0006082;GO:0006090;GO:0006091;GO:0006096;GO:0006139;GO:0006163;GO:0006164;GO:0006165;GO:0006629;GO:0006631;GO:0006633;GO:0006725;GO:0006732;GO:0006733;GO:0006753;GO:0006754;GO:0006757;GO:0006793;GO:0006796;GO:0006807;GO:0007275;GO:0008150;GO:0008152;GO:…	K00873	3IGDN	G	sp|Q9FLW9|PKP2_ARATH Plastidial pyruvate kinase 2 OS=Arabidopsis thaliana OX=3702 GN=PKP2 PE=1 SV=1	TVU35665.1 hypothetical protein EJB05_17566 [Eragrostis curvula]	GO:0000003//reproduction;GO:0003006//developmental process involved in reproduction;GO:0005975//carbohydrate metabolic process;GO:0006082//organic acid metabolic process;GO:0006090//pyruvate metabolic process;GO:0006091//generation of precursor metabolites and energy;GO:0006096//glycolytic process;GO:0006139//nucleobase-containing compound metabolic process;GO:0006163//purine nucleotide metabolic…	GO:0005575//cellular_component;GO:0005622//intracellular anatomical structure;GO:0005623//obsolete cell;GO:0005737//cytoplasm;GO:0005739//mitochondrion;GO:0009507//chloroplast;GO:0009532//plastid stroma;GO:0009536//plastid;GO:0009570//chloroplast stroma;GO:0043226//organelle;GO:0043227//membrane-bounded organelle;GO:0043229//intracellular organelle;GO:0043231//intracellular membrane-bounded organ…	GO:0000287//magnesium ion binding;GO:0003674//molecular_function;GO:0003824//catalytic activity;GO:0004743//pyruvate kinase activity;GO:0005488//binding;GO:0016740//transferase activity;GO:0016772//transferase activity, transferring phosphorus-containing groups;GO:0016773//phosphotransferase activity, alcohol group as acceptor;GO:0030955//potassium ion binding;GO:0031420//alkali metal ion binding…	ko00620(Pyruvate metabolism);ko00010(Glycolysis / Gluconeogenesis)
Zjn_sc00091.1.g01210.1.sm.mkhc	up	2.10463	2.04525e-05	up	1.38068	0.00279619	up	1.61577	0.0248625	Zjn_sc00091.1	932063	944090	-	1808	Zjn_sc00091.1.g01210.1.sm.mkhc	-	K00627	3I9B8	C	sp|Q9SQI8|ODP24_ARATH Dihydrolipoyllysine-residue acetyltransferase component 4 of pyruvate dehydrogenase complex, chloroplastic OS=Arabidopsis thaliana OX=3702 GN=LTA2 PE=2 SV=1	TVU05770.1 hypothetical protein EJB05_48953 [Eragrostis curvula]	-	-	-	ko00620(Pyruvate metabolism);ko00020(Citrate cycle (TCA cycle));ko00010(Glycolysis / Gluconeogenesis)
Zjn_sc00064.1.g01230.1.sm.mkhc	up	2.88264	1.19542e-05	up	1.70213	0.0236341	up	3.08305	0.0316597	Zjn_sc00064.1	1343484	1353059	-	273	Zjn_sc00064.1.g01230.1.sm.mkhc	GO:0003674;GO:0003824;GO:0004034;GO:0005975;GO:0005996;GO:0006006;GO:0006012;GO:0008150;GO:0008152;GO:0009056;GO:0016052;GO:0016853;GO:0016854;GO:0016857;GO:0019318;GO:0019320;GO:0019388;GO:0033499;GO:0044238;GO:0044281;GO:0044282;GO:0046365;GO:0071704;GO:1901575	K01785	3I8XR	G	sp|Q5EA79|GALM_BOVIN Galactose mutarotase OS=Bos taurus OX=9913 GN=GALM PE=2 SV=1	RWW15587.1 hypothetical protein GW17_00020558 [Ensete ventricosum] &gt;RWW80676.1 hypothetical protein BHE74_00010971 [Ensete ventricosum]	GO:0005975//carbohydrate metabolic process;GO:0005996//monosaccharide metabolic process;GO:0006006//glucose metabolic process;GO:0006012//galactose metabolic process;GO:0008150//biological_process;GO:0008152//metabolic process;GO:0009056//catabolic process;GO:0016052//carbohydrate catabolic process;GO:0019318//hexose metabolic process;GO:0019320//hexose catabolic process;GO:0019388//galactose cat…	-	GO:0003674//molecular_function;GO:0003824//catalytic activity;GO:0004034//aldose 1-epimerase activity;GO:0016853//isomerase activity;GO:0016854//racemase and epimerase activity;GO:0016857//racemase and epimerase activity, acting on carbohydrates and derivatives;	ko00052(Galactose metabolism);ko00010(Glycolysis / Gluconeogenesis)
Zjn_sc00037.1.g03630.1.sm.mkhc	down	-2.27975	8.85621e-07	down	-1.17791	0.00717572	down	-1.29051	0.00905294	Zjn_sc00037.1	1746674	1751657	-	1245	Zjn_sc00037.1.g03630.1.sm.mkhc	-	K00134	3I4ZB	G	sp|Q9SAJ6|G3PP1_ARATH Glyceraldehyde-3-phosphate dehydrogenase GAPCP1, chloroplastic OS=Arabidopsis thaliana OX=3702 GN=GAPCP1 PE=1 SV=1	XP_002451619.1 glyceraldehyde-3-phosphate dehydrogenase GAPCP1, chloroplastic [Sorghum bicolor] &gt;EES04595.1 hypothetical protein SORBI_3004G056400 [Sorghum bicolor]	-	-	-	ko00710(Carbon fixation in photosynthetic organisms);ko00010(Glycolysis / Gluconeogenesis)
Zjn_sc00079.1.g00410.1.sm.mkhc	down	-1.77031	0.00308622	down	-1.83455	0.00237383	down	-1.99619	0.00552481	Zjn_sc00079.1	771434	780417	-	2105	Zjn_sc00079.1.g00410.1.sm.mkhc	GO:0000271;GO:0003674;GO:0003824;GO:0004614;GO:0005575;GO:0005576;GO:0005622;GO:0005623;GO:0005737;GO:0005829;GO:0005975;GO:0005976;GO:0005977;GO:0005978;GO:0005982;GO:0005996;GO:0006006;GO:0006012;GO:0006073;GO:0006091;GO:0006112;GO:0006950;GO:0008150;GO:0008152;GO:0009056;GO:0009058;GO:0009059;GO:0009250;GO:0009266;GO:0009409;GO:0009507;GO:0009526;GO:0009532;GO:0009536;GO:0009570;GO:0009581;GO:…	K01835	3I7I4	G	sp|Q9SM59|PGMP_PEA Phosphoglucomutase, chloroplastic OS=Pisum sativum OX=3888 GN=PGMP PE=2 SV=1	TVU31265.1 hypothetical protein EJB05_22946 [Eragrostis curvula]	GO:0000271//polysaccharide biosynthetic process;GO:0005975//carbohydrate metabolic process;GO:0005976//polysaccharide metabolic process;GO:0005977//glycogen metabolic process;GO:0005978//glycogen biosynthetic process;GO:0005982//starch metabolic process;GO:0005996//monosaccharide metabolic process;GO:0006006//glucose metabolic process;GO:0006012//galactose metabolic process;GO:0006073//cellular g…	GO:0005575//cellular_component;GO:0005576//extracellular region;GO:0005622//intracellular anatomical structure;GO:0005623//obsolete cell;GO:0005737//cytoplasm;GO:0005829//cytosol;GO:0009507//chloroplast;GO:0009526//plastid envelope;GO:0009532//plastid stroma;GO:0009536//plastid;GO:0009570//chloroplast stroma;GO:0009941//chloroplast envelope;GO:0010319//stromule;GO:0031967//organelle envelope;GO:0…	GO:0003674//molecular_function;GO:0003824//catalytic activity;GO:0004614//phosphoglucomutase activity;GO:0016853//isomerase activity;GO:0016866//intramolecular transferase activity;GO:0016868//intramolecular transferase activity, phosphotransferases;	ko00520(Amino sugar and nucleotide sugar metabolism);ko00500(Starch and sucrose metabolism);ko00230(Purine metabolism);ko00052(Galactose metabolism);ko00030(Pentose phosphate pathway);ko00010(Glycolysis / Gluconeogenesis)
Zjn_sc00140.1.g00070.1.sm.mkhc	down	-2.89725	0.00181114	down	-1.7647	0.033919	down	-1.76133	0.0495244	Zjn_sc00140.1	50291	54171	+	1654	Zjn_sc00140.1.g00070.1.sm.mkhc	GO:0001101;GO:0003674;GO:0003824;GO:0004028;GO:0004029;GO:0005575;GO:0005622;GO:0005623;GO:0005737;GO:0005773;GO:0005783;GO:0005794;GO:0005911;GO:0006950;GO:0006970;GO:0008150;GO:0008152;GO:0009269;GO:0009414;GO:0009415;GO:0009506;GO:0009507;GO:0009526;GO:0009536;GO:0009628;GO:0009651;GO:0009719;GO:0009725;GO:0009737;GO:0009941;GO:0010033;GO:0010035;GO:0012505;GO:0016020;GO:0016491;GO:0016620;GO:…	K00128	3I2QH	C	sp|Q70DU8|AL3H1_ARATH Aldehyde dehydrogenase family 3 member H1 OS=Arabidopsis thaliana OX=3702 GN=ALDH3H1 PE=1 SV=2	TVU26202.1 hypothetical protein EJB05_28739 [Eragrostis curvula]	GO:0001101//response to acid chemical;GO:0006950//response to stress;GO:0006970//response to osmotic stress;GO:0008150//biological_process;GO:0008152//metabolic process;GO:0009269//response to desiccation;GO:0009414//response to water deprivation;GO:0009415//response to water;GO:0009628//response to abiotic stimulus;GO:0009651//response to salt stress;GO:0009719//response to endogenous stimulus;G…	GO:0005575//cellular_component;GO:0005622//intracellular anatomical structure;GO:0005623//obsolete cell;GO:0005737//cytoplasm;GO:0005773//vacuole;GO:0005783//endoplasmic reticulum;GO:0005794//Golgi apparatus;GO:0005911//cell-cell junction;GO:0009506//plasmodesma;GO:0009507//chloroplast;GO:0009526//plastid envelope;GO:0009536//plastid;GO:0009941//chloroplast envelope;GO:0012505//endomembrane syste…	GO:0003674//molecular_function;GO:0003824//catalytic activity;GO:0004028//3-chloroallyl aldehyde dehydrogenase activity;GO:0004029//aldehyde dehydrogenase (NAD+) activity;GO:0016491//oxidoreductase activity;GO:0016620//oxidoreductase activity, acting on the aldehyde or oxo group of donors, NAD or NADP as acceptor;GO:0016903//oxidoreductase activity, acting on the aldehyde or oxo group of donors;G…	ko00903(Limonene and pinene degradation);ko00770(Pantothenate and CoA biosynthesis);ko00620(Pyruvate metabolism);ko00561(Glycerolipid metabolism);ko00410(beta-Alanine metabolism);ko00380(Tryptophan metabolism);ko00340(Histidine metabolism);ko00330(Arginine and proline metabolism);ko00310(Lysine degradation);ko00280(Valine, leucine and isoleucine degradation);ko00071(Fatty acid degradation);ko0005…
Zjn_sc00028.1.g03020.1.sm.mkhc	up	1.68662	0.000279653	up	1.20858	0.00913187	up	1.40884	0.00582407	Zjn_sc00028.1	2034827	2036022	+	667	Zjn_sc00028.1.g03020.1.sm.mkhc	GO:0003674;GO:0003676;GO:0003723;GO:0003824;GO:0004518;GO:0004519;GO:0005488;GO:0005575;GO:0005622;GO:0005623;GO:0006139;GO:0006725;GO:0006807;GO:0008150;GO:0008152;GO:0009451;GO:0009987;GO:0016070;GO:0016787;GO:0016788;GO:0034641;GO:0043170;GO:0043226;GO:0043227;GO:0043229;GO:0043231;GO:0043412;GO:0044237;GO:0044238;GO:0044424;GO:0044464;GO:0046483;GO:0071704;GO:0090304;GO:0090305;GO:0097159;GO:…	K15634	3IENH	G	sp|Q9SCS3|PGML4_ARATH Phosphoglycerate mutase-like protein 4 OS=Arabidopsis thaliana OX=3702 GN=At3g50520 PE=2 SV=1	TVU50771.1 hypothetical protein EJB05_02160 [Eragrostis curvula]	GO:0006139//nucleobase-containing compound metabolic process;GO:0006725//cellular aromatic compound metabolic process;GO:0006807//nitrogen compound metabolic process;GO:0008150//biological_process;GO:0008152//metabolic process;GO:0009451//RNA modification;GO:0009987//cellular process;GO:0016070//RNA metabolic process;GO:0034641//cellular nitrogen compound metabolic process;GO:0043170//macromolecu…	GO:0005575//cellular_component;GO:0005622//intracellular anatomical structure;GO:0005623//obsolete cell;GO:0043226//organelle;GO:0043227//membrane-bounded organelle;GO:0043229//intracellular organelle;GO:0043231//intracellular membrane-bounded organelle;GO:0044424//obsolete intracellular part;GO:0044464//obsolete cell part;	GO:0003674//molecular_function;GO:0003676//nucleic acid binding;GO:0003723//RNA binding;GO:0003824//catalytic activity;GO:0004518//nuclease activity;GO:0004519//endonuclease activity;GO:0005488//binding;GO:0016787//hydrolase activity;GO:0016788//hydrolase activity, acting on ester bonds;GO:0097159//organic cyclic compound binding;GO:1901363//heterocyclic compound binding;	ko00260(Glycine, serine and threonine metabolism);ko00010(Glycolysis / Gluconeogenesis)
Zjn_sc00007.1.g05950.1.sm.mkhc	up	1.25	0.0203757	up	1.558	0.000363082	up	2.23865	0.00146057	Zjn_sc00007.1	2678648	2681954	+	2006	Zjn_sc00007.1.g05950.1.sm.mkhc	-	K00128	3I6YJ	C	sp|C7A2A0|BALDH_ANTMA Benzaldehyde dehydrogenase, mitochondrial OS=Antirrhinum majus OX=4151 GN=BALDH PE=1 SV=1	TVU28363.1 hypothetical protein EJB05_19879, partial [Eragrostis curvula]	-	-	-	ko00903(Limonene and pinene degradation);ko00770(Pantothenate and CoA biosynthesis);ko00620(Pyruvate metabolism);ko00561(Glycerolipid metabolism);ko00410(beta-Alanine metabolism);ko00380(Tryptophan metabolism);ko00340(Histidine metabolism);ko00330(Arginine and proline metabolism);ko00310(Lysine degradation);ko00280(Valine, leucine and isoleucine degradation);ko00071(Fatty acid degradation);ko0005…
Zjn_sc00060.1.g01930.1.am.mkhc	down	-2.26052	1.50765e-06	down	-1.08336	0.0191817	down	-2.68268	2.29679e-06	Zjn_sc00060.1	1237838	1242776	+	1629	Zjn_sc00060.1.g01930.1.am.mkhc	-	K00001	3IEEM	Q	sp|A1L4Y2|ADHL3_ARATH Alcohol dehydrogenase-like 3 OS=Arabidopsis thaliana OX=3702 GN=At1g32780 PE=2 SV=1	TVU31179.1 hypothetical protein EJB05_22855, partial [Eragrostis curvula]	-	-	-	ko00620(Pyruvate
Zjn_sc00007.1.g01030.1.sm.mkhc	down	-1.42642	0.00110765	down	-1.19612	0.00622004	down	-1.64252	0.000488104	Zjn_sc00007.1	431826	435192	-	1416	Zjn_sc00007.1.g01030.1.sm.mkhc	-	K00121	3I3BG	Q	sp|A2XAZ3|ADHX_ORYSI Alcohol dehydrogenase class-3 OS=Oryza sativa subsp. indica OX=39946 GN=ADHIII PE=3 SV=1	A2XAZ3.1 RecName: Full=Alcohol dehydrogenase class-3; AltName: Full=Alcohol dehydrogenase class-III; AltName: Full=Glutathione-dependent formaldehyde dehydrogenase; Short=FALDH; Short=FDH; Short=GSH-FDH; AltName: Full=S-(hydroxymethyl)glutathione dehydrogenase [Oryza sativa Indica Group] &gt;EAY88003.1 hypothetical protein OsI_09425 [Oryza sativa Indica Group] &gt;KAB8089484.1 hypothetical protei…	-	-	-	ko00620(Pyruvate metabolism);ko00350(Tyrosine metabolism);ko00071(Fatty acid degradation);ko00010(Glycolysis / Gluconeogenesis)
Zjn_sc00067.1.g00860.1.sm.mkhc	down	-2.86068	6.69707e-06	down	-2.43587	0.000133969	down	-5.35505	2.85303e-11	Zjn_sc00067.1	501121	503461	+	1110	Zjn_sc00067.1.g00860.1.sm.mkhc	GO:0003674;GO:0003824;GO:0005575;GO:0005622;GO:0005623;GO:0005737;GO:0006793;GO:0006796;GO:0008150;GO:0008152;GO:0009507;GO:0009532;GO:0009536;GO:0009570;GO:0009987;GO:0016311;GO:0016787;GO:0016788;GO:0016791;GO:0042578;GO:0043226;GO:0043227;GO:0043229;GO:0043231;GO:0044237;GO:0044422;GO:0044424;GO:0044434;GO:0044435;GO:0044444;GO:0044446;GO:0044464;GO:0047538	K15634	3IEW2	G	sp|W5EP13|CA1P_WHEAT 2-carboxy-D-arabinitol-1-phosphatase OS=Triticum aestivum OX=4565 PE=1 SV=1	TVU50865.1 hypothetical protein EJB05_02257, partial [Eragrostis curvula]	GO:0006793//phosphorus metabolic process;GO:0006796//phosphate-containing compound metabolic process;GO:0008150//biological_process;GO:0008152//metabolic process;GO:0009987//cellular process;GO:0016311//dephosphorylation;GO:0044237//cellular metabolic process;	GO:0005575//cellular_component;GO:0005622//intracellular anatomical structure;GO:0005623//obsolete cell;GO:0005737//cytoplasm;GO:0009507//chloroplast;GO:0009532//plastid stroma;GO:0009536//plastid;GO:0009570//chloroplast stroma;GO:0043226//organelle;GO:0043227//membrane-bounded organelle;GO:0043229//intracellular organelle;GO:0043231//intracellular membrane-bounded organelle;GO:0044422//obsolete …	GO:0003674//molecular_function;GO:0003824//catalytic activity;GO:0016787//hydrolase activity;GO:0016788//hydrolase activity, acting on ester bonds;GO:0016791//phosphatase activity;GO:0042578//phosphoric ester hydrolase activity;GO:0047538//2-carboxy-D-arabinitol-1-phosphatase activity;	ko00260(Glycine, serine and threonine metabolism);ko00010(Glycolysis / Gluconeogenesis)
Zjn_sc00006.1.g01640.1.am.mk	down	-5.67343	0.00195885	down	-3.15158	0.0211128	down	-Inf	0.00035646	Zjn_sc00006.1	723315	727993	-	1977	Zjn_sc00006.1.g01640.1.am.mk	-	K01785	3I714	G	sp|Q66HG4|GALM_RAT Galactose mutarotase OS=Rattus norvegicus OX=10116 GN=Galm PE=1 SV=1	KAF8703328.1 hypothetical protein HU200_032126 [Digitaria exilis]	-	-	-	ko00052(Galactose metabolism);ko00010(Glycolysis / Gluconeogenesis)
Zjn_sc00132.1.g00650.1.sm.mkhc	down	-1.72891	6.09681e-05	down	-1.07875	0.0118839	down	-3.09197	4.65549e-10	Zjn_sc00132.1	381814	386252	+	2202	Zjn_sc00132.1.g00650.1.sm.mkhc	GO:0005575;GO:0005622;GO:0005623;GO:0005737;GO:0044424;GO:0044464	K00131	3I7EW	C	sp|Q43272|GAPN_MAIZE NADP-dependent glyceraldehyde-3-phosphate dehydrogenase OS=Zea mays OX=4577 GN=GPN1 PE=2 SV=1	TVU05705.1 hypothetical protein EJB05_48882 [Eragrostis curvula]	-	GO:0005575//cellular_component;GO:0005622//intracellular anatomical structure;GO:0005623//obsolete cell;GO:0005737//cytoplasm;GO:0044424//obsolete intracellular part;GO:0044464//obsolete cell part;	-	ko00030(Pentose phosphate pathway);ko00010(Glycolysis / Gluconeogenesis)
Zjn_sc00108.1.g00370.1.sm.mk	down	-3.02061	0.00129022	down	-1.84479	0.0255915	down	-3.63689	0.00380005	Zjn_sc00108.1	304932	306584	+	234	Zjn_sc00108.1.g00370.1.sm.mk	GO:0000271;GO:0003674;GO:0003824;GO:0005575;GO:0005622;GO:0005623;GO:0005737;GO:0005975;GO:0005976;GO:0005982;GO:0006073;GO:0008150;GO:0008152;GO:0009011;GO:0009058;GO:0009059;GO:0009250;GO:0009501;GO:0009507;GO:0009536;GO:0009987;GO:0010021;GO:0016051;GO:0016740;GO:0016757;GO:0016758;GO:0019252;GO:0033692;GO:0034637;GO:0034645;GO:0043170;GO:0043226;GO:0043227;GO:0043229;GO:0043231;GO:0044042;GO:…	K00703	3I8AT	H	sp|Q7XE48|SSY21_ORYSJ Soluble starch synthase 2-1, chloroplastic/amyloplastic OS=Oryza sativa subsp. japonica OX=39947 GN=SSII-1 PE=2 SV=2	TVU30615.1 hypothetical protein EJB05_22245 [Eragrostis curvula]	GO:0000271//polysaccharide biosynthetic process;GO:0005975//carbohydrate metabolic process;GO:0005976//polysaccharide metabolic process;GO:0005982//starch metabolic process;GO:0006073//cellular glucan metabolic process;GO:0008150//biological_process;GO:0008152//metabolic process;GO:0009058//biosynthetic process;GO:0009059//macromolecule biosynthetic process;GO:0009250//glucan biosynthetic process…	GO:0005575//cellular_component;GO:0005622//intracellular anatomical structure;GO:0005623//obsolete cell;GO:0005737//cytoplasm;GO:0009501//amyloplast;GO:0009507//chloroplast;GO:0009536//plastid;GO:0043226//organelle;GO:0043227//membrane-bounded organelle;GO:0043229//intracellular organelle;GO:0043231//intracellular membrane-bounded organelle;GO:0044424//obsolete intracellular part;GO:0044444//obso…	GO:0003674//molecular_function;GO:0003824//catalytic activity;GO:0009011//starch synthase activity;GO:0016740//transferase activity;GO:0016757//glycosyltransferase activity;GO:0016758//hexosyltransferase activity;GO:0046527//glucosyltransferase activity;	ko00500(Starch and sucrose metabolism)
Zjn_sc00008.1.g08220.1.sm.mkhc	down	-3.31768	0.00147505	down	-2.49292	0.00547042	down	-2.53776	0.00532811	Zjn_sc00008.1	3646477	3651360	+	1560	Zjn_sc00008.1.g08220.1.sm.mkhc	GO:0003674;GO:0003824;GO:0004553;GO:0008150;GO:0008152;GO:0008422;GO:0015926;GO:0016787;GO:0016798;GO:0071704;GO:1901135;GO:1901657	K01188	3I62W	G	sp|B7F7K7|BGL31_ORYSJ Beta-glucosidase 31 OS=Oryza sativa subsp. japonica OX=39947 GN=BGLU31 PE=2 SV=1	PUZ71496.1 hypothetical protein GQ55_2G318100 [Panicum hallii var. hallii]	GO:0008150//biological_process;GO:0008152//metabolic process;GO:0071704//organic substance metabolic process;GO:1901135//carbohydrate derivative metabolic process;GO:1901657//glycosyl compound metabolic process;	-	GO:0003674//molecular_function;GO:0003824//catalytic activity;GO:0004553//hydrolase activity, hydrolyzing O-glycosyl compounds;GO:0008422//beta-glucosidase activity;GO:0015926//glucosidase activity;GO:0016787//hydrolase activity;GO:0016798//hydrolase activity, acting on glycosyl bonds;	ko00500(Starch and sucrose metabolism);ko00460(Cyanoamino acid metabolism)
Zjn_sc00002.1.g14700.1.sm.mk	down	-5.3208	0.0017477	down	-3.5609	0.0159029	down	-5.52545	0.0012211	Zjn_sc00002.1	6820769	6823540	+	1848	Zjn_sc00002.1.g14700.1.sm.mk	GO:0000272;GO:0001101;GO:0003674;GO:0003824;GO:0004553;GO:0005575;GO:0005622;GO:0005623;GO:0005634;GO:0005737;GO:0005829;GO:0005975;GO:0005976;GO:0005982;GO:0005983;GO:0006073;GO:0006950;GO:0008150;GO:0008152;GO:0009056;GO:0009057;GO:0009251;GO:0009414;GO:0009415;GO:0009628;GO:0009987;GO:0010035;GO:0016052;GO:0016160;GO:0016161;GO:0016787;GO:0016798;GO:0042221;GO:0043170;GO:0043226;GO:0043227;GO:…	K01177	3IBH0	G	sp|Q10RZ1|BAMY2_ORYSJ Beta-amylase 2, chloroplastic OS=Oryza sativa subsp. japonica OX=39947 GN=BAMY2 PE=1 SV=1	TVU48409.1 hypothetical protein EJB05_08045 [Eragrostis curvula]	GO:0000272//polysaccharide catabolic process;GO:0001101//response to acid chemical;GO:0005975//carbohydrate metabolic process;GO:0005976//polysaccharide metabolic process;GO:0005982//starch metabolic process;GO:0005983//starch catabolic process;GO:0006073//cellular glucan metabolic process;GO:0006950//response to stress;GO:0008150//biological_process;GO:0008152//metabolic process;GO:0009056//cata…	GO:0005575//cellular_component;GO:0005622//intracellular anatomical structure;GO:0005623//obsolete cell;GO:0005634//nucleus;GO:0005737//cytoplasm;GO:0005829//cytosol;GO:0043226//organelle;GO:0043227//membrane-bounded organelle;GO:0043229//intracellular organelle;GO:0043231//intracellular membrane-bounded organelle;GO:0044424//obsolete intracellular part;GO:0044444//obsolete cytoplasmic part;GO:00…	GO:0003674//molecular_function;GO:0003824//catalytic activity;GO:0004553//hydrolase activity, hydrolyzing O-glycosyl compounds;GO:0016160//amylase activity;GO:0016161//beta-amylase activity;GO:0016787//hydrolase activity;GO:0016798//hydrolase activity, acting on glycosyl bonds;	ko00500(Starch and sucrose metabolism)
Zjn_sc00017.1.g07640.1.am.mk	down	-5.27503	0.000351799	down	-2.18122	0.0407346	down	-5.05838	0.000433495	Zjn_sc00017.1	3636607	3638600	-	1590	Zjn_sc00017.1.g07640.1.am.mk	GO:0000272;GO:0001101;GO:0003674;GO:0003824;GO:0004553;GO:0005575;GO:0005622;GO:0005623;GO:0005634;GO:0005737;GO:0005829;GO:0005975;GO:0005976;GO:0005982;GO:0005983;GO:0006073;GO:0006950;GO:0008150;GO:0008152;GO:0009056;GO:0009057;GO:0009251;GO:0009414;GO:0009415;GO:0009628;GO:0009987;GO:0010035;GO:0016052;GO:0016160;GO:0016161;GO:0016787;GO:0016798;GO:0042221;GO:0043170;GO:0043226;GO:0043227;GO:…	K01177	3I92H	G	sp|Q9AV88|BAMY1_ORYSJ Beta-amylase 1, chloroplastic OS=Oryza sativa subsp. japonica OX=39947 GN=BAMY1 PE=1 SV=1	TVU30435.1 hypothetical protein EJB05_22059 [Eragrostis curvula]	GO:0000272//polysaccharide catabolic process;GO:0001101//response to acid chemical;GO:0005975//carbohydrate metabolic process;GO:0005976//polysaccharide metabolic process;GO:0005982//starch metabolic process;GO:0005983//starch catabolic process;GO:0006073//cellular glucan metabolic process;GO:0006950//response to stress;GO:0008150//biological_process;GO:0008152//metabolic process;GO:0009056//cata…	GO:0005575//cellular_component;GO:0005622//intracellular anatomical structure;GO:0005623//obsolete cell;GO:0005634//nucleus;GO:0005737//cytoplasm;GO:0005829//cytosol;GO:0043226//organelle;GO:0043227//membrane-bounded organelle;GO:0043229//intracellular organelle;GO:0043231//intracellular membrane-bounded organelle;GO:0044424//obsolete intracellular part;GO:0044444//obsolete cytoplasmic part;GO:00…	GO:0003674//molecular_function;GO:0003824//catalytic activity;GO:0004553//hydrolase activity, hydrolyzing O-glycosyl compounds;GO:0016160//amylase activity;GO:0016161//beta-amylase activity;GO:0016787//hydrolase activity;GO:0016798//hydrolase activity, acting on glycosyl bonds;	ko00500(Starch and sucrose metabolism)
Zjn_sc00152.1.g00160.1.am.mk	down	-8.38803	2.13461e-06	down	-4.89779	0.000881407	down	-3.63544	0.009452	Zjn_sc00152.1	63658	66119	+	1983	Zjn_sc00152.1.g00160.1.am.mk	-	K01193	3I6ZE	G	sp|Q9FSV7|SST_FESAR Sucrose:sucrose 1-fructosyltransferase OS=Festuca arundinacea OX=4606 GN=1-SST PE=1 SV=1	TVU33703.1 hypothetical protein EJB05_25536 [Eragrostis curvula]	-	-	-	ko00500(Starch and sucrose metabolism);ko00052(Galactose metabolism)
Zjn_sc00119.1.g00120.1.sm.mkhc	down	-2.08745	1.8224e-06	down	-1.35724	0.00154969	down	-2.58424	4.24206e-08	Zjn_sc00119.1	80244	84289	+	1485	Zjn_sc00119.1.g00120.1.sm.mkhc	GO:0005575;GO:0005622;GO:0005623;GO:0005737;GO:0005975;GO:0005976;GO:0005982;GO:0006073;GO:0008150;GO:0008152;GO:0009501;GO:0009507;GO:0009536;GO:0009987;GO:0043170;GO:0043226;GO:0043227;GO:0043229;GO:0043231;GO:0044042;GO:0044237;GO:0044238;GO:0044260;GO:0044262;GO:0044264;GO:0044424;GO:0044444;GO:0044464;GO:0071704	K00975	3I5BT	H	sp|P15280|GLGS2_ORYSJ Glucose-1-phosphate adenylyltransferase small subunit 2, chloroplastic/amyloplastic/cytosolic OS=Oryza sativa subsp. japonica OX=39947 GN=AGPS2 PE=1 SV=4	TVU06681.1 hypothetical protein EJB05_49905, partial [Eragrostis curvula]	GO:0005975//carbohydrate metabolic process;GO:0005976//polysaccharide metabolic process;GO:0005982//starch metabolic process;GO:0006073//cellular glucan metabolic process;GO:0008150//biological_process;GO:0008152//metabolic process;GO:0009987//cellular process;GO:0043170//macromolecule metabolic process;GO:0044042//glucan metabolic process;GO:0044237//cellular metabolic process;GO:0044238//primar…	GO:0005575//cellular_component;GO:0005622//intracellular anatomical structure;GO:0005623//obsolete cell;GO:0005737//cytoplasm;GO:0009501//amyloplast;GO:0009507//chloroplast;GO:0009536//plastid;GO:0043226//organelle;GO:0043227//membrane-bounded organelle;GO:0043229//intracellular organelle;GO:0043231//intracellular membrane-bounded organelle;GO:0044424//obsolete intracellular part;GO:0044444//obso…	-	ko00520(Amino sugar and nucleotide sugar metabolism);ko00500(Starch and sucrose metabolism)
Zjn_sc00034.1.g03100.1.sm.mkhc	down	-1.48612	0.00293042	down	-2.59046	2.09153e-05	down	-4.33547	1.58933e-09	Zjn_sc00034.1	1251290	1256446	+	3374	Zjn_sc00034.1.g03100.1.sm.mkhc	GO:0003674;GO:0003824;GO:0005575;GO:0005622;GO:0005623;GO:0005737;GO:0005794;GO:0008194;GO:0012505;GO:0016740;GO:0016757;GO:0016758;GO:0035251;GO:0043226;GO:0043227;GO:0043229;GO:0043231;GO:0044424;GO:0044444;GO:0044464;GO:0046524;GO:0046527	K00696	3IAQ3	M	sp|P31927|SPSA_MAIZE Sucrose-phosphate synthase OS=Zea mays OX=4577 GN=SPS PE=1 SV=1	TVU36032.1 hypothetical protein EJB05_17942 [Eragrostis curvula]	-	GO:0005575//cellular_component;GO:0005622//intracellular anatomical structure;GO:0005623//obsolete cell;GO:0005737//cytoplasm;GO:0005794//Golgi apparatus;GO:0012505//endomembrane system;GO:0043226//organelle;GO:0043227//membrane-bounded organelle;GO:0043229//intracellular organelle;GO:0043231//intracellular membrane-bounded organelle;GO:0044424//obsolete intracellular part;GO:0044444//obsolete cy…	GO:0003674//molecular_function;GO:0003824//catalytic activity;GO:0008194//UDP-glycosyltransferase activity;GO:0016740//transferase activity;GO:0016757//glycosyltransferase activity;GO:0016758//hexosyltransferase activity;GO:0035251//UDP-glucosyltransferase activity;GO:0046524//sucrose-phosphate synthase activity;GO:0046527//glucosyltransferase activity;	ko00500(Starch and sucrose metabolism)
Zjn_sc00050.1.g02960.1.es.mkhc	down	-2.91212	1.48879e-07	down	-1.04262	0.0370509	down	-2.63516	3.23728e-05	Zjn_sc00050.1	1793617	1794816	-	529	Zjn_sc00050.1.g02960.1.es.mkhc	GO:0000003;GO:0000271;GO:0003006;GO:0003674;GO:0003824;GO:0005575;GO:0005576;GO:0005622;GO:0005623;GO:0005737;GO:0005975;GO:0005976;GO:0005982;GO:0006073;GO:0007275;GO:0008150;GO:0008152;GO:0008878;GO:0009058;GO:0009059;GO:0009250;GO:0009314;GO:0009416;GO:0009501;GO:0009507;GO:0009532;GO:0009536;GO:0009570;GO:0009628;GO:0009648;GO:0009791;GO:0009987;GO:0010228;GO:0016051;GO:0016740;GO:0016772;GO:…	K00975	3IB41	M	sp|P55240|GLGS_MAIZE Glucose-1-phosphate adenylyltransferase small subunit (Fragment) OS=Zea mays OX=4577 GN=GLG1 PE=2 SV=1	CAB3453070.1 unnamed protein product [Digitaria exilis]	GO:0000003//reproduction;GO:0000271//polysaccharide biosynthetic process;GO:0003006//developmental process involved in reproduction;GO:0005975//carbohydrate metabolic process;GO:0005976//polysaccharide metabolic process;GO:0005982//starch metabolic process;GO:0006073//cellular glucan metabolic process;GO:0007275//multicellular organism development;GO:0008150//biological_process;GO:0008152//metabo…	GO:0005575//cellular_component;GO:0005576//extracellular region;GO:0005622//intracellular anatomical structure;GO:0005623//obsolete cell;GO:0005737//cytoplasm;GO:0009501//amyloplast;GO:0009507//chloroplast;GO:0009532//plastid stroma;GO:0009536//plastid;GO:0009570//chloroplast stroma;GO:0030929//ADPG pyrophosphorylase complex;GO:0030931//heterotetrameric ADPG pyrophosphorylase complex;GO:0032991//…	GO:0003674//molecular_function;GO:0003824//catalytic activity;GO:0008878//glucose-1-phosphate adenylyltransferase activity;GO:0016740//transferase activity;GO:0016772//transferase activity, transferring phosphorus-containing groups;GO:0016779//nucleotidyltransferase activity;GO:0070566//adenylyltransferase activity;	ko00520(Amino sugar and nucleotide sugar metabolism);ko00500(Starch and sucrose metabolism)
Zjn_sc00001.1.g12360.1.sm.mkhc	down	-8.27637	2.22307e-08	down	-2.51702	0.0137784	down	-4.48624	0.000289406	Zjn_sc00001.1	7604388	7611581	+	1883	Zjn_sc00001.1.g12360.1.sm.mkhc	-	K13679	3IG13	H	sp|Q8LL05|SSG1B_HORVU Granule-bound starch synthase 1b, chloroplastic/amyloplastic (Fragment) OS=Hordeum vulgare OX=4513 PE=1 SV=1	TVU39456.1 hypothetical protein EJB05_12876 [Eragrostis curvula]	-	-	-	ko00500(Starch and sucrose metabolism)
Zjn_sc00012.1.g03910.1.sm.mkhc	down	-2.75682	9.90709e-05	down	-1.63502	0.0120762	down	-3.00745	0.000790952	Zjn_sc00012.1	1521746	1523638	+	1005	Zjn_sc00012.1.g03910.1.sm.mkhc	GO:0000003;GO:0003006;GO:0003674;GO:0003824;GO:0003825;GO:0005575;GO:0005622;GO:0005623;GO:0005737;GO:0005975;GO:0005984;GO:0005991;GO:0005992;GO:0006793;GO:0006796;GO:0006950;GO:0007154;GO:0007165;GO:0007275;GO:0008150;GO:0008152;GO:0008194;GO:0009058;GO:0009311;GO:0009312;GO:0009743;GO:0009756;GO:0009790;GO:0009791;GO:0009793;GO:0009832;GO:0009987;GO:0010033;GO:0010154;GO:0010182;GO:0016051;GO:…	K16055	3IG6F	G	sp|Q9SYM4|TPS1_ARATH Alpha,alpha-trehalose-phosphate synthase [UDP-forming] 1 OS=Arabidopsis thaliana OX=3702 GN=TPS1 PE=1 SV=1	TVU20585.1 hypothetical protein EJB05_36799 [Eragrostis curvula]	GO:0000003//reproduction;GO:0003006//developmental process involved in reproduction;GO:0005975//carbohydrate metabolic process;GO:0005984//disaccharide metabolic process;GO:0005991//trehalose metabolic process;GO:0005992//trehalose biosynthetic process;GO:0006793//phosphorus metabolic process;GO:0006796//phosphate-containing compound metabolic process;GO:0006950//response to stress;GO:0007154//ce…	GO:0005575//cellular_component;GO:0005622//intracellular anatomical structure;GO:0005623//obsolete cell;GO:0005737//cytoplasm;GO:0044424//obsolete intracellular part;GO:0044464//obsolete cell part;	GO:0003674//molecular_function;GO:0003824//catalytic activity;GO:0003825//alpha,alpha-trehalose-phosphate synthase (UDP-forming) activity;GO:0008194//UDP-glycosyltransferase activity;GO:0016740//transferase activity;GO:0016757//glycosyltransferase activity;GO:0016758//hexosyltransferase activity;GO:0016787//hydrolase activity;GO:0016788//hydrolase activity, acting on ester bonds;GO:0016791//phosp…	ko00500(Starch and sucrose metabolism)
Zjn_sc00108.1.g00380.1.sm.mk	down	-3.01432	4.33223e-07	down	-1.58821	0.00618356	down	-4.94206	2.76553e-11	Zjn_sc00108.1	307515	313240	+	582	Zjn_sc00108.1.g00380.1.sm.mk	GO:0000271;GO:0003674;GO:0003824;GO:0005575;GO:0005622;GO:0005623;GO:0005737;GO:0005975;GO:0005976;GO:0005982;GO:0006073;GO:0008150;GO:0008152;GO:0009011;GO:0009058;GO:0009059;GO:0009250;GO:0009501;GO:0009507;GO:0009536;GO:0009987;GO:0010021;GO:0016051;GO:0016740;GO:0016757;GO:0016758;GO:0019252;GO:0033692;GO:0034637;GO:0034645;GO:0043170;GO:0043226;GO:0043227;GO:0043229;GO:0043231;GO:0044042;GO:…	K00703	3I8AT	H	sp|Q7XE48|SSY21_ORYSJ Soluble starch synthase 2-1, chloroplastic/amyloplastic OS=Oryza sativa subsp. japonica OX=39947 GN=SSII-1 PE=2 SV=2	AQK65349.1 Starch synthase IIc [Zea mays]	GO:0000271//polysaccharide biosynthetic process;GO:0005975//carbohydrate metabolic process;GO:0005976//polysaccharide metabolic process;GO:0005982//starch metabolic process;GO:0006073//cellular glucan metabolic process;GO:0008150//biological_process;GO:0008152//metabolic process;GO:0009058//biosynthetic process;GO:0009059//macromolecule biosynthetic process;GO:0009250//glucan biosynthetic process…	GO:0005575//cellular_component;GO:0005622//intracellular anatomical structure;GO:0005623//obsolete cell;GO:0005737//cytoplasm;GO:0009501//amyloplast;GO:0009507//chloroplast;GO:0009536//plastid;GO:0043226//organelle;GO:0043227//membrane-bounded organelle;GO:0043229//intracellular organelle;GO:0043231//intracellular membrane-bounded organelle;GO:0044424//obsolete intracellular part;GO:0044444//obso…	GO:0003674//molecular_function;GO:0003824//catalytic activity;GO:0009011//starch synthase activity;GO:0016740//transferase activity;GO:0016757//glycosyltransferase activity;GO:0016758//hexosyltransferase activity;GO:0046527//glucosyltransferase activity;	ko00500(Starch and sucrose metabolism)
Zjn_sc00012.1.g00720.1.am.mkhc	down	-7.949	1.15703e-11	down	-4.3042	3.18944e-06	down	-6.54675	1.31752e-09	Zjn_sc00012.1	334327	338115	+	1071	Zjn_sc00012.1.g00720.1.am.mkhc	GO:0005575;GO:0005622;GO:0005623;GO:0005737;GO:0009501;GO:0009507;GO:0009536;GO:0043226;GO:0043227;GO:0043229;GO:0043231;GO:0044424;GO:0044444;GO:0044464	K00975	3I6CH	H	sp|Q688T8|GLGL3_ORYSJ Glucose-1-phosphate adenylyltransferase large subunit 3, chloroplastic/amyloplastic OS=Oryza sativa subsp. japonica OX=39947 GN=AGPL3 PE=1 SV=1	ARA71546.1 ADP-glucose pyrophosphorylase large subunit [Eleusine coracana] &gt;ARA71547.1 ADP-glucose pyrophosphorylase large subunit [Eleusine coracana]	-	GO:0005575//cellular_component;GO:0005622//intracellular anatomical structure;GO:0005623//obsolete cell;GO:0005737//cytoplasm;GO:0009501//amyloplast;GO:0009507//chloroplast;GO:0009536//plastid;GO:0043226//organelle;GO:0043227//membrane-bounded organelle;GO:0043229//intracellular organelle;GO:0043231//intracellular membrane-bounded organelle;GO:0044424//obsolete intracellular part;GO:0044444//obso…	-	ko00520(Amino sugar and nucleotide sugar metabolism);ko00500(Starch and sucrose metabolism)
Zjn_sc00165.1.g00110.1.sm.mkhc	down	-3.22849	2.89465e-12	down	-2.14919	1.37761e-06	down	-3.51842	2.1564e-12	Zjn_sc00165.1	64047	69265	-	1615	Zjn_sc00165.1.g00110.1.sm.mkhc	GO:0005575;GO:0005622;GO:0005623;GO:0005737;GO:0044424;GO:0044464	K00963	3I7XS	G	sp|Q43772|UGPA_HORVU UTP--glucose-1-phosphate uridylyltransferase OS=Hordeum vulgare OX=4513 PE=2 SV=1	ACL80329.1 UDP-glucose pyrophosphorylase [Saccharum officinarum] &gt;AIB06871.1 UDP-glucose-pyrophosphorylase [Saccharum hybrid cultivar SP80-3280] &gt;5WEG_A Crystal Structure of UDP-glucose pyrophosphorylase from Sugarcane [Saccharum hybrid cultivar SP80-3280] &gt;5WEG_B Crystal Structure of UDP-glucose pyrophosphorylase from Sugarcane [Saccharum hybrid cultivar SP80-3280]	-	GO:0005575//cellular_component;GO:0005622//intracellular anatomical structure;GO:0005623//obsolete cell;GO:0005737//cytoplasm;GO:0044424//obsolete intracellular part;GO:0044464//obsolete cell part;	-	ko00520(Amino sugar and nucleotide sugar metabolism);ko00500(Starch and sucrose metabolism);ko00052(Galactose metabolism);ko00040(Pentose and glucuronate interconversions)
Zjn_sc00017.1.g03980.1.sm.mkhc	down	-1.84847	0.0287999	down	-2.1312	0.0175337	down	-1.77168	0.0340145	Zjn_sc00017.1	1805436	1807157	-	495	Zjn_sc00017.1.g03980.1.sm.mkhc	GO:0003674;GO:0003824;GO:0004553;GO:0004564;GO:0004575;GO:0005575;GO:0005618;GO:0005623;GO:0005975;GO:0005976;GO:0005982;GO:0005984;GO:0005985;GO:0005987;GO:0006073;GO:0006810;GO:0008150;GO:0008152;GO:0009056;GO:0009311;GO:0009313;GO:0009987;GO:0015926;GO:0016052;GO:0016787;GO:0016798;GO:0030312;GO:0043170;GO:0044042;GO:0044237;GO:0044238;GO:0044248;GO:0044260;GO:0044262;GO:0044264;GO:0044275;GO:…	K01193	3I3IR	G	sp|A2X5P7|INV1_ORYSI Beta-fructofuranosidase, insoluble isoenzyme 1 OS=Oryza sativa subsp. indica OX=39946 GN=CIN1 PE=2 SV=2	XP_034606421.1 beta-fructofuranosidase, cell wall isozyme-like [Setaria viridis] &gt;TKW39524.1 hypothetical protein SEVIR_1G184800v2 [Setaria viridis]	GO:0005975//carbohydrate metabolic process;GO:0005976//polysaccharide metabolic process;GO:0005982//starch metabolic process;GO:0005984//disaccharide metabolic process;GO:0005985//sucrose metabolic process;GO:0005987//sucrose catabolic process;GO:0006073//cellular glucan metabolic process;GO:0006810//transport;GO:0008150//biological_process;GO:0008152//metabolic process;GO:0009056//catabolic proc…	GO:0005575//cellular_component;GO:0005618//cell wall;GO:0005623//obsolete cell;GO:0030312//external encapsulating structure;GO:0044464//obsolete cell part;GO:0071944//cell periphery;	GO:0003674//molecular_function;GO:0003824//catalytic activity;GO:0004553//hydrolase activity, hydrolyzing O-glycosyl compounds;GO:0004564//beta-fructofuranosidase activity;GO:0004575//sucrose alpha-glucosidase activity;GO:0015926//glucosidase activity;GO:0016787//hydrolase activity;GO:0016798//hydrolase activity, acting on glycosyl bonds;GO:0090599//alpha-glucosidase activity;	ko00500(Starch and sucrose metabolism);ko00052(Galactose metabolism)
Zjn_sc00081.1.g00770.1.sm.mkhc	down	-5.11742	1.4873e-11	down	-1.42609	0.0108209	down	-2.89964	4.8705e-05	Zjn_sc00081.1	1040183	1050815	-	1663	Zjn_sc00081.1.g00770.1.sm.mkhc	GO:0005575;GO:0005622;GO:0005623;GO:0005737;GO:0005975;GO:0005976;GO:0005982;GO:0006073;GO:0008150;GO:0008152;GO:0009501;GO:0009507;GO:0009536;GO:0009987;GO:0043170;GO:0043226;GO:0043227;GO:0043229;GO:0043231;GO:0044042;GO:0044237;GO:0044238;GO:0044260;GO:0044262;GO:0044264;GO:0044424;GO:0044444;GO:0044464;GO:0071704	K00975	3I5BT	H	sp|P15280|GLGS2_ORYSJ Glucose-1-phosphate adenylyltransferase small subunit 2, chloroplastic/amyloplastic/cytosolic OS=Oryza sativa subsp. japonica OX=39947 GN=AGPS2 PE=1 SV=4	TVU06681.1 hypothetical protein EJB05_49905, partial [Eragrostis curvula]	GO:0005975//carbohydrate metabolic process;GO:0005976//polysaccharide metabolic process;GO:0005982//starch metabolic process;GO:0006073//cellular glucan metabolic process;GO:0008150//biological_process;GO:0008152//metabolic process;GO:0009987//cellular process;GO:0043170//macromolecule metabolic process;GO:0044042//glucan metabolic process;GO:0044237//cellular metabolic process;GO:0044238//primar…	GO:0005575//cellular_component;GO:0005622//intracellular anatomical structure;GO:0005623//obsolete cell;GO:0005737//cytoplasm;GO:0009501//amyloplast;GO:0009507//chloroplast;GO:0009536//plastid;GO:0043226//organelle;GO:0043227//membrane-bounded organelle;GO:0043229//intracellular organelle;GO:0043231//intracellular membrane-bounded organelle;GO:0044424//obsolete intracellular part;GO:0044444//obso…	-	ko00520(Amino sugar and nucleotide sugar metabolism);ko00500(Starch and sucrose metabolism)
Zjn_sc00041.1.g02190.1.sm.mkhc	down	-1.01496	0.0167951	down	-1.20895	0.00448345	down	-1.04713	0.0237391	Zjn_sc00041.1	2032160	2038482	-	2356	Zjn_sc00041.1.g02190.1.sm.mkhc	GO:0005575;GO:0005622;GO:0005623;GO:0005737;GO:0044424;GO:0044464	K00963	3I7XS	G	sp|Q43772|UGPA_HORVU UTP--glucose-1-phosphate uridylyltransferase OS=Hordeum vulgare OX=4513 PE=2 SV=1	ACL80329.1 UDP-glucose pyrophosphorylase [Saccharum officinarum] &gt;AIB06871.1 UDP-glucose-pyrophosphorylase [Saccharum hybrid cultivar SP80-3280] &gt;5WEG_A Crystal Structure of UDP-glucose pyrophosphorylase from Sugarcane [Saccharum hybrid cultivar SP80-3280] &gt;5WEG_B Crystal Structure of UDP-glucose pyrophosphorylase from Sugarcane [Saccharum hybrid cultivar SP80-3280]	-	GO:0005575//cellular_component;GO:0005622//intracellular anatomical structure;GO:0005623//obsolete cell;GO:0005737//cytoplasm;GO:0044424//obsolete intracellular part;GO:0044464//obsolete cell part;	-	ko00520(Amino sugar and nucleotide sugar metabolism);ko00500(Starch and sucrose metabolism);ko00052(Galactose metabolism);ko00040(Pentose and glucuronate interconversions)
Zjn_sc00067.1.g03620.1.am.mkhc	down	-4.50921	3.02306e-14	down	-1.37876	0.00676402	down	-3.76933	2.19e-11	Zjn_sc00067.1	1666085	1673672	-	1305	Zjn_sc00067.1.g03620.1.am.mkhc	GO:0000271;GO:0003674;GO:0003824;GO:0005575;GO:0005622;GO:0005623;GO:0005737;GO:0005975;GO:0005976;GO:0005982;GO:0006073;GO:0008150;GO:0008152;GO:0009011;GO:0009058;GO:0009059;GO:0009250;GO:0009501;GO:0009507;GO:0009532;GO:0009536;GO:0009570;GO:0009987;GO:0010021;GO:0016051;GO:0016740;GO:0016757;GO:0016758;GO:0019252;GO:0033692;GO:0034637;GO:0034645;GO:0043170;GO:0043226;GO:0043227;GO:0043229;GO:…	K00703	3I2M8	H	sp|Q0DEC8|SSY1_ORYSJ Soluble starch synthase 1, chloroplastic/amyloplastic OS=Oryza sativa subsp. japonica OX=39947 GN=SS1 PE=1 SV=1	TVU12437.1 hypothetical protein EJB05_46084, partial [Eragrostis curvula]	GO:0000271//polysaccharide biosynthetic process;GO:0005975//carbohydrate metabolic process;GO:0005976//polysaccharide metabolic process;GO:0005982//starch metabolic process;GO:0006073//cellular glucan metabolic process;GO:0008150//biological_process;GO:0008152//metabolic process;GO:0009058//biosynthetic process;GO:0009059//macromolecule biosynthetic process;GO:0009250//glucan biosynthetic process…	GO:0005575//cellular_component;GO:0005622//intracellular anatomical structure;GO:0005623//obsolete cell;GO:0005737//cytoplasm;GO:0009501//amyloplast;GO:0009507//chloroplast;GO:0009532//plastid stroma;GO:0009536//plastid;GO:0009570//chloroplast stroma;GO:0043226//organelle;GO:0043227//membrane-bounded organelle;GO:0043229//intracellular organelle;GO:0043231//intracellular membrane-bounded organell…	GO:0003674//molecular_function;GO:0003824//catalytic activity;GO:0009011//starch synthase activity;GO:0016740//transferase activity;GO:0016757//glycosyltransferase activity;GO:0016758//hexosyltransferase activity;GO:0046527//glucosyltransferase activity;	ko00500(Starch and sucrose metabolism)
Zjn_sc00001.1.g01550.1.sm.mkhc	down	-1.38143	0.00106884	down	-2.56582	1.02968e-08	down	-1.96193	3.62347e-05	Zjn_sc00001.1	663637	670789	-	1879	Zjn_sc00001.1.g01550.1.sm.mkhc	GO:0000023;GO:0000025;GO:0000272;GO:0001871;GO:0003674;GO:0003824;GO:0004133;GO:0004134;GO:0005488;GO:0005575;GO:0005622;GO:0005623;GO:0005737;GO:0005829;GO:0005975;GO:0005976;GO:0005977;GO:0005982;GO:0005983;GO:0005984;GO:0006073;GO:0006091;GO:0006112;GO:0008150;GO:0008152;GO:0009056;GO:0009057;GO:0009251;GO:0009311;GO:0009313;GO:0009987;GO:0010297;GO:0015980;GO:0016052;GO:0016740;GO:0016757;GO:…	K00705	3IC6A	G	sp|Q69Q02|DPE2_ORYSJ 4-alpha-glucanotransferase DPE2 OS=Oryza sativa subsp. japonica OX=39947 GN=DPE2 PE=2 SV=1	RLN34879.1 hypothetical protein C2845_PM03G15470 [Panicum miliaceum]	GO:0000023//maltose metabolic process;GO:0000025//maltose catabolic process;GO:0000272//polysaccharide catabolic process;GO:0005975//carbohydrate metabolic process;GO:0005976//polysaccharide metabolic process;GO:0005977//glycogen metabolic process;GO:0005982//starch metabolic process;GO:0005983//starch catabolic process;GO:0005984//disaccharide metabolic process;GO:0006073//cellular glucan metabo…	GO:0005575//cellular_component;GO:0005622//intracellular anatomical structure;GO:0005623//obsolete cell;GO:0005737//cytoplasm;GO:0005829//cytosol;GO:0044424//obsolete intracellular part;GO:0044444//obsolete cytoplasmic part;GO:0044464//obsolete cell part;	GO:0001871//obsolete pattern binding;GO:0003674//molecular_function;GO:0003824//catalytic activity;GO:0004133//glycogen debranching enzyme activity;GO:0004134//4-alpha-glucanotransferase activity;GO:0005488//binding;GO:0010297//heteropolysaccharide binding;GO:0016740//transferase activity;GO:0016757//glycosyltransferase activity;GO:0016758//hexosyltransferase activity;GO:0030246//carbohydrate bin…	ko00500(Starch and sucrose metabolism)
Zjn_sc00200.1.g00080.1.am.mk	down	-3.6424	1.41261e-08	down	-1.874	0.00079645	down	-2.40379	0.000585268	Zjn_sc00200.1	28343	33180	+	3033	Zjn_sc00200.1.g00080.1.am.mk	GO:0000166;GO:0000271;GO:0003674;GO:0003824;GO:0004373;GO:0005488;GO:0005575;GO:0005622;GO:0005623;GO:0005737;GO:0005975;GO:0005976;GO:0005982;GO:0006073;GO:0008150;GO:0008152;GO:0008194;GO:0009011;GO:0009058;GO:0009059;GO:0009250;GO:0009501;GO:0009507;GO:0009536;GO:0009569;GO:0009987;GO:0016051;GO:0016740;GO:0016757;GO:0016758;GO:0017076;GO:0019252;GO:0019863;GO:0019865;GO:0030554;GO:0032553;GO:…	K13679	3IEFT	H	sp|A2Y8X2|SSG1_ORYSI Granule-bound starch synthase 1, chloroplastic/amyloplastic OS=Oryza sativa subsp. indica OX=39946 GN=WAXY PE=1 SV=2	ARA71548.1 starch synthase [Eleusine coracana]	GO:0000271//polysaccharide biosynthetic process;GO:0005975//carbohydrate metabolic process;GO:0005976//polysaccharide metabolic process;GO:0005982//starch metabolic process;GO:0006073//cellular glucan metabolic process;GO:0008150//biological_process;GO:0008152//metabolic process;GO:0009058//biosynthetic process;GO:0009059//macromolecule biosynthetic process;GO:0009250//glucan biosynthetic process…	GO:0005575//cellular_component;GO:0005622//intracellular anatomical structure;GO:0005623//obsolete cell;GO:0005737//cytoplasm;GO:0009501//amyloplast;GO:0009507//chloroplast;GO:0009536//plastid;GO:0009569//chloroplast starch grain;GO:0043036//starch grain;GO:0043226//organelle;GO:0043227//membrane-bounded organelle;GO:0043229//intracellular organelle;GO:0043231//intracellular membrane-bounded orga…	GO:0000166//nucleotide binding;GO:0003674//molecular_function;GO:0003824//catalytic activity;GO:0004373//glycogen (starch) synthase activity;GO:0005488//binding;GO:0008194//UDP-glycosyltransferase activity;GO:0009011//starch synthase activity;GO:0016740//transferase activity;GO:0016757//glycosyltransferase activity;GO:0016758//hexosyltransferase activity;GO:0017076//purine nucleotide binding;GO:0…	ko00500(Starch and sucrose metabolism)
Zjn_sc00642.1.g00010.1.am.mk	down	-2.67182	0.0035275	down	-1.7147	0.0316581	down	-3.74469	0.000283033	Zjn_sc00642.1	1861	4954	-	1323	Zjn_sc00642.1.g00010.1.am.mk	GO:0000272;GO:0001101;GO:0003674;GO:0003824;GO:0004553;GO:0005575;GO:0005622;GO:0005623;GO:0005634;GO:0005737;GO:0005829;GO:0005975;GO:0005976;GO:0005982;GO:0005983;GO:0006073;GO:0006950;GO:0008150;GO:0008152;GO:0009056;GO:0009057;GO:0009251;GO:0009414;GO:0009415;GO:0009628;GO:0009987;GO:0010035;GO:0016052;GO:0016160;GO:0016161;GO:0016787;GO:0016798;GO:0042221;GO:0043170;GO:0043226;GO:0043227;GO:…	K01177	3IBH0	G	sp|Q10RZ1|BAMY2_ORYSJ Beta-amylase 2, chloroplastic OS=Oryza sativa subsp. japonica OX=39947 GN=BAMY2 PE=1 SV=1	OEL26854.1 Beta-amylase 1, chloroplastic [Dichanthelium oligosanthes]	GO:0000272//polysaccharide catabolic process;GO:0001101//response to acid chemical;GO:0005975//carbohydrate metabolic process;GO:0005976//polysaccharide metabolic process;GO:0005982//starch metabolic process;GO:0005983//starch catabolic process;GO:0006073//cellular glucan metabolic process;GO:0006950//response to stress;GO:0008150//biological_process;GO:0008152//metabolic process;GO:0009056//cata…	GO:0005575//cellular_component;GO:0005622//intracellular anatomical structure;GO:0005623//obsolete cell;GO:0005634//nucleus;GO:0005737//cytoplasm;GO:0005829//cytosol;GO:0043226//organelle;GO:0043227//membrane-bounded organelle;GO:0043229//intracellular organelle;GO:0043231//intracellular membrane-bounded organelle;GO:0044424//obsolete intracellular part;GO:0044444//obsolete cytoplasmic part;GO:00…	GO:0003674//molecular_function;GO:0003824//catalytic activity;GO:0004553//hydrolase activity, hydrolyzing O-glycosyl compounds;GO:0016160//amylase activity;GO:0016161//beta-amylase activity;GO:0016787//hydrolase activity;GO:0016798//hydrolase activity, acting on glycosyl bonds;	ko00500(Starch and sucrose metabolism)
Zjn_sc00050.1.g02970.1.sm.mkhc	down	-2.69634	5.98307e-05	down	-1.92973	0.00138208	down	-2.92851	6.24271e-05	Zjn_sc00050.1	1795302	1797469	-	625	Zjn_sc00050.1.g02970.1.sm.mkhc	GO:0000003;GO:0000271;GO:0003006;GO:0003674;GO:0003824;GO:0005575;GO:0005576;GO:0005622;GO:0005623;GO:0005737;GO:0005975;GO:0005976;GO:0005982;GO:0006073;GO:0007275;GO:0008150;GO:0008152;GO:0008878;GO:0009058;GO:0009059;GO:0009250;GO:0009314;GO:0009416;GO:0009501;GO:0009507;GO:0009532;GO:0009536;GO:0009570;GO:0009628;GO:0009648;GO:0009791;GO:0009987;GO:0010228;GO:0016051;GO:0016740;GO:0016772;GO:…	K00975	3IB41	M	sp|Q69T99|GLGS1_ORYSJ Glucose-1-phosphate adenylyltransferase small subunit 1, chloroplastic/amyloplastic OS=Oryza sativa subsp. japonica OX=39947 GN=AGPS1 PE=1 SV=1	KAG2578274.1 hypothetical protein PVAP13_6NG224400 [Panicum virgatum]	GO:0000003//reproduction;GO:0000271//polysaccharide biosynthetic process;GO:0003006//developmental process involved in reproduction;GO:0005975//carbohydrate metabolic process;GO:0005976//polysaccharide metabolic process;GO:0005982//starch metabolic process;GO:0006073//cellular glucan metabolic process;GO:0007275//multicellular organism development;GO:0008150//biological_process;GO:0008152//metabo…	GO:0005575//cellular_component;GO:0005576//extracellular region;GO:0005622//intracellular anatomical structure;GO:0005623//obsolete cell;GO:0005737//cytoplasm;GO:0009501//amyloplast;GO:0009507//chloroplast;GO:0009532//plastid stroma;GO:0009536//plastid;GO:0009570//chloroplast stroma;GO:0030929//ADPG pyrophosphorylase complex;GO:0030931//heterotetrameric ADPG pyrophosphorylase complex;GO:0032991//…	GO:0003674//molecular_function;GO:0003824//catalytic activity;GO:0008878//glucose-1-phosphate adenylyltransferase activity;GO:0016740//transferase activity;GO:0016772//transferase activity, transferring phosphorus-containing groups;GO:0016779//nucleotidyltransferase activity;GO:0070566//adenylyltransferase activity;	ko00520(Amino sugar and nucleotide sugar metabolism);ko00500(Starch and sucrose metabolism)
Zjn_sc00022.1.g01450.1.am.mk	down	-3.43566	3.57473e-08	down	-2.00841	0.00036273	down	-3.21482	2.49094e-07	Zjn_sc00022.1	568658	577549	+	3294	Zjn_sc00022.1.g01450.1.am.mk	GO:0000271;GO:0003674;GO:0003824;GO:0005575;GO:0005622;GO:0005623;GO:0005737;GO:0005975;GO:0005976;GO:0005982;GO:0006073;GO:0008150;GO:0008152;GO:0009011;GO:0009058;GO:0009059;GO:0009250;GO:0009507;GO:0009536;GO:0009987;GO:0016051;GO:0016740;GO:0016757;GO:0016758;GO:0019252;GO:0033692;GO:0034637;GO:0034645;GO:0043170;GO:0043226;GO:0043227;GO:0043229;GO:0043231;GO:0044042;GO:0044237;GO:0044238;GO:…	K00703	3IFZR	H	sp|Q6Z2T8|SSY22_ORYSJ Soluble starch synthase 2-2, chloroplastic/amyloplastic OS=Oryza sativa subsp. japonica OX=39947 GN=SSII-2 PE=2 SV=2	TVU28499.1 hypothetical protein EJB05_20018 [Eragrostis curvula]	GO:0000271//polysaccharide biosynthetic process;GO:0005975//carbohydrate metabolic process;GO:0005976//polysaccharide metabolic process;GO:0005982//starch metabolic process;GO:0006073//cellular glucan metabolic process;GO:0008150//biological_process;GO:0008152//metabolic process;GO:0009058//biosynthetic process;GO:0009059//macromolecule biosynthetic process;GO:0009250//glucan biosynthetic process…	GO:0005575//cellular_component;GO:0005622//intracellular anatomical structure;GO:0005623//obsolete cell;GO:0005737//cytoplasm;GO:0009507//chloroplast;GO:0009536//plastid;GO:0043226//organelle;GO:0043227//membrane-bounded organelle;GO:0043229//intracellular organelle;GO:0043231//intracellular membrane-bounded organelle;GO:0044424//obsolete intracellular part;GO:0044444//obsolete cytoplasmic part;G…	GO:0003674//molecular_function;GO:0003824//catalytic activity;GO:0009011//starch synthase activity;GO:0016740//transferase activity;GO:0016757//glycosyltransferase activity;GO:0016758//hexosyltransferase activity;GO:0046527//glucosyltransferase activity;	ko00500(Starch and sucrose metabolism)
Zjn_sc00155.1.g00360.1.sm.mk	down	-6.26052	0.000222492	down	-2.63979	0.0385046	down	-3.98675	0.00811932	Zjn_sc00155.1	155696	158187	+	1992	Zjn_sc00155.1.g00360.1.sm.mk	-	K01193	3I6ZE	G	sp|Q9FSV7|SST_FESAR Sucrose:sucrose 1-fructosyltransferase OS=Festuca arundinacea OX=4606 GN=1-SST PE=1 SV=1	TVU33703.1 hypothetical protein EJB05_25536 [Eragrostis curvula]	-	-	-	ko00500(Starch and sucrose metabolism);ko00052(Galactose metabolism)
Zjn_sc00003.1.g12830.1.sm.mk	down	-2.62174	0.00301627	down	-2.11096	0.0087333	down	-3.01264	0.0010819	Zjn_sc00003.1	5686797	5690293	-	1716	Zjn_sc00003.1.g12830.1.sm.mk	GO:0000272;GO:0001101;GO:0003674;GO:0003824;GO:0004553;GO:0005575;GO:0005622;GO:0005623;GO:0005634;GO:0005737;GO:0005829;GO:0005975;GO:0005976;GO:0005982;GO:0005983;GO:0006073;GO:0006950;GO:0008150;GO:0008152;GO:0009056;GO:0009057;GO:0009251;GO:0009414;GO:0009415;GO:0009628;GO:0009987;GO:0010035;GO:0016052;GO:0016160;GO:0016161;GO:0016787;GO:0016798;GO:0042221;GO:0043170;GO:0043226;GO:0043227;GO:…	K01177	3IBH0	G	sp|Q10RZ1|BAMY2_ORYSJ Beta-amylase 2, chloroplastic OS=Oryza sativa subsp. japonica OX=39947 GN=BAMY2 PE=1 SV=1	OEL26854.1 Beta-amylase 1, chloroplastic [Dichanthelium oligosanthes]	GO:0000272//polysaccharide catabolic process;GO:0001101//response to acid chemical;GO:0005975//carbohydrate metabolic process;GO:0005976//polysaccharide metabolic process;GO:0005982//starch metabolic process;GO:0005983//starch catabolic process;GO:0006073//cellular glucan metabolic process;GO:0006950//response to stress;GO:0008150//biological_process;GO:0008152//metabolic process;GO:0009056//cata…	GO:0005575//cellular_component;GO:0005622//intracellular anatomical structure;GO:0005623//obsolete cell;GO:0005634//nucleus;GO:0005737//cytoplasm;GO:0005829//cytosol;GO:0043226//organelle;GO:0043227//membrane-bounded organelle;GO:0043229//intracellular organelle;GO:0043231//intracellular membrane-bounded organelle;GO:0044424//obsolete intracellular part;GO:0044444//obsolete cytoplasmic part;GO:00…	GO:0003674//molecular_function;GO:0003824//catalytic activity;GO:0004553//hydrolase activity, hydrolyzing O-glycosyl compounds;GO:0016160//amylase activity;GO:0016161//beta-amylase activity;GO:0016787//hydrolase activity;GO:0016798//hydrolase activity, acting on glycosyl bonds;	ko00500(Starch and sucrose metabolism)
Zjn_sc00056.1.g02160.1.sm.mk	down	-1.59553	0.000527319	down	-1.21653	0.0302774	down	-1.38438	0.0070954	Zjn_sc00056.1	844252	847852	-	627	Zjn_sc00056.1.g02160.1.sm.mk	GO:0003674;GO:0003824;GO:0004553;GO:0008150;GO:0008152;GO:0008422;GO:0015926;GO:0016787;GO:0016798;GO:0071704;GO:1901135;GO:1901657	K05350	3I7AU	G	sp|Q7XPY7|BGL14_ORYSJ Probable inactive beta-glucosidase 14 OS=Oryza sativa subsp. japonica OX=39947 GN=BGLU14 PE=2 SV=2	CAB3487623.1 unnamed protein product [Digitaria exilis]	GO:0008150//biological_process;GO:0008152//metabolic process;GO:0071704//organic substance metabolic process;GO:1901135//carbohydrate derivative metabolic process;GO:1901657//glycosyl compound metabolic process;	-	GO:0003674//molecular_function;GO:0003824//catalytic activity;GO:0004553//hydrolase activity, hydrolyzing O-glycosyl compounds;GO:0008422//beta-glucosidase activity;GO:0015926//glucosidase activity;GO:0016787//hydrolase activity;GO:0016798//hydrolase activity, acting on glycosyl bonds;	ko00500(Starch and sucrose metabolism);ko00460(Cyanoamino acid metabolism)
Zjn_sc00018.1.g02930.1.sm.mk	down	-2.24256	8.09375e-05	down	-1.18192	0.017197	down	-1.90026	0.000392794	Zjn_sc00018.1	1274878	1279945	+	489	Zjn_sc00018.1.g02930.1.sm.mk	GO:0000272;GO:0003674;GO:0003824;GO:0004133;GO:0004553;GO:0005575;GO:0005622;GO:0005623;GO:0005737;GO:0005975;GO:0005976;GO:0005977;GO:0005982;GO:0005983;GO:0006073;GO:0006091;GO:0006112;GO:0006996;GO:0008150;GO:0008152;GO:0009056;GO:0009057;GO:0009251;GO:0009501;GO:0009507;GO:0009532;GO:0009536;GO:0009569;GO:0009570;GO:0009657;GO:0009660;GO:0009987;GO:0015980;GO:0016043;GO:0016052;GO:0016787;GO:…	K01214	3I5NJ	G	sp|B9G434|ISOA3_ORYSJ Isoamylase 3, chloroplastic OS=Oryza sativa subsp. japonica OX=39947 GN=ISA3 PE=2 SV=1	CAB3453658.1 unnamed protein product [Digitaria exilis]	GO:0000272//polysaccharide catabolic process;GO:0005975//carbohydrate metabolic process;GO:0005976//polysaccharide metabolic process;GO:0005977//glycogen metabolic process;GO:0005982//starch metabolic process;GO:0005983//starch catabolic process;GO:0006073//cellular glucan metabolic process;GO:0006091//generation of precursor metabolites and energy;GO:0006112//energy reserve metabolic process;GO:…	GO:0005575//cellular_component;GO:0005622//intracellular anatomical structure;GO:0005623//obsolete cell;GO:0005737//cytoplasm;GO:0009501//amyloplast;GO:0009507//chloroplast;GO:0009532//plastid stroma;GO:0009536//plastid;GO:0009569//chloroplast starch grain;GO:0009570//chloroplast stroma;GO:0043036//starch grain;GO:0043226//organelle;GO:0043227//membrane-bounded organelle;GO:0043229//intracellular…	GO:0003674//molecular_function;GO:0003824//catalytic activity;GO:0004133//glycogen debranching enzyme activity;GO:0004553//hydrolase activity, hydrolyzing O-glycosyl compounds;GO:0016787//hydrolase activity;GO:0016798//hydrolase activity, acting on glycosyl bonds;GO:0019156//isoamylase activity;	ko00500(Starch and sucrose metabolism)
