# Supplementary material for: Transcriptome Analysis Reveals the Stress Tolerance Mechanisms of Cadmium in Zoysia japonica
Source: Plants (Basel). 2023 Nov 12;12(22):3833. doi: 10.3390/plants12223833 (PMC10674853; doi:10.3390/plants12223833)
Supplement: Supplementary file 1 [file plants-12-03833-s001.zip › Table S11.xlsx]

## Sheet: Sheet1
Table S10 Relative gene expression of selected differentially expressed genes
Gene name and treatment	Relative gene expression
Zjn_sc00066.1.g01480.1.sm.mkhc-L0	1
Zjn_sc00066.1.g01480.1.sm.mkhc-L6	6.51715
Zjn_sc00066.1.g01480.1.sm.mkhc-L12	7.67571
Zjn_sc00066.1.g01480.1.sm.mkhc-L24	19.2067
Zjn_sc00094.1.g00080.1.am.mk-L0	1
Zjn_sc00094.1.g00080.1.am.mk-L6	1645.51
Zjn_sc00094.1.g00080.1.am.mk-L12	417.12
Zjn_sc00094.1.g00080.1.am.mk-L24	476.742
Zjn_sc00002.1.g13730.1.am.mk-L0	1
Zjn_sc00002.1.g13730.1.am.mk-L6	0.0132371
Zjn_sc00002.1.g13730.1.am.mk-L12	0.0126753
Zjn_sc00002.1.g13730.1.am.mk-L24	0.414008
Zjn_sc00011.1.g02490.1.sm.mk-L0	1
Zjn_sc00011.1.g02490.1.sm.mk-L6	2.41446
Zjn_sc00011.1.g02490.1.sm.mk-L12	1.33103
Zjn_sc00011.1.g02490.1.sm.mk-L24	2.37
Zjn_sc00106.1.g00260.1.am.mk-L0	1
Zjn_sc00106.1.g00260.1.am.mk-L6	86.4957
Zjn_sc00106.1.g00260.1.am.mk-L12	83.7051
Zjn_sc00106.1.g00260.1.am.mk-L24	169.152
Zjn_sc00003.1.g09500.1.sm.mkhc-L0	1
Zjn_sc00003.1.g09500.1.sm.mkhc-L6	0.0429714
Zjn_sc00003.1.g09500.1.sm.mkhc-L12	0.0322493
Zjn_sc00003.1.g09500.1.sm.mkhc-L24	0.0225121
Zjn_sc00008.1.g11130.1.sm.mk-L0	1
Zjn_sc00008.1.g11130.1.sm.mk-L6	422.286
Zjn_sc00008.1.g11130.1.sm.mk-L12	30.0066
Zjn_sc00008.1.g11130.1.sm.mk-L24	8.30722
Zjn_sc00058.1.g01990.1.am.mk-L0	1
Zjn_sc00058.1.g01990.1.am.mk-L6	0.842796
Zjn_sc00058.1.g01990.1.am.mk-L12	1.21916
Zjn_sc00058.1.g01990.1.am.mk-L24	0.63923
Zjn_sc00023.1.g06490.1.sm.mkhc-L0	1
Zjn_sc00023.1.g06490.1.sm.mkhc-L6	4.01536
Zjn_sc00023.1.g06490.1.sm.mkhc-L12	5.46119
Zjn_sc00023.1.g06490.1.sm.mkhc-L24	4.65709
