# Supplementary material for: Transcriptome Analysis Reveals the Stress Tolerance Mechanisms of Cadmium in Zoysia japonica
Source: Plants (Basel). 2023 Nov 12;12(22):3833. doi: 10.3390/plants12223833 (PMC10674853; doi:10.3390/plants12223833)
Supplement: Supplementary file 1 [file plants-12-03833-s001.zip › Table S2.xlsx]

## Sheet: Sheet1
gene_id	L_0h_vs_L_12h_de	L_0h_vs_L_12h_log2fc	L_0h_vs_L_12h_pval	L_0h_vs_L_24h_de	L_0h_vs_L_24h_log2fc	L_0h_vs_L_24h_pval	L_0h_vs_L_6h_de	L_0h_vs_L_6h_log2fc	L_0h_vs_L_6h_pval	Chromosome	Start Site	End Site	Direction	Length	Name	GO	KEGG	eggNOG	eggNOG_Category	Swissprot	NR	BP	CC	MF	Pathway
Zjn_sc00071.1.g00480.1.sm.mkhc	up	2.03843	3.74289e-05	up	1.59441	0.000274794	up	1.95137	3.7768e-05	Zjn_sc00071.1	275588	280808	+	2504	Zjn_sc00071.1.g00480.1.sm.mkhc	GO:0000976;GO:0000977;GO:0000978;GO:0000981;GO:0000982;GO:0000987;GO:0001012;GO:0001067;GO:0001077;GO:0001228;GO:0003674;GO:0003676;GO:0003677;GO:0003690;GO:0003700;GO:0005488;GO:0005575;GO:0005622;GO:0005623;GO:0005634;GO:0005737;GO:0006139;GO:0006351;GO:0006355;GO:0006357;GO:0006366;GO:0006725;GO:0006807;GO:0008150;GO:0008152;GO:0009058;GO:0009059;GO:0009889;GO:0009891;GO:0009893;GO:0009987;GO:…	K13210	3I4VX	A	sp|Q96I24|FUBP3_HUMAN Far upstream element-binding protein 3 OS=Homo sapiens OX=9606 GN=FUBP3 PE=1 SV=2	PUZ49842.1 hypothetical protein GQ55_6G010700 [Panicum hallii var. hallii]	GO:0006139//nucleobase-containing compound metabolic process;GO:0006351//transcription, DNA-templated;GO:0006355//regulation of transcription, DNA-templated;GO:0006357//regulation of transcription by RNA polymerase II;GO:0006366//transcription by RNA polymerase II;GO:0006725//cellular aromatic compound metabolic process;GO:0006807//nitrogen compound metabolic process;GO:0008150//biological_proces…	GO:0005575//cellular_component;GO:0005622//intracellular anatomical structure;GO:0005623//obsolete cell;GO:0005634//nucleus;GO:0005737//cytoplasm;GO:0043226//organelle;GO:0043227//membrane-bounded organelle;GO:0043229//intracellular organelle;GO:0043231//intracellular membrane-bounded organelle;GO:0044424//obsolete intracellular part;GO:0044464//obsolete cell part;	GO:0000976//transcription cis-regulatory region binding;GO:0000977//RNA polymerase II transcription regulatory region sequence-specific DNA binding;GO:0000978//RNA polymerase II cis-regulatory region sequence-specific DNA binding;GO:0000981//DNA-binding transcription factor activity, RNA polymerase II-specific;GO:0000982//DNA-binding transcription factor activity, RNA polymerase II-specific;GO:00…	-
Zjn_sc00005.1.g01400.1.am.mk	down	-5.16641	2.79203e-07	down	-1.3922	0.0456192	down	-5.97206	2.46884e-08	Zjn_sc00005.1	1379259	1380549	-	945	Zjn_sc00005.1.g01400.1.am.mk	GO:0005575;GO:0005622;GO:0005623;GO:0005737;GO:0009507;GO:0009532;GO:0009536;GO:0009570;GO:0043226;GO:0043227;GO:0043229;GO:0043231;GO:0044422;GO:0044424;GO:0044434;GO:0044435;GO:0044444;GO:0044446;GO:0044464	-	3I89C	S	sp|O80522|GDL2_ARATH GDSL esterase/lipase At1g09390 OS=Arabidopsis thaliana OX=3702 GN=At1g09390 PE=2 SV=1	TVU02875.1 hypothetical protein EJB05_51597, partial [Eragrostis curvula]	-	GO:0005575//cellular_component;GO:0005622//intracellular anatomical structure;GO:0005623//obsolete cell;GO:0005737//cytoplasm;GO:0009507//chloroplast;GO:0009532//plastid stroma;GO:0009536//plastid;GO:0009570//chloroplast stroma;GO:0043226//organelle;GO:0043227//membrane-bounded organelle;GO:0043229//intracellular organelle;GO:0043231//intracellular membrane-bounded organelle;GO:0044422//obsolete …	-	-
Zjn_sc00020.1.g02980.1.sm.mkhc	up	2.20032	2.82337e-06	up	1.21286	0.0110155	up	2.73037	1.20618e-07	Zjn_sc00020.1	1319975	1323072	-	1515	Zjn_sc00020.1.g02980.1.sm.mkhc	-	-	3I7F8	S	-	OEL28734.1 hypothetical protein BAE44_0010246 [Dichanthelium oligosanthes]	-	-	-	-
Zjn_sc00069.1.g01640.1.am.mk	down	-2.64323	0.000293905	down	-1.89287	0.00655571	down	-3.4045	0.000543546	Zjn_sc00069.1	771163	771876	+	714	Zjn_sc00069.1.g01640.1.am.mk	-	K09955	3I4V7	S	-	RLM54223.1 hypothetical protein C2845_PM10G16130 [Panicum miliaceum]	-	-	-	-
Zjn_sc00047.1.g00630.1.sm.mkhc	up	2.15801	3.93848e-06	up	1.16227	0.0138248	up	1.91223	0.000250291	Zjn_sc00047.1	287443	292349	+	1842	Zjn_sc00047.1.g00630.1.sm.mkhc	GO:0005575;GO:0005622;GO:0005623;GO:0005737;GO:0005829;GO:0044424;GO:0044444;GO:0044464	K01278	3IDC6	O	sp|Q6F3I7|DAP4_PSEMX Dipeptidyl aminopeptidase 4 OS=Pseudoxanthomonas mexicana OX=128785 GN=dap4 PE=1 SV=1	TVU32440.1 hypothetical protein EJB05_24171 [Eragrostis curvula]	-	GO:0005575//cellular_component;GO:0005622//intracellular anatomical structure;GO:0005623//obsolete cell;GO:0005737//cytoplasm;GO:0005829//cytosol;GO:0044424//obsolete intracellular part;GO:0044444//obsolete cytoplasmic part;GO:0044464//obsolete cell part;	-	-
Zjn_sc00003.1.g03230.1.sm.mkhc	up	1.33564	0.00504188	up	1.97976	0.0042174	up	3.49796	1.25422e-11	Zjn_sc00003.1	1608536	1610082	+	1036	Zjn_sc00003.1.g03230.1.sm.mkhc	GO:0005575;GO:0005622;GO:0005623;GO:0005737;GO:0030016;GO:0030017;GO:0030018;GO:0031674;GO:0043226;GO:0043228;GO:0043229;GO:0043232;GO:0043292;GO:0044422;GO:0044424;GO:0044444;GO:0044449;GO:0044464;GO:0099080;GO:0099081;GO:0099512	-	3I3WF	O	sp|Q5FWN8|DNJ6A_XENLA DnaJ homolog subfamily B member 6-A OS=Xenopus laevis OX=8355 GN=dnajb6-a PE=2 SV=1	TVU47362.1 hypothetical protein EJB05_06961 [Eragrostis curvula]	-	GO:0005575//cellular_component;GO:0005622//intracellular anatomical structure;GO:0005623//obsolete cell;GO:0005737//cytoplasm;GO:0030016//myofibril;GO:0030017//sarcomere;GO:0030018//Z disc;GO:0031674//I band;GO:0043226//organelle;GO:0043228//non-membrane-bounded organelle;GO:0043229//intracellular organelle;GO:0043232//intracellular non-membrane-bounded organelle;GO:0043292//contractile fiber;GO:…	-	-
Zjn_sc00014.1.g07400.1.sm.mkhc	up	2.77173	2.27592e-09	up	1.70373	0.00010197	up	3.31376	0.0160971	Zjn_sc00014.1	3378682	3380027	+	1230	Zjn_sc00014.1.g07400.1.sm.mkhc	GO:0005575;GO:0005622;GO:0005623;GO:0005634;GO:0005694;GO:0005730;GO:0005737;GO:0005739;GO:0031974;GO:0031981;GO:0043226;GO:0043227;GO:0043228;GO:0043229;GO:0043231;GO:0043232;GO:0043233;GO:0044422;GO:0044424;GO:0044428;GO:0044444;GO:0044446;GO:0044464;GO:0070013	K11275	3I9SE	B	sp|P23444|H1_MAIZE Histone H1 OS=Zea mays OX=4577 PE=2 SV=2	OEL19488.1 hypothetical protein BAE44_0019493 [Dichanthelium oligosanthes]	-	GO:0005575//cellular_component;GO:0005622//intracellular anatomical structure;GO:0005623//obsolete cell;GO:0005634//nucleus;GO:0005694//chromosome;GO:0005730//nucleolus;GO:0005737//cytoplasm;GO:0005739//mitochondrion;GO:0031974//membrane-enclosed lumen;GO:0031981//nuclear lumen;GO:0043226//organelle;GO:0043227//membrane-bounded organelle;GO:0043228//non-membrane-bounded organelle;GO:0043229//intr…	-	-
Zjn_sc01016.1.g00010.1.sm.mk	up	1.77565	6.39418e-05	up	1.3557	0.00212446	up	1.65732	0.00570885	Zjn_sc01016.1	308	1986	-	603	Zjn_sc01016.1.g00010.1.sm.mk	-	K01209	3I49V	G	sp|Q9SG80|ASD1_ARATH Alpha-L-arabinofuranosidase 1 OS=Arabidopsis thaliana OX=3702 GN=ASD1 PE=1 SV=1	TVU27137.1 hypothetical protein EJB05_29719 [Eragrostis curvula]	-	-	-	ko00520(Amino sugar and nucleotide sugar metabolism)
Zjn_sc00007.1.g07610.1.am.mk	down	-4.2592	1.60722e-07	down	-1.84589	0.00265536	down	-3.45322	5.83755e-06	Zjn_sc00007.1	3363996	3367917	+	2559	Zjn_sc00007.1.g07610.1.am.mk	GO:0005575;GO:0005622;GO:0005623;GO:0005737;GO:0009507;GO:0009532;GO:0009536;GO:0009570;GO:0010287;GO:0043226;GO:0043227;GO:0043229;GO:0043231;GO:0044422;GO:0044424;GO:0044434;GO:0044435;GO:0044444;GO:0044446;GO:0044464	K09840	3IGEW	Q	sp|Q6YVJ0|NCED1_ORYSJ 9-cis-epoxycarotenoid dioxygenase NCED1, chloroplastic OS=Oryza sativa subsp. japonica OX=39947 GN=NCED1 PE=2 SV=1	RLM79760.1 zeaxanthin 7,8 [Panicum miliaceum]	-	GO:0005575//cellular_component;GO:0005622//intracellular anatomical structure;GO:0005623//obsolete cell;GO:0005737//cytoplasm;GO:0009507//chloroplast;GO:0009532//plastid stroma;GO:0009536//plastid;GO:0009570//chloroplast stroma;GO:0010287//plastoglobule;GO:0043226//organelle;GO:0043227//membrane-bounded organelle;GO:0043229//intracellular organelle;GO:0043231//intracellular membrane-bounded organ…	-	ko00906(Carotenoid biosynthesis)
Zjn_sc00088.1.g01840.1.am.mk	down	-3.43468	7.94344e-11	down	-1.68911	0.000401975	down	-2.63549	2.14812e-06	Zjn_sc00088.1	872642	873943	+	1302	Zjn_sc00088.1.g01840.1.am.mk	GO:0003674;GO:0003824;GO:0004672;GO:0004674;GO:0005575;GO:0005622;GO:0005623;GO:0005634;GO:0005737;GO:0006464;GO:0006468;GO:0006793;GO:0006796;GO:0006807;GO:0006950;GO:0007154;GO:0007165;GO:0008150;GO:0008152;GO:0009266;GO:0009409;GO:0009628;GO:0009987;GO:0016301;GO:0016310;GO:0016740;GO:0016772;GO:0016773;GO:0019538;GO:0023052;GO:0035556;GO:0036211;GO:0043170;GO:0043226;GO:0043227;GO:0043229;GO:…	-	3IC6E	T	sp|Q2QMI0|CIPK4_ORYSJ CBL-interacting protein kinase 4 OS=Oryza sativa subsp. japonica OX=39947 GN=CIPK4 PE=2 SV=2	XP_025804976.1 CBL-interacting protein kinase 4-like [Panicum hallii] &gt;PAN21802.1 hypothetical protein PAHAL_3G489500 [Panicum hallii]	GO:0006464//cellular protein modification process;GO:0006468//protein phosphorylation;GO:0006793//phosphorus metabolic process;GO:0006796//phosphate-containing compound metabolic process;GO:0006807//nitrogen compound metabolic process;GO:0006950//response to stress;GO:0007154//cell communication;GO:0007165//signal transduction;GO:0008150//biological_process;GO:0008152//metabolic process;GO:000926…	GO:0005575//cellular_component;GO:0005622//intracellular anatomical structure;GO:0005623//obsolete cell;GO:0005634//nucleus;GO:0005737//cytoplasm;GO:0043226//organelle;GO:0043227//membrane-bounded organelle;GO:0043229//intracellular organelle;GO:0043231//intracellular membrane-bounded organelle;GO:0044424//obsolete intracellular part;GO:0044464//obsolete cell part;	GO:0003674//molecular_function;GO:0003824//catalytic activity;GO:0004672//protein kinase activity;GO:0004674//protein serine/threonine kinase activity;GO:0016301//kinase activity;GO:0016740//transferase activity;GO:0016772//transferase activity, transferring phosphorus-containing groups;GO:0016773//phosphotransferase activity, alcohol group as acceptor;GO:0140096//catalytic activity, acting on a …	-
Zjn_sc00025.1.g01560.1.am.mk	down	-5.47764	2.79655e-10	down	-1.2403	0.0496522	down	-3.75912	3.55457e-06	Zjn_sc00025.1	1120905	1129917	-	2799	Zjn_sc00025.1.g01560.1.am.mk	-	K01662	3IDRG	G	sp|O22567|DXS1_ORYSJ 1-deoxy-D-xylulose-5-phosphate synthase 1, chloroplastic OS=Oryza sativa subsp. japonica OX=39947 GN=CLA1 PE=2 SV=2	XP_025808575.1 1-deoxy-D-xylulose-5-phosphate synthase 1, chloroplastic [Panicum hallii] &gt;PAN19557.1 hypothetical protein PAHAL_3G282300 [Panicum hallii]	-	-	-	ko00900(Terpenoid backbone biosynthesis);ko00730(Thiamine metabolism)
Zjn_sc00056.1.g01450.1.am.mkhc	up	4.07751	2.65776e-14	up	2.75602	9.04522e-07	up	4.08116	8.49593e-12	Zjn_sc00056.1	540038	544463	-	1032	Zjn_sc00056.1.g01450.1.am.mkhc	GO:0000049;GO:0003674;GO:0003676;GO:0003723;GO:0005488;GO:0005575;GO:0005618;GO:0005622;GO:0005623;GO:0005634;GO:0005654;GO:0005730;GO:0005737;GO:0005829;GO:0006139;GO:0006396;GO:0006399;GO:0006725;GO:0006807;GO:0008033;GO:0008150;GO:0008152;GO:0009987;GO:0010467;GO:0016070;GO:0030312;GO:0031974;GO:0031981;GO:0034470;GO:0034641;GO:0034660;GO:0043170;GO:0043226;GO:0043227;GO:0043228;GO:0043229;GO:…	K11090	3I7KF	A	sp|Q93ZV7|LA1_ARATH La protein 1 OS=Arabidopsis thaliana OX=3702 GN=LA1 PE=1 SV=1	TVU15378.1 hypothetical protein EJB05_38897 [Eragrostis curvula]	GO:0006139//nucleobase-containing compound metabolic process;GO:0006396//RNA processing;GO:0006399//tRNA metabolic process;GO:0006725//cellular aromatic compound metabolic process;GO:0006807//nitrogen compound metabolic process;GO:0008033//tRNA processing;GO:0008150//biological_process;GO:0008152//metabolic process;GO:0009987//cellular process;GO:0010467//gene expression;GO:0016070//RNA metabolic…	GO:0005575//cellular_component;GO:0005618//cell wall;GO:0005622//intracellular anatomical structure;GO:0005623//obsolete cell;GO:0005634//nucleus;GO:0005654//nucleoplasm;GO:0005730//nucleolus;GO:0005737//cytoplasm;GO:0005829//cytosol;GO:0030312//external encapsulating structure;GO:0031974//membrane-enclosed lumen;GO:0031981//nuclear lumen;GO:0043226//organelle;GO:0043227//membrane-bounded organel…	GO:0000049//tRNA binding;GO:0003674//molecular_function;GO:0003676//nucleic acid binding;GO:0003723//RNA binding;GO:0005488//binding;GO:0097159//organic cyclic compound binding;GO:1901363//heterocyclic compound binding;	-
Zjn_sc00017.1.g04940.1.am.mk	up	2.31853	0.000288097	up	1.97721	0.0042631	up	2.4636	1.55964e-05	Zjn_sc00017.1	2208647	2210913	-	2163	Zjn_sc00017.1.g04940.1.am.mk	GO:0003674;GO:0003824;GO:0003984;GO:0005575;GO:0005622;GO:0005623;GO:0005737;GO:0006082;GO:0006520;GO:0006573;GO:0006807;GO:0008150;GO:0008152;GO:0008652;GO:0009058;GO:0009081;GO:0009082;GO:0009099;GO:0009507;GO:0009532;GO:0009536;GO:0009570;GO:0009987;GO:0016053;GO:0016740;GO:0016744;GO:0019752;GO:0043226;GO:0043227;GO:0043229;GO:0043231;GO:0043436;GO:0044237;GO:0044238;GO:0044249;GO:0044281;GO:…	K01652	3I95Q	EH	sp|Q41769|ILVB2_MAIZE Acetolactate synthase 2, chloroplastic OS=Zea mays OX=4577 GN=ALS2 PE=3 SV=1	AOF40433.1 chloroplast acetolactate synthase [Eleusine indica]	GO:0006082//organic acid metabolic process;GO:0006520//cellular amino acid metabolic process;GO:0006573//valine metabolic process;GO:0006807//nitrogen compound metabolic process;GO:0008150//biological_process;GO:0008152//metabolic process;GO:0008652//cellular amino acid biosynthetic process;GO:0009058//biosynthetic process;GO:0009081//branched-chain amino acid metabolic process;GO:0009082//branch…	GO:0005575//cellular_component;GO:0005622//intracellular anatomical structure;GO:0005623//obsolete cell;GO:0005737//cytoplasm;GO:0009507//chloroplast;GO:0009532//plastid stroma;GO:0009536//plastid;GO:0009570//chloroplast stroma;GO:0043226//organelle;GO:0043227//membrane-bounded organelle;GO:0043229//intracellular organelle;GO:0043231//intracellular membrane-bounded organelle;GO:0044422//obsolete …	GO:0003674//molecular_function;GO:0003824//catalytic activity;GO:0003984//acetolactate synthase activity;GO:0016740//transferase activity;GO:0016744//transketolase or transaldolase activity;	ko00770(Pantothenate and CoA biosynthesis);ko00660(C5-Branched dibasic acid metabolism);ko00650(Butanoate metabolism);ko00290(Valine, leucine and isoleucine biosynthesis)
Zjn_sc00017.1.g07350.1.am.mk	down	-2.59947	1.49806e-06	down	-2.9783	1.07376e-07	down	-2.9729	6.99518e-06	Zjn_sc00017.1	3468457	3472802	-	2232	Zjn_sc00017.1.g07350.1.am.mk	-	-	-	-	-	CAB3494441.1 unnamed protein product [Digitaria exilis]	-	-	-	-
Zjn_sc00011.1.g04740.1.sm.mk	down	-3.03584	0.0105439	down	-3.08387	0.00783608	down	-2.18632	0.0358552	Zjn_sc00011.1	2260125	2260566	+	330	Zjn_sc00011.1.g04740.1.sm.mk	-	-	-	-	-	RLN25321.1 holotricin-3-like isoform X1 [Panicum miliaceum]	-	-	-	-
Zjn_sc00053.1.g03130.1.am.mk	down	-6.4198	3.65859e-16	down	-2.2067	6.26051e-05	down	-1.84866	0.00515621	Zjn_sc00053.1	1945952	1956169	+	921	Zjn_sc00053.1.g03130.1.am.mk	-	-	-	-	-	-	-	-	-	-
Zjn_sc00002.1.g13450.1.sm.mk	down	-5.28045	1.32925e-06	down	-3.2799	0.000342191	down	-Inf	7.96135e-07	Zjn_sc00002.1	6220418	6222790	+	1485	Zjn_sc00002.1.g13450.1.sm.mk	-	-	3IFPY	I	sp|K7PEY4|RAM2_MEDTR Glycerol-3-phosphate acyltransferase RAM2 OS=Medicago truncatula OX=3880 GN=RAM2 PE=2 SV=1	TVU48280.1 hypothetical protein EJB05_07910, partial [Eragrostis curvula]	-	-	-	-
Zjn_sc00008.1.g08060.1.sm.mk	up	4.82802	0.0057833	up	2.84803	0.00463926	up	3.16174	0.0101409	Zjn_sc00008.1	3561246	3563386	+	192	Zjn_sc00008.1.g08060.1.sm.mk	GO:0000003;GO:0000150;GO:0000217;GO:0000228;GO:0000280;GO:0000400;GO:0000724;GO:0000725;GO:0000730;GO:0000793;GO:0000794;GO:0003674;GO:0003676;GO:0003677;GO:0003690;GO:0003697;GO:0003824;GO:0005488;GO:0005575;GO:0005622;GO:0005623;GO:0005634;GO:0005654;GO:0005694;GO:0006139;GO:0006259;GO:0006281;GO:0006302;GO:0006310;GO:0006312;GO:0006725;GO:0006807;GO:0006950;GO:0006974;GO:0006996;GO:0007049;GO:…	K10872	4JF4K	L	sp|Q7EAG4|DMC1B_ORYSI Meiotic recombination protein DMC1 homolog B OS=Oryza sativa subsp. indica OX=39946 GN=DMC1B PE=2 SV=1	CAB3459343.1 unnamed protein product, partial [Digitaria exilis]	GO:0000003//reproduction;GO:0000280//nuclear division;GO:0000724//double-strand break repair via homologous recombination;GO:0000725//recombinational repair;GO:0000730//DNA recombinase assembly;GO:0006139//nucleobase-containing compound metabolic process;GO:0006259//DNA metabolic process;GO:0006281//DNA repair;GO:0006302//double-strand break repair;GO:0006310//DNA recombination;GO:0006312//mitoti…	GO:0000228//nuclear chromosome;GO:0000793//condensed chromosome;GO:0000794//condensed nuclear chromosome;GO:0005575//cellular_component;GO:0005622//intracellular anatomical structure;GO:0005623//obsolete cell;GO:0005634//nucleus;GO:0005654//nucleoplasm;GO:0005694//chromosome;GO:0031974//membrane-enclosed lumen;GO:0031981//nuclear lumen;GO:0043226//organelle;GO:0043227//membrane-bounded organelle;…	GO:0000150//DNA strand exchange activity;GO:0000217//DNA secondary structure binding;GO:0000400//four-way junction DNA binding;GO:0003674//molecular_function;GO:0003676//nucleic acid binding;GO:0003677//DNA binding;GO:0003690//double-stranded DNA binding;GO:0003697//single-stranded DNA binding;GO:0003824//catalytic activity;GO:0005488//binding;GO:0008094//ATP-dependent activity, acting on DNA;GO:…	-
Zjn_sc00139.1.g00120.1.am.mkhc	down	-1.23275	0.00436451	down	-1.94729	8.80241e-06	down	-1.82739	4.96274e-05	Zjn_sc00139.1	169126	173970	+	2928	Zjn_sc00139.1.g00120.1.am.mkhc	GO:0000302;GO:0003674;GO:0003824;GO:0004553;GO:0004564;GO:0004575;GO:0005575;GO:0005622;GO:0005623;GO:0005737;GO:0005739;GO:0005975;GO:0005984;GO:0005985;GO:0005987;GO:0006950;GO:0006979;GO:0007275;GO:0007623;GO:0008150;GO:0008152;GO:0009056;GO:0009311;GO:0009313;GO:0009636;GO:0009987;GO:0010029;GO:0010035;GO:0015926;GO:0016052;GO:0016787;GO:0016798;GO:0022622;GO:0032501;GO:0032502;GO:0040034;GO:…	-	3IDJS	S	sp|Q10MC0|NIN1_ORYSJ Neutral/alkaline invertase 1, mitochondrial OS=Oryza sativa subsp. japonica OX=39947 GN=NIN1 PE=1 SV=1	TVT97740.1 hypothetical protein EJB05_56999 [Eragrostis curvula] &gt;TVU21056.1 hypothetical protein EJB05_30668 [Eragrostis curvula]	GO:0000302//response to reactive oxygen species;GO:0005975//carbohydrate metabolic process;GO:0005984//disaccharide metabolic process;GO:0005985//sucrose metabolic process;GO:0005987//sucrose catabolic process;GO:0006950//response to stress;GO:0006979//response to oxidative stress;GO:0007275//multicellular organism development;GO:0007623//circadian rhythm;GO:0008150//biological_process;GO:0008152…	GO:0005575//cellular_component;GO:0005622//intracellular anatomical structure;GO:0005623//obsolete cell;GO:0005737//cytoplasm;GO:0005739//mitochondrion;GO:0043226//organelle;GO:0043227//membrane-bounded organelle;GO:0043229//intracellular organelle;GO:0043231//intracellular membrane-bounded organelle;GO:0044424//obsolete intracellular part;GO:0044444//obsolete cytoplasmic part;GO:0044464//obsolet…	GO:0003674//molecular_function;GO:0003824//catalytic activity;GO:0004553//hydrolase activity, hydrolyzing O-glycosyl compounds;GO:0004564//beta-fructofuranosidase activity;GO:0004575//sucrose alpha-glucosidase activity;GO:0015926//glucosidase activity;GO:0016787//hydrolase activity;GO:0016798//hydrolase activity, acting on glycosyl bonds;GO:0090599//alpha-glucosidase activity;	-
Zjn_sc00033.1.g00955.1.br	down	-6.16544	0.000616297	down	-2.66931	0.026916	down	-3.014	0.0187	Zjn_sc00033.1	1190343	1194109	+	2880	Zjn_sc00033.1.g00955.1.br	-	-	-	-	-	XP_021305712.1 uncharacterized protein LOC110431233 [Sorghum bicolor] &gt;KAG0512617.1 hypothetical protein BDA96_10G030000 [Sorghum bicolor] &gt;KXG19222.1 hypothetical protein SORBI_3010G026100 [Sorghum bicolor]	-	-	-	-
Zjn_sc00003.1.g12870.1.sm.mkhc	up	1.46183	0.00472489	up	1.22016	0.0194818	up	1.48383	0.012423	Zjn_sc00003.1	5701547	5703164	+	627	Zjn_sc00003.1.g12870.1.sm.mkhc	GO:0000027;GO:0000313;GO:0000315;GO:0003674;GO:0003676;GO:0003723;GO:0003735;GO:0005198;GO:0005488;GO:0005575;GO:0005622;GO:0005623;GO:0005737;GO:0005739;GO:0005759;GO:0005761;GO:0005762;GO:0005840;GO:0006412;GO:0006518;GO:0006807;GO:0006996;GO:0008150;GO:0008152;GO:0009058;GO:0009059;GO:0009987;GO:0010467;GO:0015934;GO:0016043;GO:0019538;GO:0019843;GO:0022607;GO:0022613;GO:0022618;GO:0031974;GO:…	K02867	3IG1S	J	sp|Q9UTK2|RM19_SCHPO 54S ribosomal protein L19, mitochondrial OS=Schizosaccharomyces pombe (strain 972 / ATCC 24843) OX=284812 GN=mrpl19 PE=3 SV=1	RLN43319.1 54S ribosomal protein L19, mitochondrial-like [Panicum miliaceum]	GO:0000027//ribosomal large subunit assembly;GO:0006412//translation;GO:0006518//peptide metabolic process;GO:0006807//nitrogen compound metabolic process;GO:0006996//organelle organization;GO:0008150//biological_process;GO:0008152//metabolic process;GO:0009058//biosynthetic process;GO:0009059//macromolecule biosynthetic process;GO:0009987//cellular process;GO:0010467//gene expression;GO:0016043/…	GO:0000313//organellar ribosome;GO:0000315//organellar large ribosomal subunit;GO:0005575//cellular_component;GO:0005622//intracellular anatomical structure;GO:0005623//obsolete cell;GO:0005737//cytoplasm;GO:0005739//mitochondrion;GO:0005759//mitochondrial matrix;GO:0005761//mitochondrial ribosome;GO:0005762//mitochondrial large ribosomal subunit;GO:0005840//ribosome;GO:0015934//large ribosomal s…	GO:0003674//molecular_function;GO:0003676//nucleic acid binding;GO:0003723//RNA binding;GO:0003735//structural constituent of ribosome;GO:0005198//structural molecule activity;GO:0005488//binding;GO:0019843//rRNA binding;GO:0097159//organic cyclic compound binding;GO:1901363//heterocyclic compound binding;	ko03010(Ribosome)
Zjn_sc00016.1.g06340.1.am.mk	down	-2.41541	0.000566202	down	-1.95902	0.00430213	down	-1.78017	0.0341389	Zjn_sc00016.1	3674653	3676600	+	1179	Zjn_sc00016.1.g06340.1.am.mk	GO:0003674;GO:0005215;GO:0005575;GO:0005622;GO:0005623;GO:0005737;GO:0005886;GO:0005887;GO:0005938;GO:0006810;GO:0007154;GO:0007165;GO:0008150;GO:0009719;GO:0009725;GO:0009733;GO:0009734;GO:0009755;GO:0009987;GO:0010033;GO:0016020;GO:0016021;GO:0022857;GO:0023052;GO:0031224;GO:0031226;GO:0032870;GO:0042221;GO:0044424;GO:0044425;GO:0044444;GO:0044459;GO:0044464;GO:0050789;GO:0050794;GO:0050896;GO:…	-	3IGBR	S	sp|Q9FGG3|WTR45_ARATH WAT1-related protein At5g64700 OS=Arabidopsis thaliana OX=3702 GN=At5g64700 PE=2 SV=1	OEL18462.1 WAT1-related protein [Dichanthelium oligosanthes]	GO:0006810//transport;GO:0007154//cell communication;GO:0007165//signal transduction;GO:0008150//biological_process;GO:0009719//response to endogenous stimulus;GO:0009725//response to hormone;GO:0009733//response to auxin;GO:0009734//auxin-activated signaling pathway;GO:0009755//hormone-mediated signaling pathway;GO:0009987//cellular process;GO:0010033//response to organic substance;GO:0023052//s…	GO:0005575//cellular_component;GO:0005622//intracellular anatomical structure;GO:0005623//obsolete cell;GO:0005737//cytoplasm;GO:0005886//plasma membrane;GO:0005887//integral component of plasma membrane;GO:0005938//cell cortex;GO:0016020//membrane;GO:0016021//integral component of membrane;GO:0031224//intrinsic component of membrane;GO:0031226//intrinsic component of plasma membrane;GO:0044424//…	GO:0003674//molecular_function;GO:0005215//transporter activity;GO:0022857//transmembrane transporter activity;	-
Zjn_sc00014.1.g02330.1.sm.mkhc	up	1.1148	0.0114045	up	1.65369	0.000881291	up	1.99294	3.6942e-05	Zjn_sc00014.1	1182056	1184059	-	1207	Zjn_sc00014.1.g02330.1.sm.mkhc	GO:0003674;GO:0003676;GO:0003723;GO:0003729;GO:0003824;GO:0004672;GO:0005488;GO:0005515;GO:0005575;GO:0005622;GO:0005623;GO:0005634;GO:0005654;GO:0005737;GO:0006417;GO:0006464;GO:0006468;GO:0006793;GO:0006796;GO:0006807;GO:0007154;GO:0007165;GO:0007275;GO:0007602;GO:0008150;GO:0008152;GO:0009314;GO:0009416;GO:0009581;GO:0009582;GO:0009583;GO:0009585;GO:0009605;GO:0009606;GO:0009628;GO:0009629;GO:…	K12120	3IF2A	H	sp|P93526|PHYA_SORBI Phytochrome a OS=Sorghum bicolor OX=4558 GN=PHYA PE=2 SV=1	TVU45343.1 hypothetical protein EJB05_04828 [Eragrostis curvula]	GO:0006417//regulation of translation;GO:0006464//cellular protein modification process;GO:0006468//protein phosphorylation;GO:0006793//phosphorus metabolic process;GO:0006796//phosphate-containing compound metabolic process;GO:0006807//nitrogen compound metabolic process;GO:0007154//cell communication;GO:0007165//signal transduction;GO:0007275//multicellular organism development;GO:0007602//phot…	GO:0005575//cellular_component;GO:0005622//intracellular anatomical structure;GO:0005623//obsolete cell;GO:0005634//nucleus;GO:0005654//nucleoplasm;GO:0005737//cytoplasm;GO:0016604//nuclear body;GO:0031974//membrane-enclosed lumen;GO:0031981//nuclear lumen;GO:0043226//organelle;GO:0043227//membrane-bounded organelle;GO:0043229//intracellular organelle;GO:0043231//intracellular membrane-bounded or…	GO:0003674//molecular_function;GO:0003676//nucleic acid binding;GO:0003723//RNA binding;GO:0003729//mRNA binding;GO:0003824//catalytic activity;GO:0004672//protein kinase activity;GO:0005488//binding;GO:0005515//protein binding;GO:0009881//photoreceptor activity;GO:0009883//red or far-red light photoreceptor activity;GO:0016301//kinase activity;GO:0016740//transferase activity;GO:0016772//transfe…	ko04712(Circadian rhythm - plant)
Zjn_sc00012.1.g01640.1.sm.mkhc	down	-2.11972	1.26788e-05	down	-1.55032	0.000436678	down	-1.80472	0.000301853	Zjn_sc00012.1	712478	714157	+	1155	Zjn_sc00012.1.g01640.1.sm.mkhc	-	K09510	3I750	O	sp|Q9D832|DNJB4_MOUSE DnaJ homolog subfamily B member 4 OS=Mus musculus OX=10090 GN=Dnajb4 PE=1 SV=1	TVU20318.1 hypothetical protein EJB05_36523 [Eragrostis curvula]	-	-	-	-
Zjn_sc00045.1.g02270.1.sm.mkhc	down	-1.46291	0.00124062	down	-1.18007	0.010326	down	-2.83343	2.53522e-07	Zjn_sc00045.1	1019973	1021529	-	871	Zjn_sc00045.1.g02270.1.sm.mkhc	-	-	3IBI9	S	sp|Q6ZIF9|CYL1_ORYSJ Cyclase-like protein 1 OS=Oryza sativa subsp. japonica OX=39947 GN=CYL1 PE=2 SV=1	XP_002451687.1 uncharacterized protein LOC8077649 isoform X1 [Sorghum bicolor] &gt;KAG0532061.1 hypothetical protein BDA96_04G075500 [Sorghum bicolor]	-	-	-	-
Zjn_sc00027.1.g01490.1.sm.mkhc	up	1.03238	0.0499066	up	1.49708	0.0197341	up	2.56542	0.00252116	Zjn_sc00027.1	538636	543611	-	1907	Zjn_sc00027.1.g01490.1.sm.mkhc	-	K08145	3I4TT	U	sp|Q93YP9|ERDL4_ARATH Sugar transporter ERD6-like 4 OS=Arabidopsis thaliana OX=3702 GN=At1g19450 PE=2 SV=1	XP_039837098.1 sugar transporter ERD6-like 4 [Panicum virgatum] &gt;KAG2625698.1 hypothetical protein PVAP13_3KG310300 [Panicum virgatum]	-	-	-	-
Zjn_sc00031.1.g00030.1.am.mk	down	-Inf	0.000430792	down	-Inf	0.000547026	down	-5.73686	0.00359227	Zjn_sc00031.1	10651	18003	-	2817	Zjn_sc00031.1.g00030.1.am.mk	-	-	3I59Z	S	-	OEL38676.1 hypothetical protein BAE44_0000305, partial [Dichanthelium oligosanthes]	-	-	-	-
Zjn_sc00022.1.g00830.1.sm.mkhc	up	1.59429	0.000606704	up	1.46011	0.00199454	up	2.14176	3.35243e-05	Zjn_sc00022.1	322396	323697	-	414	Zjn_sc00022.1.g00830.1.sm.mkhc	-	-	3I7E7	L	-	CAB3503181.1 unnamed protein product [Digitaria exilis]	-	-	-	-
Zjn_sc00053.1.g02550.1.am.mkhc	up	2.30789	5.38567e-05	up	1.54464	0.0128997	up	3.17765	0.00246176	Zjn_sc00053.1	1475265	1479677	+	3142	Zjn_sc00053.1.g02550.1.am.mkhc	GO:0001101;GO:0005575;GO:0005622;GO:0005623;GO:0005634;GO:0006810;GO:0006811;GO:0006820;GO:0008150;GO:0009987;GO:0010035;GO:0010167;GO:0015698;GO:0015706;GO:0042221;GO:0043226;GO:0043227;GO:0043229;GO:0043231;GO:0044424;GO:0044464;GO:0050896;GO:0051179;GO:0051234;GO:0051716;GO:0070887;GO:0071229;GO:0071241;GO:0071249;GO:0071705;GO:1901698;GO:1901699;GO:1901700;GO:1901701;GO:1902170	-	3I9I3	S	sp|Q9AQW1|REL2_ORYSJ Protein ROLLING AND ERECT LEAF 2 OS=Oryza sativa subsp. japonica OX=39947 GN=REL2 PE=2 SV=1	PUZ40084.1 hypothetical protein GQ55_9G396300 [Panicum hallii var. hallii]	GO:0001101//response to acid chemical;GO:0006810//transport;GO:0006811//ion transport;GO:0006820//anion transport;GO:0008150//biological_process;GO:0009987//cellular process;GO:0010035//response to inorganic substance;GO:0010167//response to nitrate;GO:0015698//inorganic anion transport;GO:0015706//nitrate transport;GO:0042221//response to chemical;GO:0050896//response to stimulus;GO:0051179//loc…	GO:0005575//cellular_component;GO:0005622//intracellular anatomical structure;GO:0005623//obsolete cell;GO:0005634//nucleus;GO:0043226//organelle;GO:0043227//membrane-bounded organelle;GO:0043229//intracellular organelle;GO:0043231//intracellular membrane-bounded organelle;GO:0044424//obsolete intracellular part;GO:0044464//obsolete cell part;	-	-
Zjn_sc00060.1.g02280.1.es.mkhc	up	2.29414	0.0248947	up	2.76227	0.00187864	up	1.99924	0.00501343	Zjn_sc00060.1	1579181	1580757	-	885	Zjn_sc00060.1.g02280.1.es.mkhc	-	K00074	3I58I	I	-	CAB3502981.1 unnamed protein product, partial [Digitaria exilis]	-	-	-	ko00650(Butanoate metabolism);ko00360(Phenylalanine metabolism)
Zjn_sc00003.1.g07070.1.sm.mkhc	down	-1.20544	0.0390726	down	-1.28519	0.0106486	down	-4.06083	1.99315e-08	Zjn_sc00003.1	3317288	3321283	+	1081	Zjn_sc00003.1.g07070.1.sm.mkhc	GO:0000003;GO:0000041;GO:0000325;GO:0003006;GO:0003674;GO:0005215;GO:0005384;GO:0005575;GO:0005622;GO:0005623;GO:0005737;GO:0005773;GO:0005774;GO:0006810;GO:0006811;GO:0006812;GO:0006828;GO:0007275;GO:0008150;GO:0008324;GO:0009705;GO:0009791;GO:0009845;GO:0010154;GO:0015075;GO:0015318;GO:0016020;GO:0022414;GO:0022857;GO:0022890;GO:0030001;GO:0031090;GO:0032501;GO:0032502;GO:0034220;GO:0035618;GO:…	-	3I64R	P	sp|Q10PP8|MTP4_ORYSJ Metal tolerance protein 4 OS=Oryza sativa subsp. japonica OX=39947 GN=MTP4 PE=2 SV=1	TVU47810.1 hypothetical protein EJB05_07419 [Eragrostis curvula]	GO:0000003//reproduction;GO:0000041//transition metal ion transport;GO:0003006//developmental process involved in reproduction;GO:0006810//transport;GO:0006811//ion transport;GO:0006812//cation transport;GO:0006828//manganese ion transport;GO:0007275//multicellular organism development;GO:0008150//biological_process;GO:0009791//post-embryonic development;GO:0009845//seed germination;GO:0010154//f…	GO:0000325//plant-type vacuole;GO:0005575//cellular_component;GO:0005622//intracellular anatomical structure;GO:0005623//obsolete cell;GO:0005737//cytoplasm;GO:0005773//vacuole;GO:0005774//vacuolar membrane;GO:0009705//plant-type vacuole membrane;GO:0016020//membrane;GO:0031090//organelle membrane;GO:0035618//root hair;GO:0042995//cell projection;GO:0043226//organelle;GO:0043227//membrane-bounded…	GO:0003674//molecular_function;GO:0005215//transporter activity;GO:0005384//manganese ion transmembrane transporter activity;GO:0008324//cation transmembrane transporter activity;GO:0015075//ion transmembrane transporter activity;GO:0015318//inorganic molecular entity transmembrane transporter activity;GO:0022857//transmembrane transporter activity;GO:0022890//inorganic cation transmembrane trans…	-
Zjn_sc00037.1.g05430.1.sm.mkhc	down	-2.45054	1.27562e-05	down	-1.23556	0.0154767	down	-1.6359	0.00474662	Zjn_sc00037.1	2524474	2526656	-	1339	Zjn_sc00037.1.g05430.1.sm.mkhc	-	-	3IUMY	S	-	TVU33557.1 hypothetical protein EJB05_25382 [Eragrostis curvula]	-	-	-	-
Zjn_sc00069.1.g01010.1.sm.mkhc	down	-2.18804	0.000188493	down	-1.9799	0.000806147	down	-3.60326	6.14473e-06	Zjn_sc00069.1	497305	505207	-	493	Zjn_sc00069.1.g01010.1.sm.mkhc	-	-	3IF4S	S	sp|Q6DEY3|AB17B_XENTR Alpha/beta hydrolase domain-containing protein 17B OS=Xenopus tropicalis OX=8364 GN=abhd17b PE=2 SV=1	VAI78361.1 unnamed protein product [Triticum turgidum subsp. durum]	-	-	-	-
Zjn_sc00069.1.g03540.1.am.mk	down	-3.32367	0.000155828	down	-1.17222	0.0451978	down	-2.64017	0.00106557	Zjn_sc00069.1	1644253	1645038	+	786	Zjn_sc00069.1.g03540.1.am.mk	-	-	3IUU2	S	-	XP_034589332.1 uncharacterized protein LOC117851601 [Setaria viridis] &gt;TKW21880.1 hypothetical protein SEVIR_4G149800v2 [Setaria viridis]	-	-	-	-
Zjn_sc00002.1.g04180.1.sm.mkhc	down	-1.86409	1.47209e-05	down	-1.01779	0.0168258	down	-1.14658	0.010514	Zjn_sc00002.1	2295112	2298650	+	1492	Zjn_sc00002.1.g04180.1.sm.mkhc	-	-	3IJ2X	S	-	NP_001136985.1 uncharacterized protein LOC100217147 [Zea mays] &gt;ACF83020.1 unknown [Zea mays] &gt;AQL07211.1 hypothetical protein ZEAMMB73_Zm00001d047662 [Zea mays]	-	-	-	-
Zjn_sc00022.1.g04280.1.am.mk	down	-3.31924	4.90825e-07	down	-2.02643	0.000237895	down	-5.2503	5.67854e-12	Zjn_sc00022.1	1773266	1774968	+	1380	Zjn_sc00022.1.g04280.1.am.mk	GO:0003674;GO:0003824;GO:0005575;GO:0005622;GO:0005623;GO:0005737;GO:0005739;GO:0006091;GO:0008150;GO:0008152;GO:0009060;GO:0009916;GO:0009987;GO:0010230;GO:0015980;GO:0016491;GO:0016679;GO:0016682;GO:0043226;GO:0043227;GO:0043229;GO:0043231;GO:0044237;GO:0044424;GO:0044444;GO:0044464;GO:0045333;GO:0055114	K17893	3IGJN	C	sp|O82807|AOX1A_ORYSJ Ubiquinol oxidase 1a, mitochondrial OS=Oryza sativa subsp. japonica OX=39947 GN=AOX1A PE=2 SV=1	XP_039791088.1 ubiquinol oxidase 1c, mitochondrial-like isoform X2 [Panicum virgatum]	GO:0006091//generation of precursor metabolites and energy;GO:0008150//biological_process;GO:0008152//metabolic process;GO:0009060//aerobic respiration;GO:0009987//cellular process;GO:0010230//alternative respiration;GO:0015980//energy derivation by oxidation of organic compounds;GO:0044237//cellular metabolic process;GO:0045333//cellular respiration;GO:0055114//obsolete oxidation-reduction proce…	GO:0005575//cellular_component;GO:0005622//intracellular anatomical structure;GO:0005623//obsolete cell;GO:0005737//cytoplasm;GO:0005739//mitochondrion;GO:0043226//organelle;GO:0043227//membrane-bounded organelle;GO:0043229//intracellular organelle;GO:0043231//intracellular membrane-bounded organelle;GO:0044424//obsolete intracellular part;GO:0044444//obsolete cytoplasmic part;GO:0044464//obsolet…	GO:0003674//molecular_function;GO:0003824//catalytic activity;GO:0009916//alternative oxidase activity;GO:0016491//oxidoreductase activity;GO:0016679//oxidoreductase activity, acting on diphenols and related substances as donors;GO:0016682//oxidoreductase activity, acting on diphenols and related substances as donors, oxygen as acceptor;	-
Zjn_sc00004.1.g05040.1.sm.mkhc	up	2.60692	9.50682e-05	up	1.89609	5.28995e-05	up	3.20365	8.04023e-05	Zjn_sc00004.1	2227725	2230704	-	2863	Zjn_sc00004.1.g05040.1.sm.mkhc	-	-	3I65J	S	sp|Q9FTA0|GEML4_ARATH GEM-like protein 4 OS=Arabidopsis thaliana OX=3702 GN=At5g08350 PE=2 SV=1	TVU15120.1 hypothetical protein EJB05_38623 [Eragrostis curvula]	-	-	-	-
Zjn_sc00036.1.g03620.1.am.mkhc	up	2.11517	2.4634e-06	up	1.60126	0.000316287	up	1.88848	8.26984e-05	Zjn_sc00036.1	2075871	2093146	-	8718	Zjn_sc00036.1.g03620.1.am.mkhc	-	K14772	3I8Y5	V	-	TVU34263.1 hypothetical protein EJB05_16094 [Eragrostis curvula]	-	-	-	-
Zjn_sc00135.1.g00310.1.sm.mkhc	down	-1.0543	0.0157239	down	-1.29631	0.00380677	down	-1.10759	0.0221967	Zjn_sc00135.1	226025	229545	-	1142	Zjn_sc00135.1.g00310.1.sm.mkhc	-	-	3I9F9	S	sp|Q1LZH1|MARC2_BOVIN Mitochondrial amidoxime reducing component 2 OS=Bos taurus OX=9913 GN=MTARC2 PE=2 SV=1	KAF0905793.1 hypothetical protein E2562_008845 [Oryza meyeriana var. granulata]	-	-	-	-
Zjn_sc00073.1.g01000.1.sm.mkhc	up	1.47134	0.0012432	up	1.94441	2.6205e-05	up	1.47319	0.0120002	Zjn_sc00073.1	1343788	1346267	-	1233	Zjn_sc00073.1.g01000.1.sm.mkhc	-	-	-	-	-	-	-	-	-	-
Zjn_sc00066.1.g03380.1.sm.mk	up	1.72528	0.000447034	up	1.10391	0.0291505	up	1.8078	0.00124539	Zjn_sc00066.1	1585523	1586506	+	984	Zjn_sc00066.1.g03380.1.sm.mk	-	K18045	3I9YW	S	sp|Q9SYA9|STKLD_ARATH Probable transcription factor At1g61730 OS=Arabidopsis thaliana OX=3702 GN=At1g61730 PE=1 SV=1	TVU28694.1 hypothetical protein EJB05_20224, partial [Eragrostis curvula] &gt;TVU28715.1 hypothetical protein EJB05_20245, partial [Eragrostis curvula] &gt;TVU28719.1 hypothetical protein EJB05_20249, partial [Eragrostis curvula]	-	-	-	-
Zjn_sc00078.1.g01850.1.sm.mkhc	up	3.36763	8.70093e-05	up	2.34327	0.0004063	up	3.58751	5.21219e-05	Zjn_sc00078.1	765026	768463	-	825	Zjn_sc00078.1.g01850.1.sm.mkhc	GO:0003674;GO:0003824;GO:0004843;GO:0005488;GO:0005515;GO:0005575;GO:0005622;GO:0005623;GO:0005634;GO:0006464;GO:0006508;GO:0006807;GO:0008150;GO:0008152;GO:0008233;GO:0008234;GO:0009987;GO:0016579;GO:0016787;GO:0019538;GO:0019783;GO:0019784;GO:0032182;GO:0036211;GO:0036459;GO:0043130;GO:0043170;GO:0043226;GO:0043227;GO:0043229;GO:0043231;GO:0043412;GO:0044237;GO:0044238;GO:0044260;GO:0044267;GO:…	K09602	3I53C	O	sp|Q8LG98|OTU1_ARATH OVARIAN TUMOR DOMAIN-containing deubiquitinating enzyme 1 OS=Arabidopsis thaliana OX=3702 GN=OTU1 PE=1 SV=2	TVU04866.1 hypothetical protein EJB05_48004, partial [Eragrostis curvula]	GO:0006464//cellular protein modification process;GO:0006508//proteolysis;GO:0006807//nitrogen compound metabolic process;GO:0008150//biological_process;GO:0008152//metabolic process;GO:0009987//cellular process;GO:0016579//protein deubiquitination;GO:0019538//protein metabolic process;GO:0036211//protein modification process;GO:0043170//macromolecule metabolic process;GO:0043412//macromolecule m…	GO:0005575//cellular_component;GO:0005622//intracellular anatomical structure;GO:0005623//obsolete cell;GO:0005634//nucleus;GO:0043226//organelle;GO:0043227//membrane-bounded organelle;GO:0043229//intracellular organelle;GO:0043231//intracellular membrane-bounded organelle;GO:0044424//obsolete intracellular part;GO:0044464//obsolete cell part;	GO:0003674//molecular_function;GO:0003824//catalytic activity;GO:0004843//thiol-dependent deubiquitinase;GO:0005488//binding;GO:0005515//protein binding;GO:0008233//peptidase activity;GO:0008234//cysteine-type peptidase activity;GO:0016787//hydrolase activity;GO:0019783//ubiquitin-like protein-specific protease activity;GO:0019784//NEDD8-specific protease activity;GO:0032182//ubiquitin-like prote…	-
Zjn_sc00003.1.g15300.1.am.mkhc	up	2.71817	0.00155168	up	4.80806	0.00169479	up	5.31588	9.03329e-07	Zjn_sc00003.1	6666895	6669896	+	725	Zjn_sc00003.1.g15300.1.am.mkhc	-	K20456	3I78T	I	sp|Q940Y1|ORP2A_ARATH Oxysterol-binding protein-related protein 2A OS=Arabidopsis thaliana OX=3702 GN=ORP2A PE=2 SV=1	BAF27177.2 Os10g0554100 [Oryza sativa Japonica Group]	-	-	-	-
Zjn_sc00001.1.g01980.1.am.mk	down	-4.52128	1.43786e-05	down	-2.13803	0.00942862	down	-2.95401	0.0114282	Zjn_sc00001.1	845880	846837	+	858	Zjn_sc00001.1.g01980.1.am.mk	-	-	3I64V	-	-	CAD6222787.1 unnamed protein product [Miscanthus lutarioriparius]	-	-	-	-
Zjn_sc00007.1.g03770.1.sm.mk	down	-3.43344	0.0257916	down	-3.36246	0.0319084	down	-3.26973	0.0329343	Zjn_sc00007.1	1655766	1656224	+	459	Zjn_sc00007.1.g03770.1.sm.mk	GO:0001101;GO:0003674;GO:0003824;GO:0005575;GO:0005576;GO:0005622;GO:0005623;GO:0005737;GO:0005739;GO:0008150;GO:0008152;GO:0009507;GO:0009532;GO:0009536;GO:0009570;GO:0010035;GO:0010167;GO:0016020;GO:0016491;GO:0016661;GO:0016662;GO:0042221;GO:0043226;GO:0043227;GO:0043229;GO:0043231;GO:0044422;GO:0044424;GO:0044434;GO:0044435;GO:0044444;GO:0044446;GO:0044464;GO:0048046;GO:0050421;GO:0050896;GO:…	K00366	3I7Z1	P	sp|Q42997|NIR_ORYSJ Ferredoxin--nitrite reductase, chloroplastic OS=Oryza sativa subsp. japonica OX=39947 GN=Os01g0357100 PE=2 SV=1	RLM79071.1 ferredoxin--nitrite reductase, Precursor [Panicum miliaceum]	GO:0001101//response to acid chemical;GO:0008150//biological_process;GO:0008152//metabolic process;GO:0010035//response to inorganic substance;GO:0010167//response to nitrate;GO:0042221//response to chemical;GO:0050896//response to stimulus;GO:0055114//obsolete oxidation-reduction process;GO:1901698//response to nitrogen compound;GO:1901700//response to oxygen-containing compound;	GO:0005575//cellular_component;GO:0005576//extracellular region;GO:0005622//intracellular anatomical structure;GO:0005623//obsolete cell;GO:0005737//cytoplasm;GO:0005739//mitochondrion;GO:0009507//chloroplast;GO:0009532//plastid stroma;GO:0009536//plastid;GO:0009570//chloroplast stroma;GO:0016020//membrane;GO:0043226//organelle;GO:0043227//membrane-bounded organelle;GO:0043229//intracellular orga…	GO:0003674//molecular_function;GO:0003824//catalytic activity;GO:0016491//oxidoreductase activity;GO:0016661//oxidoreductase activity, acting on other nitrogenous compounds as donors;GO:0016662//oxidoreductase activity, acting on other nitrogenous compounds as donors, cytochrome as acceptor;GO:0050421//nitrite reductase (NO-forming) activity;GO:0098809//nitrite reductase activity;	ko00910(Nitrogen metabolism)
Zjn_sc00022.1.g07130.1.am.mk	up	2.44919	5.92779e-06	up	1.9249	0.000633416	up	1.63029	0.0172623	Zjn_sc00022.1	2968581	2975688	-	1107	Zjn_sc00022.1.g07130.1.am.mk	-	-	-	-	-	-	-	-	-	-
Zjn_sc00047.1.g01680.1.sm.mk	down	-2.72172	4.66036e-08	down	-2.06735	1.89749e-05	down	-1.12998	0.0217443	Zjn_sc00047.1	859970	863183	+	1497	Zjn_sc00047.1.g01680.1.sm.mk	-	-	3IPKK	T	sp|Q7FZR1|RLP52_ARATH Receptor-like protein 52 OS=Arabidopsis thaliana OX=3702 GN=RLP52 PE=2 SV=1	TVU33168.1 hypothetical protein EJB05_24954 [Eragrostis curvula]	-	-	-	-
Zjn_sc00028.1.g02640.1.sm.mkhc	down	-1.04678	0.0162188	down	-1.15931	0.00776641	down	-1.68032	0.000276067	Zjn_sc00028.1	1834669	1839852	+	1550	Zjn_sc00028.1.g02640.1.sm.mkhc	GO:0003674;GO:0003824;GO:0004743;GO:0005575;GO:0005622;GO:0005623;GO:0005737;GO:0005829;GO:0005975;GO:0006082;GO:0006090;GO:0006091;GO:0006096;GO:0006139;GO:0006163;GO:0006164;GO:0006165;GO:0006725;GO:0006732;GO:0006733;GO:0006753;GO:0006754;GO:0006757;GO:0006793;GO:0006796;GO:0006807;GO:0008150;GO:0008152;GO:0009056;GO:0009058;GO:0009108;GO:0009117;GO:0009123;GO:0009124;GO:0009126;GO:0009127;GO:…	K00873	3IADT	G	sp|B8BJ39|KPYC1_ORYSI Pyruvate kinase 1, cytosolic OS=Oryza sativa subsp. indica OX=39946 GN=OsI_35105 PE=3 SV=1	KAG2555796.1 hypothetical protein PVAP13_8NG033900 [Panicum virgatum]	GO:0005975//carbohydrate metabolic process;GO:0006082//organic acid metabolic process;GO:0006090//pyruvate metabolic process;GO:0006091//generation of precursor metabolites and energy;GO:0006096//glycolytic process;GO:0006139//nucleobase-containing compound metabolic process;GO:0006163//purine nucleotide metabolic process;GO:0006164//purine nucleotide biosynthetic process;GO:0006165//nucleoside d…	GO:0005575//cellular_component;GO:0005622//intracellular anatomical structure;GO:0005623//obsolete cell;GO:0005737//cytoplasm;GO:0005829//cytosol;GO:0044424//obsolete intracellular part;GO:0044444//obsolete cytoplasmic part;GO:0044464//obsolete cell part;	GO:0003674//molecular_function;GO:0003824//catalytic activity;GO:0004743//pyruvate kinase activity;GO:0016740//transferase activity;GO:0016772//transferase activity, transferring phosphorus-containing groups;GO:0016773//phosphotransferase activity, alcohol group as acceptor;	ko00620(Pyruvate metabolism);ko00010(Glycolysis / Gluconeogenesis)
Zjn_sc00034.1.g00620.1.sm.mk	down	-5.28364	2.67189e-10	down	-3.73242	2.96011e-07	down	-5.69078	6.02704e-08	Zjn_sc00034.1	246555	248492	+	1761	Zjn_sc00034.1.g00620.1.sm.mk	GO:0003674;GO:0005215;GO:0006810;GO:0006811;GO:0006820;GO:0006821;GO:0008150;GO:0008509;GO:0009987;GO:0015075;GO:0015103;GO:0015108;GO:0015318;GO:0015698;GO:0022857;GO:0034220;GO:0042221;GO:0050896;GO:0051179;GO:0051234;GO:0051716;GO:0055085;GO:0070887;GO:0098656;GO:0098660;GO:0098661;GO:1902074;GO:1902075;GO:1902476	-	3IPZB	E	sp|Q9M175|PTR39_ARATH Protein NRT1/ PTR FAMILY 2.3 OS=Arabidopsis thaliana OX=3702 GN=NPF2.3 PE=2 SV=1	RLN21775.1 protein NRT1/ PTR FAMILY 2.7-like [Panicum miliaceum]	GO:0006810//transport;GO:0006811//ion transport;GO:0006820//anion transport;GO:0006821//chloride transport;GO:0008150//biological_process;GO:0009987//cellular process;GO:0015698//inorganic anion transport;GO:0034220//ion transmembrane transport;GO:0042221//response to chemical;GO:0050896//response to stimulus;GO:0051179//localization;GO:0051234//establishment of localization;GO:0051716//cellular …	-	GO:0003674//molecular_function;GO:0005215//transporter activity;GO:0008509//anion transmembrane transporter activity;GO:0015075//ion transmembrane transporter activity;GO:0015103//inorganic anion transmembrane transporter activity;GO:0015108//chloride transmembrane transporter activity;GO:0015318//inorganic molecular entity transmembrane transporter activity;GO:0022857//transmembrane transporter …	-
Zjn_sc00001.1.g06850.1.am.mk	down	-6.60859	2.17662e-11	down	-2.69304	9.13207e-05	down	-4.93194	1.33442e-06	Zjn_sc00001.1	3072051	3073058	-	387	Zjn_sc00001.1.g06850.1.am.mk	-	K10418	3IQS2	Z	sp|O02414|DYL1_HELCR Dynein light chain LC6, flagellar outer arm OS=Heliocidaris crassispina OX=1043166 PE=3 SV=1	XP_004958018.1 dynein light chain 2, cytoplasmic [Setaria italica] &gt;XP_034582619.1 dynein light chain 2, cytoplasmic [Setaria viridis] &gt;RCV13506.1 hypothetical protein SETIT_2G352400v2 [Setaria italica] &gt;TKW35292.1 hypothetical protein SEVIR_2G363200v2 [Setaria viridis]	-	-	-	-
Zjn_sc00014.1.g06360.1.sm.mkhc	up	1.21904	0.00805468	up	1.20898	0.0078338	up	1.43915	0.00463782	Zjn_sc00014.1	2933136	2936488	+	1795	Zjn_sc00014.1.g06360.1.sm.mkhc	GO:0003674;GO:0003824;GO:0003938;GO:0005575;GO:0005622;GO:0005623;GO:0005737;GO:0005829;GO:0006139;GO:0006163;GO:0006164;GO:0006183;GO:0006725;GO:0006753;GO:0006793;GO:0006796;GO:0006807;GO:0008150;GO:0008152;GO:0009058;GO:0009116;GO:0009117;GO:0009119;GO:0009141;GO:0009142;GO:0009144;GO:0009145;GO:0009150;GO:0009152;GO:0009163;GO:0009165;GO:0009199;GO:0009201;GO:0009205;GO:0009206;GO:0009259;GO:…	K00088	3IEER	F	sp|Q84XA3|IMDH_VIGUN Inosine-5&apos;-monophosphate dehydrogenase OS=Vigna unguiculata OX=3917 GN=impdh PE=1 SV=1	TVU44742.1 hypothetical protein EJB05_04196, partial [Eragrostis curvula]	GO:0006139//nucleobase-containing compound metabolic process;GO:0006163//purine nucleotide metabolic process;GO:0006164//purine nucleotide biosynthetic process;GO:0006183//GTP biosynthetic process;GO:0006725//cellular aromatic compound metabolic process;GO:0006753//nucleoside phosphate metabolic process;GO:0006793//phosphorus metabolic process;GO:0006796//phosphate-containing compound metabolic p…	GO:0005575//cellular_component;GO:0005622//intracellular anatomical structure;GO:0005623//obsolete cell;GO:0005737//cytoplasm;GO:0005829//cytosol;GO:0044424//obsolete intracellular part;GO:0044444//obsolete cytoplasmic part;GO:0044464//obsolete cell part;	GO:0003674//molecular_function;GO:0003824//catalytic activity;GO:0003938//IMP dehydrogenase activity;GO:0016491//oxidoreductase activity;GO:0016614//oxidoreductase activity, acting on CH-OH group of donors;GO:0016616//oxidoreductase activity, acting on the CH-OH group of donors, NAD or NADP as acceptor;	ko00230(Purine metabolism)
Zjn_sc00018.1.g02230.1.am.mk	down	-3.1828	1.60512e-06	down	-1.61041	0.0170352	down	-1.59058	0.00202401	Zjn_sc00018.1	944958	949597	-	1860	Zjn_sc00018.1.g02230.1.am.mk	-	-	3IC5X	O	sp|Q8S9J6|ASPA_ARATH Aspartyl protease family protein At5g10770 OS=Arabidopsis thaliana OX=3702 GN=At5g10770 PE=2 SV=1	TVU09986.1 hypothetical protein EJB05_43487, partial [Eragrostis curvula]	-	-	-	-
Zjn_sc00088.1.g00050.1.am.mkhc	down	-1.39152	0.00140977	down	-1.0083	0.0187071	down	-1.3835	0.0022156	Zjn_sc00088.1	43138	45371	-	785	Zjn_sc00088.1.g00050.1.am.mkhc	GO:0003674;GO:0003824;GO:0005575;GO:0005622;GO:0005623;GO:0005737;GO:0005773;GO:0005774;GO:0005794;GO:0005886;GO:0005911;GO:0006629;GO:0006720;GO:0006721;GO:0008150;GO:0008152;GO:0008300;GO:0009056;GO:0009506;GO:0009987;GO:0010436;GO:0012505;GO:0016020;GO:0016042;GO:0016108;GO:0016110;GO:0016115;GO:0016116;GO:0016118;GO:0016119;GO:0016121;GO:0016122;GO:0016124;GO:0016491;GO:0016701;GO:0016702;GO:…	K11159	3IG25	Q	sp|Q84KG5|CCD_CROSA Carotenoid 9,10(9&apos;,10&apos;)-cleavage dioxygenase OS=Crocus sativus OX=82528 GN=CCD PE=1 SV=1	TVU48764.1 hypothetical protein EJB05_00036 [Eragrostis curvula]	GO:0006629//lipid metabolic process;GO:0006720//isoprenoid metabolic process;GO:0006721//terpenoid metabolic process;GO:0008150//biological_process;GO:0008152//metabolic process;GO:0008300//isoprenoid catabolic process;GO:0009056//catabolic process;GO:0009987//cellular process;GO:0016042//lipid catabolic process;GO:0016108//tetraterpenoid metabolic process;GO:0016110//tetraterpenoid catabolic pro…	GO:0005575//cellular_component;GO:0005622//intracellular anatomical structure;GO:0005623//obsolete cell;GO:0005737//cytoplasm;GO:0005773//vacuole;GO:0005774//vacuolar membrane;GO:0005794//Golgi apparatus;GO:0005886//plasma membrane;GO:0005911//cell-cell junction;GO:0009506//plasmodesma;GO:0012505//endomembrane system;GO:0016020//membrane;GO:0030054//cell junction;GO:0031090//organelle membrane;GO…	GO:0003674//molecular_function;GO:0003824//catalytic activity;GO:0010436//carotenoid dioxygenase activity;GO:0016491//oxidoreductase activity;GO:0016701//oxidoreductase activity, acting on single donors with incorporation of molecular oxygen;GO:0016702//oxidoreductase activity, acting on single donors with incorporation of molecular oxygen, incorporation of two atoms of oxygen;GO:0045549//9-cis-e…	-
Zjn_sc00049.1.g03810.1.sm.mk	down	-1.12732	0.01807	down	-1.04871	0.0244396	down	-1.8487	0.000440338	Zjn_sc00049.1	1591573	1592829	+	1257	Zjn_sc00049.1.g03810.1.sm.mk	-	-	3IDMI	S	-	XP_004964880.1 uncharacterized protein LOC101766628 [Setaria italica] &gt;XP_034589336.1 uncharacterized protein LOC117851605 [Setaria viridis] &gt;TKW20299.1 hypothetical protein SEVIR_4G077300v2 [Setaria viridis]	-	-	-	-
Zjn_sc00009.1.g08810.1.sm.mkhc	up	3.07729	2.52481e-09	up	2.17558	5.1342e-05	up	3.36099	4.61149e-09	Zjn_sc00009.1	3776061	3779720	-	1525	Zjn_sc00009.1.g08810.1.sm.mkhc	-	K14404	3I78G	S	-	TVU36587.1 hypothetical protein EJB05_18525, partial [Eragrostis curvula]	-	-	-	ko03015(mRNA surveillance pathway)
Zjn_sc00016.1.g04140.1.sm.mkhc	down	-4.69305	0.0130876	down	-3.64342	0.0364384	down	-6.73942	0.00163642	Zjn_sc00016.1	2622016	2625248	-	1611	Zjn_sc00016.1.g04140.1.sm.mkhc	-	-	3I7XY	I	sp|F4JFU8|OBL1_ARATH Triacylglycerol lipase OBL1 OS=Arabidopsis thaliana OX=3702 GN=OBL1 PE=1 SV=1	TVU17640.1 hypothetical protein EJB05_33688 [Eragrostis curvula]	-	-	-	-
Zjn_sc00096.1.g01270.1.sm.mk	down	-2.17109	0.000103105	down	-2.01363	0.000307538	down	-2.63702	0.000131211	Zjn_sc00096.1	591828	593543	+	1479	Zjn_sc00096.1.g01270.1.sm.mk	-	-	3ICIM	U	sp|Q8VZ80|PLT5_ARATH Polyol transporter 5 OS=Arabidopsis thaliana OX=3702 GN=PLT5 PE=1 SV=2	TVU24036.1 hypothetical protein EJB05_26428 [Eragrostis curvula]	-	-	-	-
Zjn_sc00022.1.g05410.1.sm.mkhc	down	-6.00411	9.22473e-29	down	-1.1779	0.0068829	down	-5.43089	4.61221e-22	Zjn_sc00022.1	2234126	2238987	+	708	Zjn_sc00022.1.g05410.1.sm.mkhc	-	-	3ICRG	K	sp|Q8H0W3|RVE6_ARATH Protein REVEILLE 6 OS=Arabidopsis thaliana OX=3702 GN=RVE6 PE=2 SV=1	TVU28010.1 hypothetical protein EJB05_19516 [Eragrostis curvula]	-	-	-	-
Zjn_sc00012.1.g02570.1.sm.mk	down	-5.34774	2.10232e-06	down	-3.4686	0.000275343	down	-6.04962	2.26939e-07	Zjn_sc00012.1	1042162	1042652	+	483	Zjn_sc00012.1.g02570.1.sm.mk	-	-	-	-	-	-	-	-	-	-
Zjn_sc00080.1.g00450.1.sm.mk	up	Inf	0.00289494	up	Inf	0.00104711	up	Inf	0.0209396	Zjn_sc00080.1	288753	290871	+	1803	Zjn_sc00080.1.g00450.1.sm.mk	-	-	3I5CD	L	sp|Q8LPS2|ACD6_ARATH Protein ACCELERATED CELL DEATH 6 OS=Arabidopsis thaliana OX=3702 GN=ACD6 PE=1 SV=1	XP_004978964.1 ankyrin-3 isoform X2 [Setaria italica]	-	-	-	-
Zjn_sc00002.1.g15410.1.sm.mk	down	-2.25998	9.26596e-06	down	-1.4575	0.00283675	down	-2.52169	2.12829e-05	Zjn_sc00002.1	7080939	7083458	+	1956	Zjn_sc00002.1.g15410.1.sm.mk	GO:0005575;GO:0005622;GO:0005623;GO:0005737;GO:0005777;GO:0042579;GO:0043226;GO:0043227;GO:0043229;GO:0043231;GO:0044424;GO:0044444;GO:0044464	-	3IF41	I	sp|F4HUK6|AAE1_ARATH Butanoate--CoA ligase AAE1 OS=Arabidopsis thaliana OX=3702 GN=AAE1 PE=1 SV=1	RLN40478.1 putative acyl-activating enzyme 1, peroxisomal [Panicum miliaceum]	-	GO:0005575//cellular_component;GO:0005622//intracellular anatomical structure;GO:0005623//obsolete cell;GO:0005737//cytoplasm;GO:0005777//peroxisome;GO:0042579//microbody;GO:0043226//organelle;GO:0043227//membrane-bounded organelle;GO:0043229//intracellular organelle;GO:0043231//intracellular membrane-bounded organelle;GO:0044424//obsolete intracellular part;GO:0044444//obsolete cytoplasmic part;…	-	-
Zjn_sc00026.1.g00170.1.sm.mkhc	down	-1.32933	0.00264046	down	-1.33573	0.00225963	down	-2.61349	1.5719e-07	Zjn_sc00026.1	80062	83457	+	2203	Zjn_sc00026.1.g00170.1.sm.mkhc	GO:0000272;GO:0001101;GO:0003674;GO:0003824;GO:0004553;GO:0005575;GO:0005622;GO:0005623;GO:0005634;GO:0005737;GO:0005829;GO:0005975;GO:0005976;GO:0005982;GO:0005983;GO:0006073;GO:0006950;GO:0008150;GO:0008152;GO:0009056;GO:0009057;GO:0009251;GO:0009414;GO:0009415;GO:0009628;GO:0009987;GO:0010035;GO:0016052;GO:0016160;GO:0016161;GO:0016787;GO:0016798;GO:0042221;GO:0043170;GO:0043226;GO:0043227;GO:…	-	3ID8A	G	sp|Q9LIR6|BAM1_ARATH Beta-amylase 1, chloroplastic OS=Arabidopsis thaliana OX=3702 GN=BAM1 PE=1 SV=1	TVU23077.1 hypothetical protein EJB05_32812, partial [Eragrostis curvula]	GO:0000272//polysaccharide catabolic process;GO:0001101//response to acid chemical;GO:0005975//carbohydrate metabolic process;GO:0005976//polysaccharide metabolic process;GO:0005982//starch metabolic process;GO:0005983//starch catabolic process;GO:0006073//cellular glucan metabolic process;GO:0006950//response to stress;GO:0008150//biological_process;GO:0008152//metabolic process;GO:0009056//cata…	GO:0005575//cellular_component;GO:0005622//intracellular anatomical structure;GO:0005623//obsolete cell;GO:0005634//nucleus;GO:0005737//cytoplasm;GO:0005829//cytosol;GO:0043226//organelle;GO:0043227//membrane-bounded organelle;GO:0043229//intracellular organelle;GO:0043231//intracellular membrane-bounded organelle;GO:0044424//obsolete intracellular part;GO:0044444//obsolete cytoplasmic part;GO:00…	GO:0003674//molecular_function;GO:0003824//catalytic activity;GO:0004553//hydrolase activity, hydrolyzing O-glycosyl compounds;GO:0016160//amylase activity;GO:0016161//beta-amylase activity;GO:0016787//hydrolase activity;GO:0016798//hydrolase activity, acting on glycosyl bonds;	-
Zjn_sc00043.1.g01470.1.am.mkhc	up	1.19994	0.0063634	up	1.21685	0.00536129	up	1.94513	0.000656251	Zjn_sc00043.1	779332	782968	-	904	Zjn_sc00043.1.g01470.1.am.mkhc	GO:0003674;GO:0005215;GO:0005351;GO:0005355;GO:0005402;GO:0006810;GO:0006811;GO:0006812;GO:0008150;GO:0008324;GO:0008643;GO:0008645;GO:0015075;GO:0015077;GO:0015078;GO:0015144;GO:0015145;GO:0015149;GO:0015291;GO:0015293;GO:0015294;GO:0015295;GO:0015318;GO:0015672;GO:0015749;GO:0022804;GO:0022857;GO:0022890;GO:0034219;GO:0034220;GO:0046323;GO:0051119;GO:0051179;GO:0051234;GO:0055085;GO:0071702;GO:…	K08145	3I9BM	U	sp|Q3ECP7|ERDL5_ARATH Sugar transporter ERD6-like 5 OS=Arabidopsis thaliana OX=3702 GN=At1g54730 PE=2 SV=2	TVU04331.1 hypothetical protein EJB05_50097 [Eragrostis curvula] &gt;TVU22380.1 hypothetical protein EJB05_32071 [Eragrostis curvula]	GO:0006810//transport;GO:0006811//ion transport;GO:0006812//cation transport;GO:0008150//biological_process;GO:0008643//carbohydrate transport;GO:0008645//hexose transmembrane transport;GO:0015672//inorganic cation transmembrane transport;GO:0015749//monosaccharide transmembrane transport;GO:0034219//carbohydrate transmembrane transport;GO:0034220//ion transmembrane transport;GO:0046323//glucose …	-	GO:0003674//molecular_function;GO:0005215//transporter activity;GO:0005351//carbohydrate:proton symporter activity;GO:0005355//glucose transmembrane transporter activity;GO:0005402//carbohydrate:cation symporter activity;GO:0008324//cation transmembrane transporter activity;GO:0015075//ion transmembrane transporter activity;GO:0015077//inorganic cation transmembrane transporter activity;GO:001507…	-
Zjn_sc00057.1.g01560.1.am.mk	down	-2.41081	0.00192355	down	-1.46108	0.0379069	down	-2.10736	0.00525013	Zjn_sc00057.1	1459787	1462369	-	1371	Zjn_sc00057.1.g01560.1.am.mk	-	-	3IEHU	O	sp|Q766C3|NEP1_NEPGR Aspartic proteinase nepenthesin-1 OS=Nepenthes gracilis OX=150966 GN=nep1 PE=1 SV=1	XP_028080032.1 aspartic proteinase nepenthesin-1-like [Camellia sinensis] &gt;THG02559.1 hypothetical protein TEA_003114 [Camellia sinensis var. sinensis] &gt;THG09530.1 hypothetical protein TEA_001997 [Camellia sinensis var. sinensis]	-	-	-	-
Zjn_sc00043.1.g01260.1.am.mkhc	up	3.34574	3.4932e-13	up	1.60095	0.0109709	up	4.03059	1.95402e-10	Zjn_sc00043.1	690595	692906	+	2081	Zjn_sc00043.1.g01260.1.am.mkhc	GO:0005575;GO:0005622;GO:0005623;GO:0005737;GO:0007623;GO:0008150;GO:0009314;GO:0009416;GO:0009507;GO:0009526;GO:0009532;GO:0009534;GO:0009535;GO:0009536;GO:0009570;GO:0009579;GO:0009628;GO:0009941;GO:0009987;GO:0016020;GO:0031967;GO:0031975;GO:0031976;GO:0031984;GO:0032991;GO:0034357;GO:0042651;GO:0043226;GO:0043227;GO:0043229;GO:0043231;GO:0044422;GO:0044424;GO:0044425;GO:0044434;GO:0044435;GO:…	K12198	3IJJI	S	sp|Q03200|LIRP1_ORYSJ Light-regulated protein, chloroplastic OS=Oryza sativa subsp. japonica OX=39947 GN=LIR1 PE=1 SV=1	TVT98153.1 hypothetical protein EJB05_56529 [Eragrostis curvula] &gt;TVU22330.1 hypothetical protein EJB05_32016 [Eragrostis curvula]	GO:0007623//circadian rhythm;GO:0008150//biological_process;GO:0009314//response to radiation;GO:0009416//response to light stimulus;GO:0009628//response to abiotic stimulus;GO:0009987//cellular process;GO:0048511//rhythmic process;GO:0050896//response to stimulus;GO:0051716//cellular response to stimulus;GO:0071214//cellular response to abiotic stimulus;GO:0071478//cellular response to radiation…	GO:0005575//cellular_component;GO:0005622//intracellular anatomical structure;GO:0005623//obsolete cell;GO:0005737//cytoplasm;GO:0009507//chloroplast;GO:0009526//plastid envelope;GO:0009532//plastid stroma;GO:0009534//chloroplast thylakoid;GO:0009535//chloroplast thylakoid membrane;GO:0009536//plastid;GO:0009570//chloroplast stroma;GO:0009579//thylakoid;GO:0009941//chloroplast envelope;GO:0016020…	-	ko04144(Endocytosis)
Zjn_sc00003.1.g08580.1.sm.mkhc	down	-2.22987	9.71229e-06	down	-1.6303	0.000423876	down	-1.48851	0.00419763	Zjn_sc00003.1	4060911	4064396	+	2717	Zjn_sc00003.1.g08580.1.sm.mkhc	GO:0000003;GO:0001067;GO:0003006;GO:0003674;GO:0003676;GO:0003677;GO:0005488;GO:0005515;GO:0005575;GO:0005622;GO:0005623;GO:0005634;GO:0005654;GO:0005730;GO:0006325;GO:0006464;GO:0006479;GO:0006807;GO:0006950;GO:0006974;GO:0006996;GO:0007275;GO:0008150;GO:0008152;GO:0008213;GO:0009791;GO:0009987;GO:0010228;GO:0016043;GO:0016569;GO:0016570;GO:0016571;GO:0018022;GO:0018193;GO:0018205;GO:0019538;GO:…	K14961	3I62P	S	sp|Q5E915|RBBP_ARATH Protein RBL OS=Arabidopsis thaliana OX=3702 GN=RBL PE=1 SV=1	TVU47996.1 hypothetical protein EJB05_07615 [Eragrostis curvula]	GO:0000003//reproduction;GO:0003006//developmental process involved in reproduction;GO:0006325//chromatin organization;GO:0006464//cellular protein modification process;GO:0006479//protein methylation;GO:0006807//nitrogen compound metabolic process;GO:0006950//response to stress;GO:0006974//cellular response to DNA damage stimulus;GO:0006996//organelle organization;GO:0007275//multicellular organ…	GO:0005575//cellular_component;GO:0005622//intracellular anatomical structure;GO:0005623//obsolete cell;GO:0005634//nucleus;GO:0005654//nucleoplasm;GO:0005730//nucleolus;GO:0031974//membrane-enclosed lumen;GO:0031981//nuclear lumen;GO:0032991//protein-containing complex;GO:0034708//methyltransferase complex;GO:0035097//histone methyltransferase complex;GO:0043226//organelle;GO:0043227//membrane-b…	GO:0001067//transcription regulatory region nucleic acid binding;GO:0003674//molecular_function;GO:0003676//nucleic acid binding;GO:0003677//DNA binding;GO:0005488//binding;GO:0005515//protein binding;GO:0035064//methylated histone binding;GO:0042393//histone binding;GO:0044212//transcription cis-regulatory region binding;GO:0097159//organic cyclic compound binding;GO:0140030//modification-depend…	-
Zjn_sc00012.1.g00090.1.sm.mkhc	down	-2.01168	0.000110284	down	-1.22526	0.00312105	down	-1.73522	0.000406979	Zjn_sc00012.1	35268	39011	-	1745	Zjn_sc00012.1.g00090.1.sm.mkhc	-	K01784	3IANG	Q	sp|Q8LNZ3|UGE1_ORYSJ UDP-glucose 4-epimerase 1 OS=Oryza sativa subsp. japonica OX=39947 GN=UGE-1 PE=2 SV=1	TVT99019.1 hypothetical protein EJB05_55649 [Eragrostis curvula]	-	-	-	ko00520(Amino sugar and nucleotide sugar metabolism);ko00052(Galactose metabolism)
Zjn_sc00102.1.g00990.1.am.mk	down	-3.46988	3.21162e-12	down	-1.88128	3.68146e-05	down	-2.58208	6.00193e-07	Zjn_sc00102.1	605264	609440	-	3177	Zjn_sc00102.1.g00990.1.am.mk	-	-	3IG6A	S	sp|Q9C8E6|PMI1_ARATH Protein PLASTID MOVEMENT IMPAIRED 1 OS=Arabidopsis thaliana OX=3702 GN=PMI1 PE=1 SV=1	XP_034574717.1 protein PLASTID MOVEMENT IMPAIRED 1-like [Setaria viridis] &gt;TKV95189.1 hypothetical protein SEVIR_9G345600v2 [Setaria viridis]	-	-	-	-
Zjn_sc00051.1.g01820.1.am.mk	down	-5.28049	5.37258e-13	down	-1.88092	0.000407124	down	-7.13919	1.97504e-17	Zjn_sc00051.1	1233556	1237063	+	2085	Zjn_sc00051.1.g01820.1.am.mk	GO:0000003;GO:0003006;GO:0003674;GO:0003824;GO:0003865;GO:0005575;GO:0005622;GO:0005623;GO:0005737;GO:0005783;GO:0005789;GO:0006629;GO:0006694;GO:0006702;GO:0007154;GO:0007267;GO:0007275;GO:0007548;GO:0008150;GO:0008152;GO:0008202;GO:0008207;GO:0008209;GO:0008406;GO:0008584;GO:0008610;GO:0009058;GO:0009917;GO:0009987;GO:0010817;GO:0012505;GO:0016020;GO:0016229;GO:0016491;GO:0016614;GO:0016616;GO:…	K10258	3I2B5	I	sp|Q55C17|TECR_DICDI Very-long-chain enoyl-CoA reductase OS=Dictyostelium discoideum OX=44689 GN=gpsn2 PE=3 SV=1	XP_034579374.1 very-long-chain enoyl-CoA reductase-like [Setaria viridis] &gt;TKW30526.1 hypothetical protein SEVIR_2G044300v2 [Setaria viridis]	GO:0000003//reproduction;GO:0003006//developmental process involved in reproduction;GO:0006629//lipid metabolic process;GO:0006694//steroid biosynthetic process;GO:0006702//androgen biosynthetic process;GO:0007154//cell communication;GO:0007267//cell-cell signaling;GO:0007275//multicellular organism development;GO:0007548//sex differentiation;GO:0008150//biological_process;GO:0008152//metabolic p…	GO:0005575//cellular_component;GO:0005622//intracellular anatomical structure;GO:0005623//obsolete cell;GO:0005737//cytoplasm;GO:0005783//endoplasmic reticulum;GO:0005789//endoplasmic reticulum membrane;GO:0012505//endomembrane system;GO:0016020//membrane;GO:0031984//organelle subcompartment;GO:0042175//nuclear outer membrane-endoplasmic reticulum membrane network;GO:0043226//organelle;GO:0043227…	GO:0003674//molecular_function;GO:0003824//catalytic activity;GO:0003865//3-oxo-5-alpha-steroid 4-dehydrogenase activity;GO:0009917//sterol 5-alpha reductase activity;GO:0016229//steroid dehydrogenase activity;GO:0016491//oxidoreductase activity;GO:0016614//oxidoreductase activity, acting on CH-OH group of donors;GO:0016616//oxidoreductase activity, acting on the CH-OH group of donors, NAD or NAD…	ko01040(Biosynthesis of unsaturated fatty acids);ko00062(Fatty acid elongation)
Zjn_sc00071.1.g03070.1.am.mk	down	-2.74611	0.00294471	down	-2.32728	0.00916771	down	-2.76751	0.00339347	Zjn_sc00071.1	1443441	1453610	+	3573	Zjn_sc00071.1.g03070.1.am.mk	GO:0000003;GO:0003002;GO:0003006;GO:0003674;GO:0003824;GO:0005215;GO:0005575;GO:0005623;GO:0005886;GO:0006810;GO:0007275;GO:0007389;GO:0008150;GO:0009653;GO:0009790;GO:0009791;GO:0009793;GO:0009965;GO:0010016;GO:0010051;GO:0010154;GO:0010222;GO:0010588;GO:0015399;GO:0015405;GO:0016020;GO:0016021;GO:0016462;GO:0016787;GO:0016817;GO:0016818;GO:0016887;GO:0017111;GO:0022414;GO:0022804;GO:0022857;GO:…	-	3IEDC	Q	sp|Q9C6W5|AB14G_ARATH ABC transporter G family member 14 OS=Arabidopsis thaliana OX=3702 GN=ABCG14 PE=1 SV=1	PUZ50273.1 hypothetical protein GQ55_6G045700 [Panicum hallii var. hallii]	GO:0000003//reproduction;GO:0003002//regionalization;GO:0003006//developmental process involved in reproduction;GO:0006810//transport;GO:0007275//multicellular organism development;GO:0007389//pattern specification process;GO:0008150//biological_process;GO:0009653//anatomical structure morphogenesis;GO:0009790//embryo development;GO:0009791//post-embryonic development;GO:0009793//embryo developme…	GO:0005575//cellular_component;GO:0005623//obsolete cell;GO:0005886//plasma membrane;GO:0016020//membrane;GO:0016021//integral component of membrane;GO:0031224//intrinsic component of membrane;GO:0044425//obsolete membrane part;GO:0044464//obsolete cell part;GO:0071944//cell periphery;	GO:0003674//molecular_function;GO:0003824//catalytic activity;GO:0005215//transporter activity;GO:0015399//primary active transmembrane transporter activity;GO:0015405//ATPase-coupled transmembrane transporter activity;GO:0016462//pyrophosphatase activity;GO:0016787//hydrolase activity;GO:0016817//hydrolase activity, acting on acid anhydrides;GO:0016818//hydrolase activity, acting on acid anhydri…	-
Zjn_sc00001.1.g02580.1.sm.mkhc	down	-3.38945	1.91167e-13	down	-1.69156	7.16519e-05	down	-3.40797	4.33566e-12	Zjn_sc00001.1	1150897	1155554	+	2493	Zjn_sc00001.1.g02580.1.sm.mkhc	GO:0000166;GO:0003674;GO:0003824;GO:0004672;GO:0004740;GO:0005488;GO:0005515;GO:0005524;GO:0005575;GO:0005622;GO:0005623;GO:0005737;GO:0005739;GO:0005759;GO:0006082;GO:0006090;GO:0006464;GO:0006468;GO:0006793;GO:0006796;GO:0006807;GO:0007154;GO:0007165;GO:0008144;GO:0008150;GO:0008152;GO:0009927;GO:0009987;GO:0016301;GO:0016310;GO:0016740;GO:0016772;GO:0016773;GO:0017076;GO:0019538;GO:0019752;GO:…	K00898	3I784	T	sp|Q9SBJ1|PDK_ARATH [Pyruvate dehydrogenase (acetyl-transferring)] kinase, mitochondrial OS=Arabidopsis thaliana OX=3702 GN=PDK PE=1 SV=1	TVU37644.1 hypothetical protein EJB05_10969, partial [Eragrostis curvula]	GO:0006082//organic acid metabolic process;GO:0006090//pyruvate metabolic process;GO:0006464//cellular protein modification process;GO:0006468//protein phosphorylation;GO:0006793//phosphorus metabolic process;GO:0006796//phosphate-containing compound metabolic process;GO:0006807//nitrogen compound metabolic process;GO:0007154//cell communication;GO:0007165//signal transduction;GO:0008150//biologi…	GO:0005575//cellular_component;GO:0005622//intracellular anatomical structure;GO:0005623//obsolete cell;GO:0005737//cytoplasm;GO:0005739//mitochondrion;GO:0005759//mitochondrial matrix;GO:0031974//membrane-enclosed lumen;GO:0043226//organelle;GO:0043227//membrane-bounded organelle;GO:0043229//intracellular organelle;GO:0043231//intracellular membrane-bounded organelle;GO:0043233//organelle lumen;…	GO:0000166//nucleotide binding;GO:0003674//molecular_function;GO:0003824//catalytic activity;GO:0004672//protein kinase activity;GO:0004740//pyruvate dehydrogenase (acetyl-transferring) kinase activity;GO:0005488//binding;GO:0005515//protein binding;GO:0005524//ATP binding;GO:0008144//obsolete drug binding;GO:0009927//histidine phosphotransfer kinase activity;GO:0016301//kinase activity;GO:001674…	-
Zjn_sc00019.1.g00480.1.sm.mkhc	down	-2.22403	4.14236e-07	down	-1.40363	0.00131144	down	-2.43389	2.56139e-07	Zjn_sc00019.1	589721	594189	+	2246	Zjn_sc00019.1.g00480.1.sm.mkhc	GO:0005575;GO:0005622;GO:0005623;GO:0005737;GO:0005777;GO:0005778;GO:0005779;GO:0016020;GO:0016021;GO:0031090;GO:0031224;GO:0031231;GO:0031300;GO:0031301;GO:0031903;GO:0042579;GO:0043226;GO:0043227;GO:0043229;GO:0043231;GO:0044422;GO:0044424;GO:0044425;GO:0044438;GO:0044439;GO:0044444;GO:0044446;GO:0044464;GO:0098588;GO:0098805	K13348	3I2IA	S	sp|Q2KIY1|PXMP2_BOVIN Peroxisomal membrane protein 2 OS=Bos taurus OX=9913 GN=PXMP2 PE=2 SV=3	TVU46319.1 hypothetical protein EJB05_05845 [Eragrostis curvula]	-	GO:0005575//cellular_component;GO:0005622//intracellular anatomical structure;GO:0005623//obsolete cell;GO:0005737//cytoplasm;GO:0005777//peroxisome;GO:0005778//peroxisomal membrane;GO:0005779//integral component of peroxisomal membrane;GO:0016020//membrane;GO:0016021//integral component of membrane;GO:0031090//organelle membrane;GO:0031224//intrinsic component of membrane;GO:0031231//intrinsic c…	-	ko04146(Peroxisome)
Zjn_sc00015.1.g03930.1.sm.mkhc	down	-2.29546	0.000166176	down	-1.82388	0.0026068	down	-2.19087	0.000225058	Zjn_sc00015.1	2390328	2393180	+	2246	Zjn_sc00015.1.g03930.1.sm.mkhc	GO:0003674;GO:0005215;GO:0006810;GO:0006855;GO:0008150;GO:0015238;GO:0015893;GO:0022857;GO:0042221;GO:0042493;GO:0050896;GO:0051179;GO:0051234;GO:0055085	K03327	3I879	V	sp|Q9FKQ1|DTX27_ARATH Protein DETOXIFICATION 27 OS=Arabidopsis thaliana OX=3702 GN=DTX27 PE=2 SV=1	KAF8747792.1 hypothetical protein HU200_013203 [Digitaria exilis]	GO:0006810//transport;GO:0006855//xenobiotic transmembrane transport;GO:0008150//biological_process;GO:0015893//xenobiotic transport;GO:0042221//response to chemical;GO:0042493//response to xenobiotic stimulus;GO:0050896//response to stimulus;GO:0051179//localization;GO:0051234//establishment of localization;GO:0055085//transmembrane transport;	-	GO:0003674//molecular_function;GO:0005215//transporter activity;GO:0015238//xenobiotic transmembrane transporter activity;GO:0022857//transmembrane transporter activity;	-
Zjn_sc00040.1.g02160.1.am.mkhc	up	1.52591	0.00142548	up	1.04351	0.0352451	up	1.52471	0.00511801	Zjn_sc00040.1	959245	962230	-	1270	Zjn_sc00040.1.g02160.1.am.mkhc	GO:0001101;GO:0003674;GO:0003824;GO:0005488;GO:0005575;GO:0005622;GO:0005623;GO:0005737;GO:0005739;GO:0005740;GO:0006629;GO:0006644;GO:0006650;GO:0006655;GO:0006793;GO:0006796;GO:0008150;GO:0008152;GO:0008610;GO:0008654;GO:0008808;GO:0009058;GO:0009719;GO:0009725;GO:0009987;GO:0010033;GO:0010243;GO:0014070;GO:0016020;GO:0016740;GO:0016772;GO:0016780;GO:0019637;GO:0030145;GO:0030572;GO:0031090;GO:…	K08744	3I2CX	I	sp|Q5N9A1|PGPS1_ORYSJ CDP-diacylglycerol--glycerol-3-phosphate 3-phosphatidyltransferase 1, chloroplastic OS=Oryza sativa subsp. japonica OX=39947 GN=Os01g0789100 PE=2 SV=1	OEL26464.1 CDP-diacylglycerol--glycerol-3-phosphate 3-phosphatidyltransferase 1, chloroplastic [Dichanthelium oligosanthes]	GO:0001101//response to acid chemical;GO:0006629//lipid metabolic process;GO:0006644//phospholipid metabolic process;GO:0006650//glycerophospholipid metabolic process;GO:0006655//phosphatidylglycerol biosynthetic process;GO:0006793//phosphorus metabolic process;GO:0006796//phosphate-containing compound metabolic process;GO:0008150//biological_process;GO:0008152//metabolic process;GO:0008610//lipi…	GO:0005575//cellular_component;GO:0005622//intracellular anatomical structure;GO:0005623//obsolete cell;GO:0005737//cytoplasm;GO:0005739//mitochondrion;GO:0005740//mitochondrial envelope;GO:0016020//membrane;GO:0031090//organelle membrane;GO:0031966//mitochondrial membrane;GO:0031967//organelle envelope;GO:0031975//envelope;GO:0043226//organelle;GO:0043227//membrane-bounded organelle;GO:0043229//…	GO:0003674//molecular_function;GO:0003824//catalytic activity;GO:0005488//binding;GO:0008808//cardiolipin synthase activity;GO:0016740//transferase activity;GO:0016772//transferase activity, transferring phosphorus-containing groups;GO:0016780//phosphotransferase activity, for other substituted phosphate groups;GO:0030145//manganese ion binding;GO:0030572//phosphatidyltransferase activity;GO:0043…	ko00564(Glycerophospholipid metabolism)
Zjn_sc00084.1.g01060.1.am.mkhc	up	4.53004	0.000639743	up	3.37285	0.0024079	up	3.21155	0.0113064	Zjn_sc00084.1	952508	954429	+	1665	Zjn_sc00084.1.g01060.1.am.mkhc	-	-	3IJNV	S	-	TVU10784.1 hypothetical protein EJB05_44332 [Eragrostis curvula]	-	-	-	-
Zjn_sc00093.1.g01440.1.am.mk	down	-5.39849	0.000200086	down	-3.03239	0.00779535	down	-6.30597	7.59334e-05	Zjn_sc00093.1	821445	822122	-	678	Zjn_sc00093.1.g01440.1.am.mk	-	-	3IG7X	S	-	TVU11631.1 hypothetical protein EJB05_45226, partial [Eragrostis curvula]	-	-	-	-
Zjn_sc00002.1.g07630.1.sm.mk	down	-1.68915	0.00053168	down	-1.83555	0.000423814	down	-3.62701	1.13266e-08	Zjn_sc00002.1	3779328	3779653	+	264	Zjn_sc00002.1.g07630.1.sm.mk	GO:0002376;GO:0003674;GO:0003824;GO:0004611;GO:0004612;GO:0005575;GO:0005622;GO:0005623;GO:0005634;GO:0005730;GO:0005737;GO:0005829;GO:0005975;GO:0005996;GO:0006006;GO:0006094;GO:0006950;GO:0006952;GO:0006955;GO:0007154;GO:0008150;GO:0008152;GO:0009058;GO:0009267;GO:0009605;GO:0009607;GO:0009620;GO:0009814;GO:0009817;GO:0009987;GO:0009991;GO:0010035;GO:0010038;GO:0016020;GO:0016036;GO:0016051;GO:…	K01610	3IAH3	C	sp|Q9SLZ0|PCKA_MAIZE Phosphoenolpyruvate carboxykinase (ATP) OS=Zea mays OX=4577 PE=2 SV=1	BAD88616.1 phosphoenolpyruvate carboxykinase [Zoysia japonica]	GO:0002376//immune system process;GO:0005975//carbohydrate metabolic process;GO:0005996//monosaccharide metabolic process;GO:0006006//glucose metabolic process;GO:0006094//gluconeogenesis;GO:0006950//response to stress;GO:0006952//defense response;GO:0006955//immune response;GO:0007154//cell communication;GO:0008150//biological_process;GO:0008152//metabolic process;GO:0009058//biosynthetic proces…	GO:0005575//cellular_component;GO:0005622//intracellular anatomical structure;GO:0005623//obsolete cell;GO:0005634//nucleus;GO:0005730//nucleolus;GO:0005737//cytoplasm;GO:0005829//cytosol;GO:0016020//membrane;GO:0031974//membrane-enclosed lumen;GO:0031981//nuclear lumen;GO:0043226//organelle;GO:0043227//membrane-bounded organelle;GO:0043228//non-membrane-bounded organelle;GO:0043229//intracellula…	GO:0003674//molecular_function;GO:0003824//catalytic activity;GO:0004611//phosphoenolpyruvate carboxykinase activity;GO:0004612//phosphoenolpyruvate carboxykinase (ATP) activity;GO:0016829//lyase activity;GO:0016830//carbon-carbon lyase activity;GO:0016831//carboxy-lyase activity;	ko00710(Carbon fixation in photosynthetic organisms);ko00620(Pyruvate metabolism);ko00020(Citrate cycle (TCA cycle));ko00010(Glycolysis / Gluconeogenesis)
Zjn_sc00027.1.g02590.1.sm.mkhc	down	-1.16569	0.0145333	down	-1.00187	0.0301878	down	-1.16521	0.0123098	Zjn_sc00027.1	980537	989797	-	2643	Zjn_sc00027.1.g02590.1.sm.mkhc	-	K16276	3IG8Z	O	sp|Q8LPQ5|BTS_ARATH Zinc finger protein BRUTUS OS=Arabidopsis thaliana OX=3702 GN=BTS PE=1 SV=1	TVT96758.1 hypothetical protein EJB05_58031, partial [Eragrostis curvula]	-	-	-	-
Zjn_sc00027.1.g05490.1.am.mk	down	-3.5803	0.000199784	down	-2.38856	0.00993259	down	-3.13568	0.0015077	Zjn_sc00027.1	2253583	2257954	-	1326	Zjn_sc00027.1.g05490.1.am.mk	-	-	-	-	-	-	-	-	-	-
Zjn_sc00002.1.g07160.1.sm.mkhc	up	1.23348	0.00884983	up	1.14685	0.0148943	up	1.60211	0.00238789	Zjn_sc00002.1	3576203	3579444	+	913	Zjn_sc00002.1.g07160.1.sm.mkhc	GO:0000245;GO:0000375;GO:0000377;GO:0000398;GO:0003674;GO:0003676;GO:0003723;GO:0005488;GO:0005575;GO:0005622;GO:0005623;GO:0005634;GO:0005654;GO:0005681;GO:0005684;GO:0005686;GO:0006139;GO:0006396;GO:0006397;GO:0006725;GO:0006807;GO:0007275;GO:0007399;GO:0008150;GO:0008152;GO:0008380;GO:0009987;GO:0010467;GO:0010720;GO:0010975;GO:0010976;GO:0016043;GO:0016070;GO:0016071;GO:0016604;GO:0016607;GO:…	K12826	3IB70	A	sp|Q15428|SF3A2_HUMAN Splicing factor 3A subunit 2 OS=Homo sapiens OX=9606 GN=SF3A2 PE=1 SV=2	NP_001140524.1 Splicing factor 3A subunit 2 [Zea mays] &gt;ACF84006.1 unknown [Zea mays] &gt;ACG38943.1 splicing factor 3A subunit 2 [Zea mays] &gt;ONL96271.1 hydroxyproline-rich glycoprotein family protein [Zea mays] &gt;PWZ56496.1 Splicing factor 3A subunit 2 [Zea mays]	GO:0000245//spliceosomal complex assembly;GO:0000375//RNA splicing, via transesterification reactions;GO:0000377//RNA splicing, via transesterification reactions with bulged adenosine as nucleophile;GO:0000398//mRNA splicing, via spliceosome;GO:0006139//nucleobase-containing compound metabolic process;GO:0006396//RNA processing;GO:0006397//mRNA processing;GO:0006725//cellular aromatic compound me…	GO:0005575//cellular_component;GO:0005622//intracellular anatomical structure;GO:0005623//obsolete cell;GO:0005634//nucleus;GO:0005654//nucleoplasm;GO:0005681//spliceosomal complex;GO:0005684//U2-type spliceosomal complex;GO:0005686//U2 snRNP;GO:0016604//nuclear body;GO:0016607//nuclear speck;GO:0030532//small nuclear ribonucleoprotein complex;GO:0031974//membrane-enclosed lumen;GO:0031981//nucle…	GO:0003674//molecular_function;GO:0003676//nucleic acid binding;GO:0003723//RNA binding;GO:0005488//binding;GO:0097159//organic cyclic compound binding;GO:1901363//heterocyclic compound binding;	ko03040(Spliceosome)
Zjn_sc00058.1.g00380.1.sm.mkhc	down	-4.86737	1.88099e-22	down	-1.31856	0.00304651	down	-5.82005	9.10853e-26	Zjn_sc00058.1	243485	246375	-	1453	Zjn_sc00058.1.g00380.1.sm.mkhc	GO:0000302;GO:0001666;GO:0002028;GO:0003008;GO:0003674;GO:0005215;GO:0005432;GO:0005488;GO:0005509;GO:0005575;GO:0005622;GO:0005623;GO:0005737;GO:0005739;GO:0005856;GO:0005874;GO:0005886;GO:0005887;GO:0005911;GO:0006810;GO:0006811;GO:0006812;GO:0006814;GO:0006816;GO:0006873;GO:0006874;GO:0006875;GO:0006937;GO:0006942;GO:0006950;GO:0006979;GO:0007154;GO:0007165;GO:0007204;GO:0007275;GO:0007399;GO:…	K03452	3IFB8	PT	sp|Q2R041|MHX1_ORYSJ Magnesium/proton exchanger 1 OS=Oryza sativa subsp. japonica OX=39947 GN=MHX1 PE=2 SV=1	TVU23701.1 hypothetical protein EJB05_26080 [Eragrostis curvula]	GO:0000302//response to reactive oxygen species;GO:0001666//response to hypoxia;GO:0002028//regulation of sodium ion transport;GO:0003008//system process;GO:0006810//transport;GO:0006811//ion transport;GO:0006812//cation transport;GO:0006814//sodium ion transport;GO:0006816//calcium ion transport;GO:0006873//cellular ion homeostasis;GO:0006874//cellular calcium ion homeostasis;GO:0006875//cellula…	GO:0005575//cellular_component;GO:0005622//intracellular anatomical structure;GO:0005623//obsolete cell;GO:0005737//cytoplasm;GO:0005739//mitochondrion;GO:0005856//cytoskeleton;GO:0005874//microtubule;GO:0005886//plasma membrane;GO:0005887//integral component of plasma membrane;GO:0005911//cell-cell junction;GO:0014704//intercalated disc;GO:0015630//microtubule cytoskeleton;GO:0016020//membrane;G…	GO:0003674//molecular_function;GO:0005215//transporter activity;GO:0005432//calcium:sodium antiporter activity;GO:0005488//binding;GO:0005509//calcium ion binding;GO:0008324//cation transmembrane transporter activity;GO:0015075//ion transmembrane transporter activity;GO:0015077//inorganic cation transmembrane transporter activity;GO:0015081//sodium ion transmembrane transporter activity;GO:001508…	-
Zjn_sc00038.1.g00850.1.sm.mkhc	up	1.03871	0.0157626	up	1.03336	0.0190142	up	1.50159	0.0395971	Zjn_sc00038.1	670176	674262	-	2045	Zjn_sc00038.1.g00850.1.sm.mkhc	-	-	3IJ29	S	-	RLM98332.1 uncharacterized protein C2845_PM06G29780 [Panicum miliaceum]	-	-	-	-
Zjn_sc00040.1.g00240.1.sm.mkhc	down	-2.20539	0.00104896	down	-1.36036	0.0154543	down	-2.13644	0.00128581	Zjn_sc00040.1	111914	114122	-	808	Zjn_sc00040.1.g00240.1.sm.mkhc	-	K04507	3ICUG	T	sp|Q6AYK6|CYBP_RAT Calcyclin-binding protein OS=Rattus norvegicus OX=10116 GN=Cacybp PE=1 SV=1	TVU35057.1 hypothetical protein EJB05_16926 [Eragrostis curvula]	-	-	-	-
Zjn_sc00056.1.g04590.1.am.mk	down	-1.9833	0.00619377	down	-1.36953	0.0345893	down	-1.73612	0.0133599	Zjn_sc00056.1	1843730	1849248	-	2574	Zjn_sc00056.1.g04590.1.am.mk	GO:0000003;GO:0003006;GO:0003674;GO:0003824;GO:0006464;GO:0006486;GO:0006725;GO:0006807;GO:0007275;GO:0008150;GO:0008152;GO:0008194;GO:0009058;GO:0009059;GO:0009100;GO:0009101;GO:0009308;GO:0009653;GO:0009690;GO:0009791;GO:0009888;GO:0009889;GO:0009908;GO:0009965;GO:0009987;GO:0010015;GO:0010016;GO:0010073;GO:0010075;GO:0010083;GO:0010154;GO:0010380;GO:0010817;GO:0016740;GO:0016757;GO:0016758;GO:…	K13495	3IATN	CG	sp|Q6JAH0|CZOG_SORBI Putative cis-zeatin O-glucosyltransferase OS=Sorghum bicolor OX=4558 GN=SB20O07.14 PE=3 SV=1	KAF8702423.1 hypothetical protein HU200_032799 [Digitaria exilis] &gt;CAB3487896.1 unnamed protein product [Digitaria exilis]	GO:0000003//reproduction;GO:0003006//developmental process involved in reproduction;GO:0006464//cellular protein modification process;GO:0006486//protein glycosylation;GO:0006725//cellular aromatic compound metabolic process;GO:0006807//nitrogen compound metabolic process;GO:0007275//multicellular organism development;GO:0008150//biological_process;GO:0008152//metabolic process;GO:0009058//biosyn…	-	GO:0003674//molecular_function;GO:0003824//catalytic activity;GO:0008194//UDP-glycosyltransferase activity;GO:0016740//transferase activity;GO:0016757//glycosyltransferase activity;GO:0016758//hexosyltransferase activity;GO:0016763//pentosyltransferase activity;GO:0035251//UDP-glucosyltransferase activity;GO:0035252//UDP-xylosyltransferase activity;GO:0042285//xylosyltransferase activity;GO:00465…	ko00908(Zeatin biosynthesis)
Zjn_sc00013.1.g09610.1.sm.mk	down	-2.44169	4.92501e-07	down	-1.06426	0.0249114	down	-2.77517	8.79607e-07	Zjn_sc00013.1	4367055	4371213	+	858	Zjn_sc00013.1.g09610.1.sm.mk	-	-	3I2JI	S	-	TVU44015.1 hypothetical protein EJB05_03439 [Eragrostis curvula]	-	-	-	-
Zjn_sc00006.1.g05870.1.sm.mkhc	down	-9.82895	2.53195e-07	down	-5.21103	0.000363672	down	-10.4212	1.55904e-07	Zjn_sc00006.1	3012602	3015823	+	1948	Zjn_sc00006.1.g05870.1.sm.mkhc	-	K09571	3IBCH	O	sp|Q43207|FKB70_WHEAT 70 kDa peptidyl-prolyl isomerase OS=Triticum aestivum OX=4565 GN=FKBP70 PE=1 SV=1	TVU13804.1 hypothetical protein EJB05_37232 [Eragrostis curvula]	-	-	-	-
Zjn_sc00034.1.g03670.1.am.mk	up	2.89759	4.98245e-08	up	1.70284	0.0261208	up	2.35175	0.000190585	Zjn_sc00034.1	1485550	1487538	+	1197	Zjn_sc00034.1.g03670.1.am.mk	-	-	3ICJG	S	-	OEL37872.1 hypothetical protein BAE44_0001108 [Dichanthelium oligosanthes]	-	-	-	-
Zjn_sc00002.1.g13250.1.am.mkhc	down	-2.46581	3.65808e-08	down	-1.08406	0.0093968	down	-1.94095	2.83073e-05	Zjn_sc00002.1	6121156	6123997	-	1924	Zjn_sc00002.1.g13250.1.am.mkhc	GO:0003674;GO:0003676;GO:0003677;GO:0003700;GO:0005488;GO:0006355;GO:0008150;GO:0009889;GO:0010468;GO:0010556;GO:0019219;GO:0019222;GO:0031323;GO:0031326;GO:0043565;GO:0050789;GO:0050794;GO:0051171;GO:0051252;GO:0060255;GO:0065007;GO:0080090;GO:0097159;GO:0140110;GO:1901363;GO:1903506;GO:2000112;GO:2001141	-	3I9RE	B	sp|Q8W1E3|CDF1_ARATH Cyclic dof factor 1 OS=Arabidopsis thaliana OX=3702 GN=CDF1 PE=1 SV=2	XP_039826767.1 cyclic dof factor 1-like [Panicum virgatum] &gt;KAG2543134.1 hypothetical protein PVAP13_9NG730400 [Panicum virgatum] &gt;KAG2543135.1 hypothetical protein PVAP13_9NG730400 [Panicum virgatum]	GO:0006355//regulation of transcription, DNA-templated;GO:0008150//biological_process;GO:0009889//regulation of biosynthetic process;GO:0010468//regulation of gene expression;GO:0010556//regulation of macromolecule biosynthetic process;GO:0019219//regulation of nucleobase-containing compound metabolic process;GO:0019222//regulation of metabolic process;GO:0031323//regulation of cellular metabolic…	-	GO:0003674//molecular_function;GO:0003676//nucleic acid binding;GO:0003677//DNA binding;GO:0003700//DNA-binding transcription factor activity;GO:0005488//binding;GO:0043565//sequence-specific DNA binding;GO:0097159//organic cyclic compound binding;GO:0140110//transcription regulator activity;GO:1901363//heterocyclic compound binding;	-
Zjn_sc01005.1.g00010.1.sm.mkhc	up	1.88126	4.39807e-05	up	1.57581	0.00103328	up	1.77853	0.000636582	Zjn_sc01005.1	399	2611	-	1321	Zjn_sc01005.1.g00010.1.sm.mkhc	GO:0000003;GO:0001101;GO:0003002;GO:0003006;GO:0003674;GO:0003824;GO:0005215;GO:0005319;GO:0005342;GO:0005488;GO:0005515;GO:0005575;GO:0005623;GO:0005886;GO:0006810;GO:0006811;GO:0006820;GO:0006869;GO:0006950;GO:0006970;GO:0007275;GO:0007389;GO:0008028;GO:0008150;GO:0008509;GO:0008514;GO:0009611;GO:0009628;GO:0009651;GO:0009653;GO:0009719;GO:0009725;GO:0009737;GO:0009790;GO:0009791;GO:0009793;GO:…	K15685	3IBFQ	Q	sp|Q9LFC0|HAKAI_ARATH E3 ubiquitin-protein ligase HAKAI homolog OS=Arabidopsis thaliana OX=3702 GN=HAKAI PE=1 SV=1	TVU02390.1 hypothetical protein EJB05_52124, partial [Eragrostis curvula]	GO:0000003//reproduction;GO:0001101//response to acid chemical;GO:0003002//regionalization;GO:0003006//developmental process involved in reproduction;GO:0006810//transport;GO:0006811//ion transport;GO:0006820//anion transport;GO:0006869//lipid transport;GO:0006950//response to stress;GO:0006970//response to osmotic stress;GO:0007275//multicellular organism development;GO:0007389//pattern specific…	GO:0005575//cellular_component;GO:0005623//obsolete cell;GO:0005886//plasma membrane;GO:0009897//external side of plasma membrane;GO:0009986//cell surface;GO:0016020//membrane;GO:0016021//integral component of membrane;GO:0031224//intrinsic component of membrane;GO:0044425//obsolete membrane part;GO:0044459//obsolete plasma membrane part;GO:0044464//obsolete cell part;GO:0071944//cell periphery;G…	GO:0003674//molecular_function;GO:0003824//catalytic activity;GO:0005215//transporter activity;GO:0005319//lipid transporter activity;GO:0005342//organic acid transmembrane transporter activity;GO:0005488//binding;GO:0005515//protein binding;GO:0008028//monocarboxylic acid transmembrane transporter activity;GO:0008509//anion transmembrane transporter activity;GO:0008514//organic anion transmembra…	-
Zjn_sc00066.1.g02100.1.am.mkhc	down	-2.79758	0.00413207	down	-1.78607	0.0309084	down	-1.66278	0.0455708	Zjn_sc00066.1	957669	958797	+	625	Zjn_sc00066.1.g02100.1.am.mkhc	-	K02260	3IJ4P	O	sp|Q9LJQ9|CX171_ARATH Cytochrome c oxidase copper chaperone 1 OS=Arabidopsis thaliana OX=3702 GN=COX17-1 PE=2 SV=1	TKW42023.1 hypothetical protein SEVIR_1G356700v2 [Setaria viridis]	-	-	-	ko00190(Oxidative phosphorylation)
Zjn_sc00058.1.g00180.1.am.mk	down	-3.09365	0.000683559	down	-4.33911	2.16264e-05	down	-8.05462	1.52815e-08	Zjn_sc00058.1	138873	142274	-	798	Zjn_sc00058.1.g00180.1.am.mk	-	-	-	-	-	-	-	-	-	-
Zjn_sc00018.1.g00280.1.sm.mkhc	down	-1.22079	0.00822578	down	-3.85946	2.39595e-09	down	-4.62149	6.9245e-12	Zjn_sc00018.1	150942	152886	+	651	Zjn_sc00018.1.g00280.1.sm.mkhc	GO:0001101;GO:0003674;GO:0003824;GO:0004611;GO:0005575;GO:0005622;GO:0005623;GO:0005737;GO:0008150;GO:0008964;GO:0009719;GO:0009725;GO:0009735;GO:0010033;GO:0010035;GO:0010167;GO:0016829;GO:0016830;GO:0016831;GO:0042221;GO:0044424;GO:0044464;GO:0050896;GO:0060359;GO:1901698;GO:1901700	K01595	3IM69	C	sp|P29193|CAPP1_SACHY Phosphoenolpyruvate carboxylase, housekeeping isozyme OS=Saccharum hybrid OX=15819 PE=3 SV=1	CAC86370.1 putative phosphoenolpyruvate carboxylase, partial [Eragrostis tenuifolia]	GO:0001101//response to acid chemical;GO:0008150//biological_process;GO:0009719//response to endogenous stimulus;GO:0009725//response to hormone;GO:0009735//response to cytokinin;GO:0010033//response to organic substance;GO:0010035//response to inorganic substance;GO:0010167//response to nitrate;GO:0042221//response to chemical;GO:0050896//response to stimulus;GO:0060359//response to ammonium ion…	GO:0005575//cellular_component;GO:0005622//intracellular anatomical structure;GO:0005623//obsolete cell;GO:0005737//cytoplasm;GO:0044424//obsolete intracellular part;GO:0044464//obsolete cell part;	GO:0003674//molecular_function;GO:0003824//catalytic activity;GO:0004611//phosphoenolpyruvate carboxykinase activity;GO:0008964//phosphoenolpyruvate carboxylase activity;GO:0016829//lyase activity;GO:0016830//carbon-carbon lyase activity;GO:0016831//carboxy-lyase activity;	ko00710(Carbon fixation in photosynthetic organisms);ko00620(Pyruvate metabolism)
Zjn_sc00058.1.g00200.1.sm.mk	down	-3.526	0.00211823	down	-3.53551	0.00234762	down	-7.5775	3.45497e-07	Zjn_sc00058.1	144967	148095	+	2649	Zjn_sc00058.1.g00200.1.sm.mk	-	-	3IMXT	-	-	TVU23856.1 hypothetical protein EJB05_26240, partial [Eragrostis curvula]	-	-	-	-
Zjn_sc00003.1.g02140.1.sm.mk	up	3.54614	0.000384955	up	2.87582	0.000196335	up	3.02238	0.00151391	Zjn_sc00003.1	1140558	1141765	-	912	Zjn_sc00003.1.g02140.1.sm.mk	-	-	3I4V5	S	sp|Q9FNK5|FB285_ARATH F-box protein At5g46170 OS=Arabidopsis thaliana OX=3702 GN=At5g46170 PE=2 SV=1	XP_004984553.1 F-box protein At5g46170 [Setaria italica] &gt;XP_034577372.1 F-box protein At5g46170-like [Setaria viridis] &gt;RCV45050.1 hypothetical protein SETIT_9G422000v2 [Setaria italica] &gt;TKV96401.1 hypothetical protein SEVIR_9G426100v2 [Setaria viridis]	-	-	-	-
Zjn_sc00044.1.g04970.1.sm.mkhc	down	-3.41209	8.15635e-07	down	-3.05629	5.94335e-06	down	-2.65347	3.89418e-05	Zjn_sc00044.1	2011965	2013514	+	1137	Zjn_sc00044.1.g04970.1.sm.mkhc	-	-	3IBJM	S	sp|Q6Z4N6|40G2_ORYSJ Ricin B-like lectin R40G2 OS=Oryza sativa subsp. japonica OX=39947 GN=R40G2 PE=2 SV=1	TVU37205.1 hypothetical protein EJB05_10508 [Eragrostis curvula]	-	-	-	-
Zjn_sc00007.1.g07590.1.am.mk	down	-4.53761	3.51497e-06	down	-3.63927	7.68671e-05	down	-5.28592	5.27423e-07	Zjn_sc00007.1	3350073	3356502	+	2193	Zjn_sc00007.1.g07590.1.am.mk	GO:0000049;GO:0000166;GO:0003674;GO:0003676;GO:0003678;GO:0003723;GO:0003724;GO:0003824;GO:0004003;GO:0004004;GO:0004386;GO:0005488;GO:0005515;GO:0005524;GO:0005575;GO:0005622;GO:0005623;GO:0005634;GO:0005737;GO:0006996;GO:0008026;GO:0008094;GO:0008144;GO:0008150;GO:0008186;GO:0009987;GO:0016043;GO:0016462;GO:0016787;GO:0016817;GO:0016818;GO:0016887;GO:0017076;GO:0017111;GO:0030554;GO:0032392;GO:…	-	3I2ZZ	L	-	TVU28159.1 hypothetical protein EJB05_19668 [Eragrostis curvula]	GO:0006996//organelle organization;GO:0008150//biological_process;GO:0009987//cellular process;GO:0016043//cellular component organization;GO:0032392//DNA geometric change;GO:0032508//DNA duplex unwinding;GO:0051276//chromosome organization;GO:0071103//DNA conformation change;GO:0071840//cellular component organization or biogenesis;	GO:0005575//cellular_component;GO:0005622//intracellular anatomical structure;GO:0005623//obsolete cell;GO:0005634//nucleus;GO:0005737//cytoplasm;GO:0043226//organelle;GO:0043227//membrane-bounded organelle;GO:0043229//intracellular organelle;GO:0043231//intracellular membrane-bounded organelle;GO:0044424//obsolete intracellular part;GO:0044464//obsolete cell part;	GO:0000049//tRNA binding;GO:0000166//nucleotide binding;GO:0003674//molecular_function;GO:0003676//nucleic acid binding;GO:0003678//DNA helicase activity;GO:0003723//RNA binding;GO:0003724//RNA helicase activity;GO:0003824//catalytic activity;GO:0004003//DNA helicase activity;GO:0004004//RNA helicase activity;GO:0004386//helicase activity;GO:0005488//binding;GO:0005515//protein binding;GO:0005524…	-
Zjn_sc00049.1.g04440.1.am.mk	down	-4.08063	8.97126e-05	down	-1.80983	0.0243246	down	-3.76706	0.000242048	Zjn_sc00049.1	1936319	1942078	-	1917	Zjn_sc00049.1.g04440.1.am.mk	-	K09874	3IC9T	P	sp|Q9ATN2|NIP22_MAIZE Aquaporin NIP2-2 OS=Zea mays OX=4577 GN=NIP2-2 PE=2 SV=1	XP_039805581.1 aquaporin NIP2-2 [Panicum virgatum] &gt;KAG2605335.1 hypothetical protein PVAP13_4NG099900 [Panicum virgatum] &gt;KAG2605336.1 hypothetical protein PVAP13_4NG099900 [Panicum virgatum]	-	-	-	-
Zjn_sc00200.1.g00040.1.am.mk	down	-1.89125	0.00810045	down	-2.37294	0.00193987	down	-2.58916	0.0105297	Zjn_sc00200.1	13922	14467	+	546	Zjn_sc00200.1.g00040.1.am.mk	-	-	3IJCF	-	-	TVU12803.1 hypothetical protein EJB05_46463, partial [Eragrostis curvula]	-	-	-	-
Zjn_sc00029.1.g00400.1.sm.mkhc	up	1.162	0.00803059	up	1.07002	0.0127245	up	2.35228	4.10943e-05	Zjn_sc00029.1	190754	194959	+	1434	Zjn_sc00029.1.g00400.1.sm.mkhc	-	-	3I75P	S	sp|Q94F40|GDL9_ARATH GDSL esterase/lipase At1g28600 OS=Arabidopsis thaliana OX=3702 GN=At1g28600 PE=2 SV=1	TVU35782.1 hypothetical protein EJB05_17685 [Eragrostis curvula]	-	-	-	-
Zjn_sc00085.1.g00090.1.am.mkhc	up	1.02123	0.0300037	up	1.08388	0.0222389	up	1.32535	0.0119701	Zjn_sc00085.1	75944	92958	+	3081	Zjn_sc00085.1.g00090.1.am.mkhc	GO:0000003;GO:0003006;GO:0003674;GO:0003676;GO:0003723;GO:0003824;GO:0004518;GO:0004519;GO:0005488;GO:0005575;GO:0005622;GO:0005623;GO:0005737;GO:0005739;GO:0006139;GO:0006412;GO:0006518;GO:0006725;GO:0006807;GO:0007275;GO:0008150;GO:0008152;GO:0009058;GO:0009059;GO:0009451;GO:0009790;GO:0009791;GO:0009793;GO:0009987;GO:0010154;GO:0010467;GO:0016070;GO:0016787;GO:0016788;GO:0019538;GO:0022414;GO:…	-	3I2GG	S	-	OEL33758.1 Pentatricopeptide repeat-containing protein [Dichanthelium oligosanthes]	GO:0000003//reproduction;GO:0003006//developmental process involved in reproduction;GO:0006139//nucleobase-containing compound metabolic process;GO:0006412//translation;GO:0006518//peptide metabolic process;GO:0006725//cellular aromatic compound metabolic process;GO:0006807//nitrogen compound metabolic process;GO:0007275//multicellular organism development;GO:0008150//biological_process;GO:000815…	GO:0005575//cellular_component;GO:0005622//intracellular anatomical structure;GO:0005623//obsolete cell;GO:0005737//cytoplasm;GO:0005739//mitochondrion;GO:0043226//organelle;GO:0043227//membrane-bounded organelle;GO:0043229//intracellular organelle;GO:0043231//intracellular membrane-bounded organelle;GO:0044424//obsolete intracellular part;GO:0044444//obsolete cytoplasmic part;GO:0044464//obsolet…	GO:0003674//molecular_function;GO:0003676//nucleic acid binding;GO:0003723//RNA binding;GO:0003824//catalytic activity;GO:0004518//nuclease activity;GO:0004519//endonuclease activity;GO:0005488//binding;GO:0016787//hydrolase activity;GO:0016788//hydrolase activity, acting on ester bonds;GO:0097159//organic cyclic compound binding;GO:1901363//heterocyclic compound binding;	-
Zjn_sc00021.1.g00680.1.am.mk	down	-2.58363	7.08704e-05	down	-2.0822	0.000405814	down	-1.34098	0.0451272	Zjn_sc00021.1	671513	673908	-	639	Zjn_sc00021.1.g00680.1.am.mk	-	-	3IHQT	S	-	TVU34069.1 hypothetical protein EJB05_15894, partial [Eragrostis curvula]	-	-	-	-
Zjn_sc00006.1.g07040.1.sm.mk	down	-1.82206	3.31743e-05	down	-1.28663	0.00369365	down	-1.70011	0.000675342	Zjn_sc00006.1	3992276	3993245	+	753	Zjn_sc00006.1.g07040.1.sm.mk	GO:0000166;GO:0003674;GO:0003676;GO:0003723;GO:0003729;GO:0003824;GO:0004672;GO:0004674;GO:0005488;GO:0005515;GO:0005575;GO:0005622;GO:0005623;GO:0005634;GO:0005737;GO:0005773;GO:0005794;GO:0005886;GO:0006464;GO:0006468;GO:0006793;GO:0006796;GO:0006807;GO:0006996;GO:0007154;GO:0007165;GO:0007623;GO:0008150;GO:0008152;GO:0009314;GO:0009416;GO:0009605;GO:0009606;GO:0009628;GO:0009637;GO:0009638;GO:…	-	3IE3U	T	sp|Q9ST27|PHOT2_ORYSJ Phototropin-2 OS=Oryza sativa subsp. japonica OX=39947 GN=PHOT2 PE=1 SV=1	AML78326.1 putative LOV domain-containing protein [Eleusine coracana]	GO:0006464//cellular protein modification process;GO:0006468//protein phosphorylation;GO:0006793//phosphorus metabolic process;GO:0006796//phosphate-containing compound metabolic process;GO:0006807//nitrogen compound metabolic process;GO:0006996//organelle organization;GO:0007154//cell communication;GO:0007165//signal transduction;GO:0007623//circadian rhythm;GO:0008150//biological_process;GO:000…	GO:0005575//cellular_component;GO:0005622//intracellular anatomical structure;GO:0005623//obsolete cell;GO:0005634//nucleus;GO:0005737//cytoplasm;GO:0005773//vacuole;GO:0005794//Golgi apparatus;GO:0005886//plasma membrane;GO:0009898//cytoplasmic side of plasma membrane;GO:0009986//cell surface;GO:0012505//endomembrane system;GO:0016020//membrane;GO:0043226//organelle;GO:0043227//membrane-bounded …	GO:0000166//nucleotide binding;GO:0003674//molecular_function;GO:0003676//nucleic acid binding;GO:0003723//RNA binding;GO:0003729//mRNA binding;GO:0003824//catalytic activity;GO:0004672//protein kinase activity;GO:0004674//protein serine/threonine kinase activity;GO:0005488//binding;GO:0005515//protein binding;GO:0009881//photoreceptor activity;GO:0009882//blue light photoreceptor activity;GO:001…	-
Zjn_sc00112.1.g00260.1.am.mkhc	up	1.28391	0.00272595	up	1.6999	8.22737e-05	up	2.18236	0.000209882	Zjn_sc00112.1	151263	153606	+	1068	Zjn_sc00112.1.g00260.1.am.mkhc	-	-	3ICSA	-	-	TVU43049.1 hypothetical protein EJB05_09485 [Eragrostis curvula]	-	-	-	-
Zjn_sc00003.1.g13690.1.am.mk	down	-2.95493	2.77832e-09	down	-1.63408	0.000226056	down	-3.2311	1.14767e-09	Zjn_sc00003.1	5994230	6005913	-	4284	Zjn_sc00003.1.g13690.1.am.mk	-	K05298	3I9GE	G	sp|P25857|G3PB_ARATH Glyceraldehyde-3-phosphate dehydrogenase GAPB, chloroplastic OS=Arabidopsis thaliana OX=3702 GN=GAPB PE=1 SV=2	TVU48513.1 hypothetical protein EJB05_08151 [Eragrostis curvula]	-	-	-	ko00710(Carbon fixation in photosynthetic organisms)
Zjn_sc00019.1.g01030.1.sm.mk	down	-2.8297	0.00527846	down	-2.26884	0.0202687	down	-4.15073	0.00670963	Zjn_sc00019.1	1113929	1114156	-	216	Zjn_sc00019.1.g01030.1.sm.mk	-	-	-	-	-	-	-	-	-	-
Zjn_sc00001.1.g03820.1.sm.mkhc	down	-2.9731	1.38473e-07	down	-1.81768	0.000263238	down	-2.16424	2.1735e-05	Zjn_sc00001.1	1697715	1705377	-	1566	Zjn_sc00001.1.g03820.1.sm.mkhc	-	-	3I35D	S	sp|Q54DU5|Y2028_DICDI von Willebrand factor A domain-containing protein DDB_G0292028 OS=Dictyostelium discoideum OX=44689 GN=DDB_G0292028 PE=4 SV=1	TVU37957.1 hypothetical protein EJB05_11303 [Eragrostis curvula]	-	-	-	-
Zjn_sc00067.1.g01410.1.sm.mkhc	up	1.02049	0.0456867	up	1.06487	0.0358482	up	1.40468	0.0175	Zjn_sc00067.1	782561	785251	-	677	Zjn_sc00067.1.g01410.1.sm.mkhc	GO:0000003;GO:0000096;GO:0000097;GO:0003674;GO:0003824;GO:0005575;GO:0005622;GO:0005623;GO:0005737;GO:0005829;GO:0005886;GO:0006082;GO:0006520;GO:0006555;GO:0006790;GO:0006807;GO:0008150;GO:0008152;GO:0008477;GO:0008652;GO:0008930;GO:0009058;GO:0009066;GO:0009067;GO:0009086;GO:0009888;GO:0009987;GO:0010087;GO:0016020;GO:0016053;GO:0016787;GO:0016798;GO:0016799;GO:0017144;GO:0019509;GO:0019752;GO:…	K01244	3I3K2	S	sp|Q7XA67|MTN2_ARATH 5&apos;-methylthioadenosine/S-adenosylhomocysteine nucleosidase OS=Arabidopsis thaliana OX=3702 GN=MTN2 PE=1 SV=1	XP_003557246.1 5&apos;-methylthioadenosine/S-adenosylhomocysteine nucleosidase 2 [Brachypodium distachyon] &gt;KQK19991.1 hypothetical protein BRADI_1g51720v3 [Brachypodium distachyon]	GO:0000003//reproduction;GO:0000096//sulfur amino acid metabolic process;GO:0000097//sulfur amino acid biosynthetic process;GO:0006082//organic acid metabolic process;GO:0006520//cellular amino acid metabolic process;GO:0006555//methionine metabolic process;GO:0006790//sulfur compound metabolic process;GO:0006807//nitrogen compound metabolic process;GO:0008150//biological_process;GO:0008152//meta…	GO:0005575//cellular_component;GO:0005622//intracellular anatomical structure;GO:0005623//obsolete cell;GO:0005737//cytoplasm;GO:0005829//cytosol;GO:0005886//plasma membrane;GO:0016020//membrane;GO:0044424//obsolete intracellular part;GO:0044444//obsolete cytoplasmic part;GO:0044464//obsolete cell part;GO:0071944//cell periphery;	GO:0003674//molecular_function;GO:0003824//catalytic activity;GO:0008477//purine nucleosidase activity;GO:0008930//methylthioadenosine nucleosidase activity;GO:0016787//hydrolase activity;GO:0016798//hydrolase activity, acting on glycosyl bonds;GO:0016799//hydrolase activity, hydrolyzing N-glycosyl compounds;	ko00270(Cysteine and methionine metabolism)
Zjn_sc00410.1.g00040.1.sm.mk	up	3.90724	1.03718e-07	up	3.66383	0.00362399	up	4.07236	0.000345452	Zjn_sc00410.1	5727	7747	+	1230	Zjn_sc00410.1.g00040.1.sm.mk	-	-	-	-	-	-	-	-	-	-
Zjn_sc00023.1.g01780.1.sm.mkhc	up	2.18642	4.21162e-06	up	1.17402	0.0159226	up	2.02753	0.00011276	Zjn_sc00023.1	762550	767772	-	2960	Zjn_sc00023.1.g01780.1.sm.mkhc	GO:0000462;GO:0003674;GO:0003676;GO:0003723;GO:0005488;GO:0005575;GO:0005622;GO:0005623;GO:0005634;GO:0005654;GO:0005730;GO:0006139;GO:0006364;GO:0006396;GO:0006725;GO:0006807;GO:0008150;GO:0008152;GO:0009987;GO:0010467;GO:0016070;GO:0016072;GO:0022613;GO:0030490;GO:0030515;GO:0030684;GO:0030686;GO:0031974;GO:0031981;GO:0032040;GO:0032991;GO:0034388;GO:0034470;GO:0034641;GO:0034660;GO:0042254;GO:…	K14555	3ICTB	A	sp|Q5U2W5|TBL3_RAT Transducin beta-like protein 3 OS=Rattus norvegicus OX=10116 GN=Tbl3 PE=2 SV=1	TVU15947.1 hypothetical protein EJB05_39491 [Eragrostis curvula]	GO:0000462//maturation of SSU-rRNA from tricistronic rRNA transcript (SSU-rRNA, 5.8S rRNA, LSU-rRNA);GO:0006139//nucleobase-containing compound metabolic process;GO:0006364//rRNA processing;GO:0006396//RNA processing;GO:0006725//cellular aromatic compound metabolic process;GO:0006807//nitrogen compound metabolic process;GO:0008150//biological_process;GO:0008152//metabolic process;GO:0009987//cell…	GO:0005575//cellular_component;GO:0005622//intracellular anatomical structure;GO:0005623//obsolete cell;GO:0005634//nucleus;GO:0005654//nucleoplasm;GO:0005730//nucleolus;GO:0030684//preribosome;GO:0030686//90S preribosome;GO:0031974//membrane-enclosed lumen;GO:0031981//nuclear lumen;GO:0032040//small-subunit processome;GO:0032991//protein-containing complex;GO:0034388//Pwp2p-containing subcomplex…	GO:0003674//molecular_function;GO:0003676//nucleic acid binding;GO:0003723//RNA binding;GO:0005488//binding;GO:0030515//snoRNA binding;GO:0097159//organic cyclic compound binding;GO:1901363//heterocyclic compound binding;	ko03008(Ribosome biogenesis in eukaryotes)
Zjn_sc00056.1.g03700.1.sm.mk	down	-3.30956	1.47324e-10	down	-1.59511	0.00061622	down	-3.18537	3.00898e-08	Zjn_sc00056.1	1492401	1493249	+	771	Zjn_sc00056.1.g03700.1.sm.mk	GO:0001101;GO:0003674;GO:0003676;GO:0003677;GO:0003700;GO:0005488;GO:0005575;GO:0005622;GO:0005623;GO:0005634;GO:0006355;GO:0006950;GO:0006970;GO:0008150;GO:0009414;GO:0009415;GO:0009605;GO:0009607;GO:0009615;GO:0009628;GO:0009719;GO:0009725;GO:0009737;GO:0009889;GO:0009891;GO:0009893;GO:0010033;GO:0010035;GO:0010468;GO:0010556;GO:0010557;GO:0010604;GO:0010628;GO:0019219;GO:0019222;GO:0031323;GO:…	-	3I55G	K	sp|Q01IK0|HOX22_ORYSI Homeobox-leucine zipper protein HOX22 OS=Oryza sativa subsp. indica OX=39946 GN=HOX22 PE=2 SV=2	TVU15031.1 hypothetical protein EJB05_38531 [Eragrostis curvula]	GO:0001101//response to acid chemical;GO:0006355//regulation of transcription, DNA-templated;GO:0006950//response to stress;GO:0006970//response to osmotic stress;GO:0008150//biological_process;GO:0009414//response to water deprivation;GO:0009415//response to water;GO:0009605//response to external stimulus;GO:0009607//response to biotic stimulus;GO:0009615//response to virus;GO:0009628//response …	GO:0005575//cellular_component;GO:0005622//intracellular anatomical structure;GO:0005623//obsolete cell;GO:0005634//nucleus;GO:0043226//organelle;GO:0043227//membrane-bounded organelle;GO:0043229//intracellular organelle;GO:0043231//intracellular membrane-bounded organelle;GO:0044424//obsolete intracellular part;GO:0044464//obsolete cell part;	GO:0003674//molecular_function;GO:0003676//nucleic acid binding;GO:0003677//DNA binding;GO:0003700//DNA-binding transcription factor activity;GO:0005488//binding;GO:0043565//sequence-specific DNA binding;GO:0097159//organic cyclic compound binding;GO:0140110//transcription regulator activity;GO:1901363//heterocyclic compound binding;	-
Zjn_sc00084.1.g00900.1.sm.mkhc	up	2.27916	3.43869e-06	up	1.33728	0.00807775	up	2.0571	0.000184065	Zjn_sc00084.1	752646	758150	-	1728	Zjn_sc00084.1.g00900.1.sm.mkhc	GO:0003674;GO:0003824;GO:0005575;GO:0005622;GO:0005623;GO:0005737;GO:0005829;GO:0006325;GO:0006355;GO:0006464;GO:0006479;GO:0006807;GO:0006996;GO:0008150;GO:0008152;GO:0008168;GO:0008170;GO:0008213;GO:0008276;GO:0008469;GO:0008757;GO:0009889;GO:0009987;GO:0010468;GO:0010556;GO:0016043;GO:0016273;GO:0016274;GO:0016569;GO:0016570;GO:0016571;GO:0016740;GO:0016741;GO:0018193;GO:0018195;GO:0018216;GO:…	K11436	3I967	KOT	sp|A3BMN9|ANM3_ORYSJ Probable protein arginine N-methyltransferase 3 OS=Oryza sativa subsp. japonica OX=39947 GN=PRMT3 PE=2 SV=1	TVU10780.1 hypothetical protein EJB05_44327 [Eragrostis curvula]	GO:0006325//chromatin organization;GO:0006355//regulation of transcription, DNA-templated;GO:0006464//cellular protein modification process;GO:0006479//protein methylation;GO:0006807//nitrogen compound metabolic process;GO:0006996//organelle organization;GO:0008150//biological_process;GO:0008152//metabolic process;GO:0008213//protein alkylation;GO:0009889//regulation of biosynthetic process;GO:00…	GO:0005575//cellular_component;GO:0005622//intracellular anatomical structure;GO:0005623//obsolete cell;GO:0005737//cytoplasm;GO:0005829//cytosol;GO:0044424//obsolete intracellular part;GO:0044444//obsolete cytoplasmic part;GO:0044464//obsolete cell part;	GO:0003674//molecular_function;GO:0003824//catalytic activity;GO:0008168//methyltransferase activity;GO:0008170//N-methyltransferase activity;GO:0008276//protein methyltransferase activity;GO:0008469//histone-arginine N-methyltransferase activity;GO:0008757//S-adenosylmethionine-dependent methyltransferase activity;GO:0016273//arginine N-methyltransferase activity;GO:0016274//protein-arginine N-m…	-
Zjn_sc01627.1.g00010.1.sm.mk	up	Inf	0.000946629	up	Inf	0.00211037	up	Inf	0.000159472	Zjn_sc01627.1	395	1138	-	341	Zjn_sc01627.1.g00010.1.sm.mk	-	-	3I9DI	S	sp|Q500V5|AGDP1_ARATH Protein AGENET DOMAIN (AGD)-CONTAINING P1 OS=Arabidopsis thaliana OX=3702 GN=AGDP1 PE=1 SV=1	TVU18028.1 hypothetical protein EJB05_34095, partial [Eragrostis curvula]	-	-	-	-
Zjn_sc00005.1.g00570.1.am.mkhc	down	-2.07018	2.61777e-06	down	-1.11127	0.00786027	down	-2.62017	5.81e-08	Zjn_sc00005.1	566220	571535	-	1267	Zjn_sc00005.1.g00570.1.am.mkhc	GO:0003674;GO:0003824;GO:0004144;GO:0005575;GO:0005622;GO:0005623;GO:0005737;GO:0006066;GO:0006629;GO:0006638;GO:0006639;GO:0006641;GO:0006720;GO:0006721;GO:0008150;GO:0008152;GO:0008374;GO:0008610;GO:0009058;GO:0009507;GO:0009532;GO:0009536;GO:0009570;GO:0009987;GO:0010287;GO:0016101;GO:0016411;GO:0016740;GO:0016746;GO:0016747;GO:0017144;GO:0019432;GO:0033306;GO:0034308;GO:0043226;GO:0043227;GO:…	-	3I4DH	I	sp|Q9ZVN2|Y1457_ARATH Acyltransferase-like protein At1g54570, chloroplastic OS=Arabidopsis thaliana OX=3702 GN=At1g54570 PE=1 SV=1	KAF8660565.1 hypothetical protein HU200_057588 [Digitaria exilis]	GO:0006066//alcohol metabolic process;GO:0006629//lipid metabolic process;GO:0006638//neutral lipid metabolic process;GO:0006639//acylglycerol metabolic process;GO:0006641//triglyceride metabolic process;GO:0006720//isoprenoid metabolic process;GO:0006721//terpenoid metabolic process;GO:0008150//biological_process;GO:0008152//metabolic process;GO:0008610//lipid biosynthetic process;GO:0009058//bi…	GO:0005575//cellular_component;GO:0005622//intracellular anatomical structure;GO:0005623//obsolete cell;GO:0005737//cytoplasm;GO:0009507//chloroplast;GO:0009532//plastid stroma;GO:0009536//plastid;GO:0009570//chloroplast stroma;GO:0010287//plastoglobule;GO:0043226//organelle;GO:0043227//membrane-bounded organelle;GO:0043229//intracellular organelle;GO:0043231//intracellular membrane-bounded organ…	GO:0003674//molecular_function;GO:0003824//catalytic activity;GO:0004144//diacylglycerol O-acyltransferase activity;GO:0008374//O-acyltransferase activity;GO:0016411//acylglycerol O-acyltransferase activity;GO:0016740//transferase activity;GO:0016746//acyltransferase activity;GO:0016747//acyltransferase activity, transferring groups other than amino-acyl groups;	-
Zjn_sc00204.1.g00230.1.sm.mkhc	down	-2.59257	9.97694e-09	down	-1.67368	9.60089e-05	down	-2.361	5.21007e-07	Zjn_sc00204.1	138489	144680	-	3167	Zjn_sc00204.1.g00230.1.sm.mkhc	-	K00234	3I69V	C	sp|Q6ZDY8|SDHA_ORYSJ Succinate dehydrogenase [ubiquinone] flavoprotein subunit, mitochondrial OS=Oryza sativa subsp. japonica OX=39947 GN=SDH1 PE=1 SV=1	TVU41032.1 hypothetical protein EJB05_14522 [Eragrostis curvula]	-	-	-	ko00190(Oxidative phosphorylation);ko00020(Citrate cycle (TCA cycle))
Zjn_sc00001.1.g00530.1.sm.mk	down	-2.50957	0.000115581	down	-3.60543	1.12289e-06	down	-6.04671	4.14405e-11	Zjn_sc00001.1	251957	253648	-	1542	Zjn_sc00001.1.g00530.1.sm.mk	GO:0008150;GO:0009314;GO:0009411;GO:0009416;GO:0009628;GO:0010224;GO:0050896	-	3IGES	S	sp|Q700D5|BDG4_ARATH Probable lysophospholipase BODYGUARD 4 OS=Arabidopsis thaliana OX=3702 GN=BDG4 PE=2 SV=1	TVU37194.1 hypothetical protein EJB05_10497 [Eragrostis curvula]	GO:0008150//biological_process;GO:0009314//response to radiation;GO:0009411//response to UV;GO:0009416//response to light stimulus;GO:0009628//response to abiotic stimulus;GO:0010224//response to UV-B;GO:0050896//response to stimulus;	-	-	-
Zjn_sc00004.1.g14320.1.am.mk	down	-6.08035	3.66844e-09	down	-1.64216	0.0162582	down	-2.61497	0.00712048	Zjn_sc00004.1	6203498	6208975	+	1521	Zjn_sc00004.1.g14320.1.am.mk	GO:0000285;GO:0000322;GO:0000323;GO:0000324;GO:0000329;GO:0003674;GO:0003824;GO:0005488;GO:0005543;GO:0005575;GO:0005622;GO:0005623;GO:0005737;GO:0005768;GO:0005773;GO:0005774;GO:0005942;GO:0006629;GO:0006644;GO:0006650;GO:0006793;GO:0006796;GO:0006810;GO:0008150;GO:0008152;GO:0008289;GO:0009987;GO:0010008;GO:0012505;GO:0016020;GO:0016192;GO:0016197;GO:0016301;GO:0016307;GO:0016310;GO:0016482;GO:…	K00921	3I68R	T	sp|Q9XID0|FAB1D_ARATH Putative 1-phosphatidylinositol-3-phosphate 5-kinase FAB1D OS=Arabidopsis thaliana OX=3702 GN=FAB1D PE=3 SV=1	TVU16724.1 hypothetical protein EJB05_40301 [Eragrostis curvula]	GO:0006629//lipid metabolic process;GO:0006644//phospholipid metabolic process;GO:0006650//glycerophospholipid metabolic process;GO:0006793//phosphorus metabolic process;GO:0006796//phosphate-containing compound metabolic process;GO:0006810//transport;GO:0008150//biological_process;GO:0008152//metabolic process;GO:0009987//cellular process;GO:0016192//vesicle-mediated transport;GO:0016197//endoso…	GO:0000322//storage vacuole;GO:0000323//lytic vacuole;GO:0000324//fungal-type vacuole;GO:0000329//fungal-type vacuole membrane;GO:0005575//cellular_component;GO:0005622//intracellular anatomical structure;GO:0005623//obsolete cell;GO:0005737//cytoplasm;GO:0005768//endosome;GO:0005773//vacuole;GO:0005774//vacuolar membrane;GO:0005942//phosphatidylinositol 3-kinase complex;GO:0010008//endosome memb…	GO:0000285//1-phosphatidylinositol-3-phosphate 5-kinase activity;GO:0003674//molecular_function;GO:0003824//catalytic activity;GO:0005488//binding;GO:0005543//phospholipid binding;GO:0008289//lipid binding;GO:0016301//kinase activity;GO:0016307//phosphatidylinositol phosphate kinase activity;GO:0016740//transferase activity;GO:0016772//transferase activity, transferring phosphorus-containing grou…	ko04145(Phagosome);ko04070(Phosphatidylinositol signaling system);ko00562(Inositol phosphate metabolism)
Zjn_sc00059.1.g00570.1.am.mk	up	2.28869	3.45219e-05	up	1.42032	0.0187575	up	2.85845	3.69934e-06	Zjn_sc00059.1	313004	321567	-	1788	Zjn_sc00059.1.g00570.1.am.mk	-	K19042	3ID36	O	-	TVU31645.1 hypothetical protein EJB05_23341 [Eragrostis curvula]	-	-	-	-
Zjn_sc00032.1.g02050.1.sm.mkhc	down	-1.18837	0.0347952	up	1.24799	0.00373877	up	1.2468	0.00712415	Zjn_sc00032.1	2457488	2458296	-	643	Zjn_sc00032.1.g02050.1.sm.mkhc	-	-	3IGHN	P	sp|Q67ZW1|HIP27_ARATH Heavy metal-associated isoprenylated plant protein 27 OS=Arabidopsis thaliana OX=3702 GN=HIPP27 PE=1 SV=1	TVU13328.1 hypothetical protein EJB05_40378 [Eragrostis curvula]	-	-	-	-
Zjn_sc00019.1.g02220.1.sm.mkhc	up	1.92302	0.0184163	up	1.34397	0.0077503	up	2.4582	0.00525232	Zjn_sc00019.1	2171303	2176084	+	2444	Zjn_sc00019.1.g02220.1.sm.mkhc	-	-	3IM19	K	sp|Q6AV22|Y3196_ORYSJ B3 domain-containing protein Os03g0619600 OS=Oryza sativa subsp. japonica OX=39947 GN=Os03g0619600 PE=2 SV=1	TVU46113.1 hypothetical protein EJB05_05631 [Eragrostis curvula]	-	-	-	-
Zjn_sc00040.1.g04210.1.am.mk	down	-3.43273	6.06861e-10	down	-1.55853	0.00100773	down	-2.90873	2.64406e-06	Zjn_sc00040.1	1847020	1848787	-	1338	Zjn_sc00040.1.g04210.1.am.mk	-	-	3IBN1	-	-	TVU36696.1 hypothetical protein EJB05_18640, partial [Eragrostis curvula]	-	-	-	-
Zjn_sc00056.1.g03510.1.sm.mkhc	down	-5.79117	1.60004e-09	down	-2.702	0.000102563	down	-5.64633	1.14371e-09	Zjn_sc00056.1	1398819	1401882	+	1748	Zjn_sc00056.1.g03510.1.sm.mkhc	GO:0003674;GO:0005488;GO:0005515;GO:0006950;GO:0006986;GO:0008150;GO:0009266;GO:0009408;GO:0009409;GO:0009611;GO:0009628;GO:0009987;GO:0010033;GO:0016043;GO:0022607;GO:0031072;GO:0033554;GO:0034605;GO:0034622;GO:0035966;GO:0042221;GO:0043933;GO:0044085;GO:0050896;GO:0051131;GO:0051716;GO:0051879;GO:0065003;GO:0070417;GO:0070678;GO:0071840	K09553	3I33R	O	sp|F8RP11|HSOP_WHEAT Hsp70-Hsp90 organizing protein OS=Triticum aestivum OX=4565 GN=HOP PE=1 SV=1	TVU15056.1 hypothetical protein EJB05_38558 [Eragrostis curvula]	GO:0006950//response to stress;GO:0006986//response to unfolded protein;GO:0008150//biological_process;GO:0009266//response to temperature stimulus;GO:0009408//response to heat;GO:0009409//response to cold;GO:0009611//response to wounding;GO:0009628//response to abiotic stimulus;GO:0009987//cellular process;GO:0010033//response to organic substance;GO:0016043//cellular component organization;GO:0…	-	GO:0003674//molecular_function;GO:0005488//binding;GO:0005515//protein binding;GO:0031072//heat shock protein binding;GO:0051879//Hsp90 protein binding;GO:0070678//preprotein binding;	-
Zjn_sc00017.1.g03330.1.sm.mkhc	down	-1.41721	0.000793649	down	-1.33152	0.00258784	down	-3.10465	1.89845e-10	Zjn_sc00017.1	1485283	1488454	+	1385	Zjn_sc00017.1.g03330.1.sm.mkhc	GO:0000302;GO:0003674;GO:0003824;GO:0004130;GO:0004601;GO:0005575;GO:0005622;GO:0005623;GO:0005737;GO:0005739;GO:0006950;GO:0006979;GO:0007154;GO:0007165;GO:0008150;GO:0008152;GO:0009056;GO:0009266;GO:0009409;GO:0009507;GO:0009532;GO:0009534;GO:0009535;GO:0009536;GO:0009570;GO:0009579;GO:0009628;GO:0009631;GO:0009636;GO:0009719;GO:0009725;GO:0009735;GO:0009987;GO:0010019;GO:0010033;GO:0016020;GO:…	K00434	3I9M9	E	sp|Q69SV0|APX8_ORYSJ Probable L-ascorbate peroxidase 8, chloroplastic OS=Oryza sativa subsp. japonica OX=39947 GN=APX8 PE=1 SV=2	TVU29720.1 hypothetical protein EJB05_21302 [Eragrostis curvula]	GO:0000302//response to reactive oxygen species;GO:0006950//response to stress;GO:0006979//response to oxidative stress;GO:0007154//cell communication;GO:0007165//signal transduction;GO:0008150//biological_process;GO:0008152//metabolic process;GO:0009056//catabolic process;GO:0009266//response to temperature stimulus;GO:0009409//response to cold;GO:0009628//response to abiotic stimulus;GO:0009631…	GO:0005575//cellular_component;GO:0005622//intracellular anatomical structure;GO:0005623//obsolete cell;GO:0005737//cytoplasm;GO:0005739//mitochondrion;GO:0009507//chloroplast;GO:0009532//plastid stroma;GO:0009534//chloroplast thylakoid;GO:0009535//chloroplast thylakoid membrane;GO:0009536//plastid;GO:0009570//chloroplast stroma;GO:0009579//thylakoid;GO:0016020//membrane;GO:0031976//plastid thyla…	GO:0003674//molecular_function;GO:0003824//catalytic activity;GO:0004130//cytochrome-c peroxidase activity;GO:0004601//peroxidase activity;GO:0016209//antioxidant activity;GO:0016491//oxidoreductase activity;GO:0016684//oxidoreductase activity, acting on peroxide as acceptor;	ko00480(Glutathione metabolism);ko00053(Ascorbate and aldarate metabolism)
Zjn_sc00002.1.g08060.1.am.mkhc	down	-2.37019	0.00043079	down	-2.14208	0.00113684	down	-3.14255	2.63921e-05	Zjn_sc00002.1	3954454	3960421	+	4300	Zjn_sc00002.1.g08060.1.am.mkhc	-	-	3I81H	S	-	PUZ41915.1 hypothetical protein GQ55_9G541300 [Panicum hallii var. hallii]	-	-	-	-
Zjn_sc00028.1.g00720.1.am.mkhc	down	-7.31251	1.15665e-19	down	-2.0248	0.000252706	down	-6.76773	2.06189e-17	Zjn_sc00028.1	638275	648121	-	5098	Zjn_sc00028.1.g00720.1.am.mkhc	-	-	-	-	-	-	-	-	-	-
Zjn_sc00017.1.g07080.1.sm.mkhc	up	1.77835	0.000233271	up	1.5199	0.00180878	up	1.76718	0.00258543	Zjn_sc00017.1	3314252	3319805	-	1440	Zjn_sc00017.1.g07080.1.sm.mkhc	GO:0003674;GO:0003676;GO:0003723;GO:0003824;GO:0004518;GO:0004519;GO:0005488;GO:0005575;GO:0005622;GO:0005623;GO:0006139;GO:0006725;GO:0006807;GO:0008150;GO:0008152;GO:0009451;GO:0009987;GO:0016070;GO:0016787;GO:0016788;GO:0034641;GO:0043170;GO:0043226;GO:0043227;GO:0043229;GO:0043231;GO:0043412;GO:0044237;GO:0044238;GO:0044424;GO:0044464;GO:0046483;GO:0071704;GO:0090304;GO:0090305;GO:0097159;GO:…	-	3IB51	S	-	OEL17165.1 putative pentatricopeptide repeat-containing protein [Dichanthelium oligosanthes]	GO:0006139//nucleobase-containing compound metabolic process;GO:0006725//cellular aromatic compound metabolic process;GO:0006807//nitrogen compound metabolic process;GO:0008150//biological_process;GO:0008152//metabolic process;GO:0009451//RNA modification;GO:0009987//cellular process;GO:0016070//RNA metabolic process;GO:0034641//cellular nitrogen compound metabolic process;GO:0043170//macromolecu…	GO:0005575//cellular_component;GO:0005622//intracellular anatomical structure;GO:0005623//obsolete cell;GO:0043226//organelle;GO:0043227//membrane-bounded organelle;GO:0043229//intracellular organelle;GO:0043231//intracellular membrane-bounded organelle;GO:0044424//obsolete intracellular part;GO:0044464//obsolete cell part;	GO:0003674//molecular_function;GO:0003676//nucleic acid binding;GO:0003723//RNA binding;GO:0003824//catalytic activity;GO:0004518//nuclease activity;GO:0004519//endonuclease activity;GO:0005488//binding;GO:0016787//hydrolase activity;GO:0016788//hydrolase activity, acting on ester bonds;GO:0097159//organic cyclic compound binding;GO:1901363//heterocyclic compound binding;	-
Zjn_sc00019.1.g02720.1.sm.mkhc	up	1.51171	0.0085714	up	2.01053	0.000733249	up	2.62124	2.10841e-05	Zjn_sc00019.1	2542193	2543619	-	1308	Zjn_sc00019.1.g02720.1.sm.mkhc	-	-	3IAGV	S	sp|Q9M2Z5|FBL53_ARATH F-box/LRR-repeat protein At3g48880 OS=Arabidopsis thaliana OX=3702 GN=At3g48880 PE=2 SV=1	TVU02240.1 hypothetical protein EJB05_52265 [Eragrostis curvula]	-	-	-	-
Zjn_sc00004.1.g07410.1.sm.mkhc	down	-1.71742	7.92032e-05	down	-1.07008	0.0153105	down	-1.47048	0.00670363	Zjn_sc00004.1	3166750	3177792	-	3504	Zjn_sc00004.1.g07410.1.sm.mkhc	-	K11593	3IDZI	J	sp|Q7XSA2|AGO1B_ORYSJ Protein argonaute 1B OS=Oryza sativa subsp. japonica OX=39947 GN=AGO1B PE=2 SV=3	XP_039773545.1 protein argonaute 1B isoform X1 [Panicum virgatum] &gt;KAG2574050.1 hypothetical protein PVAP13_7KG296100 [Panicum virgatum]	-	-	-	-
Zjn_sc00007.1.g01680.1.am.mk	up	2.87099	0.000190124	up	2.58615	0.0100028	up	2.65279	0.00926984	Zjn_sc00007.1	700789	702710	-	885	Zjn_sc00007.1.g01680.1.am.mk	GO:0003674;GO:0003700;GO:0006355;GO:0008150;GO:0009314;GO:0009416;GO:0009628;GO:0009639;GO:0009719;GO:0009725;GO:0009733;GO:0009889;GO:0010033;GO:0010114;GO:0010218;GO:0010468;GO:0010556;GO:0019219;GO:0019222;GO:0031323;GO:0031326;GO:0042221;GO:0050789;GO:0050794;GO:0050896;GO:0051171;GO:0051252;GO:0060255;GO:0065007;GO:0080090;GO:0140110;GO:1903506;GO:2000112;GO:2001141	K14484	3II7H	K	sp|Q6K846|IAA9_ORYSJ Auxin-responsive protein IAA9 OS=Oryza sativa subsp. japonica OX=39947 GN=IAA9 PE=2 SV=1	TVU01177.1 hypothetical protein EJB05_53370 [Eragrostis curvula] &gt;TVU27816.1 hypothetical protein EJB05_19317 [Eragrostis curvula]	GO:0006355//regulation of transcription, DNA-templated;GO:0008150//biological_process;GO:0009314//response to radiation;GO:0009416//response to light stimulus;GO:0009628//response to abiotic stimulus;GO:0009639//response to red or far red light;GO:0009719//response to endogenous stimulus;GO:0009725//response to hormone;GO:0009733//response to auxin;GO:0009889//regulation of biosynthetic process;G…	-	GO:0003674//molecular_function;GO:0003700//DNA-binding transcription factor activity;GO:0140110//transcription regulator activity;	ko04075(Plant hormone signal transduction)
Zjn_sc00161.1.g00260.1.am.mk	down	-3.13191	0.00689753	down	-3.53441	0.0040433	down	-6.46545	7.61054e-05	Zjn_sc00161.1	168766	178620	+	1683	Zjn_sc00161.1.g00260.1.am.mk	-	K10251	3I5B3	Q	sp|Q9FYL6|KCR2_ARATH Very-long-chain 3-oxoacyl-CoA reductase-like protein At1g24470 OS=Arabidopsis thaliana OX=3702 GN=KCR2 PE=2 SV=1	TVU11548.1 hypothetical protein EJB05_45141, partial [Eragrostis curvula]	-	-	-	ko01040(Biosynthesis of unsaturated fatty acids);ko00062(Fatty acid elongation)
Zjn_sc00006.1.g05730.1.sm.mkhc	up	2.78564	2.27144e-09	up	1.61821	0.0410575	up	2.58669	0.0217549	Zjn_sc00006.1	2822014	2826848	+	929	Zjn_sc00006.1.g05730.1.sm.mkhc	GO:0001101;GO:0005575;GO:0005622;GO:0005623;GO:0005737;GO:0005829;GO:0005840;GO:0005844;GO:0006417;GO:0006446;GO:0008150;GO:0009719;GO:0009725;GO:0009733;GO:0009737;GO:0009743;GO:0009744;GO:0009746;GO:0009749;GO:0009889;GO:0009891;GO:0009893;GO:0010033;GO:0010468;GO:0010556;GO:0010557;GO:0010604;GO:0010608;GO:0010628;GO:0019222;GO:0031323;GO:0031325;GO:0031326;GO:0031328;GO:0032268;GO:0032270;GO:…	K03247	3IG01	J	sp|Q9C5Z2|EIF3H_ARATH Eukaryotic translation initiation factor 3 subunit H OS=Arabidopsis thaliana OX=3702 GN=TIF3H1 PE=1 SV=2	TVU13865.1 hypothetical protein EJB05_37296 [Eragrostis curvula]	GO:0001101//response to acid chemical;GO:0006417//regulation of translation;GO:0006446//regulation of translational initiation;GO:0008150//biological_process;GO:0009719//response to endogenous stimulus;GO:0009725//response to hormone;GO:0009733//response to auxin;GO:0009737//response to abscisic acid;GO:0009743//response to carbohydrate;GO:0009744//response to sucrose;GO:0009746//response to hexo…	GO:0005575//cellular_component;GO:0005622//intracellular anatomical structure;GO:0005623//obsolete cell;GO:0005737//cytoplasm;GO:0005829//cytosol;GO:0005840//ribosome;GO:0005844//polysome;GO:0032991//protein-containing complex;GO:0042788//polysomal ribosome;GO:0043226//organelle;GO:0043228//non-membrane-bounded organelle;GO:0043229//intracellular organelle;GO:0043232//intracellular non-membrane-b…	-	-
Zjn_sc00071.1.g02500.1.am.mk	down	-2.35651	4.21297e-05	down	-1.32286	0.0166204	down	-3.31369	4.64889e-06	Zjn_sc00071.1	1158177	1161405	+	1239	Zjn_sc00071.1.g02500.1.am.mk	-	-	-	-	-	TVU42853.1 hypothetical protein EJB05_09276, partial [Eragrostis curvula]	-	-	-	-
Zjn_sc00093.1.g00940.1.sm.mk	down	-1.6436	0.000137651	down	-1.10704	0.0177661	down	-3.05741	4.37104e-10	Zjn_sc00093.1	544555	545516	-	450	Zjn_sc00093.1.g00940.1.sm.mk	-	-	3IGXU	S	sp|O04616|CUT1A_ARATH Protein CURVATURE THYLAKOID 1A, chloroplastic OS=Arabidopsis thaliana OX=3702 GN=CURT1A PE=1 SV=1	CAB3467744.1 unnamed protein product [Digitaria exilis] &gt;CAB3470258.1 unnamed protein product [Digitaria exilis]	-	-	-	-
Zjn_sc00156.1.g00420.1.cf.mkhc	down	-2.44671	4.91396e-06	down	-2.70815	2.78501e-07	down	-1.85981	0.00176293	Zjn_sc00156.1	332273	333969	-	1584	Zjn_sc00156.1.g00420.1.cf.mkhc	-	-	3I3GG	T	sp|O65238|Y5537_ARATH G-type lectin S-receptor-like serine/threonine-protein kinase At5g35370 OS=Arabidopsis thaliana OX=3702 GN=At5g35370 PE=2 SV=2	XP_034580802.1 G-type lectin S-receptor-like serine/threonine-protein kinase SD2-5 isoform X1 [Setaria viridis] &gt;TKW38674.1 hypothetical protein SEVIR_1G131100v2 [Setaria viridis]	-	-	-	-
Zjn_sc00001.1.g02480.1.sm.mk	down	-1.50008	0.000870154	down	-1.89666	4.57842e-05	down	-1.1999	0.0180787	Zjn_sc00001.1	1077676	1083564	+	573	Zjn_sc00001.1.g02480.1.sm.mk	-	-	-	-	-	-	-	-	-	-
Zjn_sc00022.1.g07980.1.es.mkhc	up	2.52584	3.11244e-05	up	1.41597	0.0424909	up	1.85047	0.0208801	Zjn_sc00022.1	3307864	3310079	-	985	Zjn_sc00022.1.g07980.1.es.mkhc	-	-	3I3YZ	-	-	PAN07215.1 hypothetical protein PAHAL_1G319200 [Panicum hallii]	-	-	-	-
Zjn_sc00023.1.g06850.1.sm.mkhc	up	3.14832	1.57633e-08	up	1.72127	0.000203339	up	3.23101	0.000521067	Zjn_sc00023.1	2919572	2923833	+	2134	Zjn_sc00023.1.g06850.1.sm.mkhc	-	-	3I78I	T	sp|C0LGH8|Y1634_ARATH Probable LRR receptor-like serine/threonine-protein kinase At1g63430 OS=Arabidopsis thaliana OX=3702 GN=At1g63430 PE=1 SV=1	TVU16659.1 hypothetical protein EJB05_40234 [Eragrostis curvula]	-	-	-	-
Zjn_sc00016.1.g05950.1.sm.mkhc	down	-3.45561	2.44483e-05	down	-1.40179	0.0223458	down	-3.34183	4.77408e-05	Zjn_sc00016.1	3483364	3490963	+	1519	Zjn_sc00016.1.g05950.1.sm.mkhc	GO:0005575;GO:0005622;GO:0005623;GO:0005737;GO:0005829;GO:0008150;GO:0010035;GO:0010038;GO:0042221;GO:0044424;GO:0044444;GO:0044464;GO:0046686;GO:0050896	K01507	3I8QX	C	sp|Q9LFF9|IPYR4_ARATH Soluble inorganic pyrophosphatase 4 OS=Arabidopsis thaliana OX=3702 GN=PPA4 PE=1 SV=1	TVU18257.1 hypothetical protein EJB05_34346 [Eragrostis curvula]	GO:0008150//biological_process;GO:0010035//response to inorganic substance;GO:0010038//response to metal ion;GO:0042221//response to chemical;GO:0046686//response to cadmium ion;GO:0050896//response to stimulus;	GO:0005575//cellular_component;GO:0005622//intracellular anatomical structure;GO:0005623//obsolete cell;GO:0005737//cytoplasm;GO:0005829//cytosol;GO:0044424//obsolete intracellular part;GO:0044444//obsolete cytoplasmic part;GO:0044464//obsolete cell part;	-	ko00190(Oxidative phosphorylation)
Zjn_sc06393.1.g00010.1.am.mk	down	-3.98427	0.00152792	down	-2.83515	0.0114549	down	-3.19669	0.00559953	Zjn_sc06393.1	3	1022	+	1020	Zjn_sc06393.1.g00010.1.am.mk	-	K10775	3IC68	Q	sp|A2X7F7|PAL2_ORYSI Phenylalanine ammonia-lyase OS=Oryza sativa subsp. indica OX=39946 GN=ZB8 PE=3 SV=1	TVU29158.1 hypothetical protein EJB05_20713, partial [Eragrostis curvula]	-	-	-	ko00940(Phenylpropanoid biosynthesis);ko00360(Phenylalanine metabolism)
Zjn_sc00108.1.g00370.1.sm.mk	down	-3.02061	0.00129022	down	-1.84479	0.0255915	down	-3.63689	0.00380005	Zjn_sc00108.1	304932	306584	+	234	Zjn_sc00108.1.g00370.1.sm.mk	GO:0000271;GO:0003674;GO:0003824;GO:0005575;GO:0005622;GO:0005623;GO:0005737;GO:0005975;GO:0005976;GO:0005982;GO:0006073;GO:0008150;GO:0008152;GO:0009011;GO:0009058;GO:0009059;GO:0009250;GO:0009501;GO:0009507;GO:0009536;GO:0009987;GO:0010021;GO:0016051;GO:0016740;GO:0016757;GO:0016758;GO:0019252;GO:0033692;GO:0034637;GO:0034645;GO:0043170;GO:0043226;GO:0043227;GO:0043229;GO:0043231;GO:0044042;GO:…	K00703	3I8AT	H	sp|Q7XE48|SSY21_ORYSJ Soluble starch synthase 2-1, chloroplastic/amyloplastic OS=Oryza sativa subsp. japonica OX=39947 GN=SSII-1 PE=2 SV=2	TVU30615.1 hypothetical protein EJB05_22245 [Eragrostis curvula]	GO:0000271//polysaccharide biosynthetic process;GO:0005975//carbohydrate metabolic process;GO:0005976//polysaccharide metabolic process;GO:0005982//starch metabolic process;GO:0006073//cellular glucan metabolic process;GO:0008150//biological_process;GO:0008152//metabolic process;GO:0009058//biosynthetic process;GO:0009059//macromolecule biosynthetic process;GO:0009250//glucan biosynthetic process…	GO:0005575//cellular_component;GO:0005622//intracellular anatomical structure;GO:0005623//obsolete cell;GO:0005737//cytoplasm;GO:0009501//amyloplast;GO:0009507//chloroplast;GO:0009536//plastid;GO:0043226//organelle;GO:0043227//membrane-bounded organelle;GO:0043229//intracellular organelle;GO:0043231//intracellular membrane-bounded organelle;GO:0044424//obsolete intracellular part;GO:0044444//obso…	GO:0003674//molecular_function;GO:0003824//catalytic activity;GO:0009011//starch synthase activity;GO:0016740//transferase activity;GO:0016757//glycosyltransferase activity;GO:0016758//hexosyltransferase activity;GO:0046527//glucosyltransferase activity;	ko00500(Starch and sucrose metabolism)
Zjn_sc00040.1.g02980.1.am.mkhc	up	1.87455	0.000120885	up	1.09748	0.0299233	up	1.95989	0.000374176	Zjn_sc00040.1	1324958	1325924	+	637	Zjn_sc00040.1.g02980.1.am.mkhc	GO:0000003;GO:0000981;GO:0000988;GO:0000989;GO:0001067;GO:0001076;GO:0001101;GO:0001134;GO:0001135;GO:0003006;GO:0003674;GO:0003676;GO:0003677;GO:0003700;GO:0005488;GO:0005575;GO:0005622;GO:0005623;GO:0005634;GO:0006355;GO:0006357;GO:0006996;GO:0007033;GO:0007154;GO:0007165;GO:0007275;GO:0007276;GO:0008150;GO:0008285;GO:0009555;GO:0009653;GO:0009719;GO:0009723;GO:0009725;GO:0009735;GO:0009739;GO:…	K09422	3I5G7	K	sp|A2WW87|GAM1_ORYSI Transcription factor GAMYB OS=Oryza sativa subsp. indica OX=39946 GN=GAM1 PE=2 SV=1	CAB3478638.1 unnamed protein product [Digitaria exilis]	GO:0000003//reproduction;GO:0001101//response to acid chemical;GO:0003006//developmental process involved in reproduction;GO:0006355//regulation of transcription, DNA-templated;GO:0006357//regulation of transcription by RNA polymerase II;GO:0006996//organelle organization;GO:0007033//vacuole organization;GO:0007154//cell communication;GO:0007165//signal transduction;GO:0007275//multicellular orga…	GO:0005575//cellular_component;GO:0005622//intracellular anatomical structure;GO:0005623//obsolete cell;GO:0005634//nucleus;GO:0043226//organelle;GO:0043227//membrane-bounded organelle;GO:0043229//intracellular organelle;GO:0043231//intracellular membrane-bounded organelle;GO:0044424//obsolete intracellular part;GO:0044464//obsolete cell part;	GO:0000981//DNA-binding transcription factor activity, RNA polymerase II-specific;GO:0000988//obsolete transcription factor activity, protein binding;GO:0000989//obsolete transcription factor activity, transcription factor binding;GO:0001067//transcription regulatory region nucleic acid binding;GO:0001076//obsolete transcription factor activity, RNA polymerase II transcription factor binding;GO:0…	-
Zjn_sc00003.1.g01320.1.sm.mk	down	-2.21526	3.82751e-06	down	-1.00197	0.0280384	down	-2.47362	1.85375e-06	Zjn_sc00003.1	750862	753540	-	2679	Zjn_sc00003.1.g01320.1.sm.mk	GO:0000003;GO:0001558;GO:0003674;GO:0003824;GO:0004672;GO:0005575;GO:0005618;GO:0005623;GO:0005886;GO:0005911;GO:0006464;GO:0006468;GO:0006793;GO:0006796;GO:0006807;GO:0006950;GO:0006952;GO:0007275;GO:0008150;GO:0008152;GO:0009506;GO:0009605;GO:0009607;GO:0009620;GO:0009719;GO:0009723;GO:0009725;GO:0009741;GO:0009787;GO:0009788;GO:0009791;GO:0009856;GO:0009966;GO:0009968;GO:0009987;GO:0010033;GO:…	-	3I2T6	T	sp|Q9SCZ4|FERON_ARATH Receptor-like protein kinase FERONIA OS=Arabidopsis thaliana OX=3702 GN=FER PE=1 SV=1	XP_039786222.1 receptor-like protein kinase FERONIA [Panicum virgatum] &gt;KAG2552136.1 hypothetical protein PVAP13_9KG432300 [Panicum virgatum]	GO:0000003//reproduction;GO:0001558//regulation of cell growth;GO:0006464//cellular protein modification process;GO:0006468//protein phosphorylation;GO:0006793//phosphorus metabolic process;GO:0006796//phosphate-containing compound metabolic process;GO:0006807//nitrogen compound metabolic process;GO:0006950//response to stress;GO:0006952//defense response;GO:0007275//multicellular organism develo…	GO:0005575//cellular_component;GO:0005618//cell wall;GO:0005623//obsolete cell;GO:0005886//plasma membrane;GO:0005911//cell-cell junction;GO:0009506//plasmodesma;GO:0016020//membrane;GO:0030054//cell junction;GO:0030312//external encapsulating structure;GO:0043680//filiform apparatus;GO:0044426//obsolete cell wall part;GO:0044462//obsolete external encapsulating structure part;GO:0044464//obsolet…	GO:0003674//molecular_function;GO:0003824//catalytic activity;GO:0004672//protein kinase activity;GO:0016301//kinase activity;GO:0016740//transferase activity;GO:0016772//transferase activity, transferring phosphorus-containing groups;GO:0016773//phosphotransferase activity, alcohol group as acceptor;GO:0140096//catalytic activity, acting on a protein;	-
Zjn_sc00074.1.g00020.1.am.mkhc	down	-4.60197	4.92322e-08	down	-2.63615	0.000310723	down	-2.89797	6.18295e-05	Zjn_sc00074.1	27651	30323	-	1292	Zjn_sc00074.1.g00020.1.am.mkhc	-	K09753	3I4U4	V	sp|A0A059TC02|CCR1_PETHY Cinnamoyl-CoA reductase 1 OS=Petunia hybrida OX=4102 GN=CCR1 PE=1 SV=1	TVU10856.1 hypothetical protein EJB05_44409 [Eragrostis curvula]	-	-	-	ko00940(Phenylpropanoid biosynthesis)
Zjn_sc00065.1.g00050.1.sm.mkhc	up	2.36362	1.3732e-06	up	1.72454	0.000820501	up	2.96211	3.84629e-05	Zjn_sc00065.1	40034	42671	+	597	Zjn_sc00065.1.g00050.1.sm.mkhc	GO:0000151;GO:0002376;GO:0002682;GO:0002684;GO:0003674;GO:0005488;GO:0005515;GO:0005575;GO:0005622;GO:0005623;GO:0005737;GO:0006508;GO:0006511;GO:0006807;GO:0006950;GO:0006952;GO:0006955;GO:0008144;GO:0008150;GO:0008152;GO:0009056;GO:0009057;GO:0009605;GO:0009607;GO:0009617;GO:0009620;GO:0009627;GO:0009814;GO:0009816;GO:0009817;GO:0009966;GO:0009987;GO:0010498;GO:0010646;GO:0019005;GO:0019222;GO:…	K14508	3GF0S	S	sp|Q75HA6|NPR3_ORYSJ BTB/POZ domain and ankyrin repeat-containing protein NPR3 OS=Oryza sativa subsp. japonica OX=39947 GN=NPR3 PE=1 SV=1	TVU45774.1 hypothetical protein EJB05_05276, partial [Eragrostis curvula]	GO:0002376//immune system process;GO:0002682//regulation of immune system process;GO:0002684//positive regulation of immune system process;GO:0006508//proteolysis;GO:0006511//ubiquitin-dependent protein catabolic process;GO:0006807//nitrogen compound metabolic process;GO:0006950//response to stress;GO:0006952//defense response;GO:0006955//immune response;GO:0008150//biological_process;GO:0008152/…	GO:0000151//ubiquitin ligase complex;GO:0005575//cellular_component;GO:0005622//intracellular anatomical structure;GO:0005623//obsolete cell;GO:0005737//cytoplasm;GO:0019005//SCF ubiquitin ligase complex;GO:0031461//cullin-RING ubiquitin ligase complex;GO:0032991//protein-containing complex;GO:0044424//obsolete intracellular part;GO:0044464//obsolete cell part;GO:1902494//catalytic complex;GO:199…	GO:0003674//molecular_function;GO:0005488//binding;GO:0005515//protein binding;GO:0008144//obsolete drug binding;GO:0019899//enzyme binding;GO:0031406//carboxylic acid binding;GO:0031625//ubiquitin protein ligase binding;GO:0033293//monocarboxylic acid binding;GO:0036094//small molecule binding;GO:0042562//hormone binding;GO:0043167//ion binding;GO:0043168//anion binding;GO:0043177//organic acid …	ko04075(Plant hormone signal transduction)
Zjn_sc00039.1.g05500.1.sm.mk	down	-1.89576	0.00714537	down	-2.13133	0.00504774	down	-2.33265	0.00207801	Zjn_sc00039.1	2460573	2461350	-	243	Zjn_sc00039.1.g05500.1.sm.mk	-	-	-	-	-	-	-	-	-	-
Zjn_sc00006.1.g04240.1.sm.mkhc	down	-1.61622	0.000356708	down	-2.21766	1.44259e-06	down	-1.61428	0.00109931	Zjn_sc00006.1	2012927	2015145	+	2004	Zjn_sc00006.1.g04240.1.sm.mkhc	-	-	3IH3S	S	sp|Q56XJ7|Y4276_ARATH Uncharacterized protein At4g22758 OS=Arabidopsis thaliana OX=3702 GN=At4g22758 PE=2 SV=1	RLM74733.1 uncharacterized protein C2845_PM15G07360 [Panicum miliaceum]	-	-	-	-
Zjn_sc00013.1.g06270.1.am.mkhc	up	3.09603	1.3998e-08	up	2.02722	0.0214588	up	3.47687	2.56014e-08	Zjn_sc00013.1	3097904	3100936	-	655	Zjn_sc00013.1.g06270.1.am.mkhc	GO:0001101;GO:0002376;GO:0003674;GO:0005215;GO:0005319;GO:0005488;GO:0006810;GO:0006811;GO:0006812;GO:0006869;GO:0006950;GO:0006952;GO:0006955;GO:0008150;GO:0008219;GO:0008289;GO:0008324;GO:0008519;GO:0009605;GO:0009607;GO:0009617;GO:0009719;GO:0009725;GO:0009751;GO:0009814;GO:0009816;GO:0009987;GO:0010033;GO:0010175;GO:0010876;GO:0014070;GO:0015075;GO:0015101;GO:0015166;GO:0015318;GO:0015665;GO:…	-	3I7Z9	S	sp|O64587|ACD11_ARATH Accelerated cell death 11 OS=Arabidopsis thaliana OX=3702 GN=ACD11 PE=1 SV=1	KAE8796636.1 Glycolipid transfer protein domain-containing protein 1 [Hordeum vulgare]	GO:0001101//response to acid chemical;GO:0002376//immune system process;GO:0006810//transport;GO:0006811//ion transport;GO:0006812//cation transport;GO:0006869//lipid transport;GO:0006950//response to stress;GO:0006952//defense response;GO:0006955//immune response;GO:0008150//biological_process;GO:0008219//cell death;GO:0009605//response to external stimulus;GO:0009607//response to biotic stimulu…	-	GO:0003674//molecular_function;GO:0005215//transporter activity;GO:0005319//lipid transporter activity;GO:0005488//binding;GO:0008289//lipid binding;GO:0008324//cation transmembrane transporter activity;GO:0008519//ammonium transmembrane transporter activity;GO:0010175//sphingomyelin transfer activity;GO:0015075//ion transmembrane transporter activity;GO:0015101//organic cation transmembrane tran…	-
Zjn_sc00009.1.g04680.1.cf.mkhc	down	-3.78439	0.000203226	down	-3.8544	0.000164396	down	-4.71253	1.83273e-05	Zjn_sc00009.1	2103646	2105673	-	1597	Zjn_sc00009.1.g04680.1.cf.mkhc	-	-	3I2G3	T	sp|Q9C7T7|CEPR2_ARATH Receptor protein-tyrosine kinase CEPR2 OS=Arabidopsis thaliana OX=3702 GN=CEPR2 PE=1 SV=1	TVU36318.1 hypothetical protein EJB05_18249, partial [Eragrostis curvula]	-	-	-	-
Zjn_sc00011.1.g06630.1.sm.mk	down	-4.88692	3.92602e-05	down	-3.88792	0.000290315	down	-2.11663	0.0236826	Zjn_sc00011.1	3293895	3294380	-	486	Zjn_sc00011.1.g06630.1.sm.mk	GO:0005575;GO:0005622;GO:0005623;GO:0005737;GO:0006950;GO:0008150;GO:0009266;GO:0009408;GO:0009628;GO:0044424;GO:0044464;GO:0050896	K13993	3I533	O	sp|P24631|HSP21_MAIZE 17.5 kDa class II heat shock protein OS=Zea mays OX=4577 PE=2 SV=1	PUZ58391.1 hypothetical protein GQ55_5G506300 [Panicum hallii var. hallii]	GO:0006950//response to stress;GO:0008150//biological_process;GO:0009266//response to temperature stimulus;GO:0009408//response to heat;GO:0009628//response to abiotic stimulus;GO:0050896//response to stimulus;	GO:0005575//cellular_component;GO:0005622//intracellular anatomical structure;GO:0005623//obsolete cell;GO:0005737//cytoplasm;GO:0044424//obsolete intracellular part;GO:0044464//obsolete cell part;	-	ko04141(Protein processing in endoplasmic reticulum)
Zjn_sc00045.1.g00260.1.sm.mk	down	-2.40796	0.00343693	down	-1.66813	0.0231396	down	-1.98357	0.013392	Zjn_sc00045.1	118670	120887	-	414	Zjn_sc00045.1.g00260.1.sm.mk	-	-	-	-	-	-	-	-	-	-
Zjn_sc00068.1.g03660.1.am.mkhc	down	-4.48836	1.52986e-15	down	-1.35023	0.00129231	down	-2.87462	1.45091e-09	Zjn_sc00068.1	1539602	1550452	-	9760	Zjn_sc00068.1.g03660.1.am.mkhc	GO:0001101;GO:0003674;GO:0003676;GO:0003677;GO:0003700;GO:0005488;GO:0006355;GO:0006950;GO:0006970;GO:0007154;GO:0007165;GO:0007275;GO:0007623;GO:0008150;GO:0009628;GO:0009651;GO:0009719;GO:0009723;GO:0009725;GO:0009733;GO:0009734;GO:0009737;GO:0009739;GO:0009751;GO:0009753;GO:0009755;GO:0009791;GO:0009845;GO:0009889;GO:0009909;GO:0009987;GO:0010033;GO:0010468;GO:0010556;GO:0010600;GO:0010817;GO:…	-	3I4YT	K	sp|F4KGY6|RVE1_ARATH Protein REVEILLE 1 OS=Arabidopsis thaliana OX=3702 GN=RVE1 PE=1 SV=1	TVU07522.1 hypothetical protein EJB05_40880 [Eragrostis curvula]	GO:0001101//response to acid chemical;GO:0006355//regulation of transcription, DNA-templated;GO:0006950//response to stress;GO:0006970//response to osmotic stress;GO:0007154//cell communication;GO:0007165//signal transduction;GO:0007275//multicellular organism development;GO:0007623//circadian rhythm;GO:0008150//biological_process;GO:0009628//response to abiotic stimulus;GO:0009651//response to s…	-	GO:0003674//molecular_function;GO:0003676//nucleic acid binding;GO:0003677//DNA binding;GO:0003700//DNA-binding transcription factor activity;GO:0005488//binding;GO:0097159//organic cyclic compound binding;GO:0140110//transcription regulator activity;GO:1901363//heterocyclic compound binding;	-
Zjn_sc00043.1.g03500.1.sm.mkhc	up	2.51181	3.0256e-05	up	2.99066	2.58253e-08	up	3.76367	1.611e-13	Zjn_sc00043.1	1685601	1687258	+	1410	Zjn_sc00043.1.g03500.1.sm.mkhc	-	-	3I2Z9	S	sp|Q9SYM2|BBX22_ARATH B-box zinc finger protein 22 OS=Arabidopsis thaliana OX=3702 GN=BBX22 PE=1 SV=2	XP_039812235.1 B-box zinc finger protein 22-like [Panicum virgatum] &gt;KAG2586316.1 hypothetical protein PVAP13_5NG044800 [Panicum virgatum]	-	-	-	-
Zjn_sc00005.1.g06100.1.sm.mkhc	down	-3.02708	1.26652e-09	down	-1.25395	0.00424914	down	-2.09714	6.14959e-05	Zjn_sc00005.1	4212917	4216011	-	954	Zjn_sc00005.1.g06100.1.sm.mkhc	-	K06119	3IDCF	IMO	sp|Q8S4F6|SQD2_ARATH Sulfoquinovosyl transferase SQD2 OS=Arabidopsis thaliana OX=3702 GN=SQD2 PE=1 SV=1	XP_022682154.1 sulfoquinovosyl transferase SQD2 [Setaria italica] &gt;XP_034595192.1 sulfoquinovosyl transferase SQD2-like [Setaria viridis] &gt;RCV24594.1 hypothetical protein SETIT_5G098100v2 [Setaria italica] &gt;TKW13368.1 hypothetical protein SEVIR_5G096200v2 [Setaria viridis] &gt;TKW13369.1 hypothetical protein SEVIR_5G096200v2 [Setaria viridis]	-	-	-	ko00561(Glycerolipid metabolism)
Zjn_sc00029.1.g02150.1.sm.mkhc	up	2.47669	1.05587e-06	up	1.28137	0.0170449	up	2.31065	5.79427e-05	Zjn_sc00029.1	986532	991914	+	690	Zjn_sc00029.1.g02150.1.sm.mkhc	GO:0000428;GO:0005575;GO:0005622;GO:0005623;GO:0005634;GO:0005654;GO:0005666;GO:0030880;GO:0031974;GO:0031981;GO:0032991;GO:0043226;GO:0043227;GO:0043229;GO:0043231;GO:0043233;GO:0044422;GO:0044424;GO:0044428;GO:0044446;GO:0044451;GO:0044464;GO:0055029;GO:0061695;GO:0070013;GO:1902494;GO:1990234	K03023	3I4ZR	K	sp|Q2TBL4|RPC3_BOVIN DNA-directed RNA polymerase III subunit RPC3 OS=Bos taurus OX=9913 GN=POLR3C PE=2 SV=1	TVU35529.1 hypothetical protein EJB05_17425 [Eragrostis curvula]	-	GO:0000428//DNA-directed RNA polymerase complex;GO:0005575//cellular_component;GO:0005622//intracellular anatomical structure;GO:0005623//obsolete cell;GO:0005634//nucleus;GO:0005654//nucleoplasm;GO:0005666//RNA polymerase III complex;GO:0030880//RNA polymerase complex;GO:0031974//membrane-enclosed lumen;GO:0031981//nuclear lumen;GO:0032991//protein-containing complex;GO:0043226//organelle;GO:004…	-	ko03020(RNA polymerase)
Zjn_sc00040.1.g04800.1.am.mk	down	-1.23108	0.0112076	down	-1.50617	0.00253631	down	-1.13677	0.044176	Zjn_sc00040.1	2085474	2086797	+	882	Zjn_sc00040.1.g04800.1.am.mk	-	-	-	-	-	-	-	-	-	-
Zjn_sc00040.1.g04550.1.am.mk	up	1.32148	0.0213617	up	1.64085	0.0320307	up	1.8529	0.0103094	Zjn_sc00040.1	1995042	1996061	+	1020	Zjn_sc00040.1.g04550.1.am.mk	GO:0005575;GO:0005911;GO:0009506;GO:0030054;GO:0055044	-	3IGH2	S	sp|O80624|MAKR4_ARATH Probable membrane-associated kinase regulator 4 OS=Arabidopsis thaliana OX=3702 GN=MAKR4 PE=3 SV=1	OEL13689.1 hypothetical protein BAE44_0025292 [Dichanthelium oligosanthes]	-	GO:0005575//cellular_component;GO:0005911//cell-cell junction;GO:0009506//plasmodesma;GO:0030054//cell junction;GO:0055044//symplast;	-	-
Zjn_sc00002.1.g05110.1.sm.mk	down	-2.20809	0.00109589	down	-1.26358	0.030428	down	-1.65358	0.0171212	Zjn_sc00002.1	2704110	2707171	-	525	Zjn_sc00002.1.g05110.1.sm.mk	GO:0003674;GO:0005215;GO:0005310;GO:0005342;GO:0005575;GO:0005622;GO:0005623;GO:0005737;GO:0005739;GO:0005740;GO:0005743;GO:0006810;GO:0006811;GO:0006820;GO:0006835;GO:0006839;GO:0006855;GO:0008150;GO:0008509;GO:0008514;GO:0015075;GO:0015141;GO:0015238;GO:0015318;GO:0015556;GO:0015711;GO:0015740;GO:0015741;GO:0015744;GO:0015849;GO:0015893;GO:0016020;GO:0016021;GO:0019866;GO:0022857;GO:0031090;GO:…	K15100	3I596	C	sp|Q9M038|SFC1_ARATH Mitochondrial succinate-fumarate transporter 1 OS=Arabidopsis thaliana OX=3702 GN=SFC1 PE=2 SV=1	TVU47398.1 hypothetical protein EJB05_06998, partial [Eragrostis curvula]	GO:0006810//transport;GO:0006811//ion transport;GO:0006820//anion transport;GO:0006835//dicarboxylic acid transport;GO:0006839//mitochondrial transport;GO:0006855//xenobiotic transmembrane transport;GO:0008150//biological_process;GO:0015711//organic anion transport;GO:0015740//C4-dicarboxylate transport;GO:0015741//fumarate transport;GO:0015744//succinate transport;GO:0015849//organic acid transp…	GO:0005575//cellular_component;GO:0005622//intracellular anatomical structure;GO:0005623//obsolete cell;GO:0005737//cytoplasm;GO:0005739//mitochondrion;GO:0005740//mitochondrial envelope;GO:0005743//mitochondrial inner membrane;GO:0016020//membrane;GO:0016021//integral component of membrane;GO:0019866//organelle inner membrane;GO:0031090//organelle membrane;GO:0031224//intrinsic component of memb…	GO:0003674//molecular_function;GO:0005215//transporter activity;GO:0005310//dicarboxylic acid transmembrane transporter activity;GO:0005342//organic acid transmembrane transporter activity;GO:0008509//anion transmembrane transporter activity;GO:0008514//organic anion transmembrane transporter activity;GO:0015075//ion transmembrane transporter activity;GO:0015141//succinate transmembrane transport…	-
Zjn_sc00008.1.g01570.1.sm.mkhc	down	-3.34059	2.30336e-12	down	-1.63569	0.0212235	down	-2.83097	2.28638e-07	Zjn_sc00008.1	678912	680062	+	1049	Zjn_sc00008.1.g01570.1.sm.mkhc	-	K08235	3I8W3	G	sp|Q38907|XTH25_ARATH Probable xyloglucan endotransglucosylase/hydrolase protein 25 OS=Arabidopsis thaliana OX=3702 GN=XTH25 PE=2 SV=2	TVU07762.1 hypothetical protein EJB05_41131 [Eragrostis curvula]	-	-	-	-
Zjn_sc00026.1.g01870.1.am.mk	down	-5.88206	3.12665e-07	down	-3.71056	5.79247e-05	down	-3.24707	0.004644	Zjn_sc00026.1	840986	841333	+	348	Zjn_sc00026.1.g01870.1.am.mk	-	-	-	-	-	-	-	-	-	-
Zjn_sc00002.1.g07580.1.sm.mkhc	down	-2.19322	1.47622e-06	down	-1.41021	0.00111945	down	-4.33282	1.20269e-14	Zjn_sc00002.1	3753737	3757429	+	2214	Zjn_sc00002.1.g07580.1.sm.mkhc	GO:0002376;GO:0003674;GO:0003824;GO:0004611;GO:0004612;GO:0005575;GO:0005622;GO:0005623;GO:0005634;GO:0005730;GO:0005737;GO:0005829;GO:0005975;GO:0005996;GO:0006006;GO:0006094;GO:0006950;GO:0006952;GO:0006955;GO:0007154;GO:0008150;GO:0008152;GO:0009058;GO:0009267;GO:0009605;GO:0009607;GO:0009620;GO:0009814;GO:0009817;GO:0009987;GO:0009991;GO:0010035;GO:0010038;GO:0016020;GO:0016036;GO:0016051;GO:…	K01610	3IAH3	C	sp|Q9SLZ0|PCKA_MAIZE Phosphoenolpyruvate carboxykinase (ATP) OS=Zea mays OX=4577 PE=2 SV=1	BAD88616.1 phosphoenolpyruvate carboxykinase [Zoysia japonica]	GO:0002376//immune system process;GO:0005975//carbohydrate metabolic process;GO:0005996//monosaccharide metabolic process;GO:0006006//glucose metabolic process;GO:0006094//gluconeogenesis;GO:0006950//response to stress;GO:0006952//defense response;GO:0006955//immune response;GO:0007154//cell communication;GO:0008150//biological_process;GO:0008152//metabolic process;GO:0009058//biosynthetic proces…	GO:0005575//cellular_component;GO:0005622//intracellular anatomical structure;GO:0005623//obsolete cell;GO:0005634//nucleus;GO:0005730//nucleolus;GO:0005737//cytoplasm;GO:0005829//cytosol;GO:0016020//membrane;GO:0031974//membrane-enclosed lumen;GO:0031981//nuclear lumen;GO:0043226//organelle;GO:0043227//membrane-bounded organelle;GO:0043228//non-membrane-bounded organelle;GO:0043229//intracellula…	GO:0003674//molecular_function;GO:0003824//catalytic activity;GO:0004611//phosphoenolpyruvate carboxykinase activity;GO:0004612//phosphoenolpyruvate carboxykinase (ATP) activity;GO:0016829//lyase activity;GO:0016830//carbon-carbon lyase activity;GO:0016831//carboxy-lyase activity;	ko00710(Carbon fixation in photosynthetic organisms);ko00620(Pyruvate metabolism);ko00020(Citrate cycle (TCA cycle));ko00010(Glycolysis / Gluconeogenesis)
Zjn_sc00011.1.g07200.1.sm.mkhc	up	1.4364	0.00154484	up	1.33498	0.00323094	up	1.87661	0.00016887	Zjn_sc00011.1	3678934	3680523	+	258	Zjn_sc00011.1.g07200.1.sm.mkhc	GO:0002237;GO:0002831;GO:0002832;GO:0005575;GO:0005622;GO:0005623;GO:0005737;GO:0005739;GO:0005740;GO:0005743;GO:0005744;GO:0006605;GO:0006626;GO:0006810;GO:0006839;GO:0006886;GO:0006996;GO:0007005;GO:0008104;GO:0008150;GO:0009605;GO:0009607;GO:0009617;GO:0009892;GO:0009987;GO:0010033;GO:0010817;GO:0015031;GO:0015833;GO:0016020;GO:0016043;GO:0017038;GO:0019222;GO:0019866;GO:0030150;GO:0031090;GO:…	K17805	3II7W	S	sp|Q93VV9|TM16B_ARATH Mitochondrial import inner membrane translocase subunit PAM16 like 2 OS=Arabidopsis thaliana OX=3702 GN=PAM16L2 PE=2 SV=1	XP_002459141.1 mitochondrial import inner membrane translocase subunit PAM16 like 2 [Sorghum bicolor] &gt;EES04261.1 hypothetical protein SORBI_3003G435000 [Sorghum bicolor] &gt;KAG0541108.1 hypothetical protein BDA96_03G467600 [Sorghum bicolor]	GO:0002237//response to molecule of bacterial origin;GO:0002831//regulation of response to biotic stimulus;GO:0002832//negative regulation of response to biotic stimulus;GO:0006605//protein targeting;GO:0006626//protein targeting to mitochondrion;GO:0006810//transport;GO:0006839//mitochondrial transport;GO:0006886//intracellular protein transport;GO:0006996//organelle organization;GO:0007005//mit…	GO:0005575//cellular_component;GO:0005622//intracellular anatomical structure;GO:0005623//obsolete cell;GO:0005737//cytoplasm;GO:0005739//mitochondrion;GO:0005740//mitochondrial envelope;GO:0005743//mitochondrial inner membrane;GO:0005744//TIM23 mitochondrial import inner membrane translocase complex;GO:0016020//membrane;GO:0019866//organelle inner membrane;GO:0031090//organelle membrane;GO:00319…	-	-
Zjn_sc00008.1.g03800.1.am.mk	down	-3.14189	2.13546e-08	down	-2.47607	3.73605e-06	down	-3.02273	5.26923e-06	Zjn_sc00008.1	1649552	1655357	+	2901	Zjn_sc00008.1.g03800.1.am.mk	-	K02377	3I79I	GO	sp|Q67WR5|FCL2_ORYSJ Putative GDP-L-fucose synthase 2 OS=Oryza sativa subsp. japonica OX=39947 GN=Os06g0652300 PE=3 SV=1	TVU08376.1 hypothetical protein EJB05_41779, partial [Eragrostis curvula]	-	-	-	ko00520(Amino sugar and nucleotide sugar metabolism);ko00051(Fructose and mannose metabolism)
Zjn_sc00008.1.g08220.1.sm.mkhc	down	-3.31768	0.00147505	down	-2.49292	0.00547042	down	-2.53776	0.00532811	Zjn_sc00008.1	3646477	3651360	+	1560	Zjn_sc00008.1.g08220.1.sm.mkhc	GO:0003674;GO:0003824;GO:0004553;GO:0008150;GO:0008152;GO:0008422;GO:0015926;GO:0016787;GO:0016798;GO:0071704;GO:1901135;GO:1901657	K01188	3I62W	G	sp|B7F7K7|BGL31_ORYSJ Beta-glucosidase 31 OS=Oryza sativa subsp. japonica OX=39947 GN=BGLU31 PE=2 SV=1	PUZ71496.1 hypothetical protein GQ55_2G318100 [Panicum hallii var. hallii]	GO:0008150//biological_process;GO:0008152//metabolic process;GO:0071704//organic substance metabolic process;GO:1901135//carbohydrate derivative metabolic process;GO:1901657//glycosyl compound metabolic process;	-	GO:0003674//molecular_function;GO:0003824//catalytic activity;GO:0004553//hydrolase activity, hydrolyzing O-glycosyl compounds;GO:0008422//beta-glucosidase activity;GO:0015926//glucosidase activity;GO:0016787//hydrolase activity;GO:0016798//hydrolase activity, acting on glycosyl bonds;	ko00500(Starch and sucrose metabolism);ko00460(Cyanoamino acid metabolism)
Zjn_sc00051.1.g01260.1.am.mkhc	down	-1.4862	0.000943382	down	-1.00292	0.0262344	down	-1.92479	0.000127873	Zjn_sc00051.1	909237	915093	+	4185	Zjn_sc00051.1.g01260.1.am.mkhc	GO:0005575;GO:0005622;GO:0005623;GO:0005737;GO:0005975;GO:0006950;GO:0006952;GO:0008150;GO:0008152;GO:0009058;GO:0009507;GO:0009526;GO:0009532;GO:0009534;GO:0009535;GO:0009536;GO:0009570;GO:0009579;GO:0009605;GO:0009607;GO:0009617;GO:0009719;GO:0009725;GO:0009735;GO:0009941;GO:0009987;GO:0010033;GO:0015977;GO:0015979;GO:0016020;GO:0016051;GO:0019253;GO:0019685;GO:0031967;GO:0031975;GO:0031976;GO:…	K01807	3IDA5	G	sp|Q9S726|RPI3_ARATH Probable ribose-5-phosphate isomerase 3, chloroplastic OS=Arabidopsis thaliana OX=3702 GN=RPI3 PE=1 SV=1	TVU41785.1 hypothetical protein EJB05_15333, partial [Eragrostis curvula]	GO:0005975//carbohydrate metabolic process;GO:0006950//response to stress;GO:0006952//defense response;GO:0008150//biological_process;GO:0008152//metabolic process;GO:0009058//biosynthetic process;GO:0009605//response to external stimulus;GO:0009607//response to biotic stimulus;GO:0009617//response to bacterium;GO:0009719//response to endogenous stimulus;GO:0009725//response to hormone;GO:0009735…	GO:0005575//cellular_component;GO:0005622//intracellular anatomical structure;GO:0005623//obsolete cell;GO:0005737//cytoplasm;GO:0009507//chloroplast;GO:0009526//plastid envelope;GO:0009532//plastid stroma;GO:0009534//chloroplast thylakoid;GO:0009535//chloroplast thylakoid membrane;GO:0009536//plastid;GO:0009570//chloroplast stroma;GO:0009579//thylakoid;GO:0009941//chloroplast envelope;GO:0016020…	-	ko00710(Carbon fixation in photosynthetic organisms);ko00030(Pentose phosphate pathway)
Zjn_sc00007.1.g00975.1.br	down	-1.17872	0.0171844	down	-1.10853	0.0286969	down	-1.66821	0.00419647	Zjn_sc00007.1	406760	407164	+	405	Zjn_sc00007.1.g00975.1.br	GO:0003674;GO:0003824;GO:0005575;GO:0005622;GO:0005623;GO:0005737;GO:0006793;GO:0006796;GO:0008150;GO:0008152;GO:0009507;GO:0009536;GO:0009987;GO:0016311;GO:0016787;GO:0016788;GO:0016791;GO:0042578;GO:0043226;GO:0043227;GO:0043229;GO:0043231;GO:0044237;GO:0044424;GO:0044444;GO:0044464	-	3I6SG	S	sp|Q8RYE9|GPPL3_ARATH Haloacid dehalogenase-like hydrolase domain-containing protein At2g33255 OS=Arabidopsis thaliana OX=3702 GN=At2g33255 PE=1 SV=1	CAD6248994.1 unnamed protein product [Miscanthus lutarioriparius]	GO:0006793//phosphorus metabolic process;GO:0006796//phosphate-containing compound metabolic process;GO:0008150//biological_process;GO:0008152//metabolic process;GO:0009987//cellular process;GO:0016311//dephosphorylation;GO:0044237//cellular metabolic process;	GO:0005575//cellular_component;GO:0005622//intracellular anatomical structure;GO:0005623//obsolete cell;GO:0005737//cytoplasm;GO:0009507//chloroplast;GO:0009536//plastid;GO:0043226//organelle;GO:0043227//membrane-bounded organelle;GO:0043229//intracellular organelle;GO:0043231//intracellular membrane-bounded organelle;GO:0044424//obsolete intracellular part;GO:0044444//obsolete cytoplasmic part;G…	GO:0003674//molecular_function;GO:0003824//catalytic activity;GO:0016787//hydrolase activity;GO:0016788//hydrolase activity, acting on ester bonds;GO:0016791//phosphatase activity;GO:0042578//phosphoric ester hydrolase activity;	-
Zjn_sc00003.1.g02650.1.sm.mkhc	up	1.6681	9.61312e-05	up	1.20746	0.00447146	up	2.38632	0.0224099	Zjn_sc00003.1	1335735	1341718	-	3905	Zjn_sc00003.1.g02650.1.sm.mkhc	GO:0005575;GO:0005622;GO:0005623;GO:0005737;GO:0006996;GO:0008150;GO:0009657;GO:0009658;GO:0009902;GO:0009903;GO:0009987;GO:0016043;GO:0019750;GO:0044424;GO:0044464;GO:0051179;GO:0051234;GO:0051640;GO:0051641;GO:0051644;GO:0051649;GO:0051656;GO:0051667;GO:0071840	K12121	3I4M5	K	sp|A2XFW2|PHYB_ORYSI Phytochrome B OS=Oryza sativa subsp. indica OX=39946 GN=PHYB PE=3 SV=2	TVU47303.1 hypothetical protein EJB05_06898, partial [Eragrostis curvula]	GO:0006996//organelle organization;GO:0008150//biological_process;GO:0009657//plastid organization;GO:0009658//chloroplast organization;GO:0009902//chloroplast relocation;GO:0009903//chloroplast avoidance movement;GO:0009987//cellular process;GO:0016043//cellular component organization;GO:0019750//chloroplast localization;GO:0051179//localization;GO:0051234//establishment of localization;GO:00516…	GO:0005575//cellular_component;GO:0005622//intracellular anatomical structure;GO:0005623//obsolete cell;GO:0005737//cytoplasm;GO:0044424//obsolete intracellular part;GO:0044464//obsolete cell part;	-	ko04712(Circadian rhythm - plant)
Zjn_sc00003.1.g04210.1.am.mk	down	-2.59873	4.26179e-08	down	-1.21881	0.00671841	down	-2.89609	4.22689e-08	Zjn_sc00003.1	2051980	2055513	-	798	Zjn_sc00003.1.g04210.1.am.mk	GO:0003674;GO:0005575;GO:0005622;GO:0005623;GO:0005737;GO:0008150;GO:0008152;GO:0009507;GO:0009536;GO:0009636;GO:0009987;GO:0016209;GO:0042221;GO:0043226;GO:0043227;GO:0043229;GO:0043231;GO:0044424;GO:0044444;GO:0044464;GO:0050896;GO:0051716;GO:0055114;GO:0070887;GO:0097237;GO:0098754;GO:0098869;GO:1990748	-	3IG3S	S	sp|Q9ZUU2|PXL2C_ARATH Thioredoxin-like protein AAED1, chloroplastic OS=Arabidopsis thaliana OX=3702 GN=At2g37240 PE=1 SV=2	RLN41002.1 hypothetical protein C2845_PM01G11540 [Panicum miliaceum]	GO:0008150//biological_process;GO:0008152//metabolic process;GO:0009636//response to toxic substance;GO:0009987//cellular process;GO:0042221//response to chemical;GO:0050896//response to stimulus;GO:0051716//cellular response to stimulus;GO:0055114//obsolete oxidation-reduction process;GO:0070887//cellular response to chemical stimulus;GO:0097237//cellular response to toxic substance;GO:0098754//…	GO:0005575//cellular_component;GO:0005622//intracellular anatomical structure;GO:0005623//obsolete cell;GO:0005737//cytoplasm;GO:0009507//chloroplast;GO:0009536//plastid;GO:0043226//organelle;GO:0043227//membrane-bounded organelle;GO:0043229//intracellular organelle;GO:0043231//intracellular membrane-bounded organelle;GO:0044424//obsolete intracellular part;GO:0044444//obsolete cytoplasmic part;G…	GO:0003674//molecular_function;GO:0016209//antioxidant activity;	-
Zjn_sc03031.1.g00010.1.sm.mk	down	-8.41486	4.20638e-16	down	-2.92849	1.42934e-05	down	-4.11922	1.50873e-07	Zjn_sc03031.1	551	1599	-	399	Zjn_sc03031.1.g00010.1.sm.mk	GO:0005575;GO:0005622;GO:0005623;GO:0005737;GO:0009507;GO:0009526;GO:0009532;GO:0009534;GO:0009535;GO:0009536;GO:0009570;GO:0009579;GO:0009941;GO:0010287;GO:0016020;GO:0031967;GO:0031975;GO:0031976;GO:0031984;GO:0034357;GO:0042651;GO:0043226;GO:0043227;GO:0043229;GO:0043231;GO:0044422;GO:0044424;GO:0044434;GO:0044435;GO:0044436;GO:0044444;GO:0044446;GO:0044464;GO:0055035	-	3ICYU	C	sp|Q94A68|Y1669_ARATH Uncharacterized oxidoreductase At1g06690, chloroplastic OS=Arabidopsis thaliana OX=3702 GN=At1g06690 PE=1 SV=1	XP_021593473.1 uncharacterized oxidoreductase At1g06690, chloroplastic isoform X2 [Manihot esculenta]	-	GO:0005575//cellular_component;GO:0005622//intracellular anatomical structure;GO:0005623//obsolete cell;GO:0005737//cytoplasm;GO:0009507//chloroplast;GO:0009526//plastid envelope;GO:0009532//plastid stroma;GO:0009534//chloroplast thylakoid;GO:0009535//chloroplast thylakoid membrane;GO:0009536//plastid;GO:0009570//chloroplast stroma;GO:0009579//thylakoid;GO:0009941//chloroplast envelope;GO:0010287…	-	-
Zjn_sc00014.1.g07500.1.sm.mkhc	up	1.77471	0.000101982	up	1.3842	0.00234107	up	2.02756	5.44173e-05	Zjn_sc00014.1	3425371	3431582	-	594	Zjn_sc00014.1.g07500.1.sm.mkhc	GO:0000123;GO:0000228;GO:0000785;GO:0000790;GO:0002151;GO:0003674;GO:0003676;GO:0003723;GO:0003727;GO:0004857;GO:0005488;GO:0005575;GO:0005622;GO:0005623;GO:0005634;GO:0005654;GO:0005694;GO:0005730;GO:0005737;GO:0005783;GO:0005844;GO:0006325;GO:0006464;GO:0006473;GO:0006475;GO:0006807;GO:0006996;GO:0008150;GO:0008152;GO:0008187;GO:0008266;GO:0009889;GO:0009890;GO:0009892;GO:0009987;GO:0010521;GO:…	K03671	3IKNB	KT	sp|Q851R5|TRH22_ORYSJ Thioredoxin H2-2 OS=Oryza sativa subsp. japonica OX=39947 GN=Os03g0800700 PE=2 SV=1	NP_001241757.1 uncharacterized protein LOC100856942 [Zea mays] &gt;ACG35640.1 thioredoxin H-type 5 [Zea mays] &gt;AQK62308.1 Thioredoxin [Zea mays]	GO:0006325//chromatin organization;GO:0006464//cellular protein modification process;GO:0006473//protein acetylation;GO:0006475//internal protein amino acid acetylation;GO:0006807//nitrogen compound metabolic process;GO:0006996//organelle organization;GO:0008150//biological_process;GO:0008152//metabolic process;GO:0009889//regulation of biosynthetic process;GO:0009890//negative regulation of bios…	GO:0000123//histone acetyltransferase complex;GO:0000228//nuclear chromosome;GO:0000785//chromatin;GO:0000790//chromatin;GO:0005575//cellular_component;GO:0005622//intracellular anatomical structure;GO:0005623//obsolete cell;GO:0005634//nucleus;GO:0005654//nucleoplasm;GO:0005694//chromosome;GO:0005730//nucleolus;GO:0005737//cytoplasm;GO:0005783//endoplasmic reticulum;GO:0005844//polysome;GO:00125…	GO:0002151//G-quadruplex RNA binding;GO:0003674//molecular_function;GO:0003676//nucleic acid binding;GO:0003723//RNA binding;GO:0003727//single-stranded RNA binding;GO:0004857//enzyme inhibitor activity;GO:0005488//binding;GO:0008187//poly-pyrimidine tract binding;GO:0008266//poly(U) RNA binding;GO:0010521//telomerase inhibitor activity;GO:0030234//enzyme regulator activity;GO:0034046//poly(G) bi…	-
Zjn_sc00026.1.g01270.1.am.mk	down	-1.76177	0.0442604	down	-1.76629	0.0410945	down	-3.9264	0.00390571	Zjn_sc00026.1	589042	590297	+	897	Zjn_sc00026.1.g01270.1.am.mk	GO:0000976;GO:0000977;GO:0001012;GO:0001067;GO:0003674;GO:0003676;GO:0003677;GO:0003690;GO:0005488;GO:0005575;GO:0005622;GO:0005623;GO:0005634;GO:0006355;GO:0008150;GO:0009889;GO:0009891;GO:0009893;GO:0010468;GO:0010556;GO:0010557;GO:0010604;GO:0010628;GO:0019219;GO:0019222;GO:0031323;GO:0031325;GO:0031326;GO:0031328;GO:0043226;GO:0043227;GO:0043229;GO:0043231;GO:0043565;GO:0044212;GO:0044424;GO:…	-	3IEZ0	K	sp|Q5QNI5|BZP02_ORYSJ Basic leucine zipper 2 OS=Oryza sativa subsp. japonica OX=39947 GN=BZIP02 PE=2 SV=1	CAD6240394.1 unnamed protein product [Miscanthus lutarioriparius]	GO:0006355//regulation of transcription, DNA-templated;GO:0008150//biological_process;GO:0009889//regulation of biosynthetic process;GO:0009891//positive regulation of biosynthetic process;GO:0009893//positive regulation of metabolic process;GO:0010468//regulation of gene expression;GO:0010556//regulation of macromolecule biosynthetic process;GO:0010557//positive regulation of macromolecule biosy…	GO:0005575//cellular_component;GO:0005622//intracellular anatomical structure;GO:0005623//obsolete cell;GO:0005634//nucleus;GO:0043226//organelle;GO:0043227//membrane-bounded organelle;GO:0043229//intracellular organelle;GO:0043231//intracellular membrane-bounded organelle;GO:0044424//obsolete intracellular part;GO:0044464//obsolete cell part;	GO:0000976//transcription cis-regulatory region binding;GO:0000977//RNA polymerase II transcription regulatory region sequence-specific DNA binding;GO:0001012//RNA polymerase II transcription regulatory region sequence-specific DNA binding;GO:0001067//transcription regulatory region nucleic acid binding;GO:0003674//molecular_function;GO:0003676//nucleic acid binding;GO:0003677//DNA binding;GO:000…	-
Zjn_sc00001.1.g09170.1.am.mk	down	-2.94296	5.58059e-07	down	-2.16167	0.000133422	down	-2.74726	0.0001578	Zjn_sc00001.1	4361155	4362895	+	297	Zjn_sc00001.1.g09170.1.am.mk	GO:0003674;GO:0003700;GO:0006355;GO:0008150;GO:0009889;GO:0010321;GO:0010468;GO:0010556;GO:0019219;GO:0019222;GO:0031323;GO:0031326;GO:0048580;GO:0050789;GO:0050793;GO:0050794;GO:0051171;GO:0051239;GO:0051252;GO:0060255;GO:0065007;GO:0080090;GO:0140110;GO:1903506;GO:2000026;GO:2000112;GO:2001141	-	3II0X	K	sp|Q6Z461|SPL13_ORYSJ Squamosa promoter-binding-like protein 13 OS=Oryza sativa subsp. japonica OX=39947 GN=SPL13 PE=2 SV=1	XP_003560169.3 squamosa promoter-binding-like protein 13 [Brachypodium distachyon] &gt;KQK16095.1 hypothetical protein BRADI_1g26720v3 [Brachypodium distachyon]	GO:0006355//regulation of transcription, DNA-templated;GO:0008150//biological_process;GO:0009889//regulation of biosynthetic process;GO:0010321//regulation of vegetative phase change;GO:0010468//regulation of gene expression;GO:0010556//regulation of macromolecule biosynthetic process;GO:0019219//regulation of nucleobase-containing compound metabolic process;GO:0019222//regulation of metabolic pr…	-	GO:0003674//molecular_function;GO:0003700//DNA-binding transcription factor activity;GO:0140110//transcription regulator activity;	-
Zjn_sc00001.1.g06990.1.sm.mk	down	-2.43413	0.0239157	down	-4.91342	0.00087205	down	-Inf	5.03025e-05	Zjn_sc00001.1	3120426	3122668	+	783	Zjn_sc00001.1.g06990.1.sm.mk	GO:0005575;GO:0005622;GO:0005623;GO:0005737;GO:0009507;GO:0009536;GO:0043226;GO:0043227;GO:0043229;GO:0043231;GO:0044424;GO:0044444;GO:0044464	K01082	3IA8Y	FP	sp|Q9M0Y6|DPNPM_ARATH Putative PAP-specific phosphatase, mitochondrial OS=Arabidopsis thaliana OX=3702 GN=At4g05090 PE=2 SV=1	XP_034582359.1 putative PAP-specific phosphatase, mitochondrial isoform X2 [Setaria viridis]	-	GO:0005575//cellular_component;GO:0005622//intracellular anatomical structure;GO:0005623//obsolete cell;GO:0005737//cytoplasm;GO:0009507//chloroplast;GO:0009536//plastid;GO:0043226//organelle;GO:0043227//membrane-bounded organelle;GO:0043229//intracellular organelle;GO:0043231//intracellular membrane-bounded organelle;GO:0044424//obsolete intracellular part;GO:0044444//obsolete cytoplasmic part;G…	-	ko00920(Sulfur metabolism)
Zjn_sc00009.1.g08160.1.am.mk	up	3.21233	7.88515e-05	up	2.86723	0.00494574	up	5.22498	7.44171e-12	Zjn_sc00009.1	3502179	3504251	-	1086	Zjn_sc00009.1.g08160.1.am.mk	-	-	3IK37	-	-	TKW17459.1 hypothetical protein SEVIR_5G368132v2 [Setaria viridis]	-	-	-	-
Zjn_sc00020.1.g03150.1.sm.mkhc	up	1.94509	3.21326e-05	up	1.37132	0.00365068	up	1.3037	0.0146411	Zjn_sc00020.1	1386249	1392774	-	2444	Zjn_sc00020.1.g03150.1.sm.mkhc	-	-	3I2S0	L	sp|Q9SJQ6|ROS1_ARATH DNA glycosylase/AP lyase ROS1 OS=Arabidopsis thaliana OX=3702 GN=ROS1 PE=1 SV=2	TVU30019.1 hypothetical protein EJB05_21621 [Eragrostis curvula]	-	-	-	-
Zjn_sc00129.1.g00890.1.sm.mk	up	1.8784	0.00273467	up	2.248	0.000668852	up	2.6466	9.1204e-06	Zjn_sc00129.1	523495	526903	+	252	Zjn_sc00129.1.g00890.1.sm.mk	-	-	-	-	-	-	-	-	-	-
Zjn_sc00053.1.g00560.1.am.mk	down	-3.94571	7.69057e-17	down	-1.48592	0.000626258	down	-4.24993	9.83504e-17	Zjn_sc00053.1	316435	323340	-	1641	Zjn_sc00053.1.g00560.1.am.mk	-	-	3II5Y	P	sp|O03982|HIP39_ARATH Heavy metal-associated isoprenylated plant protein 39 OS=Arabidopsis thaliana OX=3702 GN=HIPP39 PE=2 SV=1	XP_021314843.1 heavy metal-associated isoprenylated plant protein 39 [Sorghum bicolor] &gt;KAG0550447.1 hypothetical protein BDA96_01G339200 [Sorghum bicolor] &gt;OQU92251.1 hypothetical protein SORBI_3001G316400 [Sorghum bicolor]	-	-	-	-
Zjn_sc00066.1.g00900.1.am.mkhc	down	-2.67868	8.58454e-07	down	-1.99297	9.9029e-05	down	-3.65435	9.09087e-09	Zjn_sc00066.1	442962	448477	+	3244	Zjn_sc00066.1.g00900.1.am.mkhc	-	K08869	3I53I	S	sp|Q55680|Y005_SYNY3 Uncharacterized protein sll0005 OS=Synechocystis sp. (strain PCC 6803 / Kazusa) OX=1111708 GN=sll0005 PE=3 SV=1	XP_025807649.1 uncharacterized protein LOC112886085 [Panicum hallii] &gt;PAN08946.1 hypothetical protein PAHAL_1G446900 [Panicum hallii] &gt;PUZ78236.1 hypothetical protein GQ55_1G437100 [Panicum hallii var. hallii]	-	-	-	-
Zjn_sc00003.1.g03380.1.am.mk	down	-3.4021	0.000380005	down	-1.83617	0.0324883	down	-3.72371	0.00516439	Zjn_sc00003.1	1646488	1647933	+	867	Zjn_sc00003.1.g03380.1.am.mk	GO:0000302;GO:0001101;GO:0002238;GO:0006950;GO:0006979;GO:0007275;GO:0007568;GO:0008150;GO:0009605;GO:0009607;GO:0009620;GO:0009624;GO:0010033;GO:0010035;GO:0010150;GO:0010193;GO:0032501;GO:0032502;GO:0042221;GO:0042493;GO:0043207;GO:0046677;GO:0048366;GO:0048367;GO:0048731;GO:0048827;GO:0048856;GO:0050896;GO:0051704;GO:0051707;GO:0090693;GO:0099402;GO:1901700	-	3IH07	S	sp|Q94AK6|SAG20_ARATH Senescence associated gene 20 OS=Arabidopsis thaliana OX=3702 GN=SAG20 PE=2 SV=1	KAG2552595.1 hypothetical protein PVAP13_9KG471600 [Panicum virgatum]	GO:0000302//response to reactive oxygen species;GO:0001101//response to acid chemical;GO:0002238//response to molecule of fungal origin;GO:0006950//response to stress;GO:0006979//response to oxidative stress;GO:0007275//multicellular organism development;GO:0007568//aging;GO:0008150//biological_process;GO:0009605//response to external stimulus;GO:0009607//response to biotic stimulus;GO:0009620//r…	-	-	-
Zjn_sc00040.1.g01840.1.am.mkhc	down	-1.49837	0.000776458	down	-1.00022	0.0201461	down	-1.40256	0.00394354	Zjn_sc00040.1	817295	826747	-	4111	Zjn_sc00040.1.g01840.1.am.mkhc	-	K15341	3I4PU	L	sp|Q7XQT2|DGK1_ORYSJ Diacylglycerol kinase 1 OS=Oryza sativa subsp. japonica OX=39947 GN=DGK1 PE=1 SV=2	TVU34877.1 hypothetical protein EJB05_16732, partial [Eragrostis curvula]	-	-	-	-
Zjn_sc00110.1.g00590.1.am.mk	down	-3.46059	1.29325e-07	down	-1.36538	0.00662441	down	-2.74322	2.11138e-05	Zjn_sc00110.1	518576	523886	+	1425	Zjn_sc00110.1.g00590.1.am.mk	-	-	3G71R	T	sp|Q0D5R3|CRK6_ORYSJ Cysteine-rich receptor-like protein kinase 6 OS=Oryza sativa subsp. japonica OX=39947 GN=CRK6 PE=1 SV=1	TVU42136.1 hypothetical protein EJB05_08527 [Eragrostis curvula]	-	-	-	-
Zjn_sc00217.1.g00050.1.sm.mkhc	up	2.06763	0.00292749	up	1.22606	0.021586	up	2.75625	2.64535e-08	Zjn_sc00217.1	49446	52048	+	540	Zjn_sc00217.1.g00050.1.sm.mkhc	GO:0000325;GO:0003674;GO:0005488;GO:0005509;GO:0005575;GO:0005622;GO:0005623;GO:0005737;GO:0005768;GO:0005773;GO:0005774;GO:0005886;GO:0006950;GO:0006970;GO:0006972;GO:0008150;GO:0009628;GO:0009651;GO:0009705;GO:0010959;GO:0012505;GO:0016020;GO:0031090;GO:0031410;GO:0031982;GO:0032879;GO:0042538;GO:0042592;GO:0043167;GO:0043169;GO:0043226;GO:0043227;GO:0043229;GO:0043231;GO:0043266;GO:0043269;GO:…	K06268	3I8Q9	T	sp|Q3HRN8|CNBL9_ORYSJ Calcineurin B-like protein 9 OS=Oryza sativa subsp. japonica OX=39947 GN=CBL9 PE=2 SV=2	RLN24017.1 calcineurin B-like protein 9 isoform X1 [Panicum miliaceum]	GO:0006950//response to stress;GO:0006970//response to osmotic stress;GO:0006972//hyperosmotic response;GO:0008150//biological_process;GO:0009628//response to abiotic stimulus;GO:0009651//response to salt stress;GO:0010959//regulation of metal ion transport;GO:0032879//regulation of localization;GO:0042538//hyperosmotic salinity response;GO:0042592//homeostatic process;GO:0043266//regulation of p…	GO:0000325//plant-type vacuole;GO:0005575//cellular_component;GO:0005622//intracellular anatomical structure;GO:0005623//obsolete cell;GO:0005737//cytoplasm;GO:0005768//endosome;GO:0005773//vacuole;GO:0005774//vacuolar membrane;GO:0005886//plasma membrane;GO:0009705//plant-type vacuole membrane;GO:0012505//endomembrane system;GO:0016020//membrane;GO:0031090//organelle membrane;GO:0031410//cytopla…	GO:0003674//molecular_function;GO:0005488//binding;GO:0005509//calcium ion binding;GO:0043167//ion binding;GO:0043169//cation binding;GO:0046872//metal ion binding;	-
Zjn_sc00073.1.g00090.1.am.mk	down	-2.49334	0.00402593	down	-1.62966	0.0410874	down	-4.00671	0.000121405	Zjn_sc00073.1	136354	137073	+	588	Zjn_sc00073.1.g00090.1.am.mk	-	-	-	-	-	-	-	-	-	-
Zjn_sc00002.1.g03370.1.am.mkhc	up	1.51516	0.000444	up	1.18745	0.00788456	up	1.51706	0.000958205	Zjn_sc00002.1	1873670	1880487	+	1561	Zjn_sc00002.1.g03370.1.am.mkhc	GO:0000272;GO:0003674;GO:0003824;GO:0004553;GO:0005575;GO:0005576;GO:0005618;GO:0005622;GO:0005623;GO:0005737;GO:0005773;GO:0005975;GO:0005976;GO:0008150;GO:0008152;GO:0009044;GO:0009056;GO:0009057;GO:0009505;GO:0009987;GO:0010383;GO:0010410;GO:0016052;GO:0016787;GO:0016798;GO:0030312;GO:0043170;GO:0043226;GO:0043227;GO:0043229;GO:0043231;GO:0044036;GO:0044237;GO:0044238;GO:0044260;GO:0044424;GO:…	K01209	3I32K	G	sp|Q9SG80|ASD1_ARATH Alpha-L-arabinofuranosidase 1 OS=Arabidopsis thaliana OX=3702 GN=ASD1 PE=1 SV=1	CAB3500987.1 unnamed protein product [Digitaria exilis]	GO:0000272//polysaccharide catabolic process;GO:0005975//carbohydrate metabolic process;GO:0005976//polysaccharide metabolic process;GO:0008150//biological_process;GO:0008152//metabolic process;GO:0009056//catabolic process;GO:0009057//macromolecule catabolic process;GO:0009987//cellular process;GO:0010383//cell wall polysaccharide metabolic process;GO:0010410//hemicellulose metabolic process;GO:…	GO:0005575//cellular_component;GO:0005576//extracellular region;GO:0005618//cell wall;GO:0005622//intracellular anatomical structure;GO:0005623//obsolete cell;GO:0005737//cytoplasm;GO:0005773//vacuole;GO:0009505//plant-type cell wall;GO:0030312//external encapsulating structure;GO:0043226//organelle;GO:0043227//membrane-bounded organelle;GO:0043229//intracellular organelle;GO:0043231//intracellul…	GO:0003674//molecular_function;GO:0003824//catalytic activity;GO:0004553//hydrolase activity, hydrolyzing O-glycosyl compounds;GO:0009044//xylan 1,4-beta-xylosidase activity;GO:0016787//hydrolase activity;GO:0016798//hydrolase activity, acting on glycosyl bonds;GO:0046556//alpha-L-arabinofuranosidase activity;GO:0097599//xylanase activity;	ko00520(Amino sugar and nucleotide sugar metabolism)
Zjn_sc00082.1.g00830.1.am.mk	down	-4.24774	3.48462e-18	down	-1.33908	0.00281789	down	-3.34449	7.97724e-11	Zjn_sc00082.1	1200647	1207756	-	1272	Zjn_sc00082.1.g00830.1.am.mk	GO:0003674;GO:0005488;GO:0005515;GO:0005575;GO:0005622;GO:0005623;GO:0005737;GO:0006725;GO:0006778;GO:0006779;GO:0006807;GO:0007154;GO:0007165;GO:0008150;GO:0008152;GO:0009058;GO:0009507;GO:0009536;GO:0009987;GO:0010019;GO:0015994;GO:0015995;GO:0018130;GO:0019438;GO:0019899;GO:0023052;GO:0033013;GO:0033014;GO:0034641;GO:0042440;GO:0043085;GO:0043226;GO:0043227;GO:0043229;GO:0043231;GO:0044093;GO:…	-	3I8CV	S	sp|Q9LX31|GUN4C_ARATH Tetrapyrrole-binding protein, chloroplastic OS=Arabidopsis thaliana OX=3702 GN=GUN4 PE=1 SV=1	TVU03658.1 hypothetical protein EJB05_50846, partial [Eragrostis curvula]	GO:0006725//cellular aromatic compound metabolic process;GO:0006778//porphyrin-containing compound metabolic process;GO:0006779//porphyrin-containing compound biosynthetic process;GO:0006807//nitrogen compound metabolic process;GO:0007154//cell communication;GO:0007165//signal transduction;GO:0008150//biological_process;GO:0008152//metabolic process;GO:0009058//biosynthetic process;GO:0009987//ce…	GO:0005575//cellular_component;GO:0005622//intracellular anatomical structure;GO:0005623//obsolete cell;GO:0005737//cytoplasm;GO:0009507//chloroplast;GO:0009536//plastid;GO:0043226//organelle;GO:0043227//membrane-bounded organelle;GO:0043229//intracellular organelle;GO:0043231//intracellular membrane-bounded organelle;GO:0044424//obsolete intracellular part;GO:0044444//obsolete cytoplasmic part;G…	GO:0003674//molecular_function;GO:0005488//binding;GO:0005515//protein binding;GO:0019899//enzyme binding;GO:0046906//tetrapyrrole binding;GO:0097159//organic cyclic compound binding;GO:1901363//heterocyclic compound binding;	-
Zjn_sc00014.1.g06000.1.am.mkhc	down	-1.63916	0.000543981	down	-1.41078	0.00984916	down	-2.80569	9.01744e-07	Zjn_sc00014.1	2796697	2804981	-	2337	Zjn_sc00014.1.g06000.1.am.mkhc	-	-	3I2D2	F	sp|Q3V1L4|5NTC_MOUSE Cytosolic purine 5&apos;-nucleotidase OS=Mus musculus OX=10090 GN=Nt5c2 PE=1 SV=2	TVU44794.1 hypothetical protein EJB05_04250 [Eragrostis curvula]	-	-	-	-
Zjn_sc00002.1.g04940.1.sm.mkhc	up	1.20417	0.0106597	up	1.04585	0.0264614	up	1.4487	0.00530875	Zjn_sc00002.1	2643291	2647426	-	1423	Zjn_sc00002.1.g04940.1.sm.mkhc	GO:0000075;GO:0000077;GO:0000278;GO:0002181;GO:0002183;GO:0003674;GO:0003676;GO:0003723;GO:0003729;GO:0003743;GO:0005488;GO:0005575;GO:0005622;GO:0005623;GO:0005634;GO:0005737;GO:0005829;GO:0005840;GO:0005850;GO:0005851;GO:0006412;GO:0006413;GO:0006518;GO:0006807;GO:0006950;GO:0006974;GO:0007049;GO:0007093;GO:0007346;GO:0008135;GO:0008150;GO:0008152;GO:0009058;GO:0009059;GO:0009987;GO:0010467;GO:…	K03237	3I3GM	J	sp|Q9SIZ2|IF2AH_ARATH Eukaryotic translation initiation factor 2 subunit alpha homolog OS=Arabidopsis thaliana OX=3702 GN=At2g40290 PE=1 SV=2	TVU47413.1 hypothetical protein EJB05_07014 [Eragrostis curvula]	GO:0000075//cell cycle checkpoint signaling;GO:0000077//DNA damage checkpoint signaling;GO:0000278//mitotic cell cycle;GO:0002181//cytoplasmic translation;GO:0002183//cytoplasmic translational initiation;GO:0006412//translation;GO:0006413//translational initiation;GO:0006518//peptide metabolic process;GO:0006807//nitrogen compound metabolic process;GO:0006950//response to stress;GO:0006974//cellu…	GO:0005575//cellular_component;GO:0005622//intracellular anatomical structure;GO:0005623//obsolete cell;GO:0005634//nucleus;GO:0005737//cytoplasm;GO:0005829//cytosol;GO:0005840//ribosome;GO:0005850//eukaryotic translation initiation factor 2 complex;GO:0005851//eukaryotic translation initiation factor 2B complex;GO:0032991//protein-containing complex;GO:0033290//eukaryotic 48S preinitiation compl…	GO:0003674//molecular_function;GO:0003676//nucleic acid binding;GO:0003723//RNA binding;GO:0003729//mRNA binding;GO:0003743//translation initiation factor activity;GO:0005488//binding;GO:0008135//translation factor activity, RNA binding;GO:0043021//ribonucleoprotein complex binding;GO:0043022//ribosome binding;GO:0044877//protein-containing complex binding;GO:0097159//organic cyclic compound bind…	ko04141(Protein processing in endoplasmic reticulum)
Zjn_sc00193.1.g00020.1.am.mk	down	-6.27281	5.48691e-08	down	-5.75206	2.66955e-07	down	-3.2118	0.000656698	Zjn_sc00193.1	25251	28355	-	1608	Zjn_sc00193.1.g00020.1.am.mk	-	-	3ITI8	Q	sp|Q9LVY7|C7161_ARATH Cytochrome P450 716A1 OS=Arabidopsis thaliana OX=3702 GN=CYP716A1 PE=3 SV=1	TVU42050.1 hypothetical protein EJB05_08433, partial [Eragrostis curvula]	-	-	-	-
Zjn_sc00001.1.g07560.1.am.mk	down	-1.09901	0.0105859	down	-1.23782	0.0044967	down	-1.25683	0.00686238	Zjn_sc00001.1	3442475	3453907	+	4140	Zjn_sc00001.1.g07560.1.am.mk	-	-	3IERM	S	sp|O04486|RAA2A_ARATH Ras-related protein RABA2a OS=Arabidopsis thaliana OX=3702 GN=RABA2A PE=2 SV=1	XP_025799330.1 BTB/POZ domain-containing protein At3g22104-like [Panicum hallii] &gt;PAN14336.1 hypothetical protein PAHAL_2G401600 [Panicum hallii]	-	-	-	-
Zjn_sc00050.1.g00220.1.sm.mkhc	up	2.5278	0.00111059	up	1.43253	0.00537449	up	3.38953	5.19731e-12	Zjn_sc00050.1	154451	159618	-	1746	Zjn_sc00050.1.g00220.1.sm.mkhc	GO:0003674;GO:0003824;GO:0004620;GO:0004630;GO:0005575;GO:0005622;GO:0005623;GO:0005737;GO:0005773;GO:0005886;GO:0005911;GO:0006629;GO:0006644;GO:0006650;GO:0006793;GO:0006796;GO:0006950;GO:0008081;GO:0008150;GO:0008152;GO:0008219;GO:0009266;GO:0009409;GO:0009506;GO:0009628;GO:0009787;GO:0009789;GO:0009966;GO:0009967;GO:0009987;GO:0010119;GO:0010646;GO:0010647;GO:0012501;GO:0016020;GO:0016298;GO:…	K01115	3IA88	I	sp|Q9C5Y0|PLDD1_ARATH Phospholipase D delta OS=Arabidopsis thaliana OX=3702 GN=PLDDELTA PE=1 SV=2	TVU10231.1 hypothetical protein EJB05_43745 [Eragrostis curvula]	GO:0006629//lipid metabolic process;GO:0006644//phospholipid metabolic process;GO:0006650//glycerophospholipid metabolic process;GO:0006793//phosphorus metabolic process;GO:0006796//phosphate-containing compound metabolic process;GO:0006950//response to stress;GO:0008150//biological_process;GO:0008152//metabolic process;GO:0008219//cell death;GO:0009266//response to temperature stimulus;GO:000940…	GO:0005575//cellular_component;GO:0005622//intracellular anatomical structure;GO:0005623//obsolete cell;GO:0005737//cytoplasm;GO:0005773//vacuole;GO:0005886//plasma membrane;GO:0005911//cell-cell junction;GO:0009506//plasmodesma;GO:0016020//membrane;GO:0030054//cell junction;GO:0043226//organelle;GO:0043227//membrane-bounded organelle;GO:0043229//intracellular organelle;GO:0043231//intracellular …	GO:0003674//molecular_function;GO:0003824//catalytic activity;GO:0004620//phospholipase activity;GO:0004630//phospholipase D activity;GO:0008081//phosphoric diester hydrolase activity;GO:0016298//lipase activity;GO:0016787//hydrolase activity;GO:0016788//hydrolase activity, acting on ester bonds;GO:0042578//phosphoric ester hydrolase activity;	ko04144(Endocytosis);ko00565(Ether lipid metabolism);ko00564(Glycerophospholipid metabolism)
Zjn_sc00002.1.g07570.1.sm.mk	down	-3.64715	0.000589925	down	-2.82815	0.00362353	down	-8.32623	2.01679e-07	Zjn_sc00002.1	3752867	3753165	+	237	Zjn_sc00002.1.g07570.1.sm.mk	GO:0002376;GO:0003674;GO:0003824;GO:0004611;GO:0004612;GO:0005575;GO:0005622;GO:0005623;GO:0005634;GO:0005730;GO:0005737;GO:0005829;GO:0005975;GO:0005996;GO:0006006;GO:0006094;GO:0006950;GO:0006952;GO:0006955;GO:0007154;GO:0008150;GO:0008152;GO:0009058;GO:0009267;GO:0009605;GO:0009607;GO:0009620;GO:0009814;GO:0009817;GO:0009987;GO:0009991;GO:0010035;GO:0010038;GO:0016020;GO:0016036;GO:0016051;GO:…	K01610	3IAH3	C	sp|Q9SLZ0|PCKA_MAIZE Phosphoenolpyruvate carboxykinase (ATP) OS=Zea mays OX=4577 PE=2 SV=1	BAD88616.1 phosphoenolpyruvate carboxykinase [Zoysia japonica]	GO:0002376//immune system process;GO:0005975//carbohydrate metabolic process;GO:0005996//monosaccharide metabolic process;GO:0006006//glucose metabolic process;GO:0006094//gluconeogenesis;GO:0006950//response to stress;GO:0006952//defense response;GO:0006955//immune response;GO:0007154//cell communication;GO:0008150//biological_process;GO:0008152//metabolic process;GO:0009058//biosynthetic proces…	GO:0005575//cellular_component;GO:0005622//intracellular anatomical structure;GO:0005623//obsolete cell;GO:0005634//nucleus;GO:0005730//nucleolus;GO:0005737//cytoplasm;GO:0005829//cytosol;GO:0016020//membrane;GO:0031974//membrane-enclosed lumen;GO:0031981//nuclear lumen;GO:0043226//organelle;GO:0043227//membrane-bounded organelle;GO:0043228//non-membrane-bounded organelle;GO:0043229//intracellula…	GO:0003674//molecular_function;GO:0003824//catalytic activity;GO:0004611//phosphoenolpyruvate carboxykinase activity;GO:0004612//phosphoenolpyruvate carboxykinase (ATP) activity;GO:0016829//lyase activity;GO:0016830//carbon-carbon lyase activity;GO:0016831//carboxy-lyase activity;	ko00710(Carbon fixation in photosynthetic organisms);ko00620(Pyruvate metabolism);ko00020(Citrate cycle (TCA cycle));ko00010(Glycolysis / Gluconeogenesis)
Zjn_sc00003.1.g13280.1.sm.mkhc	down	-5.98605	1.06591e-30	down	-1.98114	6.40035e-06	down	-4.93894	2.13315e-20	Zjn_sc00003.1	5853964	5858648	-	1200	Zjn_sc00003.1.g13280.1.sm.mkhc	-	-	3I921	-	-	AQL09476.1 hypothetical protein ZEAMMB73_Zm00001d048349 [Zea mays]	-	-	-	-
Zjn_sc00107.1.g01680.1.sm.mkhc	down	-1.58675	0.000850579	down	-1.16526	0.0180167	down	-1.76816	0.00154924	Zjn_sc00107.1	936843	945863	-	1215	Zjn_sc00107.1.g01680.1.sm.mkhc	-	K01784	3I7BX	Q	sp|Q6K2E1|UGE4_ORYSJ UDP-glucose 4-epimerase 4 OS=Oryza sativa subsp. japonica OX=39947 GN=UGE-4 PE=2 SV=1	KAF8661243.1 hypothetical protein HU200_057087 [Digitaria exilis] &gt;CAB3453136.1 unnamed protein product [Digitaria exilis]	-	-	-	ko00520(Amino sugar and nucleotide sugar metabolism);ko00052(Galactose metabolism)
Zjn_sc00026.1.g02060.1.am.mk	down	-1.74995	0.000162272	down	-1.97642	1.82161e-05	down	-2.04251	7.51931e-05	Zjn_sc00026.1	932609	942990	+	909	Zjn_sc00026.1.g02060.1.am.mk	GO:0005575;GO:0005623;GO:0005886;GO:0016020;GO:0044464;GO:0071944	K09651	3ICBX	S	sp|Q8RXW0|RBL14_ARATH Rhomboid-like protein 14, mitochondrial OS=Arabidopsis thaliana OX=3702 GN=RBL14 PE=2 SV=1	TVU22717.1 hypothetical protein EJB05_32434 [Eragrostis curvula]	-	GO:0005575//cellular_component;GO:0005623//obsolete cell;GO:0005886//plasma membrane;GO:0016020//membrane;GO:0044464//obsolete cell part;GO:0071944//cell periphery;	-	-
Zjn_sc00030.1.g02080.1.sm.mkhc	down	-3.11969	9.63423e-12	down	-1.00995	0.0208839	down	-3.82957	1.5069e-14	Zjn_sc00030.1	1864603	1868774	+	2541	Zjn_sc00030.1.g02080.1.sm.mkhc	GO:0005575;GO:0005622;GO:0005623;GO:0005737;GO:0009507;GO:0009536;GO:0043226;GO:0043227;GO:0043229;GO:0043231;GO:0044424;GO:0044444;GO:0044464	-	3I7VK	O	sp|F4J3R7|SPD1_ARATH Protein SEEDLING PLASTID DEVELOPMENT 1 OS=Arabidopsis thaliana OX=3702 GN=SPD1 PE=2 SV=1	XP_002461591.2 uncharacterized protein ycf45 [Sorghum bicolor] &gt;KAG0541958.1 hypothetical protein BDA96_02G061100 [Sorghum bicolor] &gt;OQU88602.1 hypothetical protein SORBI_3002G060800 [Sorghum bicolor]	-	GO:0005575//cellular_component;GO:0005622//intracellular anatomical structure;GO:0005623//obsolete cell;GO:0005737//cytoplasm;GO:0009507//chloroplast;GO:0009536//plastid;GO:0043226//organelle;GO:0043227//membrane-bounded organelle;GO:0043229//intracellular organelle;GO:0043231//intracellular membrane-bounded organelle;GO:0044424//obsolete intracellular part;GO:0044444//obsolete cytoplasmic part;G…	-	-
Zjn_sc00013.1.g09075.1.br	down	-1.81479	0.000879893	down	-1.10857	0.0343674	down	-2.69954	0.000121964	Zjn_sc00013.1	4179696	4180079	+	384	Zjn_sc00013.1.g09075.1.br	GO:0005575;GO:0005622;GO:0005623;GO:0005737;GO:0005783;GO:0006950;GO:0007154;GO:0008150;GO:0009266;GO:0009267;GO:0009409;GO:0009605;GO:0009628;GO:0009987;GO:0009991;GO:0012505;GO:0016036;GO:0031667;GO:0031668;GO:0031669;GO:0033554;GO:0042594;GO:0043226;GO:0043227;GO:0043229;GO:0043231;GO:0044424;GO:0044444;GO:0044464;GO:0050896;GO:0051716;GO:0070417;GO:0071496	-	3I76K	P	sp|A2XNL6|SPX4_ORYSI SPX domain-containing protein 4 OS=Oryza sativa subsp. indica OX=39946 GN=SPX4 PE=4 SV=1	TVU43870.1 hypothetical protein EJB05_03290 [Eragrostis curvula]	GO:0006950//response to stress;GO:0007154//cell communication;GO:0008150//biological_process;GO:0009266//response to temperature stimulus;GO:0009267//cellular response to starvation;GO:0009409//response to cold;GO:0009605//response to external stimulus;GO:0009628//response to abiotic stimulus;GO:0009987//cellular process;GO:0009991//response to extracellular stimulus;GO:0016036//cellular response…	GO:0005575//cellular_component;GO:0005622//intracellular anatomical structure;GO:0005623//obsolete cell;GO:0005737//cytoplasm;GO:0005783//endoplasmic reticulum;GO:0012505//endomembrane system;GO:0043226//organelle;GO:0043227//membrane-bounded organelle;GO:0043229//intracellular organelle;GO:0043231//intracellular membrane-bounded organelle;GO:0044424//obsolete intracellular part;GO:0044444//obsol…	-	-
Zjn_sc00064.1.g00710.1.am.mkhc	down	-1.12099	0.00915916	down	-1.08005	0.0123669	down	-1.89388	3.95027e-05	Zjn_sc00064.1	754147	757055	-	1490	Zjn_sc00064.1.g00710.1.am.mkhc	GO:0003674;GO:0005215;GO:0005342;GO:0005575;GO:0005622;GO:0005623;GO:0005737;GO:0006810;GO:0006811;GO:0006820;GO:0006855;GO:0006996;GO:0008028;GO:0008150;GO:0008152;GO:0008509;GO:0008514;GO:0008643;GO:0009507;GO:0009526;GO:0009528;GO:0009536;GO:0009657;GO:0009658;GO:0009706;GO:0009853;GO:0009941;GO:0009987;GO:0015075;GO:0015144;GO:0015238;GO:0015318;GO:0015665;GO:0015711;GO:0015718;GO:0015849;GO:…	-	3I76V	M	sp|Q9FVQ4|PLGG1_ARATH Plastidal glycolate/glycerate translocator 1, chloroplastic OS=Arabidopsis thaliana OX=3702 GN=PLGG1 PE=1 SV=1	RLN16577.1 plastidal glycolate/glycerate translocator 1, chloroplastic [Panicum miliaceum]	GO:0006810//transport;GO:0006811//ion transport;GO:0006820//anion transport;GO:0006855//xenobiotic transmembrane transport;GO:0006996//organelle organization;GO:0008150//biological_process;GO:0008152//metabolic process;GO:0008643//carbohydrate transport;GO:0009657//plastid organization;GO:0009658//chloroplast organization;GO:0009853//photorespiration;GO:0009987//cellular process;GO:0015711//organ…	GO:0005575//cellular_component;GO:0005622//intracellular anatomical structure;GO:0005623//obsolete cell;GO:0005737//cytoplasm;GO:0009507//chloroplast;GO:0009526//plastid envelope;GO:0009528//plastid inner membrane;GO:0009536//plastid;GO:0009706//chloroplast inner membrane;GO:0009941//chloroplast envelope;GO:0016020//membrane;GO:0019866//organelle inner membrane;GO:0031090//organelle membrane;GO:0…	GO:0003674//molecular_function;GO:0005215//transporter activity;GO:0005342//organic acid transmembrane transporter activity;GO:0008028//monocarboxylic acid transmembrane transporter activity;GO:0008509//anion transmembrane transporter activity;GO:0008514//organic anion transmembrane transporter activity;GO:0015075//ion transmembrane transporter activity;GO:0015144//carbohydrate transmembrane tran…	-
Zjn_sc00003.1.g08710.1.sm.mk	down	-2.61355	2.44497e-06	down	-1.3145	0.0117209	down	-1.68086	0.0251556	Zjn_sc00003.1	4102752	4103091	-	216	Zjn_sc00003.1.g08710.1.sm.mk	-	-	-	-	-	-	-	-	-	-
Zjn_sc00105.1.g00390.1.sm.mkhc	up	1.4336	0.00077936	up	1.04961	0.0137651	up	3.17022	5.79495e-11	Zjn_sc00105.1	227094	228032	-	790	Zjn_sc00105.1.g00390.1.sm.mkhc	-	-	4JNYV	A	sp|P10979|GRPA_MAIZE Glycine-rich RNA-binding, abscisic acid-inducible protein OS=Zea mays OX=4577 GN=RAB15 PE=1 SV=1	OAY25522.1 hypothetical protein MANES_17G101400 [Manihot esculenta]	-	-	-	-
Zjn_sc00089.1.g01310.1.sm.mkhc	down	-1.02776	0.017015	down	-1.28471	0.00352507	down	-2.53463	1.26489e-07	Zjn_sc00089.1	1227466	1238801	-	1790	Zjn_sc00089.1.g01310.1.sm.mkhc	GO:0003674;GO:0003824;GO:0004017;GO:0005575;GO:0005622;GO:0005623;GO:0005737;GO:0006139;GO:0006725;GO:0006753;GO:0006793;GO:0006796;GO:0006807;GO:0008150;GO:0008152;GO:0009058;GO:0009117;GO:0009123;GO:0009165;GO:0009507;GO:0009526;GO:0009534;GO:0009535;GO:0009536;GO:0009579;GO:0009941;GO:0009987;GO:0016020;GO:0016301;GO:0016310;GO:0016740;GO:0016772;GO:0016776;GO:0018130;GO:0019205;GO:0019438;GO:…	K00939	3I9GU	F	sp|Q0J6P7|KAD5_ORYSJ Probable adenylate kinase 5, chloroplastic OS=Oryza sativa subsp. japonica OX=39947 GN=Os08g0288200 PE=2 SV=2	TVU42380.1 hypothetical protein EJB05_08782, partial [Eragrostis curvula]	GO:0006139//nucleobase-containing compound metabolic process;GO:0006725//cellular aromatic compound metabolic process;GO:0006753//nucleoside phosphate metabolic process;GO:0006793//phosphorus metabolic process;GO:0006796//phosphate-containing compound metabolic process;GO:0006807//nitrogen compound metabolic process;GO:0008150//biological_process;GO:0008152//metabolic process;GO:0009058//biosynth…	GO:0005575//cellular_component;GO:0005622//intracellular anatomical structure;GO:0005623//obsolete cell;GO:0005737//cytoplasm;GO:0009507//chloroplast;GO:0009526//plastid envelope;GO:0009534//chloroplast thylakoid;GO:0009535//chloroplast thylakoid membrane;GO:0009536//plastid;GO:0009579//thylakoid;GO:0009941//chloroplast envelope;GO:0016020//membrane;GO:0031967//organelle envelope;GO:0031975//enve…	GO:0003674//molecular_function;GO:0003824//catalytic activity;GO:0004017//adenylate kinase activity;GO:0016301//kinase activity;GO:0016740//transferase activity;GO:0016772//transferase activity, transferring phosphorus-containing groups;GO:0016776//phosphotransferase activity, phosphate group as acceptor;GO:0019205//nucleobase-containing compound kinase activity;GO:0050145//nucleoside monophospha…	ko00730(Thiamine metabolism);ko00230(Purine metabolism)
Zjn_sc00028.1.g02460.1.sm.mkhc	down	-2.0605	0.0476796	down	-2.57557	0.0255778	down	-3.31689	0.00716578	Zjn_sc00028.1	1754306	1758140	+	1544	Zjn_sc00028.1.g02460.1.sm.mkhc	-	-	3I53M	S	-	TVU50878.1 hypothetical protein EJB05_02272, partial [Eragrostis curvula]	-	-	-	-
Zjn_sc00022.1.g05240.1.sm.mkhc	up	1.92972	0.000125838	up	1.37561	0.00793847	up	1.80465	0.0020451	Zjn_sc00022.1	2151730	2155895	-	1406	Zjn_sc00022.1.g05240.1.sm.mkhc	-	K14315	3I798	S	-	TVU28015.1 hypothetical protein EJB05_19522, partial [Eragrostis curvula]	-	-	-	ko03013(Nucleocytoplasmic transport)
Zjn_sc00021.1.g02000.1.sm.mkhc	down	-Inf	3.03232e-08	down	-2.60723	0.00537361	down	-1.99619	0.0334928	Zjn_sc00021.1	2011586	2012843	-	1167	Zjn_sc00021.1.g02000.1.sm.mkhc	GO:0000302;GO:0001101;GO:0006950;GO:0006979;GO:0007154;GO:0008150;GO:0009267;GO:0009605;GO:0009987;GO:0009991;GO:0010033;GO:0010035;GO:0010038;GO:0010039;GO:0031667;GO:0031668;GO:0031669;GO:0033554;GO:0033993;GO:0034599;GO:0034614;GO:0035690;GO:0042221;GO:0042493;GO:0042594;GO:0050896;GO:0051365;GO:0051716;GO:0070542;GO:0070887;GO:0071229;GO:0071241;GO:0071248;GO:0071281;GO:0071310;GO:0071396;GO:…	K05933	3IBIP	Q	sp|Q9ZUN4|ACCO1_ARATH 1-aminocyclopropane-1-carboxylate oxidase 1 OS=Arabidopsis thaliana OX=3702 GN=ACO1 PE=2 SV=1	TVU34221.1 hypothetical protein EJB05_16052, partial [Eragrostis curvula]	GO:0000302//response to reactive oxygen species;GO:0001101//response to acid chemical;GO:0006950//response to stress;GO:0006979//response to oxidative stress;GO:0007154//cell communication;GO:0008150//biological_process;GO:0009267//cellular response to starvation;GO:0009605//response to external stimulus;GO:0009987//cellular process;GO:0009991//response to extracellular stimulus;GO:0010033//respo…	-	-	ko00270(Cysteine and methionine metabolism)
Zjn_sc00016.1.g06140.1.am.mk	down	-2.90171	5.99862e-06	down	-1.64849	0.00472748	down	-1.67806	0.0252538	Zjn_sc00016.1	3582022	3586768	-	1593	Zjn_sc00016.1.g06140.1.am.mk	-	-	3MB19	S	sp|Q41050|OEP16_PEA Outer envelope pore protein 16, chloroplastic OS=Pisum sativum OX=3888 GN=OEP16 PE=1 SV=1	TVU18296.1 hypothetical protein EJB05_34385 [Eragrostis curvula]	-	-	-	-
Zjn_sc00011.1.g06990.1.am.mk	down	-4.79843	6.07918e-08	down	-1.5195	0.025031	down	-4.44781	2.6841e-05	Zjn_sc00011.1	3532426	3537935	+	1965	Zjn_sc00011.1.g06990.1.am.mk	-	-	-	-	-	-	-	-	-	-
Zjn_sc00065.1.g00810.1.am.mkhc	down	-4.36353	4.97738e-06	down	-2.38919	0.00177689	down	-3.98569	0.000579921	Zjn_sc00065.1	518032	521892	+	1563	Zjn_sc00065.1.g00810.1.am.mkhc	-	K17470	3IFQP	P	sp|Q9FEP7|SUT13_ARATH Sulfate transporter 1.3 OS=Arabidopsis thaliana OX=3702 GN=SULTR1;3 PE=2 SV=1	TVU45887.1 hypothetical protein EJB05_05395, partial [Eragrostis curvula]	-	-	-	-
Zjn_sc00105.1.g01770.1.sm.mkhc	down	-2.46548	0.000328915	up	2.26069	0.00499092	up	1.78222	0.027701	Zjn_sc00105.1	882502	887277	-	1349	Zjn_sc00105.1.g01770.1.sm.mkhc	GO:0001101;GO:0001678;GO:0003674;GO:0003700;GO:0005488;GO:0005515;GO:0005575;GO:0005622;GO:0005623;GO:0005634;GO:0006355;GO:0008150;GO:0009719;GO:0009725;GO:0009737;GO:0009743;GO:0009746;GO:0009749;GO:0009889;GO:0009987;GO:0010033;GO:0010468;GO:0010556;GO:0019219;GO:0019222;GO:0019725;GO:0031323;GO:0031326;GO:0032870;GO:0033500;GO:0033993;GO:0034284;GO:0042221;GO:0042592;GO:0042593;GO:0042802;GO:…	-	3I3YT	K	sp|Q99090|CPRF2_PETCR Light-inducible protein CPRF2 OS=Petroselinum crispum OX=4043 GN=CPRF2 PE=2 SV=2	TVU49246.1 hypothetical protein EJB05_00545 [Eragrostis curvula]	GO:0001101//response to acid chemical;GO:0001678//cellular glucose homeostasis;GO:0006355//regulation of transcription, DNA-templated;GO:0008150//biological_process;GO:0009719//response to endogenous stimulus;GO:0009725//response to hormone;GO:0009737//response to abscisic acid;GO:0009743//response to carbohydrate;GO:0009746//response to hexose;GO:0009749//response to glucose;GO:0009889//regulati…	GO:0005575//cellular_component;GO:0005622//intracellular anatomical structure;GO:0005623//obsolete cell;GO:0005634//nucleus;GO:0043226//organelle;GO:0043227//membrane-bounded organelle;GO:0043229//intracellular organelle;GO:0043231//intracellular membrane-bounded organelle;GO:0044424//obsolete intracellular part;GO:0044464//obsolete cell part;	GO:0003674//molecular_function;GO:0003700//DNA-binding transcription factor activity;GO:0005488//binding;GO:0005515//protein binding;GO:0042802//identical protein binding;GO:0046982//protein heterodimerization activity;GO:0046983//protein dimerization activity;GO:0140110//transcription regulator activity;	-
Zjn_sc00102.1.g00170.1.sm.mkhc	down	-2.32034	1.38285e-07	down	-1.36298	0.00147753	down	-2.79902	3.94715e-09	Zjn_sc00102.1	120129	123114	+	1461	Zjn_sc00102.1.g00170.1.sm.mkhc	GO:0000003;GO:0003674;GO:0003700;GO:0005575;GO:0005911;GO:0006355;GO:0008150;GO:0009506;GO:0009566;GO:0009567;GO:0009889;GO:0010468;GO:0010556;GO:0019219;GO:0019222;GO:0019953;GO:0022414;GO:0030054;GO:0031323;GO:0031326;GO:0044703;GO:0050789;GO:0050794;GO:0051171;GO:0051252;GO:0051704;GO:0055044;GO:0060255;GO:0065007;GO:0080090;GO:0140110;GO:1903506;GO:2000112;GO:2001141	-	3I3TG	K	sp|Q8GZ38|UNE10_ARATH Transcription factor UNE10 OS=Arabidopsis thaliana OX=3702 GN=UNE10 PE=2 SV=1	XP_004983681.1 transcription factor UNE10 isoform X1 [Setaria italica] &gt;RCV43836.1 hypothetical protein SETIT_9G325700v2 [Setaria italica]	GO:0000003//reproduction;GO:0006355//regulation of transcription, DNA-templated;GO:0008150//biological_process;GO:0009566//fertilization;GO:0009567//double fertilization forming a zygote and endosperm;GO:0009889//regulation of biosynthetic process;GO:0010468//regulation of gene expression;GO:0010556//regulation of macromolecule biosynthetic process;GO:0019219//regulation of nucleobase-containing …	GO:0005575//cellular_component;GO:0005911//cell-cell junction;GO:0009506//plasmodesma;GO:0030054//cell junction;GO:0055044//symplast;	GO:0003674//molecular_function;GO:0003700//DNA-binding transcription factor activity;GO:0140110//transcription regulator activity;	-
Zjn_sc00029.1.g05620.1.sm.mkhc	up	2.97765	3.77853e-10	up	1.55078	0.00116104	up	2.5962	6.67155e-07	Zjn_sc00029.1	2501535	2507437	+	1293	Zjn_sc00029.1.g05620.1.sm.mkhc	GO:0001101;GO:0003674;GO:0005198;GO:0005575;GO:0005622;GO:0005623;GO:0005634;GO:0005635;GO:0005643;GO:0006355;GO:0006403;GO:0006405;GO:0006406;GO:0006606;GO:0006611;GO:0006810;GO:0006886;GO:0006913;GO:0008104;GO:0008150;GO:0008152;GO:0009719;GO:0009725;GO:0009737;GO:0009889;GO:0009891;GO:0009893;GO:0010033;GO:0010467;GO:0010468;GO:0010556;GO:0010557;GO:0010604;GO:0010628;GO:0012505;GO:0015031;GO:…	K14304	3IE1R	UY	sp|Q8RXH2|NUP85_ARATH Nuclear pore complex protein NUP85 OS=Arabidopsis thaliana OX=3702 GN=NUP85 PE=1 SV=1	TVU35135.1 hypothetical protein EJB05_17006 [Eragrostis curvula]	GO:0001101//response to acid chemical;GO:0006355//regulation of transcription, DNA-templated;GO:0006403//RNA localization;GO:0006405//RNA export from nucleus;GO:0006406//mRNA export from nucleus;GO:0006606//protein import into nucleus;GO:0006611//protein export from nucleus;GO:0006810//transport;GO:0006886//intracellular protein transport;GO:0006913//nucleocytoplasmic transport;GO:0008104//protei…	GO:0005575//cellular_component;GO:0005622//intracellular anatomical structure;GO:0005623//obsolete cell;GO:0005634//nucleus;GO:0005635//nuclear envelope;GO:0005643//nuclear pore;GO:0012505//endomembrane system;GO:0031080//nuclear pore outer ring;GO:0031967//organelle envelope;GO:0031975//envelope;GO:0032991//protein-containing complex;GO:0043226//organelle;GO:0043227//membrane-bounded organelle;G…	GO:0003674//molecular_function;GO:0005198//structural molecule activity;GO:0017056//structural constituent of nuclear pore;	ko03013(Nucleocytoplasmic transport)
Zjn_sc00012.1.g09640.1.am.mk	down	-1.25161	0.00383967	down	-1.91057	6.61329e-05	down	-3.47589	2.25649e-10	Zjn_sc00012.1	4295884	4296942	+	852	Zjn_sc00012.1.g09640.1.am.mk	GO:0003674;GO:0003824;GO:0003993;GO:0005575;GO:0005622;GO:0005623;GO:0005737;GO:0006091;GO:0006793;GO:0006796;GO:0006807;GO:0008150;GO:0008152;GO:0009507;GO:0009534;GO:0009535;GO:0009536;GO:0009579;GO:0009765;GO:0009987;GO:0010206;GO:0015979;GO:0016020;GO:0016311;GO:0016787;GO:0016788;GO:0016791;GO:0019538;GO:0019684;GO:0030091;GO:0031976;GO:0031977;GO:0031984;GO:0034357;GO:0042578;GO:0042651;GO:…	-	3I939	S	sp|A2Y4G9|U603_ORYSI UPF0603 protein OsI_019212, chloroplastic OS=Oryza sativa subsp. indica OX=39946 GN=OsI_19898 PE=3 SV=2	TVU19306.1 hypothetical protein EJB05_35447, partial [Eragrostis curvula]	GO:0006091//generation of precursor metabolites and energy;GO:0006793//phosphorus metabolic process;GO:0006796//phosphate-containing compound metabolic process;GO:0006807//nitrogen compound metabolic process;GO:0008150//biological_process;GO:0008152//metabolic process;GO:0009765//photosynthesis, light harvesting;GO:0009987//cellular process;GO:0010206//photosystem II repair;GO:0015979//photosynth…	GO:0005575//cellular_component;GO:0005622//intracellular anatomical structure;GO:0005623//obsolete cell;GO:0005737//cytoplasm;GO:0009507//chloroplast;GO:0009534//chloroplast thylakoid;GO:0009535//chloroplast thylakoid membrane;GO:0009536//plastid;GO:0009579//thylakoid;GO:0016020//membrane;GO:0031976//plastid thylakoid;GO:0031977//thylakoid lumen;GO:0031984//organelle subcompartment;GO:0034357//ph…	GO:0003674//molecular_function;GO:0003824//catalytic activity;GO:0003993//acid phosphatase activity;GO:0016787//hydrolase activity;GO:0016788//hydrolase activity, acting on ester bonds;GO:0016791//phosphatase activity;GO:0042578//phosphoric ester hydrolase activity;	-
Zjn_sc00112.1.g00560.1.sm.mkhc	up	2.44329	6.72982e-08	up	1.08126	0.015556	up	1.78099	0.000205038	Zjn_sc00112.1	397286	401995	-	1443	Zjn_sc00112.1.g00560.1.sm.mkhc	GO:0005575;GO:0005622;GO:0005623;GO:0005634;GO:0005730;GO:0031974;GO:0031981;GO:0043226;GO:0043227;GO:0043228;GO:0043229;GO:0043231;GO:0043232;GO:0043233;GO:0044422;GO:0044424;GO:0044428;GO:0044446;GO:0044464;GO:0070013	K11294	3IAPW	A	sp|Q7XTT4|NUCL2_ORYSJ Nucleolin 2 OS=Oryza sativa subsp. japonica OX=39947 GN=Os04g0620700 PE=2 SV=2	XP_004972658.1 nucleolin 1 [Setaria italica] &gt;RCV29727.1 hypothetical protein SETIT_6G035600v2 [Setaria italica]	-	GO:0005575//cellular_component;GO:0005622//intracellular anatomical structure;GO:0005623//obsolete cell;GO:0005634//nucleus;GO:0005730//nucleolus;GO:0031974//membrane-enclosed lumen;GO:0031981//nuclear lumen;GO:0043226//organelle;GO:0043227//membrane-bounded organelle;GO:0043228//non-membrane-bounded organelle;GO:0043229//intracellular organelle;GO:0043231//intracellular membrane-bounded organell…	-	-
Zjn_sc00091.1.g01290.1.am.mk	up	2.10075	0.000284992	up	2.22513	0.00111296	up	2.55603	8.64169e-05	Zjn_sc00091.1	975295	976148	-	459	Zjn_sc00091.1.g01290.1.am.mk	-	-	-	-	-	-	-	-	-	-
Zjn_sc00053.1.g02370.1.sm.mkhc	down	-1.86947	1.37365e-05	down	-1.11439	0.00797855	down	-1.88094	5.48736e-05	Zjn_sc00053.1	1387635	1391230	-	324	Zjn_sc00053.1.g02370.1.sm.mkhc	GO:0001101;GO:0003674;GO:0003700;GO:0005575;GO:0005622;GO:0005623;GO:0005634;GO:0006355;GO:0008150;GO:0009719;GO:0009723;GO:0009725;GO:0009739;GO:0009743;GO:0009744;GO:0009889;GO:0009890;GO:0009892;GO:0010033;GO:0010468;GO:0010556;GO:0010558;GO:0010605;GO:0010629;GO:0019219;GO:0019222;GO:0031323;GO:0031324;GO:0031326;GO:0031327;GO:0033993;GO:0034285;GO:0042221;GO:0043226;GO:0043227;GO:0043229;GO:…	-	3IAEZ	K	sp|Q7XC57|MYBS3_ORYSJ Transcription factor MYBS3 OS=Oryza sativa subsp. japonica OX=39947 GN=MYBS3 PE=2 SV=1	EAY79518.1 hypothetical protein OsI_34646 [Oryza sativa Indica Group]	GO:0001101//response to acid chemical;GO:0006355//regulation of transcription, DNA-templated;GO:0008150//biological_process;GO:0009719//response to endogenous stimulus;GO:0009723//response to ethylene;GO:0009725//response to hormone;GO:0009739//response to gibberellin;GO:0009743//response to carbohydrate;GO:0009744//response to sucrose;GO:0009889//regulation of biosynthetic process;GO:0009890//ne…	GO:0005575//cellular_component;GO:0005622//intracellular anatomical structure;GO:0005623//obsolete cell;GO:0005634//nucleus;GO:0043226//organelle;GO:0043227//membrane-bounded organelle;GO:0043229//intracellular organelle;GO:0043231//intracellular membrane-bounded organelle;GO:0044424//obsolete intracellular part;GO:0044464//obsolete cell part;	GO:0003674//molecular_function;GO:0003700//DNA-binding transcription factor activity;GO:0140110//transcription regulator activity;	-
Zjn_sc00003.1.g14250.1.am.mk	down	-1.51771	0.00096429	down	-1.22258	0.00730544	down	-1.2641	0.00858485	Zjn_sc00003.1	6222492	6225182	-	1476	Zjn_sc00003.1.g14250.1.am.mk	GO:0003674;GO:0003700;GO:0005575;GO:0005622;GO:0005623;GO:0005634;GO:0005737;GO:0005829;GO:0005911;GO:0006355;GO:0008150;GO:0009506;GO:0009889;GO:0010468;GO:0010556;GO:0019219;GO:0019222;GO:0030054;GO:0031323;GO:0031326;GO:0043226;GO:0043227;GO:0043229;GO:0043231;GO:0044424;GO:0044444;GO:0044464;GO:0050789;GO:0050794;GO:0051171;GO:0051252;GO:0055044;GO:0060255;GO:0065007;GO:0080090;GO:0140110;GO:…	-	3I4SW	K	sp|Q38897|BEL1_ARATH Homeobox protein BEL1 homolog OS=Arabidopsis thaliana OX=3702 GN=BEL1 PE=1 SV=2	TVU48556.1 hypothetical protein EJB05_08197 [Eragrostis curvula]	GO:0006355//regulation of transcription, DNA-templated;GO:0008150//biological_process;GO:0009889//regulation of biosynthetic process;GO:0010468//regulation of gene expression;GO:0010556//regulation of macromolecule biosynthetic process;GO:0019219//regulation of nucleobase-containing compound metabolic process;GO:0019222//regulation of metabolic process;GO:0031323//regulation of cellular metabolic…	GO:0005575//cellular_component;GO:0005622//intracellular anatomical structure;GO:0005623//obsolete cell;GO:0005634//nucleus;GO:0005737//cytoplasm;GO:0005829//cytosol;GO:0005911//cell-cell junction;GO:0009506//plasmodesma;GO:0030054//cell junction;GO:0043226//organelle;GO:0043227//membrane-bounded organelle;GO:0043229//intracellular organelle;GO:0043231//intracellular membrane-bounded organelle;GO…	GO:0003674//molecular_function;GO:0003700//DNA-binding transcription factor activity;GO:0140110//transcription regulator activity;	-
Zjn_sc00024.1.g02230.1.am.mkhc	up	1.07652	0.0232948	up	1.03391	0.0318744	up	1.47449	0.000808254	Zjn_sc00024.1	2309402	2314589	-	4434	Zjn_sc00024.1.g02230.1.am.mkhc	GO:0003674;GO:0003700;GO:0005488;GO:0005515;GO:0005575;GO:0005622;GO:0005623;GO:0005634;GO:0006355;GO:0007154;GO:0007165;GO:0008150;GO:0009719;GO:0009725;GO:0009733;GO:0009734;GO:0009755;GO:0009889;GO:0009987;GO:0010033;GO:0010468;GO:0010556;GO:0019219;GO:0019222;GO:0023052;GO:0031323;GO:0031326;GO:0032870;GO:0042221;GO:0042802;GO:0043226;GO:0043227;GO:0043229;GO:0043231;GO:0044424;GO:0044464;GO:…	K14484	3INRC	K	sp|Q6AT10|IAA15_ORYSJ Auxin-responsive protein IAA15 OS=Oryza sativa subsp. japonica OX=39947 GN=IAA15 PE=2 SV=1	OEL19014.1 Auxin-responsive protein IAA15 [Dichanthelium oligosanthes]	GO:0006355//regulation of transcription, DNA-templated;GO:0007154//cell communication;GO:0007165//signal transduction;GO:0008150//biological_process;GO:0009719//response to endogenous stimulus;GO:0009725//response to hormone;GO:0009733//response to auxin;GO:0009734//auxin-activated signaling pathway;GO:0009755//hormone-mediated signaling pathway;GO:0009889//regulation of biosynthetic process;GO:0…	GO:0005575//cellular_component;GO:0005622//intracellular anatomical structure;GO:0005623//obsolete cell;GO:0005634//nucleus;GO:0043226//organelle;GO:0043227//membrane-bounded organelle;GO:0043229//intracellular organelle;GO:0043231//intracellular membrane-bounded organelle;GO:0044424//obsolete intracellular part;GO:0044464//obsolete cell part;	GO:0003674//molecular_function;GO:0003700//DNA-binding transcription factor activity;GO:0005488//binding;GO:0005515//protein binding;GO:0042802//identical protein binding;GO:0140110//transcription regulator activity;	ko04075(Plant hormone signal transduction)
Zjn_sc00002.1.g14700.1.sm.mk	down	-5.3208	0.0017477	down	-3.5609	0.0159029	down	-5.52545	0.0012211	Zjn_sc00002.1	6820769	6823540	+	1848	Zjn_sc00002.1.g14700.1.sm.mk	GO:0000272;GO:0001101;GO:0003674;GO:0003824;GO:0004553;GO:0005575;GO:0005622;GO:0005623;GO:0005634;GO:0005737;GO:0005829;GO:0005975;GO:0005976;GO:0005982;GO:0005983;GO:0006073;GO:0006950;GO:0008150;GO:0008152;GO:0009056;GO:0009057;GO:0009251;GO:0009414;GO:0009415;GO:0009628;GO:0009987;GO:0010035;GO:0016052;GO:0016160;GO:0016161;GO:0016787;GO:0016798;GO:0042221;GO:0043170;GO:0043226;GO:0043227;GO:…	K01177	3IBH0	G	sp|Q10RZ1|BAMY2_ORYSJ Beta-amylase 2, chloroplastic OS=Oryza sativa subsp. japonica OX=39947 GN=BAMY2 PE=1 SV=1	TVU48409.1 hypothetical protein EJB05_08045 [Eragrostis curvula]	GO:0000272//polysaccharide catabolic process;GO:0001101//response to acid chemical;GO:0005975//carbohydrate metabolic process;GO:0005976//polysaccharide metabolic process;GO:0005982//starch metabolic process;GO:0005983//starch catabolic process;GO:0006073//cellular glucan metabolic process;GO:0006950//response to stress;GO:0008150//biological_process;GO:0008152//metabolic process;GO:0009056//cata…	GO:0005575//cellular_component;GO:0005622//intracellular anatomical structure;GO:0005623//obsolete cell;GO:0005634//nucleus;GO:0005737//cytoplasm;GO:0005829//cytosol;GO:0043226//organelle;GO:0043227//membrane-bounded organelle;GO:0043229//intracellular organelle;GO:0043231//intracellular membrane-bounded organelle;GO:0044424//obsolete intracellular part;GO:0044444//obsolete cytoplasmic part;GO:00…	GO:0003674//molecular_function;GO:0003824//catalytic activity;GO:0004553//hydrolase activity, hydrolyzing O-glycosyl compounds;GO:0016160//amylase activity;GO:0016161//beta-amylase activity;GO:0016787//hydrolase activity;GO:0016798//hydrolase activity, acting on glycosyl bonds;	ko00500(Starch and sucrose metabolism)
Zjn_sc00034.1.g05660.1.sm.mk	down	-3.26172	7.51236e-10	down	-1.58501	0.00119246	down	-1.61716	0.00627308	Zjn_sc00034.1	2347729	2349075	-	1248	Zjn_sc00034.1.g05660.1.sm.mk	-	K14638	3I68F	E	sp|Q0WP01|PTR9_ARATH Protein NRT1/ PTR FAMILY 5.10 OS=Arabidopsis thaliana OX=3702 GN=NPF5.10 PE=2 SV=1	TVU36354.1 hypothetical protein EJB05_18286, partial [Eragrostis curvula]	-	-	-	-
Zjn_sc00081.1.g00030.1.am.mk	up	1.74893	0.00227828	up	1.31319	0.02231	up	1.71019	0.00779213	Zjn_sc00081.1	22457	27847	+	1113	Zjn_sc00081.1.g00030.1.am.mk	-	-	3M3NM	T	sp|Q2QZF1|PIK6_ORYSJ Disease resistance protein PIK6-NP OS=Oryza sativa subsp. japonica OX=39947 GN=PIK6-NP PE=2 SV=1	TVU06444.1 hypothetical protein EJB05_49661, partial [Eragrostis curvula]	-	-	-	-
Zjn_sc00012.1.g10530.1.am.mkhc	up	1.40713	0.00209212	up	1.49484	0.0066737	up	1.13016	0.0298497	Zjn_sc00012.1	4779115	4783514	+	1173	Zjn_sc00012.1.g10530.1.am.mkhc	GO:0006810;GO:0006928;GO:0007017;GO:0007018;GO:0008088;GO:0008089;GO:0008150;GO:0009605;GO:0009606;GO:0009628;GO:0009629;GO:0009630;GO:0009987;GO:0010970;GO:0016192;GO:0030705;GO:0046907;GO:0047496;GO:0048489;GO:0048490;GO:0050896;GO:0051179;GO:0051234;GO:0051640;GO:0051641;GO:0051648;GO:0051649;GO:0051650;GO:0051656;GO:0072384;GO:0097479;GO:0097480;GO:0098930;GO:0099003;GO:0099111;GO:0099514;GO:…	K12398	3IAWD	U	sp|F4I562|AP3M_ARATH AP-3 complex subunit mu OS=Arabidopsis thaliana OX=3702 GN=AP3M PE=1 SV=1	TVU19204.1 hypothetical protein EJB05_35341 [Eragrostis curvula]	GO:0006810//transport;GO:0006928//movement of cell or subcellular component;GO:0007017//microtubule-based process;GO:0007018//microtubule-based movement;GO:0008088//axo-dendritic transport;GO:0008089//anterograde axonal transport;GO:0008150//biological_process;GO:0009605//response to external stimulus;GO:0009606//tropism;GO:0009628//response to abiotic stimulus;GO:0009629//response to gravity;GO:…	-	-	-
Zjn_sc00016.1.g00880.1.am.mk	down	-3.52595	0.000253856	down	-1.65488	0.0225777	down	-2.01285	0.0183703	Zjn_sc00016.1	675039	675545	+	507	Zjn_sc00016.1.g00880.1.am.mk	-	-	-	-	-	CAB3465503.1 unnamed protein product [Digitaria exilis]	-	-	-	-
Zjn_sc00001.1.g07980.1.sm.mkhc	up	1.71068	0.00049618	up	1.36275	0.00712261	up	2.07872	0.0406691	Zjn_sc00001.1	3742336	3745419	-	1620	Zjn_sc00001.1.g07980.1.sm.mkhc	-	-	3I4YV	T	sp|Q0D5R3|CRK6_ORYSJ Cysteine-rich receptor-like protein kinase 6 OS=Oryza sativa subsp. japonica OX=39947 GN=CRK6 PE=1 SV=1	TVU38759.1 hypothetical protein EJB05_12145, partial [Eragrostis curvula]	-	-	-	-
Zjn_sc00002.1.g14530.1.am.mk	down	-1.51176	0.00623179	down	-2.54	1.94848e-05	down	-1.64071	0.0138149	Zjn_sc00002.1	6723029	6725221	-	1296	Zjn_sc00002.1.g14530.1.am.mk	-	-	-	-	-	TVU48407.1 hypothetical protein EJB05_08043, partial [Eragrostis curvula]	-	-	-	-
Zjn_sc00007.1.g06670.1.am.mk	down	-4.12763	3.56295e-10	down	-2.14254	0.00194462	down	-4.47659	5.45408e-08	Zjn_sc00007.1	2950403	2953541	-	1068	Zjn_sc00007.1.g06670.1.am.mk	-	-	-	-	-	-	-	-	-	-
Zjn_sc00012.1.g07510.1.am.mk	down	-3.05204	3.78543e-07	down	-2.18132	0.000205709	down	-2.16518	0.000121024	Zjn_sc00012.1	3135597	3140057	-	1005	Zjn_sc00012.1.g07510.1.am.mk	-	-	3ICD2	S	sp|Q9ZVI6|LOR8_ARATH Protein LURP-one-related 8 OS=Arabidopsis thaliana OX=3702 GN=At2g38640 PE=2 SV=1	XP_039800506.1 protein LURP-one-related 8-like [Panicum virgatum] &gt;KAG2618533.1 hypothetical protein PVAP13_3NG079638 [Panicum virgatum]	-	-	-	-
Zjn_sc00006.1.g02710.1.sm.mk	down	-2.55886	4.58131e-05	down	-2.15872	0.000379138	down	-2.01165	0.00537585	Zjn_sc00006.1	1227777	1228502	-	726	Zjn_sc00006.1.g02710.1.sm.mk	-	-	-	-	-	-	-	-	-	-
Zjn_sc00143.1.g00560.1.sm.mk	down	-4.33267	5.93697e-14	down	-1.64319	0.000192992	down	-4.48162	8.74389e-15	Zjn_sc00143.1	286566	288712	+	1851	Zjn_sc00143.1.g00560.1.sm.mk	GO:0003674;GO:0003824;GO:0004176;GO:0005575;GO:0005622;GO:0005623;GO:0005737;GO:0006091;GO:0006508;GO:0006807;GO:0006996;GO:0008150;GO:0008152;GO:0008233;GO:0008237;GO:0009056;GO:0009057;GO:0009314;GO:0009416;GO:0009507;GO:0009526;GO:0009534;GO:0009535;GO:0009536;GO:0009579;GO:0009628;GO:0009642;GO:0009644;GO:0009657;GO:0009668;GO:0009765;GO:0009892;GO:0009941;GO:0009987;GO:0010027;GO:0010109;GO:…	K03798	3I3R4	O	sp|Q67WJ2|FTSH6_ORYSJ ATP-dependent zinc metalloprotease FTSH 6, chloroplastic OS=Oryza sativa subsp. japonica OX=39947 GN=FTSH6 PE=3 SV=1	TVU11941.1 hypothetical protein EJB05_45552, partial [Eragrostis curvula]	GO:0006091//generation of precursor metabolites and energy;GO:0006508//proteolysis;GO:0006807//nitrogen compound metabolic process;GO:0006996//organelle organization;GO:0008150//biological_process;GO:0008152//metabolic process;GO:0009056//catabolic process;GO:0009057//macromolecule catabolic process;GO:0009314//response to radiation;GO:0009416//response to light stimulus;GO:0009628//response to a…	GO:0005575//cellular_component;GO:0005622//intracellular anatomical structure;GO:0005623//obsolete cell;GO:0005737//cytoplasm;GO:0009507//chloroplast;GO:0009526//plastid envelope;GO:0009534//chloroplast thylakoid;GO:0009535//chloroplast thylakoid membrane;GO:0009536//plastid;GO:0009579//thylakoid;GO:0009941//chloroplast envelope;GO:0016020//membrane;GO:0031967//organelle envelope;GO:0031975//enve…	GO:0003674//molecular_function;GO:0003824//catalytic activity;GO:0004176//ATP-dependent peptidase activity;GO:0008233//peptidase activity;GO:0008237//metallopeptidase activity;GO:0016462//pyrophosphatase activity;GO:0016787//hydrolase activity;GO:0016817//hydrolase activity, acting on acid anhydrides;GO:0016818//hydrolase activity, acting on acid anhydrides, in phosphorus-containing anhydrides;GO…	-
Zjn_sc00022.1.g02340.1.am.mkhc	down	-4.13451	1.77538e-15	down	-1.896	3.68557e-05	down	-2.81406	1.47745e-07	Zjn_sc00022.1	1012918	1019697	-	3425	Zjn_sc00022.1.g02340.1.am.mkhc	-	-	-	-	-	VAI60498.1 unnamed protein product [Triticum turgidum subsp. durum]	-	-	-	-
Zjn_sc00047.1.g01120.1.am.mk	up	2.15013	4.14516e-05	up	1.62202	0.0145454	up	3.60422	5.71927e-05	Zjn_sc00047.1	562655	564139	+	837	Zjn_sc00047.1.g01120.1.am.mk	-	K10418	3IIVG	Z	-	TVU32623.1 hypothetical protein EJB05_24363, partial [Eragrostis curvula]	-	-	-	-
Zjn_sc00004.1.g08920.1.sm.mk	down	-1.32479	0.011276	down	-2.40132	0.000153427	down	-4.25132	3.24612e-08	Zjn_sc00004.1	3867642	3869225	-	1155	Zjn_sc00004.1.g08920.1.sm.mk	-	K00855	3IPK0	TZ	sp|P26302|KPPR_WHEAT Phosphoribulokinase, chloroplastic OS=Triticum aestivum OX=4565 PE=2 SV=1	OEL23140.1 Phosphoribulokinase, chloroplastic [Dichanthelium oligosanthes]	-	-	-	ko00710(Carbon fixation in photosynthetic organisms)
Zjn_sc00097.1.g01490.1.am.mk	down	-5.08694	0.00375248	down	-5.19792	0.00469636	down	-Inf	0.0122511	Zjn_sc00097.1	900200	901238	-	792	Zjn_sc00097.1.g01490.1.am.mk	-	K01674	3I2KH	P	sp|Q8L817|ATCA7_ARATH Alpha carbonic anhydrase 7 OS=Arabidopsis thaliana OX=3702 GN=ACA7 PE=2 SV=1	TVU50908.1 hypothetical protein EJB05_02305, partial [Eragrostis curvula]	-	-	-	ko00910(Nitrogen metabolism)
Zjn_sc00086.1.g00200.1.am.mkhc	down	-2.97627	2.87781e-07	down	-1.26973	0.00409931	down	-2.05881	0.000141103	Zjn_sc00086.1	85011	86338	+	1224	Zjn_sc00086.1.g00200.1.am.mkhc	-	-	3IHDZ	S	-	TVU32262.1 hypothetical protein EJB05_23986 [Eragrostis curvula]	-	-	-	-
Zjn_sc00022.1.g04410.1.sm.mkhc	down	-1.73101	0.000554435	down	-1.51344	0.0054358	down	-4.86692	6.57295e-12	Zjn_sc00022.1	1813996	1817097	-	2343	Zjn_sc00022.1.g04410.1.sm.mkhc	GO:0005575;GO:0005622;GO:0005623;GO:0005737;GO:0009507;GO:0009536;GO:0043226;GO:0043227;GO:0043229;GO:0043231;GO:0044424;GO:0044444;GO:0044464	K00855	3I8PT	TZ	sp|P26302|KPPR_WHEAT Phosphoribulokinase, chloroplastic OS=Triticum aestivum OX=4565 PE=2 SV=1	RLM80932.1 phosphoribulokinase, chloroplastic [Panicum miliaceum]	-	GO:0005575//cellular_component;GO:0005622//intracellular anatomical structure;GO:0005623//obsolete cell;GO:0005737//cytoplasm;GO:0009507//chloroplast;GO:0009536//plastid;GO:0043226//organelle;GO:0043227//membrane-bounded organelle;GO:0043229//intracellular organelle;GO:0043231//intracellular membrane-bounded organelle;GO:0044424//obsolete intracellular part;GO:0044444//obsolete cytoplasmic part;G…	-	ko00710(Carbon fixation in photosynthetic organisms)
Zjn_sc00014.1.g08060.1.am.mkhc	up	2.71941	3.8383e-07	up	1.71764	0.00267023	up	2.78254	5.89165e-06	Zjn_sc00014.1	3655191	3659261	+	759	Zjn_sc00014.1.g08060.1.am.mkhc	GO:0000184;GO:0000381;GO:0000956;GO:0003674;GO:0003676;GO:0003723;GO:0003729;GO:0005488;GO:0005575;GO:0005622;GO:0005623;GO:0005634;GO:0006139;GO:0006401;GO:0006402;GO:0006725;GO:0006807;GO:0008150;GO:0008152;GO:0009056;GO:0009057;GO:0009892;GO:0009987;GO:0010468;GO:0010605;GO:0010629;GO:0016070;GO:0016071;GO:0019219;GO:0019222;GO:0019439;GO:0031323;GO:0032991;GO:0034641;GO:0034655;GO:0035145;GO:…	K12876	3I9R7	A	sp|Q6ATR0|Y14B_ORYSJ RNA-binding protein Y14B OS=Oryza sativa subsp. japonica OX=39947 GN=Y14B PE=1 SV=1	TVU44477.1 hypothetical protein EJB05_03920, partial [Eragrostis curvula]	GO:0000184//nuclear-transcribed mRNA catabolic process, nonsense-mediated decay;GO:0000381//regulation of alternative mRNA splicing, via spliceosome;GO:0000956//nuclear-transcribed mRNA catabolic process;GO:0006139//nucleobase-containing compound metabolic process;GO:0006401//RNA catabolic process;GO:0006402//mRNA catabolic process;GO:0006725//cellular aromatic compound metabolic process;GO:00068…	GO:0005575//cellular_component;GO:0005622//intracellular anatomical structure;GO:0005623//obsolete cell;GO:0005634//nucleus;GO:0032991//protein-containing complex;GO:0035145//exon-exon junction complex;GO:0043226//organelle;GO:0043227//membrane-bounded organelle;GO:0043229//intracellular organelle;GO:0043231//intracellular membrane-bounded organelle;GO:0044422//obsolete organelle part;GO:0044424/…	GO:0003674//molecular_function;GO:0003676//nucleic acid binding;GO:0003723//RNA binding;GO:0003729//mRNA binding;GO:0005488//binding;GO:0097159//organic cyclic compound binding;GO:1901363//heterocyclic compound binding;	ko03040(Spliceosome);ko03015(mRNA surveillance pathway);ko03013(Nucleocytoplasmic transport)
Zjn_sc06271.1.g00010.1.sm.mk	down	-4.34018	0.000856628	down	-3.98351	0.0014479	down	-2.31609	0.03295	Zjn_sc06271.1	204	899	-	696	Zjn_sc06271.1.g00010.1.sm.mk	GO:0000041;GO:0003674;GO:0005215;GO:0005385;GO:0005575;GO:0005623;GO:0005886;GO:0006810;GO:0006811;GO:0006812;GO:0006829;GO:0008150;GO:0008324;GO:0015075;GO:0015318;GO:0016020;GO:0022857;GO:0022890;GO:0030001;GO:0034220;GO:0044464;GO:0046873;GO:0046915;GO:0051179;GO:0051234;GO:0055085;GO:0070838;GO:0071577;GO:0071944;GO:0072509;GO:0072511;GO:0098655;GO:0098660;GO:0098662	K14709	3I4ZG	P	sp|A3BI11|ZIP8_ORYSJ Zinc transporter 8 OS=Oryza sativa subsp. japonica OX=39947 GN=ZIP8 PE=2 SV=1	TVU02030.1 hypothetical protein EJB05_52494, partial [Eragrostis curvula]	GO:0000041//transition metal ion transport;GO:0006810//transport;GO:0006811//ion transport;GO:0006812//cation transport;GO:0006829//zinc ion transport;GO:0008150//biological_process;GO:0030001//metal ion transport;GO:0034220//ion transmembrane transport;GO:0051179//localization;GO:0051234//establishment of localization;GO:0055085//transmembrane transport;GO:0070838//metal ion transport;GO:0071577…	GO:0005575//cellular_component;GO:0005623//obsolete cell;GO:0005886//plasma membrane;GO:0016020//membrane;GO:0044464//obsolete cell part;GO:0071944//cell periphery;	GO:0003674//molecular_function;GO:0005215//transporter activity;GO:0005385//zinc ion transmembrane transporter activity;GO:0008324//cation transmembrane transporter activity;GO:0015075//ion transmembrane transporter activity;GO:0015318//inorganic molecular entity transmembrane transporter activity;GO:0022857//transmembrane transporter activity;GO:0022890//inorganic cation transmembrane transporte…	-
Zjn_sc00017.1.g06960.1.sm.mkhc	down	-1.67215	0.000101261	down	-1.10919	0.00844511	down	-1.74461	0.000157693	Zjn_sc00017.1	3280436	3290242	-	2474	Zjn_sc00017.1.g06960.1.sm.mkhc	-	-	3IGHJ	T	sp|F4JSE7|EDR2_ARATH Protein ENHANCED DISEASE RESISTANCE 2 OS=Arabidopsis thaliana OX=3702 GN=EDR2 PE=2 SV=1	PUZ38613.1 hypothetical protein GQ55_9G211000 [Panicum hallii var. hallii]	-	-	-	-
Zjn_sc00001.1.g01820.1.sm.mk	down	-1.63132	0.000468348	down	-1.15491	0.011211	down	-2.4927	3.07725e-06	Zjn_sc00001.1	798859	799770	-	813	Zjn_sc00001.1.g01820.1.sm.mk	-	-	3IGWP	S	-	TVU37432.1 hypothetical protein EJB05_10746, partial [Eragrostis curvula]	-	-	-	-
Zjn_sc00058.1.g03610.1.am.mk	down	-2.03722	0.00129443	down	-2.34493	0.000311533	down	-2.73769	7.29294e-05	Zjn_sc00058.1	1740830	1741642	-	588	Zjn_sc00058.1.g03610.1.am.mk	-	-	-	-	-	CAD6225282.1 unnamed protein product [Miscanthus lutarioriparius]	-	-	-	-
Zjn_sc00017.1.g01870.1.am.mkhc	down	-1.99898	1.08971e-05	down	-1.21309	0.00575493	down	-1.82338	0.000245356	Zjn_sc00017.1	734662	739855	-	1702	Zjn_sc00017.1.g01870.1.am.mkhc	GO:0003674;GO:0003824;GO:0004672;GO:0004674;GO:0005575;GO:0005622;GO:0005623;GO:0005737;GO:0006464;GO:0006468;GO:0006793;GO:0006796;GO:0006807;GO:0008150;GO:0008152;GO:0009987;GO:0016301;GO:0016310;GO:0016740;GO:0016772;GO:0016773;GO:0019538;GO:0030100;GO:0032879;GO:0036211;GO:0043170;GO:0043412;GO:0044237;GO:0044238;GO:0044260;GO:0044267;GO:0044424;GO:0044464;GO:0050789;GO:0050794;GO:0051049;GO:…	-	3IEZA	T	sp|Q86HW6|Y6461_DICDI Probable serine/threonine-protein kinase DDB_G0276461 OS=Dictyostelium discoideum OX=44689 GN=DDB_G0276461 PE=3 SV=1	TVU29467.1 hypothetical protein EJB05_21033 [Eragrostis curvula] &gt;TVU29481.1 hypothetical protein EJB05_21047 [Eragrostis curvula]	GO:0006464//cellular protein modification process;GO:0006468//protein phosphorylation;GO:0006793//phosphorus metabolic process;GO:0006796//phosphate-containing compound metabolic process;GO:0006807//nitrogen compound metabolic process;GO:0008150//biological_process;GO:0008152//metabolic process;GO:0009987//cellular process;GO:0016310//phosphorylation;GO:0019538//protein metabolic process;GO:00301…	GO:0005575//cellular_component;GO:0005622//intracellular anatomical structure;GO:0005623//obsolete cell;GO:0005737//cytoplasm;GO:0044424//obsolete intracellular part;GO:0044464//obsolete cell part;	GO:0003674//molecular_function;GO:0003824//catalytic activity;GO:0004672//protein kinase activity;GO:0004674//protein serine/threonine kinase activity;GO:0016301//kinase activity;GO:0016740//transferase activity;GO:0016772//transferase activity, transferring phosphorus-containing groups;GO:0016773//phosphotransferase activity, alcohol group as acceptor;GO:0140096//catalytic activity, acting on a …	-
Zjn_sc00012.1.g01240.1.sm.mkhc	up	2.17891	1.75801e-06	up	1.10211	0.0151457	up	1.92363	9.30181e-05	Zjn_sc00012.1	548977	553344	-	2634	Zjn_sc00012.1.g01240.1.sm.mkhc	GO:0000154;GO:0000460;GO:0000463;GO:0000466;GO:0000470;GO:0001510;GO:0003674;GO:0003824;GO:0005575;GO:0005622;GO:0005623;GO:0005634;GO:0005730;GO:0006139;GO:0006364;GO:0006396;GO:0006725;GO:0006807;GO:0008150;GO:0008152;GO:0008168;GO:0008171;GO:0008173;GO:0008649;GO:0008650;GO:0008757;GO:0009451;GO:0009987;GO:0010467;GO:0016070;GO:0016072;GO:0016435;GO:0016436;GO:0016740;GO:0016741;GO:0022613;GO:…	K14857	3ICTC	A	sp|Q54NX0|SPB1_DICDI pre-rRNA 2&apos;-O-ribose RNA methyltransferase OS=Dictyostelium discoideum OX=44689 GN=fsjC PE=3 SV=1	KAF8726721.1 hypothetical protein HU200_019191 [Digitaria exilis] &gt;CAB3460702.1 unnamed protein product [Digitaria exilis]	GO:0000154//rRNA modification;GO:0000460//maturation of 5.8S rRNA;GO:0000463//maturation of LSU-rRNA from tricistronic rRNA transcript (SSU-rRNA, 5.8S rRNA, LSU-rRNA);GO:0000466//maturation of 5.8S rRNA from tricistronic rRNA transcript (SSU-rRNA, 5.8S rRNA, LSU-rRNA);GO:0000470//maturation of LSU-rRNA;GO:0001510//RNA methylation;GO:0006139//nucleobase-containing compound metabolic process;GO:000…	GO:0005575//cellular_component;GO:0005622//intracellular anatomical structure;GO:0005623//obsolete cell;GO:0005634//nucleus;GO:0005730//nucleolus;GO:0030684//preribosome;GO:0030687//preribosome, large subunit precursor;GO:0031974//membrane-enclosed lumen;GO:0031981//nuclear lumen;GO:0032991//protein-containing complex;GO:0043226//organelle;GO:0043227//membrane-bounded organelle;GO:0043228//non-me…	GO:0003674//molecular_function;GO:0003824//catalytic activity;GO:0008168//methyltransferase activity;GO:0008171//O-methyltransferase activity;GO:0008173//RNA methyltransferase activity;GO:0008649//rRNA methyltransferase activity;GO:0008650//rRNA (uridine-2'-O-)-methyltransferase activity;GO:0008757//S-adenosylmethionine-dependent methyltransferase activity;GO:0016435//rRNA (guanine) methyltransfe…	-
Zjn_sc00023.1.g04910.1.am.mk	down	-3.77174	0.024945	down	-3.29305	0.0392936	down	-3.67897	0.0272854	Zjn_sc00023.1	2106004	2109075	+	1428	Zjn_sc00023.1.g04910.1.am.mk	GO:0003674;GO:0003824;GO:0004067;GO:0004175;GO:0004190;GO:0006508;GO:0006807;GO:0008150;GO:0008152;GO:0008233;GO:0009056;GO:0009057;GO:0016787;GO:0016810;GO:0016811;GO:0019538;GO:0030163;GO:0043170;GO:0044238;GO:0070001;GO:0070011;GO:0071704;GO:0140096;GO:1901564;GO:1901565;GO:1901575	K13051	3I2TI	E	sp|Q8GXG1|ASPGB_ARATH Probable isoaspartyl peptidase/L-asparaginase 2 OS=Arabidopsis thaliana OX=3702 GN=At3g16150 PE=2 SV=2	TVU16366.1 hypothetical protein EJB05_39925 [Eragrostis curvula]	GO:0006508//proteolysis;GO:0006807//nitrogen compound metabolic process;GO:0008150//biological_process;GO:0008152//metabolic process;GO:0009056//catabolic process;GO:0009057//macromolecule catabolic process;GO:0019538//protein metabolic process;GO:0030163//protein catabolic process;GO:0043170//macromolecule metabolic process;GO:0044238//primary metabolic process;GO:0071704//organic substance meta…	-	GO:0003674//molecular_function;GO:0003824//catalytic activity;GO:0004067//asparaginase activity;GO:0004175//endopeptidase activity;GO:0004190//aspartic-type endopeptidase activity;GO:0008233//peptidase activity;GO:0016787//hydrolase activity;GO:0016810//hydrolase activity, acting on carbon-nitrogen (but not peptide) bonds;GO:0016811//hydrolase activity, acting on carbon-nitrogen (but not peptide)…	ko00460(Cyanoamino acid metabolism);ko00250(Alanine, aspartate and glutamate metabolism)
Zjn_sc00007.1.g03780.1.sm.mkhc	down	-3.35608	0.0154541	down	-2.68361	0.040938	down	-2.77757	0.0340447	Zjn_sc00007.1	1657013	1658898	+	1314	Zjn_sc00007.1.g03780.1.sm.mkhc	GO:0001101;GO:0003674;GO:0003824;GO:0005575;GO:0005576;GO:0005622;GO:0005623;GO:0005737;GO:0005739;GO:0008150;GO:0008152;GO:0009507;GO:0009532;GO:0009536;GO:0009570;GO:0010035;GO:0010167;GO:0016020;GO:0016491;GO:0016661;GO:0016662;GO:0042221;GO:0043226;GO:0043227;GO:0043229;GO:0043231;GO:0044422;GO:0044424;GO:0044434;GO:0044435;GO:0044444;GO:0044446;GO:0044464;GO:0048046;GO:0050421;GO:0050896;GO:…	K00366	3I7Z1	P	sp|P17847|NIR_MAIZE Ferredoxin--nitrite reductase, chloroplastic (Fragment) OS=Zea mays OX=4577 GN=NIR PE=2 SV=1	TVU28639.1 hypothetical protein EJB05_20163, partial [Eragrostis curvula]	GO:0001101//response to acid chemical;GO:0008150//biological_process;GO:0008152//metabolic process;GO:0010035//response to inorganic substance;GO:0010167//response to nitrate;GO:0042221//response to chemical;GO:0050896//response to stimulus;GO:0055114//obsolete oxidation-reduction process;GO:1901698//response to nitrogen compound;GO:1901700//response to oxygen-containing compound;	GO:0005575//cellular_component;GO:0005576//extracellular region;GO:0005622//intracellular anatomical structure;GO:0005623//obsolete cell;GO:0005737//cytoplasm;GO:0005739//mitochondrion;GO:0009507//chloroplast;GO:0009532//plastid stroma;GO:0009536//plastid;GO:0009570//chloroplast stroma;GO:0016020//membrane;GO:0043226//organelle;GO:0043227//membrane-bounded organelle;GO:0043229//intracellular orga…	GO:0003674//molecular_function;GO:0003824//catalytic activity;GO:0016491//oxidoreductase activity;GO:0016661//oxidoreductase activity, acting on other nitrogenous compounds as donors;GO:0016662//oxidoreductase activity, acting on other nitrogenous compounds as donors, cytochrome as acceptor;GO:0050421//nitrite reductase (NO-forming) activity;GO:0098809//nitrite reductase activity;	ko00910(Nitrogen metabolism)
Zjn_sc00109.1.g00800.1.sm.mkhc	down	-1.02097	0.0197434	down	-1.26806	0.00379135	down	-1.40878	0.00238541	Zjn_sc00109.1	684158	688398	+	1752	Zjn_sc00109.1.g00800.1.sm.mkhc	-	-	3I93I	S	sp|Q9M1Y3|SKI35_ARATH Ankyrin repeat protein SKIP35 OS=Arabidopsis thaliana OX=3702 GN=SKIP35 PE=1 SV=1	TVU03620.1 hypothetical protein EJB05_50807 [Eragrostis curvula] &gt;TVU26023.1 hypothetical protein EJB05_28549 [Eragrostis curvula]	-	-	-	-
Zjn_sc00005.1.g02170.1.sm.mk	down	-1.80926	6.73012e-05	down	-1.57162	0.000369093	down	-3.5006	3.5538e-11	Zjn_sc00005.1	1922874	1923603	-	612	Zjn_sc00005.1.g02170.1.sm.mk	-	-	3IGY7	P	sp|B3H6D0|HIP45_ARATH Heavy metal-associated isoprenylated plant protein 45 OS=Arabidopsis thaliana OX=3702 GN=HIPP45 PE=3 SV=1	TVU21219.1 hypothetical protein EJB05_30844 [Eragrostis curvula]	-	-	-	-
Zjn_sc00065.1.g01610.1.am.mk	down	-2.46939	4.34833e-05	down	-1.69061	0.00154821	down	-2.7028	1.57814e-05	Zjn_sc00065.1	1101145	1106499	-	2316	Zjn_sc00065.1.g01610.1.am.mk	-	K16189	3IF31	K	sp|Q10CH5|PIL13_ORYSJ Transcription factor PHYTOCHROME INTERACTING FACTOR-LIKE 13 OS=Oryza sativa subsp. japonica OX=39947 GN=PIL13 PE=1 SV=1	PUZ37852.1 hypothetical protein GQ55_9G152800 [Panicum hallii var. hallii]	-	-	-	ko04075(Plant hormone signal transduction)
Zjn_sc00033.1.g02070.1.sm.mk	down	-2.70317	9.97996e-06	down	-2.36598	7.33637e-05	down	-1.78391	0.00836859	Zjn_sc00033.1	2222360	2224260	+	1170	Zjn_sc00033.1.g02070.1.sm.mk	-	-	3I447	E	sp|F4HW02|GAT1_ARATH GABA transporter 1 OS=Arabidopsis thaliana OX=3702 GN=GAT1 PE=1 SV=1	TVU31051.1 hypothetical protein EJB05_22716 [Eragrostis curvula]	-	-	-	-
Zjn_sc00012.1.g04870.1.sm.mkhc	down	-1.55459	0.000538378	down	-1.48464	0.000601646	down	-1.88624	7.42753e-05	Zjn_sc00012.1	1903806	1907039	-	2595	Zjn_sc00012.1.g04870.1.sm.mkhc	GO:0001101;GO:0003674;GO:0005215;GO:0005216;GO:0005244;GO:0005249;GO:0005261;GO:0005267;GO:0005488;GO:0005515;GO:0005575;GO:0005622;GO:0005623;GO:0005737;GO:0005783;GO:0005789;GO:0005886;GO:0005887;GO:0005911;GO:0006810;GO:0006811;GO:0006812;GO:0006813;GO:0008150;GO:0008324;GO:0009506;GO:0009719;GO:0009725;GO:0009737;GO:0009987;GO:0010033;GO:0012505;GO:0015075;GO:0015077;GO:0015079;GO:0015267;GO:…	-	3I3ZZ	PT	sp|Q75HP9|AKT2_ORYSJ Potassium channel AKT2 OS=Oryza sativa subsp. japonica OX=39947 GN=Os05g0428700 PE=2 SV=1	TVU19478.1 hypothetical protein EJB05_35629 [Eragrostis curvula]	GO:0001101//response to acid chemical;GO:0006810//transport;GO:0006811//ion transport;GO:0006812//cation transport;GO:0006813//potassium ion transport;GO:0008150//biological_process;GO:0009719//response to endogenous stimulus;GO:0009725//response to hormone;GO:0009737//response to abscisic acid;GO:0009987//cellular process;GO:0010033//response to organic substance;GO:0015672//inorganic cation tra…	GO:0005575//cellular_component;GO:0005622//intracellular anatomical structure;GO:0005623//obsolete cell;GO:0005737//cytoplasm;GO:0005783//endoplasmic reticulum;GO:0005789//endoplasmic reticulum membrane;GO:0005886//plasma membrane;GO:0005887//integral component of plasma membrane;GO:0005911//cell-cell junction;GO:0009506//plasmodesma;GO:0012505//endomembrane system;GO:0016020//membrane;GO:0016021…	GO:0003674//molecular_function;GO:0005215//transporter activity;GO:0005216//ion channel activity;GO:0005244//voltage-gated ion channel activity;GO:0005249//voltage-gated potassium channel activity;GO:0005261//cation channel activity;GO:0005267//potassium channel activity;GO:0005488//binding;GO:0005515//protein binding;GO:0008324//cation transmembrane transporter activity;GO:0015075//ion transmemb…	-
Zjn_sc00053.1.g00240.1.sm.mkhc	down	-5.55292	9.5652e-16	down	-2.19963	4.45242e-05	down	-2.2469	0.00062512	Zjn_sc00053.1	130044	131612	+	1114	Zjn_sc00053.1.g00240.1.sm.mkhc	-	-	3IG0T	S	-	KAF0930486.1 hypothetical protein E2562_032910 [Oryza meyeriana var. granulata]	-	-	-	-
Zjn_sc00003.1.g00620.1.sm.mk	down	-6.1369	0.00430447	down	-5.89362	0.00493511	down	-4.00975	0.0293079	Zjn_sc00003.1	343872	346933	+	798	Zjn_sc00003.1.g00620.1.sm.mk	-	-	3IKG0	S	sp|Q5GJ59|TPS7_MAIZE Tau-cadinol synthase OS=Zea mays OX=4577 GN=TPS7 PE=1 SV=1	TVU47047.1 hypothetical protein EJB05_06625, partial [Eragrostis curvula]	-	-	-	-
Zjn_sc00003.1.g01630.1.sm.mk	up	1.36996	0.0155262	up	1.03407	0.0239379	up	1.63036	0.000994957	Zjn_sc00003.1	857793	860679	+	315	Zjn_sc00003.1.g01630.1.sm.mk	-	K14638	3IB8G	E	sp|Q84WG0|PTR26_ARATH Protein NRT1/ PTR FAMILY 8.4 OS=Arabidopsis thaliana OX=3702 GN=NPF8.4 PE=2 SV=2	TVU47208.1 hypothetical protein EJB05_06800 [Eragrostis curvula]	-	-	-	-
Zjn_sc00051.1.g01430.1.sm.mkhc	down	-2.52933	2.51303e-08	down	-2.24746	6.06755e-07	down	-4.70985	1.41484e-18	Zjn_sc00051.1	1047173	1051616	+	3794	Zjn_sc00051.1.g01430.1.sm.mkhc	GO:0005575;GO:0005622;GO:0005623;GO:0005737;GO:0006091;GO:0006807;GO:0006950;GO:0008150;GO:0008152;GO:0009314;GO:0009416;GO:0009507;GO:0009509;GO:0009526;GO:0009532;GO:0009534;GO:0009535;GO:0009536;GO:0009570;GO:0009575;GO:0009579;GO:0009611;GO:0009628;GO:0009642;GO:0009644;GO:0009765;GO:0009941;GO:0009987;GO:0010206;GO:0010207;GO:0015979;GO:0016020;GO:0016043;GO:0019538;GO:0019684;GO:0019898;GO:…	-	3I3P2	-	sp|Q94BS2|MET1_ARATH Protein MET1, chloroplastic OS=Arabidopsis thaliana OX=3702 GN=MET1 PE=1 SV=1	RLN33288.1 uncharacterized protein C2845_PM03G20910 [Panicum miliaceum]	GO:0006091//generation of precursor metabolites and energy;GO:0006807//nitrogen compound metabolic process;GO:0006950//response to stress;GO:0008150//biological_process;GO:0008152//metabolic process;GO:0009314//response to radiation;GO:0009416//response to light stimulus;GO:0009611//response to wounding;GO:0009628//response to abiotic stimulus;GO:0009642//response to light intensity;GO:0009644//r…	GO:0005575//cellular_component;GO:0005622//intracellular anatomical structure;GO:0005623//obsolete cell;GO:0005737//cytoplasm;GO:0009507//chloroplast;GO:0009509//chromoplast;GO:0009526//plastid envelope;GO:0009532//plastid stroma;GO:0009534//chloroplast thylakoid;GO:0009535//chloroplast thylakoid membrane;GO:0009536//plastid;GO:0009570//chloroplast stroma;GO:0009575//chromoplast stroma;GO:0009579…	-	-
Zjn_sc00014.1.g03960.1.sm.mkhc	up	1.88971	0.000141368	up	1.23204	0.0176463	up	1.71475	0.00277465	Zjn_sc00014.1	1978763	1981863	-	612	Zjn_sc00014.1.g03960.1.sm.mkhc	GO:0005575;GO:0005622;GO:0005623;GO:0005634;GO:0005737;GO:0005829;GO:0006139;GO:0006396;GO:0006399;GO:0006400;GO:0006725;GO:0006807;GO:0008033;GO:0008150;GO:0008152;GO:0009451;GO:0009987;GO:0010467;GO:0016070;GO:0032991;GO:0034470;GO:0034641;GO:0034660;GO:0034708;GO:0043170;GO:0043226;GO:0043227;GO:0043229;GO:0043231;GO:0043412;GO:0043527;GO:0044237;GO:0044238;GO:0044424;GO:0044444;GO:0044464;GO:…	K15443	3I66T	J	-	RLN41208.1 tRNA (guanine-N(7)-)-methyltransferase non-catalytic subunit wdr4 [Panicum miliaceum]	GO:0006139//nucleobase-containing compound metabolic process;GO:0006396//RNA processing;GO:0006399//tRNA metabolic process;GO:0006400//tRNA modification;GO:0006725//cellular aromatic compound metabolic process;GO:0006807//nitrogen compound metabolic process;GO:0008033//tRNA processing;GO:0008150//biological_process;GO:0008152//metabolic process;GO:0009451//RNA modification;GO:0009987//cellular pr…	GO:0005575//cellular_component;GO:0005622//intracellular anatomical structure;GO:0005623//obsolete cell;GO:0005634//nucleus;GO:0005737//cytoplasm;GO:0005829//cytosol;GO:0032991//protein-containing complex;GO:0034708//methyltransferase complex;GO:0043226//organelle;GO:0043227//membrane-bounded organelle;GO:0043229//intracellular organelle;GO:0043231//intracellular membrane-bounded organelle;GO:004…	-	-
Zjn_sc00012.1.g03130.1.sm.mkhc	down	-1.60115	0.00028057	down	-1.20878	0.0046983	down	-1.03554	0.0265873	Zjn_sc00012.1	1237049	1239547	-	1333	Zjn_sc00012.1.g03130.1.sm.mkhc	GO:0003674;GO:0005215;GO:0005216;GO:0005244;GO:0005253;GO:0005575;GO:0005618;GO:0005622;GO:0005623;GO:0005634;GO:0005730;GO:0005737;GO:0005739;GO:0005740;GO:0005741;GO:0005773;GO:0005774;GO:0005886;GO:0006091;GO:0006810;GO:0006811;GO:0006820;GO:0006950;GO:0006952;GO:0008150;GO:0008152;GO:0008308;GO:0008509;GO:0009060;GO:0009266;GO:0009409;GO:0009507;GO:0009526;GO:0009536;GO:0009605;GO:0009607;GO:…	K15040	3IE0E	P	sp|Q6L5I5|VDAC2_ORYSJ Mitochondrial outer membrane protein porin 2 OS=Oryza sativa subsp. japonica OX=39947 GN=VDAC2 PE=2 SV=1	TVU20449.1 hypothetical protein EJB05_36657 [Eragrostis curvula]	GO:0006091//generation of precursor metabolites and energy;GO:0006810//transport;GO:0006811//ion transport;GO:0006820//anion transport;GO:0006950//response to stress;GO:0006952//defense response;GO:0008150//biological_process;GO:0008152//metabolic process;GO:0009060//aerobic respiration;GO:0009266//response to temperature stimulus;GO:0009409//response to cold;GO:0009605//response to external stim…	GO:0005575//cellular_component;GO:0005618//cell wall;GO:0005622//intracellular anatomical structure;GO:0005623//obsolete cell;GO:0005634//nucleus;GO:0005730//nucleolus;GO:0005737//cytoplasm;GO:0005739//mitochondrion;GO:0005740//mitochondrial envelope;GO:0005741//mitochondrial outer membrane;GO:0005773//vacuole;GO:0005774//vacuolar membrane;GO:0005886//plasma membrane;GO:0009507//chloroplast;GO:00…	GO:0003674//molecular_function;GO:0005215//transporter activity;GO:0005216//ion channel activity;GO:0005244//voltage-gated ion channel activity;GO:0005253//anion channel activity;GO:0008308//voltage-gated anion channel activity;GO:0008509//anion transmembrane transporter activity;GO:0015075//ion transmembrane transporter activity;GO:0015103//inorganic anion transmembrane transporter activity;GO:0…	-
Zjn_sc00006.1.g01570.1.am.mk	down	-3.66815	0.0227974	down	-3.71699	0.0282767	down	-4.12108	0.0406129	Zjn_sc00006.1	683291	687768	+	1662	Zjn_sc00006.1.g01570.1.am.mk	-	-	-	-	-	-	-	-	-	-
Zjn_sc00008.1.g02960.1.sm.mkhc	down	-1.16923	0.00699281	down	-1.26742	0.00312626	down	-1.60316	0.000514121	Zjn_sc00008.1	1259440	1267116	+	4489	Zjn_sc00008.1.g02960.1.sm.mkhc	GO:0003674;GO:0003824;GO:0004176;GO:0005575;GO:0005622;GO:0005623;GO:0005737;GO:0006091;GO:0006508;GO:0006807;GO:0006996;GO:0008150;GO:0008152;GO:0008233;GO:0008237;GO:0009056;GO:0009057;GO:0009314;GO:0009416;GO:0009507;GO:0009526;GO:0009534;GO:0009535;GO:0009536;GO:0009579;GO:0009628;GO:0009642;GO:0009644;GO:0009657;GO:0009658;GO:0009668;GO:0009719;GO:0009725;GO:0009735;GO:0009765;GO:0009892;GO:…	K03798	3IBE8	O	sp|Q655S1|FTSH2_ORYSJ ATP-dependent zinc metalloprotease FTSH 2, chloroplastic OS=Oryza sativa subsp. japonica OX=39947 GN=FTSH2 PE=3 SV=1	TVU08483.1 hypothetical protein EJB05_41888 [Eragrostis curvula]	GO:0006091//generation of precursor metabolites and energy;GO:0006508//proteolysis;GO:0006807//nitrogen compound metabolic process;GO:0006996//organelle organization;GO:0008150//biological_process;GO:0008152//metabolic process;GO:0009056//catabolic process;GO:0009057//macromolecule catabolic process;GO:0009314//response to radiation;GO:0009416//response to light stimulus;GO:0009628//response to a…	GO:0005575//cellular_component;GO:0005622//intracellular anatomical structure;GO:0005623//obsolete cell;GO:0005737//cytoplasm;GO:0009507//chloroplast;GO:0009526//plastid envelope;GO:0009534//chloroplast thylakoid;GO:0009535//chloroplast thylakoid membrane;GO:0009536//plastid;GO:0009579//thylakoid;GO:0009941//chloroplast envelope;GO:0016020//membrane;GO:0031967//organelle envelope;GO:0031975//enve…	GO:0003674//molecular_function;GO:0003824//catalytic activity;GO:0004176//ATP-dependent peptidase activity;GO:0008233//peptidase activity;GO:0008237//metallopeptidase activity;GO:0016462//pyrophosphatase activity;GO:0016787//hydrolase activity;GO:0016817//hydrolase activity, acting on acid anhydrides;GO:0016818//hydrolase activity, acting on acid anhydrides, in phosphorus-containing anhydrides;GO…	-
Zjn_sc00001.1.g04430.1.sm.mk	down	-1.97012	0.00434957	down	-1.25639	0.0310732	down	-1.91458	0.00725387	Zjn_sc00001.1	1941706	1943565	+	906	Zjn_sc00001.1.g04430.1.sm.mk	GO:0001101;GO:0005575;GO:0005622;GO:0005623;GO:0005634;GO:0006950;GO:0007154;GO:0007165;GO:0008150;GO:0009414;GO:0009415;GO:0009628;GO:0009719;GO:0009725;GO:0009737;GO:0009738;GO:0009755;GO:0009987;GO:0010033;GO:0010035;GO:0023052;GO:0032870;GO:0033993;GO:0042221;GO:0043226;GO:0043227;GO:0043229;GO:0043231;GO:0044424;GO:0044464;GO:0050789;GO:0050794;GO:0050896;GO:0051716;GO:0065007;GO:0070887;GO:…	-	3IAEQ	S	sp|B1B5D3|NNJA1_WHEAT Ninja-family protein 1 OS=Triticum aestivum OX=4565 GN=AFP-A1 PE=3 SV=1	TVU38068.1 hypothetical protein EJB05_11418 [Eragrostis curvula]	GO:0001101//response to acid chemical;GO:0006950//response to stress;GO:0007154//cell communication;GO:0007165//signal transduction;GO:0008150//biological_process;GO:0009414//response to water deprivation;GO:0009415//response to water;GO:0009628//response to abiotic stimulus;GO:0009719//response to endogenous stimulus;GO:0009725//response to hormone;GO:0009737//response to abscisic acid;GO:000973…	GO:0005575//cellular_component;GO:0005622//intracellular anatomical structure;GO:0005623//obsolete cell;GO:0005634//nucleus;GO:0043226//organelle;GO:0043227//membrane-bounded organelle;GO:0043229//intracellular organelle;GO:0043231//intracellular membrane-bounded organelle;GO:0044424//obsolete intracellular part;GO:0044464//obsolete cell part;	-	-
Zjn_sc00001.1.g09220.1.sm.mkhc	down	-3.05133	2.78859e-10	down	-2.19533	1.59764e-06	down	-2.7523	1.27976e-07	Zjn_sc00001.1	4394637	4396245	+	1221	Zjn_sc00001.1.g09220.1.sm.mkhc	GO:0002229;GO:0002239;GO:0003674;GO:0005215;GO:0006810;GO:0006855;GO:0006950;GO:0006952;GO:0008150;GO:0009605;GO:0009607;GO:0009636;GO:0015238;GO:0015893;GO:0022857;GO:0042221;GO:0042493;GO:0043207;GO:0050896;GO:0051179;GO:0051234;GO:0051704;GO:0051707;GO:0055085;GO:0098542	K03327	3I7K6	V	sp|Q9LUH2|DTX19_ARATH Protein DETOXIFICATION 19 OS=Arabidopsis thaliana OX=3702 GN=DTX19 PE=2 SV=1	XP_004957789.1 protein DETOXIFICATION 19 [Setaria italica] &gt;RCV13149.1 hypothetical protein SETIT_2G324100v2 [Setaria italica]	GO:0002229//defense response to oomycetes;GO:0002239//response to oomycetes;GO:0006810//transport;GO:0006855//xenobiotic transmembrane transport;GO:0006950//response to stress;GO:0006952//defense response;GO:0008150//biological_process;GO:0009605//response to external stimulus;GO:0009607//response to biotic stimulus;GO:0009636//response to toxic substance;GO:0015893//xenobiotic transport;GO:00422…	-	GO:0003674//molecular_function;GO:0005215//transporter activity;GO:0015238//xenobiotic transmembrane transporter activity;GO:0022857//transmembrane transporter activity;	-
Zjn_sc00096.1.g00160.1.sm.mkhc	down	-2.25611	1.02476e-05	down	-1.7672	0.000335714	down	-8.50284	3.72888e-26	Zjn_sc00096.1	70503	72529	+	1609	Zjn_sc00096.1.g00160.1.sm.mkhc	GO:0003674;GO:0005575;GO:0005622;GO:0005623;GO:0005737;GO:0008047;GO:0008150;GO:0009507;GO:0009532;GO:0009536;GO:0009570;GO:0009579;GO:0030234;GO:0043085;GO:0043226;GO:0043227;GO:0043229;GO:0043231;GO:0044093;GO:0044422;GO:0044424;GO:0044434;GO:0044435;GO:0044444;GO:0044446;GO:0044464;GO:0046863;GO:0050790;GO:0065007;GO:0065009;GO:0098772	-	3IEUT	O	sp|P93431|RCA_ORYSJ Ribulose bisphosphate carboxylase/oxygenase activase, chloroplastic OS=Oryza sativa subsp. japonica OX=39947 GN=RCA PE=1 SV=2	APB03035.1 rubisco activase large subunit [Oryza minuta]	GO:0008150//biological_process;GO:0043085//positive regulation of catalytic activity;GO:0044093//positive regulation of molecular function;GO:0050790//regulation of catalytic activity;GO:0065007//biological regulation;GO:0065009//regulation of molecular function;	GO:0005575//cellular_component;GO:0005622//intracellular anatomical structure;GO:0005623//obsolete cell;GO:0005737//cytoplasm;GO:0009507//chloroplast;GO:0009532//plastid stroma;GO:0009536//plastid;GO:0009570//chloroplast stroma;GO:0009579//thylakoid;GO:0043226//organelle;GO:0043227//membrane-bounded organelle;GO:0043229//intracellular organelle;GO:0043231//intracellular membrane-bounded organelle…	GO:0003674//molecular_function;GO:0008047//enzyme activator activity;GO:0030234//enzyme regulator activity;GO:0046863//ribulose-1,5-bisphosphate carboxylase/oxygenase activator activity;GO:0098772//molecular function regulator;	-
Zjn_sc00006.1.g06180.1.sm.mkhc	up	1.56832	0.00041472	up	1.01896	0.0206689	up	1.30591	0.00698828	Zjn_sc00006.1	3159566	3165119	-	3232	Zjn_sc00006.1.g06180.1.sm.mkhc	-	K12860	3I420	AD	sp|P92948|CDC5L_ARATH Cell division cycle 5-like protein OS=Arabidopsis thaliana OX=3702 GN=CDC5 PE=1 SV=2	TVU13774.1 hypothetical protein EJB05_37200 [Eragrostis curvula]	-	-	-	ko03040(Spliceosome)
Zjn_sc00059.1.g01460.1.am.mk	up	1.47027	0.000973052	up	1.08716	0.0139355	up	1.3064	0.00710327	Zjn_sc00059.1	1069848	1071266	-	348	Zjn_sc00059.1.g01460.1.am.mk	-	-	3I78B	S	-	TVU31532.1 hypothetical protein EJB05_23219, partial [Eragrostis curvula]	-	-	-	-
Zjn_sc00023.1.g00280.1.am.mk	up	2.85966	0.000276738	up	1.9307	0.0492245	up	2.83431	0.00380538	Zjn_sc00023.1	125542	129681	+	1698	Zjn_sc00023.1.g00280.1.am.mk	-	-	-	-	-	-	-	-	-	-
Zjn_sc00023.1.g05410.1.sm.mkhc	down	-1.3813	0.00116236	down	-2.49783	4.99903e-07	down	-2.40269	1.04539e-06	Zjn_sc00023.1	2318764	2322267	-	1392	Zjn_sc00023.1.g05410.1.sm.mkhc	GO:0005575;GO:0005622;GO:0005623;GO:0005737;GO:0009507;GO:0009536;GO:0043226;GO:0043227;GO:0043229;GO:0043231;GO:0044424;GO:0044444;GO:0044464	K01915	3ICM2	E	sp|P14655|GLNA2_ORYSJ Glutamine synthetase, chloroplastic OS=Oryza sativa subsp. japonica OX=39947 GN=GLN2 PE=1 SV=1	XP_015692095.2 glutamine synthetase, chloroplastic [Oryza brachyantha]	-	GO:0005575//cellular_component;GO:0005622//intracellular anatomical structure;GO:0005623//obsolete cell;GO:0005737//cytoplasm;GO:0009507//chloroplast;GO:0009536//plastid;GO:0043226//organelle;GO:0043227//membrane-bounded organelle;GO:0043229//intracellular organelle;GO:0043231//intracellular membrane-bounded organelle;GO:0044424//obsolete intracellular part;GO:0044444//obsolete cytoplasmic part;G…	-	ko00910(Nitrogen metabolism);ko00630(Glyoxylate and dicarboxylate metabolism);ko00250(Alanine, aspartate and glutamate metabolism);ko00220(Arginine biosynthesis)
Zjn_sc00008.1.g04000.1.sm.mk	down	-2.69118	0.00532345	down	-1.77937	0.0313654	down	-2.17358	0.0335255	Zjn_sc00008.1	1721528	1722834	-	546	Zjn_sc00008.1.g04000.1.sm.mk	-	-	-	-	-	-	-	-	-	-
Zjn_sc00012.1.g09930.1.am.mk	down	-1.52794	0.00208426	down	-2.73944	4.00075e-07	down	-3.13684	8.95241e-07	Zjn_sc00012.1	4433375	4434827	+	1395	Zjn_sc00012.1.g09930.1.am.mk	GO:0000272;GO:0003674;GO:0003824;GO:0004133;GO:0004553;GO:0005575;GO:0005622;GO:0005623;GO:0005737;GO:0005975;GO:0005976;GO:0005977;GO:0005982;GO:0005983;GO:0006073;GO:0006091;GO:0006112;GO:0008150;GO:0008152;GO:0009056;GO:0009057;GO:0009058;GO:0009059;GO:0009251;GO:0009507;GO:0009536;GO:0009987;GO:0010021;GO:0015980;GO:0016052;GO:0016787;GO:0016798;GO:0019156;GO:0032991;GO:0043033;GO:0043170;GO:…	-	3I5IN	G	sp|Q6AU80|ISOA2_ORYSJ Isoamylase 2, chloroplastic OS=Oryza sativa subsp. japonica OX=39947 GN=ISA2 PE=1 SV=1	TVU19276.1 hypothetical protein EJB05_35415, partial [Eragrostis curvula]	GO:0000272//polysaccharide catabolic process;GO:0005975//carbohydrate metabolic process;GO:0005976//polysaccharide metabolic process;GO:0005977//glycogen metabolic process;GO:0005982//starch metabolic process;GO:0005983//starch catabolic process;GO:0006073//cellular glucan metabolic process;GO:0006091//generation of precursor metabolites and energy;GO:0006112//energy reserve metabolic process;GO:…	GO:0005575//cellular_component;GO:0005622//intracellular anatomical structure;GO:0005623//obsolete cell;GO:0005737//cytoplasm;GO:0009507//chloroplast;GO:0009536//plastid;GO:0032991//protein-containing complex;GO:0043033//isoamylase complex;GO:0043226//organelle;GO:0043227//membrane-bounded organelle;GO:0043229//intracellular organelle;GO:0043231//intracellular membrane-bounded organelle;GO:004442…	GO:0003674//molecular_function;GO:0003824//catalytic activity;GO:0004133//glycogen debranching enzyme activity;GO:0004553//hydrolase activity, hydrolyzing O-glycosyl compounds;GO:0016787//hydrolase activity;GO:0016798//hydrolase activity, acting on glycosyl bonds;GO:0019156//isoamylase activity;	-
Zjn_sc00007.1.g12130.1.sm.mkhc	up	2.47911	0.000321469	up	1.84955	0.00123155	up	3.49074	4.82784e-09	Zjn_sc00007.1	5359642	5360589	-	850	Zjn_sc00007.1.g12130.1.sm.mkhc	-	K06995	3IHST	S	-	XP_004953125.1 uncharacterized protein LOC101768576 [Setaria italica] &gt;XP_034578240.1 uncharacterized protein LOC117842015 [Setaria viridis] &gt;RCV07351.1 hypothetical protein SETIT_1G237200v2 [Setaria italica] &gt;TKW40379.1 hypothetical protein SEVIR_1G242200v2 [Setaria viridis]	-	-	-	-
Zjn_sc00011.1.g03560.1.am.mk	down	-Inf	0.000381863	down	-Inf	0.000464188	down	-5.64215	0.00388887	Zjn_sc00011.1	1694623	1694979	-	279	Zjn_sc00011.1.g03560.1.am.mk	-	-	3IJ5Q	G	sp|P31862|IBBWP_MAIZE Bowman-Birk type wound-induced proteinase inhibitor WIP1 OS=Zea mays OX=4577 GN=WIP1 PE=2 SV=1	TVU22080.1 hypothetical protein EJB05_31757 [Eragrostis curvula]	-	-	-	-
Zjn_sc00025.1.g00420.1.sm.mk	down	-1.30931	0.0195984	down	-2.12903	0.000963972	down	-2.45254	0.00027486	Zjn_sc00025.1	278579	281438	+	285	Zjn_sc00025.1.g00420.1.sm.mk	-	-	3I3HD	S	sp|Q9XIQ7|FBT7_ARATH Probable folate-biopterin transporter 7 OS=Arabidopsis thaliana OX=3702 GN=At1g64890 PE=2 SV=1	XP_039801176.1 probable folate-biopterin transporter 7 isoform X3 [Panicum virgatum] &gt;XP_039801177.1 probable folate-biopterin transporter 7 isoform X3 [Panicum virgatum]	-	-	-	-
Zjn_sc00020.1.g04880.1.sm.mk	down	-2.04882	2.37737e-05	down	-1.03134	0.033578	down	-2.134	5.08293e-05	Zjn_sc00020.1	2349272	2350141	+	483	Zjn_sc00020.1.g04880.1.sm.mk	-	-	3IIU1	S	-	XP_004982836.1 uncharacterized protein LOC101784168 [Setaria italica] &gt;XP_034571863.1 uncharacterized protein LOC117836522 [Setaria viridis] &gt;RCV42476.1 hypothetical protein SETIT_9G219500v2 [Setaria italica] &gt;TKV93323.1 hypothetical protein SEVIR_9G218700v2 [Setaria viridis]	-	-	-	-
Zjn_sc00071.1.g02510.1.am.mk	down	-7.69128	6.10926e-25	down	-2.53951	5.87927e-07	down	-7.47014	7.78405e-20	Zjn_sc00071.1	1161407	1162279	-	300	Zjn_sc00071.1.g02510.1.am.mk	-	-	-	-	-	-	-	-	-	-
Zjn_sc00140.1.g00500.1.am.mkhc	up	1.57628	0.000675356	up	1.28358	0.00595926	up	1.17482	0.0256972	Zjn_sc00140.1	469378	472771	-	2247	Zjn_sc00140.1.g00500.1.am.mkhc	GO:0000003;GO:0000322;GO:0000323;GO:0000325;GO:0000326;GO:0000327;GO:0003006;GO:0003674;GO:0003756;GO:0003824;GO:0005575;GO:0005618;GO:0005622;GO:0005623;GO:0005737;GO:0005773;GO:0005774;GO:0005783;GO:0005788;GO:0005794;GO:0005886;GO:0006457;GO:0006950;GO:0006970;GO:0007275;GO:0008150;GO:0009314;GO:0009416;GO:0009505;GO:0009507;GO:0009532;GO:0009536;GO:0009570;GO:0009579;GO:0009628;GO:0009642;GO:…	K09580	3IFXC	O	sp|P52589|PDI_WHEAT Protein disulfide-isomerase OS=Triticum aestivum OX=4565 GN=PDI PE=2 SV=1	AIN39842.1 hypothetical protein [Zoysia matrella]	GO:0000003//reproduction;GO:0003006//developmental process involved in reproduction;GO:0006457//protein folding;GO:0006950//response to stress;GO:0006970//response to osmotic stress;GO:0007275//multicellular organism development;GO:0008150//biological_process;GO:0009314//response to radiation;GO:0009416//response to light stimulus;GO:0009628//response to abiotic stimulus;GO:0009642//response to l…	GO:0000322//storage vacuole;GO:0000323//lytic vacuole;GO:0000325//plant-type vacuole;GO:0000326//protein storage vacuole;GO:0000327//lytic vacuole within protein storage vacuole;GO:0005575//cellular_component;GO:0005618//cell wall;GO:0005622//intracellular anatomical structure;GO:0005623//obsolete cell;GO:0005737//cytoplasm;GO:0005773//vacuole;GO:0005774//vacuolar membrane;GO:0005783//endoplasmic…	GO:0003674//molecular_function;GO:0003756//protein disulfide isomerase activity;GO:0003824//catalytic activity;GO:0016853//isomerase activity;GO:0016860//intramolecular oxidoreductase activity;GO:0016864//intramolecular oxidoreductase activity, transposing S-S bonds;GO:0140096//catalytic activity, acting on a protein;	ko04141(Protein processing in endoplasmic reticulum)
Zjn_sc00012.1.g10370.1.sm.mk	down	-3.24652	1.5905e-06	down	-2.22133	0.000315642	down	-3.95002	4.71872e-06	Zjn_sc00012.1	4690643	4698385	-	270	Zjn_sc00012.1.g10370.1.sm.mk	-	K00858	3I92Q	G	sp|Q60E60|NADK3_ORYSJ Putative NAD kinase 3 OS=Oryza sativa subsp. japonica OX=39947 GN=Os05g0388400 PE=3 SV=2	TVU19223.1 hypothetical protein EJB05_35361 [Eragrostis curvula]	-	-	-	ko00760(Nicotinate and nicotinamide metabolism)
Zjn_sc00143.1.g00210.1.sm.mk	down	-3.53185	0.0311782	down	-4.38693	0.0198142	down	-3.45492	0.0460054	Zjn_sc00143.1	104238	105627	+	1380	Zjn_sc00143.1.g00210.1.sm.mk	GO:0003674;GO:0003824;GO:0005575;GO:0005622;GO:0005623;GO:0005737;GO:0005794;GO:0005975;GO:0005976;GO:0006073;GO:0008150;GO:0008152;GO:0008374;GO:0009987;GO:0010383;GO:0010410;GO:0010411;GO:0012505;GO:0016407;GO:0016413;GO:0016740;GO:0016746;GO:0016747;GO:0043170;GO:0043226;GO:0043227;GO:0043229;GO:0043231;GO:0044036;GO:0044042;GO:0044237;GO:0044238;GO:0044260;GO:0044262;GO:0044264;GO:0044424;GO:…	-	3IKAH	S	sp|B9HJR7|XGAT1_POPTR Xyloglucan O-acetyltransferase 1 OS=Populus trichocarpa OX=3694 GN=XGOAT1 PE=1 SV=1	TVU11886.1 hypothetical protein EJB05_45496, partial [Eragrostis curvula]	GO:0005975//carbohydrate metabolic process;GO:0005976//polysaccharide metabolic process;GO:0006073//cellular glucan metabolic process;GO:0008150//biological_process;GO:0008152//metabolic process;GO:0009987//cellular process;GO:0010383//cell wall polysaccharide metabolic process;GO:0010410//hemicellulose metabolic process;GO:0010411//xyloglucan metabolic process;GO:0043170//macromolecule metabolic…	GO:0005575//cellular_component;GO:0005622//intracellular anatomical structure;GO:0005623//obsolete cell;GO:0005737//cytoplasm;GO:0005794//Golgi apparatus;GO:0012505//endomembrane system;GO:0043226//organelle;GO:0043227//membrane-bounded organelle;GO:0043229//intracellular organelle;GO:0043231//intracellular membrane-bounded organelle;GO:0044424//obsolete intracellular part;GO:0044444//obsolete cy…	GO:0003674//molecular_function;GO:0003824//catalytic activity;GO:0008374//O-acyltransferase activity;GO:0016407//acetyltransferase activity;GO:0016413//O-acetyltransferase activity;GO:0016740//transferase activity;GO:0016746//acyltransferase activity;GO:0016747//acyltransferase activity, transferring groups other than amino-acyl groups;	-
Zjn_sc00009.1.g00770.1.sm.mk	up	1.47523	0.011137	up	1.80299	0.00127773	up	2.36475	0.000157585	Zjn_sc00009.1	312919	314432	+	828	Zjn_sc00009.1.g00770.1.sm.mk	-	-	3IENM	S	sp|Q9LZW3|PUB16_ARATH U-box domain-containing protein 16 OS=Arabidopsis thaliana OX=3702 GN=PUB16 PE=2 SV=1	TVU01874.1 hypothetical protein EJB05_52640, partial [Eragrostis curvula]	-	-	-	-
Zjn_sc00105.1.g00580.1.am.mk	down	-5.70236	0.000455059	down	-3.27692	0.015229	down	-2.91819	0.0308847	Zjn_sc00105.1	305892	309301	+	1746	Zjn_sc00105.1.g00580.1.am.mk	-	-	3IHIT	O	sp|Q38806|HSP22_ARATH 22.0 kDa heat shock protein OS=Arabidopsis thaliana OX=3702 GN=HSP22.0 PE=2 SV=1	TVU48921.1 hypothetical protein EJB05_00205, partial [Eragrostis curvula]	-	-	-	-
Zjn_sc00005.1.g06040.1.am.mk	up	1.94161	8.32654e-06	up	2.39751	8.7112e-08	up	1.51958	0.00115386	Zjn_sc00005.1	4186683	4189495	-	2037	Zjn_sc00005.1.g06040.1.am.mk	-	K14638	3I4FG	E	sp|Q9M390|PTR1_ARATH Protein NRT1/ PTR FAMILY 8.1 OS=Arabidopsis thaliana OX=3702 GN=NPF8.1 PE=1 SV=1	CAB3476322.1 unnamed protein product [Digitaria exilis]	-	-	-	-
Zjn_sc00009.1.g08780.1.sm.mkhc	up	1.76442	0.000233939	up	1.66592	0.000861753	up	2.29585	9.49951e-05	Zjn_sc00009.1	3764428	3767485	+	875	Zjn_sc00009.1.g08780.1.sm.mkhc	-	-	-	-	-	KAF0892128.1 hypothetical protein E2562_013496 [Oryza meyeriana var. granulata]	-	-	-	-
Zjn_sc00071.1.g02740.1.sm.mkhc	down	-2.30321	0.00161663	down	-1.94829	0.00946148	down	-2.11543	0.0278289	Zjn_sc00071.1	1277824	1280342	-	509	Zjn_sc00071.1.g02740.1.sm.mkhc	-	-	-	-	-	-	-	-	-	-
Zjn_sc00034.1.g03550.1.sm.mkhc	down	-2.37903	1.09683e-07	down	-1.16838	0.0071943	down	-3.30556	2.24104e-11	Zjn_sc00034.1	1426356	1427846	-	1289	Zjn_sc00034.1.g03550.1.sm.mkhc	GO:0003674;GO:0003824;GO:0004791;GO:0004857;GO:0005488;GO:0005515;GO:0005575;GO:0005622;GO:0005623;GO:0005737;GO:0005829;GO:0006109;GO:0006950;GO:0006979;GO:0008047;GO:0008150;GO:0008152;GO:0009314;GO:0009416;GO:0009507;GO:0009532;GO:0009534;GO:0009536;GO:0009570;GO:0009579;GO:0009628;GO:0009636;GO:0009642;GO:0009987;GO:0015035;GO:0015036;GO:0016209;GO:0016491;GO:0016651;GO:0016667;GO:0016668;GO:…	K03671	3IHBG	O	sp|Q8S091|TRXF_ORYSJ Thioredoxin F, chloroplastic OS=Oryza sativa subsp. japonica OX=39947 GN=Os01g0913000 PE=2 SV=1	TVU36082.1 hypothetical protein EJB05_17995 [Eragrostis curvula] &gt;TVU36083.1 hypothetical protein EJB05_17996 [Eragrostis curvula]	GO:0006109//regulation of carbohydrate metabolic process;GO:0006950//response to stress;GO:0006979//response to oxidative stress;GO:0008150//biological_process;GO:0008152//metabolic process;GO:0009314//response to radiation;GO:0009416//response to light stimulus;GO:0009628//response to abiotic stimulus;GO:0009636//response to toxic substance;GO:0009642//response to light intensity;GO:0009987//cel…	GO:0005575//cellular_component;GO:0005622//intracellular anatomical structure;GO:0005623//obsolete cell;GO:0005737//cytoplasm;GO:0005829//cytosol;GO:0009507//chloroplast;GO:0009532//plastid stroma;GO:0009534//chloroplast thylakoid;GO:0009536//plastid;GO:0009570//chloroplast stroma;GO:0009579//thylakoid;GO:0031976//plastid thylakoid;GO:0031984//organelle subcompartment;GO:0043226//organelle;GO:004…	GO:0003674//molecular_function;GO:0003824//catalytic activity;GO:0004791//thioredoxin-disulfide reductase activity;GO:0004857//enzyme inhibitor activity;GO:0005488//binding;GO:0005515//protein binding;GO:0008047//enzyme activator activity;GO:0015035//protein-disulfide reductase activity;GO:0015036//disulfide oxidoreductase activity;GO:0016209//antioxidant activity;GO:0016491//oxidoreductase activ…	-
Zjn_sc00017.1.g07640.1.am.mk	down	-5.27503	0.000351799	down	-2.18122	0.0407346	down	-5.05838	0.000433495	Zjn_sc00017.1	3636607	3638600	-	1590	Zjn_sc00017.1.g07640.1.am.mk	GO:0000272;GO:0001101;GO:0003674;GO:0003824;GO:0004553;GO:0005575;GO:0005622;GO:0005623;GO:0005634;GO:0005737;GO:0005829;GO:0005975;GO:0005976;GO:0005982;GO:0005983;GO:0006073;GO:0006950;GO:0008150;GO:0008152;GO:0009056;GO:0009057;GO:0009251;GO:0009414;GO:0009415;GO:0009628;GO:0009987;GO:0010035;GO:0016052;GO:0016160;GO:0016161;GO:0016787;GO:0016798;GO:0042221;GO:0043170;GO:0043226;GO:0043227;GO:…	K01177	3I92H	G	sp|Q9AV88|BAMY1_ORYSJ Beta-amylase 1, chloroplastic OS=Oryza sativa subsp. japonica OX=39947 GN=BAMY1 PE=1 SV=1	TVU30435.1 hypothetical protein EJB05_22059 [Eragrostis curvula]	GO:0000272//polysaccharide catabolic process;GO:0001101//response to acid chemical;GO:0005975//carbohydrate metabolic process;GO:0005976//polysaccharide metabolic process;GO:0005982//starch metabolic process;GO:0005983//starch catabolic process;GO:0006073//cellular glucan metabolic process;GO:0006950//response to stress;GO:0008150//biological_process;GO:0008152//metabolic process;GO:0009056//cata…	GO:0005575//cellular_component;GO:0005622//intracellular anatomical structure;GO:0005623//obsolete cell;GO:0005634//nucleus;GO:0005737//cytoplasm;GO:0005829//cytosol;GO:0043226//organelle;GO:0043227//membrane-bounded organelle;GO:0043229//intracellular organelle;GO:0043231//intracellular membrane-bounded organelle;GO:0044424//obsolete intracellular part;GO:0044444//obsolete cytoplasmic part;GO:00…	GO:0003674//molecular_function;GO:0003824//catalytic activity;GO:0004553//hydrolase activity, hydrolyzing O-glycosyl compounds;GO:0016160//amylase activity;GO:0016161//beta-amylase activity;GO:0016787//hydrolase activity;GO:0016798//hydrolase activity, acting on glycosyl bonds;	ko00500(Starch and sucrose metabolism)
Zjn_sc00036.1.g03180.1.sm.mkhc	up	2.57599	8.00218e-06	up	2.16332	0.000266137	up	2.24191	0.00164498	Zjn_sc00036.1	1830418	1833794	+	1788	Zjn_sc00036.1.g03180.1.sm.mkhc	-	K02897	3IG61	J	sp|Q2ISF7|RL25_RHOP2 50S ribosomal protein L25 OS=Rhodopseudomonas palustris (strain HaA2) OX=316058 GN=rplY PE=3 SV=1	XP_025817353.1 uncharacterized protein LOC112894013 [Panicum hallii] &gt;PAN29931.1 hypothetical protein PAHAL_5G260600 [Panicum hallii]	-	-	-	ko03010(Ribosome)
Zjn_sc00043.1.g03810.1.am.mk	down	-3.40883	4.08897e-06	down	-2.08178	0.00242828	down	-2.43004	0.000304446	Zjn_sc00043.1	1806762	1816156	-	4596	Zjn_sc00043.1.g03810.1.am.mk	GO:0005575;GO:0005623;GO:0005886;GO:0016020;GO:0044464;GO:0071944	K03294	3I4KY	E	sp|O64759|CAAT5_ARATH Cationic amino acid transporter 5 OS=Arabidopsis thaliana OX=3702 GN=CAT5 PE=1 SV=1	TVU22838.1 hypothetical protein EJB05_32558 [Eragrostis curvula]	-	GO:0005575//cellular_component;GO:0005623//obsolete cell;GO:0005886//plasma membrane;GO:0016020//membrane;GO:0044464//obsolete cell part;GO:0071944//cell periphery;	-	-
Zjn_sc00047.1.g03760.1.sm.mk	up	1.88479	2.86496e-05	up	1.92617	0.00279967	up	2.88699	0.000562134	Zjn_sc00047.1	1935241	1935618	-	378	Zjn_sc00047.1.g03760.1.sm.mk	GO:0000096;GO:0000097;GO:0000098;GO:0001101;GO:0003674;GO:0003824;GO:0003962;GO:0004123;GO:0005488;GO:0005575;GO:0005622;GO:0005623;GO:0005737;GO:0005829;GO:0006082;GO:0006520;GO:0006534;GO:0006555;GO:0006790;GO:0006807;GO:0006950;GO:0007154;GO:0008144;GO:0008150;GO:0008152;GO:0008652;GO:0009056;GO:0009058;GO:0009063;GO:0009066;GO:0009067;GO:0009068;GO:0009069;GO:0009070;GO:0009086;GO:0009087;GO:…	K01761	3IGFF	E	sp|Q9SGU9|MGL_ARATH Methionine gamma-lyase OS=Arabidopsis thaliana OX=3702 GN=MGL PE=1 SV=1	ONM62703.1 O-succinylhomoserine sulfhydrylase [Zea mays]	GO:0000096//sulfur amino acid metabolic process;GO:0000097//sulfur amino acid biosynthetic process;GO:0000098//sulfur amino acid catabolic process;GO:0001101//response to acid chemical;GO:0006082//organic acid metabolic process;GO:0006520//cellular amino acid metabolic process;GO:0006534//cysteine metabolic process;GO:0006555//methionine metabolic process;GO:0006790//sulfur compound metabolic pro…	GO:0005575//cellular_component;GO:0005622//intracellular anatomical structure;GO:0005623//obsolete cell;GO:0005737//cytoplasm;GO:0005829//cytosol;GO:0044424//obsolete intracellular part;GO:0044444//obsolete cytoplasmic part;GO:0044464//obsolete cell part;	GO:0003674//molecular_function;GO:0003824//catalytic activity;GO:0003962//cystathionine gamma-synthase activity;GO:0004123//cystathionine gamma-lyase activity;GO:0005488//binding;GO:0008144//obsolete drug binding;GO:0016740//transferase activity;GO:0016765//transferase activity, transferring alkyl or aryl (other than methyl) groups;GO:0016829//lyase activity;GO:0016846//carbon-sulfur lyase activi…	ko00450(Selenocompound metabolism);ko00270(Cysteine and methionine metabolism)
Zjn_sc00010.1.g00080.1.sm.mkhc	up	2.69657	0.000286288	up	2.58216	0.00103507	up	1.96079	0.0007664	Zjn_sc00010.1	150360	153114	-	731	Zjn_sc00010.1.g00080.1.sm.mkhc	-	-	3IN4E	-	-	XP_037454213.1 uncharacterized protein LOC119324533 [Triticum dicoccoides]	-	-	-	-
Zjn_sc00002.1.g08640.1.cf.mkhc	down	-3.10802	6.3568e-11	down	-1.80265	5.4126e-05	down	-2.45553	7.74868e-07	Zjn_sc00002.1	4174180	4175015	+	546	Zjn_sc00002.1.g08640.1.cf.mkhc	-	-	-	-	-	-	-	-	-	-
Zjn_sc00167.1.g00200.1.am.mk	down	-3.39837	0.000891753	down	-1.73387	0.0274485	down	-1.55796	0.0456311	Zjn_sc00167.1	142138	149977	+	2184	Zjn_sc00167.1.g00200.1.am.mk	-	-	3IQTT	-	-	CAD6258211.1 unnamed protein product [Miscanthus lutarioriparius]	-	-	-	-
Zjn_sc00018.1.g01320.1.sm.mkhc	up	1.27609	0.0151831	up	1.17947	0.019856	up	2.11976	8.84784e-06	Zjn_sc00018.1	602255	603639	+	1124	Zjn_sc00018.1.g01320.1.sm.mkhc	-	-	3I4UT	K	-	OEL17055.1 hypothetical protein BAE44_0021926 [Dichanthelium oligosanthes]	-	-	-	-
Zjn_sc00068.1.g02430.1.am.mkhc	up	2.94162	0.0384593	up	2.9458	7.39922e-08	up	3.94817	0.00306106	Zjn_sc00068.1	1058656	1060659	+	1927	Zjn_sc00068.1.g02430.1.am.mkhc	-	K00799	3IGP4	O	sp|Q9FQA3|GST23_MAIZE Glutathione transferase GST 23 OS=Zea mays OX=4577 PE=2 SV=1	XP_004966104.1 glutathione transferase GST 23 [Setaria italica] &gt;XP_034589728.1 glutathione transferase GST 23-like [Setaria viridis] &gt;RCV22696.1 hypothetical protein SETIT_4G241000v2 [Setaria italica] &gt;TKW22832.1 hypothetical protein SEVIR_4G253700v2 [Setaria viridis]	-	-	-	ko00480(Glutathione metabolism)
Zjn_sc00008.1.g07830.1.am.mk	down	-3.40279	1.71033e-05	down	-2.07278	0.00279419	down	-2.10518	0.0179711	Zjn_sc00008.1	3414515	3416727	+	603	Zjn_sc00008.1.g07830.1.am.mk	-	-	-	-	-	-	-	-	-	-
Zjn_sc00012.1.g08450.1.sm.mkhc	down	-3.54257	3.39504e-08	down	-2.5457	2.10845e-05	down	-3.94154	8.3601e-07	Zjn_sc00012.1	3677413	3679686	+	1268	Zjn_sc00012.1.g08450.1.sm.mkhc	GO:0005575;GO:0005622;GO:0005623;GO:0005634;GO:0005654;GO:0006109;GO:0006792;GO:0006950;GO:0006996;GO:0007154;GO:0008150;GO:0009267;GO:0009605;GO:0009657;GO:0009658;GO:0009889;GO:0009987;GO:0009991;GO:0010438;GO:0010439;GO:0010675;GO:0016043;GO:0017053;GO:0019222;GO:0031323;GO:0031326;GO:0031667;GO:0031668;GO:0031669;GO:0031974;GO:0031981;GO:0032991;GO:0033554;GO:0042594;GO:0042762;GO:0043226;GO:…	-	3I31A	S	sp|Q8GXU5|SDI1_ARATH Protein SULFUR DEFICIENCY-INDUCED 1 OS=Arabidopsis thaliana OX=3702 GN=SDI1 PE=2 SV=1	XP_025807892.1 protein SULFUR DEFICIENCY-INDUCED 1-like [Panicum hallii] &gt;PAN18746.1 hypothetical protein PAHAL_3G222300 [Panicum hallii]	GO:0006109//regulation of carbohydrate metabolic process;GO:0006792//regulation of sulfur utilization;GO:0006950//response to stress;GO:0006996//organelle organization;GO:0007154//cell communication;GO:0008150//biological_process;GO:0009267//cellular response to starvation;GO:0009605//response to external stimulus;GO:0009657//plastid organization;GO:0009658//chloroplast organization;GO:0009889//r…	GO:0005575//cellular_component;GO:0005622//intracellular anatomical structure;GO:0005623//obsolete cell;GO:0005634//nucleus;GO:0005654//nucleoplasm;GO:0017053//transcription repressor complex;GO:0031974//membrane-enclosed lumen;GO:0031981//nuclear lumen;GO:0032991//protein-containing complex;GO:0043226//organelle;GO:0043227//membrane-bounded organelle;GO:0043229//intracellular organelle;GO:004323…	-	-
Zjn_sc00046.1.g00100.1.sm.mk	down	-1.36827	0.0034853	down	-2.36973	7.97783e-06	down	-2.04515	0.0020486	Zjn_sc00046.1	114871	117952	-	855	Zjn_sc00046.1.g00100.1.sm.mk	-	-	3IC1S	C	sp|P0A9T4|TAS_ECOLI Protein tas OS=Escherichia coli (strain K12) OX=83333 GN=tas PE=1 SV=1	RLN19920.1 protein tas [Panicum miliaceum]	-	-	-	-
Zjn_sc00006.1.g03410.1.am.mk	up	2.56487	3.00039e-05	up	2.10025	0.00121347	up	4.72323	1.86499e-07	Zjn_sc00006.1	1608067	1610390	-	1086	Zjn_sc00006.1.g03410.1.am.mk	GO:0001101;GO:0003674;GO:0003824;GO:0004497;GO:0005575;GO:0005622;GO:0005623;GO:0005737;GO:0006066;GO:0006082;GO:0006629;GO:0006714;GO:0006720;GO:0006721;GO:0006950;GO:0007154;GO:0007165;GO:0008150;GO:0008152;GO:0008299;GO:0008610;GO:0009058;GO:0009266;GO:0009314;GO:0009408;GO:0009414;GO:0009415;GO:0009416;GO:0009507;GO:0009526;GO:0009536;GO:0009540;GO:0009628;GO:0009639;GO:0009687;GO:0009688;GO:…	-	3IGGX	C	sp|O81816|MO2_ARATH Monooxygenase 2 OS=Arabidopsis thaliana OX=3702 GN=MO2 PE=2 SV=1	TVU14543.1 hypothetical protein EJB05_38018 [Eragrostis curvula]	GO:0001101//response to acid chemical;GO:0006066//alcohol metabolic process;GO:0006082//organic acid metabolic process;GO:0006629//lipid metabolic process;GO:0006714//sesquiterpenoid metabolic process;GO:0006720//isoprenoid metabolic process;GO:0006721//terpenoid metabolic process;GO:0006950//response to stress;GO:0007154//cell communication;GO:0007165//signal transduction;GO:0008150//biological_…	GO:0005575//cellular_component;GO:0005622//intracellular anatomical structure;GO:0005623//obsolete cell;GO:0005737//cytoplasm;GO:0009507//chloroplast;GO:0009526//plastid envelope;GO:0009536//plastid;GO:0009941//chloroplast envelope;GO:0031967//organelle envelope;GO:0031975//envelope;GO:0043226//organelle;GO:0043227//membrane-bounded organelle;GO:0043229//intracellular organelle;GO:0043231//intrac…	GO:0003674//molecular_function;GO:0003824//catalytic activity;GO:0004497//monooxygenase activity;GO:0009540//zeaxanthin epoxidase activity;GO:0016491//oxidoreductase activity;GO:0016705//oxidoreductase activity, acting on paired donors, with incorporation or reduction of molecular oxygen;GO:0016709//oxidoreductase activity, acting on paired donors, with incorporation or reduction of molecular oxy…	-
Zjn_sc00015.1.g05920.1.sm.mkhc	up	2.08977	3.52557e-06	up	1.3011	0.00563233	up	2.0563	1.7621e-05	Zjn_sc00015.1	3270654	3277372	-	2856	Zjn_sc00015.1.g05920.1.sm.mkhc	GO:0001101;GO:0002252;GO:0002376;GO:0003674;GO:0003676;GO:0003723;GO:0003727;GO:0003729;GO:0005488;GO:0005575;GO:0005622;GO:0005623;GO:0005737;GO:0005773;GO:0005829;GO:0006417;GO:0006950;GO:0006952;GO:0006970;GO:0008150;GO:0009414;GO:0009415;GO:0009605;GO:0009607;GO:0009615;GO:0009628;GO:0009651;GO:0009819;GO:0009889;GO:0009890;GO:0009892;GO:0009893;GO:0009894;GO:0009896;GO:0010035;GO:0010468;GO:…	K17943	3I7AE	J	sp|Q9LJX4|PUM5_ARATH Pumilio homolog 5 OS=Arabidopsis thaliana OX=3702 GN=APUM5 PE=1 SV=2	TVU05111.1 hypothetical protein EJB05_48262 [Eragrostis curvula]	GO:0001101//response to acid chemical;GO:0002252//immune effector process;GO:0002376//immune system process;GO:0006417//regulation of translation;GO:0006950//response to stress;GO:0006952//defense response;GO:0006970//response to osmotic stress;GO:0008150//biological_process;GO:0009414//response to water deprivation;GO:0009415//response to water;GO:0009605//response to external stimulus;GO:000960…	GO:0005575//cellular_component;GO:0005622//intracellular anatomical structure;GO:0005623//obsolete cell;GO:0005737//cytoplasm;GO:0005773//vacuole;GO:0005829//cytosol;GO:0043226//organelle;GO:0043227//membrane-bounded organelle;GO:0043229//intracellular organelle;GO:0043231//intracellular membrane-bounded organelle;GO:0044424//obsolete intracellular part;GO:0044444//obsolete cytoplasmic part;GO:00…	GO:0003674//molecular_function;GO:0003676//nucleic acid binding;GO:0003723//RNA binding;GO:0003727//single-stranded RNA binding;GO:0003729//mRNA binding;GO:0005488//binding;GO:0097159//organic cyclic compound binding;GO:1901363//heterocyclic compound binding;	-
Zjn_sc00152.1.g00160.1.am.mk	down	-8.38803	2.13461e-06	down	-4.89779	0.000881407	down	-3.63544	0.009452	Zjn_sc00152.1	63658	66119	+	1983	Zjn_sc00152.1.g00160.1.am.mk	-	K01193	3I6ZE	G	sp|Q9FSV7|SST_FESAR Sucrose:sucrose 1-fructosyltransferase OS=Festuca arundinacea OX=4606 GN=1-SST PE=1 SV=1	TVU33703.1 hypothetical protein EJB05_25536 [Eragrostis curvula]	-	-	-	ko00500(Starch and sucrose metabolism);ko00052(Galactose metabolism)
Zjn_sc00034.1.g05450.1.am.mkhc	up	4.27164	9.92317e-12	up	2.13009	0.00777525	up	4.17857	0.000660427	Zjn_sc00034.1	2251081	2252409	+	1201	Zjn_sc00034.1.g05450.1.am.mkhc	-	-	3I47N	S	-	TVU36326.1 hypothetical protein EJB05_18258 [Eragrostis curvula]	-	-	-	-
Zjn_sc00138.1.g00060.1.am.mk	down	-2.03493	0.00118633	down	-1.12369	0.0331795	down	-1.38139	0.00992755	Zjn_sc00138.1	25296	27154	+	585	Zjn_sc00138.1.g00060.1.am.mk	-	-	3II5F	O	sp|Q9LJL6|ATL62_ARATH Putative RING-H2 finger protein ATL62 OS=Arabidopsis thaliana OX=3702 GN=ATL62 PE=5 SV=1	TVU33264.1 hypothetical protein EJB05_25055, partial [Eragrostis curvula]	-	-	-	-
Zjn_sc00027.1.g00060.1.am.mkhc	down	-1.3911	0.00168359	down	-1.60187	0.000260498	down	-1.62624	0.000327384	Zjn_sc00027.1	55320	59185	-	1272	Zjn_sc00027.1.g00060.1.am.mkhc	GO:0003674;GO:0003700;GO:0005575;GO:0005622;GO:0005623;GO:0005634;GO:0006355;GO:0008150;GO:0009314;GO:0009416;GO:0009628;GO:0009889;GO:0009909;GO:0010468;GO:0010556;GO:0019219;GO:0019222;GO:0031323;GO:0031326;GO:0043226;GO:0043227;GO:0043229;GO:0043231;GO:0044424;GO:0044464;GO:0048580;GO:0048831;GO:0050789;GO:0050793;GO:0050794;GO:0050896;GO:0051171;GO:0051239;GO:0051252;GO:0060255;GO:0065007;GO:…	-	3I6S7	K	-	TVT99017.1 hypothetical protein EJB05_55647 [Eragrostis curvula]	GO:0006355//regulation of transcription, DNA-templated;GO:0008150//biological_process;GO:0009314//response to radiation;GO:0009416//response to light stimulus;GO:0009628//response to abiotic stimulus;GO:0009889//regulation of biosynthetic process;GO:0009909//regulation of flower development;GO:0010468//regulation of gene expression;GO:0010556//regulation of macromolecule biosynthetic process;GO:0…	GO:0005575//cellular_component;GO:0005622//intracellular anatomical structure;GO:0005623//obsolete cell;GO:0005634//nucleus;GO:0043226//organelle;GO:0043227//membrane-bounded organelle;GO:0043229//intracellular organelle;GO:0043231//intracellular membrane-bounded organelle;GO:0044424//obsolete intracellular part;GO:0044464//obsolete cell part;	GO:0003674//molecular_function;GO:0003700//DNA-binding transcription factor activity;GO:0140110//transcription regulator activity;	-
Zjn_sc00049.1.g00250.1.sm.mkhc	up	2.65086	1.5072e-07	up	1.57201	0.00277859	up	2.31226	6.368e-05	Zjn_sc00049.1	85426	89723	+	2072	Zjn_sc00049.1.g00250.1.sm.mkhc	GO:0000003;GO:0003006;GO:0003674;GO:0003824;GO:0005575;GO:0005622;GO:0005623;GO:0005737;GO:0005829;GO:0006325;GO:0006355;GO:0006464;GO:0006479;GO:0006807;GO:0006996;GO:0007275;GO:0008150;GO:0008152;GO:0008168;GO:0008170;GO:0008213;GO:0008276;GO:0008469;GO:0008757;GO:0009791;GO:0009889;GO:0009987;GO:0010228;GO:0010468;GO:0010556;GO:0016043;GO:0016273;GO:0016274;GO:0016277;GO:0016569;GO:0016570;GO:…	K11434	3I9V7	KOT	sp|Q9SNQ2|ANM10_ORYSJ Protein arginine N-methyltransferase PRMT10 OS=Oryza sativa subsp. japonica OX=39947 GN=PRMT10 PE=2 SV=1	TVU12692.1 hypothetical protein EJB05_46346 [Eragrostis curvula]	GO:0000003//reproduction;GO:0003006//developmental process involved in reproduction;GO:0006325//chromatin organization;GO:0006355//regulation of transcription, DNA-templated;GO:0006464//cellular protein modification process;GO:0006479//protein methylation;GO:0006807//nitrogen compound metabolic process;GO:0006996//organelle organization;GO:0007275//multicellular organism development;GO:0008150//b…	GO:0005575//cellular_component;GO:0005622//intracellular anatomical structure;GO:0005623//obsolete cell;GO:0005737//cytoplasm;GO:0005829//cytosol;GO:0044424//obsolete intracellular part;GO:0044444//obsolete cytoplasmic part;GO:0044464//obsolete cell part;	GO:0003674//molecular_function;GO:0003824//catalytic activity;GO:0008168//methyltransferase activity;GO:0008170//N-methyltransferase activity;GO:0008276//protein methyltransferase activity;GO:0008469//histone-arginine N-methyltransferase activity;GO:0008757//S-adenosylmethionine-dependent methyltransferase activity;GO:0016273//arginine N-methyltransferase activity;GO:0016274//protein-arginine N-m…	-
Zjn_sc00003.1.g15380.1.am.mk	down	-2.29112	0.00151441	down	-2.75572	0.00044374	down	-2.58187	0.000898622	Zjn_sc00003.1	6697495	6700147	+	1338	Zjn_sc00003.1.g15380.1.am.mk	GO:0003674;GO:0005215;GO:0005351;GO:0005355;GO:0005402;GO:0005575;GO:0006810;GO:0006811;GO:0006812;GO:0008150;GO:0008324;GO:0008643;GO:0008645;GO:0015075;GO:0015077;GO:0015078;GO:0015144;GO:0015145;GO:0015149;GO:0015291;GO:0015293;GO:0015294;GO:0015295;GO:0015318;GO:0015672;GO:0015749;GO:0016020;GO:0022804;GO:0022857;GO:0022890;GO:0034219;GO:0034220;GO:0046323;GO:0051119;GO:0051179;GO:0051234;GO:…	-	3IASN	U	sp|Q07423|HEX6_RICCO Hexose carrier protein HEX6 OS=Ricinus communis OX=3988 GN=HEX6 PE=2 SV=1	OEL12591.1 Hexose carrier protein HEX6 [Dichanthelium oligosanthes]	GO:0006810//transport;GO:0006811//ion transport;GO:0006812//cation transport;GO:0008150//biological_process;GO:0008643//carbohydrate transport;GO:0008645//hexose transmembrane transport;GO:0015672//inorganic cation transmembrane transport;GO:0015749//monosaccharide transmembrane transport;GO:0034219//carbohydrate transmembrane transport;GO:0034220//ion transmembrane transport;GO:0046323//glucose …	GO:0005575//cellular_component;GO:0016020//membrane;	GO:0003674//molecular_function;GO:0005215//transporter activity;GO:0005351//carbohydrate:proton symporter activity;GO:0005355//glucose transmembrane transporter activity;GO:0005402//carbohydrate:cation symporter activity;GO:0008324//cation transmembrane transporter activity;GO:0015075//ion transmembrane transporter activity;GO:0015077//inorganic cation transmembrane transporter activity;GO:001507…	-
Zjn_sc00111.1.g00460.1.sm.mkhc	up	1.3058	0.00804346	up	1.33142	0.00684305	up	1.27948	0.0242811	Zjn_sc00111.1	391401	394941	-	612	Zjn_sc00111.1.g00460.1.sm.mkhc	-	K14839	3IDBT	J	-	TVU19033.1 hypothetical protein EJB05_35158, partial [Eragrostis curvula]	-	-	-	-
Zjn_sc00007.1.g11020.1.sm.mkhc	down	-1.86135	3.92218e-05	down	-1.55239	0.000624679	down	-2.85037	8.84399e-08	Zjn_sc00007.1	4789797	4793775	-	1073	Zjn_sc00007.1.g11020.1.sm.mkhc	GO:0005575;GO:0005622;GO:0005623;GO:0005737;GO:0009507;GO:0009534;GO:0009535;GO:0009536;GO:0009579;GO:0016020;GO:0031976;GO:0031984;GO:0034357;GO:0042651;GO:0043226;GO:0043227;GO:0043229;GO:0043231;GO:0044422;GO:0044424;GO:0044434;GO:0044435;GO:0044436;GO:0044444;GO:0044446;GO:0044464;GO:0055035	-	3IA3D	S	sp|Q8H1Q1|TL203_ARATH Thylakoid lumenal protein TL20.3, chloroplastic OS=Arabidopsis thaliana OX=3702 GN=TL20.3 PE=1 SV=1	AQK73102.1 Thylakoid lumenal protein TL20.3 chloroplastic [Zea mays]	-	GO:0005575//cellular_component;GO:0005622//intracellular anatomical structure;GO:0005623//obsolete cell;GO:0005737//cytoplasm;GO:0009507//chloroplast;GO:0009534//chloroplast thylakoid;GO:0009535//chloroplast thylakoid membrane;GO:0009536//plastid;GO:0009579//thylakoid;GO:0016020//membrane;GO:0031976//plastid thylakoid;GO:0031984//organelle subcompartment;GO:0034357//photosynthetic membrane;GO:004…	-	-
Zjn_sc00197.1.g00100.1.am.mk	down	-2.81653	5.0607e-07	down	-1.70365	0.000858953	down	-2.16625	0.00044216	Zjn_sc00197.1	131372	133372	+	2001	Zjn_sc00197.1.g00100.1.am.mk	-	-	3I7X7	T	sp|Q7XUN6|SIT2_ORYSJ L-type lectin-domain containing receptor kinase SIT2 OS=Oryza sativa subsp. japonica OX=39947 GN=SIT2 PE=2 SV=2	PAN10535.1 hypothetical protein PAHAL_2G099200 [Panicum hallii]	-	-	-	-
Zjn_sc00025.1.g01860.1.sm.mk	down	-1.6973	0.000342832	down	-1.59495	0.000878967	down	-1.52518	0.00515423	Zjn_sc00025.1	1284032	1284421	-	390	Zjn_sc00025.1.g01860.1.sm.mk	-	-	-	-	-	-	-	-	-	-
Zjn_sc00085.1.g00910.1.sm.mk	up	4.03786	0.0131783	up	3.18207	0.000192623	up	5.79173	4.54209e-06	Zjn_sc00085.1	910563	918987	-	801	Zjn_sc00085.1.g00910.1.sm.mk	-	-	-	-	-	-	-	-	-	-
Zjn_sc00087.1.g01340.1.am.mk	down	-7.00534	6.8906e-13	down	-4.69384	2.411e-09	down	-5.71803	2.3846e-08	Zjn_sc00087.1	1000833	1006788	+	1794	Zjn_sc00087.1.g01340.1.am.mk	-	K08235	3I57Z	G	sp|Q41542|XTH_WHEAT Probable xyloglucan endotransglucosylase/hydrolase OS=Triticum aestivum OX=4565 GN=XTH PE=2 SV=1	PUZ45093.1 hypothetical protein GQ55_8G192600 [Panicum hallii var. hallii]	-	-	-	-
Zjn_sc00022.1.g00160.1.sm.mk	down	-4.47999	9.40265e-07	down	-3.21075	0.000139869	down	-4.77956	7.08607e-07	Zjn_sc00022.1	59215	59811	+	420	Zjn_sc00022.1.g00160.1.sm.mk	GO:0001101;GO:0003674;GO:0003824;GO:0005575;GO:0005576;GO:0005622;GO:0005623;GO:0005737;GO:0005739;GO:0008150;GO:0008152;GO:0009507;GO:0009532;GO:0009536;GO:0009570;GO:0010035;GO:0010167;GO:0016020;GO:0016491;GO:0016661;GO:0016662;GO:0042221;GO:0043226;GO:0043227;GO:0043229;GO:0043231;GO:0044422;GO:0044424;GO:0044434;GO:0044435;GO:0044444;GO:0044446;GO:0044464;GO:0048046;GO:0050421;GO:0050896;GO:…	K00366	3I7Z1	P	sp|Q42997|NIR_ORYSJ Ferredoxin--nitrite reductase, chloroplastic OS=Oryza sativa subsp. japonica OX=39947 GN=Os01g0357100 PE=2 SV=1	RLM79071.1 ferredoxin--nitrite reductase, Precursor [Panicum miliaceum]	GO:0001101//response to acid chemical;GO:0008150//biological_process;GO:0008152//metabolic process;GO:0010035//response to inorganic substance;GO:0010167//response to nitrate;GO:0042221//response to chemical;GO:0050896//response to stimulus;GO:0055114//obsolete oxidation-reduction process;GO:1901698//response to nitrogen compound;GO:1901700//response to oxygen-containing compound;	GO:0005575//cellular_component;GO:0005576//extracellular region;GO:0005622//intracellular anatomical structure;GO:0005623//obsolete cell;GO:0005737//cytoplasm;GO:0005739//mitochondrion;GO:0009507//chloroplast;GO:0009532//plastid stroma;GO:0009536//plastid;GO:0009570//chloroplast stroma;GO:0016020//membrane;GO:0043226//organelle;GO:0043227//membrane-bounded organelle;GO:0043229//intracellular orga…	GO:0003674//molecular_function;GO:0003824//catalytic activity;GO:0016491//oxidoreductase activity;GO:0016661//oxidoreductase activity, acting on other nitrogenous compounds as donors;GO:0016662//oxidoreductase activity, acting on other nitrogenous compounds as donors, cytochrome as acceptor;GO:0050421//nitrite reductase (NO-forming) activity;GO:0098809//nitrite reductase activity;	ko00910(Nitrogen metabolism)
Zjn_sc00181.1.g00060.1.am.mkhc	up	1.67187	0.0179153	up	1.2491	0.00685261	up	1.95863	0.0393933	Zjn_sc00181.1	60692	63496	+	1587	Zjn_sc00181.1.g00060.1.am.mkhc	-	-	3I2XM	T	sp|Q0D5R3|CRK6_ORYSJ Cysteine-rich receptor-like protein kinase 6 OS=Oryza sativa subsp. japonica OX=39947 GN=CRK6 PE=1 SV=1	TVU38676.1 hypothetical protein EJB05_12060, partial [Eragrostis curvula]	-	-	-	-
Zjn_sc00006.1.g01500.1.am.mk	up	1.98356	5.70124e-05	up	1.58801	0.0126455	up	2.49502	5.375e-07	Zjn_sc00006.1	662767	663923	-	945	Zjn_sc00006.1.g01500.1.am.mk	-	-	3I2JD	K	sp|Q9FKA0|NAC92_ARATH NAC domain-containing protein 92 OS=Arabidopsis thaliana OX=3702 GN=NAC92 PE=1 SV=1	AYK02779.1 NAC domain transcription factor [Zoysia japonica]	-	-	-	-
Zjn_sc00035.1.g01510.1.sm.mk	down	-4.00123	0.000199936	down	-2.8172	0.00399289	down	-4.02496	0.000198383	Zjn_sc00035.1	1521241	1525434	-	828	Zjn_sc00035.1.g01510.1.sm.mk	-	-	3I7RK	S	-	TVU11331.1 hypothetical protein EJB05_44910, partial [Eragrostis curvula]	-	-	-	-
Zjn_sc00003.1.g06360.1.sm.mkhc	up	2.91177	1.05039e-06	up	1.94054	0.00315161	up	2.97878	0.000106864	Zjn_sc00003.1	2997956	3001137	-	1091	Zjn_sc00003.1.g06360.1.sm.mkhc	-	K05019	3I2MD	P	sp|Q9LVA7|ICLN_ARATH Chloride conductance regulatory protein ICln OS=Arabidopsis thaliana OX=3702 GN=At5g62290 PE=2 SV=1	XP_012698390.1 chloride conductance regulatory protein ICln [Setaria italica] &gt;XP_034572166.1 chloride conductance regulatory protein ICln-like [Setaria viridis] &gt;RCV45618.1 hypothetical protein SETIT_9G468900v2 [Setaria italica] &gt;TKV97082.1 hypothetical protein SEVIR_9G472500v2 [Setaria viridis]	-	-	-	-
Zjn_sc00004.1.g01410.1.sm.mk	down	-Inf	5.70767e-13	down	-2.98857	3.40787e-05	down	-7.39266	1.45289e-08	Zjn_sc00004.1	691591	692276	+	675	Zjn_sc00004.1.g01410.1.sm.mk	GO:0005575;GO:0005622;GO:0005623;GO:0005737;GO:0009507;GO:0009534;GO:0009536;GO:0009543;GO:0009579;GO:0031976;GO:0031977;GO:0031978;GO:0031984;GO:0043226;GO:0043227;GO:0043229;GO:0043231;GO:0044422;GO:0044424;GO:0044434;GO:0044435;GO:0044436;GO:0044444;GO:0044446;GO:0044464	K02694	3I588	S	sp|P13192|PSAF_HORVU Photosystem I reaction center subunit III, chloroplastic OS=Hordeum vulgare OX=4513 GN=PSAF PE=1 SV=2	NP_001148412.1 photosystem I reaction center subunit III [Zea mays] &gt;5ZJI_F Structure of photosystem I supercomplex with light-harvesting complexes I and II [Zea mays] &gt;ACG27466.1 photosystem I reaction center subunit III [Zea mays] &gt;ACG31377.1 photosystem I reaction center subunit III [Zea mays] &gt;ONM09928.1 Photosystem I reaction center subunit III [Zea mays] &gt;PWZ56104.1 Photosyst…	-	GO:0005575//cellular_component;GO:0005622//intracellular anatomical structure;GO:0005623//obsolete cell;GO:0005737//cytoplasm;GO:0009507//chloroplast;GO:0009534//chloroplast thylakoid;GO:0009536//plastid;GO:0009543//chloroplast thylakoid lumen;GO:0009579//thylakoid;GO:0031976//plastid thylakoid;GO:0031977//thylakoid lumen;GO:0031978//plastid thylakoid lumen;GO:0031984//organelle subcompartment;GO…	-	ko00195(Photosynthesis)
Zjn_sc00003.1.g03790.1.sm.mkhc	up	2.93829	5.02883e-07	up	3.29421	0.0107385	up	3.55667	2.85017e-06	Zjn_sc00003.1	1839278	1843277	+	2258	Zjn_sc00003.1.g03790.1.sm.mkhc	GO:0003674;GO:0003824;GO:0004066;GO:0005488;GO:0005515;GO:0006082;GO:0006520;GO:0006528;GO:0006529;GO:0006807;GO:0008150;GO:0008152;GO:0008652;GO:0009058;GO:0009066;GO:0009067;GO:0009314;GO:0009416;GO:0009628;GO:0009642;GO:0009646;GO:0009987;GO:0016053;GO:0016874;GO:0016879;GO:0016884;GO:0019752;GO:0032787;GO:0034641;GO:0042802;GO:0042803;GO:0043436;GO:0043603;GO:0043604;GO:0044237;GO:0044238;GO:…	K01953	3I7VU	E	sp|Q10MX3|ASNS1_ORYSJ Asparagine synthetase [glutamine-hydrolyzing] 1 OS=Oryza sativa subsp. japonica OX=39947 GN=Os03g0291500 PE=2 SV=1	XP_025795399.1 asparagine synthetase [glutamine-hydrolyzing] 1-like [Panicum hallii] &gt;PAN50160.1 hypothetical protein PAHAL_9G502600 [Panicum hallii]	GO:0006082//organic acid metabolic process;GO:0006520//cellular amino acid metabolic process;GO:0006528//asparagine metabolic process;GO:0006529//asparagine biosynthetic process;GO:0006807//nitrogen compound metabolic process;GO:0008150//biological_process;GO:0008152//metabolic process;GO:0008652//cellular amino acid biosynthetic process;GO:0009058//biosynthetic process;GO:0009066//aspartate fami…	-	GO:0003674//molecular_function;GO:0003824//catalytic activity;GO:0004066//asparagine synthase (glutamine-hydrolyzing) activity;GO:0005488//binding;GO:0005515//protein binding;GO:0016874//ligase activity;GO:0016879//ligase activity, forming carbon-nitrogen bonds;GO:0016884//carbon-nitrogen ligase activity, with glutamine as amido-N-donor;GO:0042802//identical protein binding;GO:0042803//protein ho…	ko00250(Alanine, aspartate and glutamate metabolism)
Zjn_sc00032.1.g01290.1.sm.mk	down	-4.17477	8.82227e-12	down	-1.36803	0.00671653	down	-6.61485	1.89539e-19	Zjn_sc00032.1	1405029	1406045	-	891	Zjn_sc00032.1.g01290.1.sm.mk	-	K07735	3ICE5	S	sp|Q3B561|Y637_CHLL3 UPF0301 protein Plut_0637 OS=Chlorobium luteolum (strain DSM 273 / BCRC 81028 / 2530) OX=319225 GN=Plut_0637 PE=3 SV=1	TVU30716.1 hypothetical protein EJB05_22351 [Eragrostis curvula]	-	-	-	-
Zjn_sc00103.1.g01010.1.am.mk	down	-2.69515	0.0112925	down	-1.98196	0.036936	down	-3.53015	0.0189905	Zjn_sc00103.1	840869	841640	+	513	Zjn_sc00103.1.g01010.1.am.mk	-	-	-	-	-	-	-	-	-	-
Zjn_sc00032.1.g00160.1.sm.mkhc	down	-1.4302	0.00112006	down	-2.29834	2.04063e-07	down	-2.42424	2.59032e-07	Zjn_sc00032.1	170615	176288	-	1702	Zjn_sc00032.1.g00160.1.sm.mkhc	GO:0000166;GO:0001666;GO:0003674;GO:0003824;GO:0004021;GO:0005488;GO:0005524;GO:0005575;GO:0005622;GO:0005623;GO:0005737;GO:0005739;GO:0006082;GO:0006520;GO:0006522;GO:0006524;GO:0006807;GO:0006950;GO:0008144;GO:0008150;GO:0008152;GO:0008483;GO:0009056;GO:0009063;GO:0009078;GO:0009080;GO:0009507;GO:0009536;GO:0009628;GO:0009987;GO:0010035;GO:0010038;GO:0016054;GO:0016740;GO:0016769;GO:0017076;GO:…	K00814	3I4F3	E	sp|P34106|ALA2_PANMI Alanine aminotransferase 2 OS=Panicum miliaceum OX=4540 PE=1 SV=1	RLN19886.1 hypothetical protein C2845_PM02G15860 [Panicum miliaceum]	GO:0001666//response to hypoxia;GO:0006082//organic acid metabolic process;GO:0006520//cellular amino acid metabolic process;GO:0006522//alanine metabolic process;GO:0006524//alanine catabolic process;GO:0006807//nitrogen compound metabolic process;GO:0006950//response to stress;GO:0008150//biological_process;GO:0008152//metabolic process;GO:0009056//catabolic process;GO:0009063//cellular amino a…	GO:0005575//cellular_component;GO:0005622//intracellular anatomical structure;GO:0005623//obsolete cell;GO:0005737//cytoplasm;GO:0005739//mitochondrion;GO:0009507//chloroplast;GO:0009536//plastid;GO:0043226//organelle;GO:0043227//membrane-bounded organelle;GO:0043229//intracellular organelle;GO:0043231//intracellular membrane-bounded organelle;GO:0044424//obsolete intracellular part;GO:0044444//o…	GO:0000166//nucleotide binding;GO:0003674//molecular_function;GO:0003824//catalytic activity;GO:0004021//L-alanine:2-oxoglutarate aminotransferase activity;GO:0005488//binding;GO:0005524//ATP binding;GO:0008144//obsolete drug binding;GO:0008483//transaminase activity;GO:0016740//transferase activity;GO:0016769//transferase activity, transferring nitrogenous groups;GO:0017076//purine nucleotide bi…	ko00710(Carbon fixation in photosynthetic organisms);ko00250(Alanine, aspartate and glutamate metabolism);ko00220(Arginine biosynthesis)
Zjn_sc00012.1.g09430.1.am.mkhc	down	-2.06082	4.07805e-06	down	-1.66831	0.000153701	down	-5.18159	9.01915e-21	Zjn_sc00012.1	4186827	4189829	-	853	Zjn_sc00012.1.g09430.1.am.mkhc	GO:0003674;GO:0005215;GO:0005575;GO:0005623;GO:0005886;GO:0006810;GO:0008150;GO:0016020;GO:0022857;GO:0044464;GO:0051179;GO:0051234;GO:0055085;GO:0071944	-	3IB43	-	sp|Q93W28|Y4554_ARATH Uncharacterized protein At4g15545 OS=Arabidopsis thaliana OX=3702 GN=At4g15545 PE=1 SV=1	PWZ17533.1 Uncharacterized protein Zm00014a_023821 [Zea mays]	GO:0006810//transport;GO:0008150//biological_process;GO:0051179//localization;GO:0051234//establishment of localization;GO:0055085//transmembrane transport;	GO:0005575//cellular_component;GO:0005623//obsolete cell;GO:0005886//plasma membrane;GO:0016020//membrane;GO:0044464//obsolete cell part;GO:0071944//cell periphery;	GO:0003674//molecular_function;GO:0005215//transporter activity;GO:0022857//transmembrane transporter activity;	-
Zjn_sc00034.1.g01110.1.am.mkhc	down	-Inf	4.10126e-05	down	-Inf	5.20084e-05	down	-8.47998	0.000166889	Zjn_sc00034.1	421204	423641	+	1053	Zjn_sc00034.1.g01110.1.am.mkhc	GO:0000976;GO:0000977;GO:0001012;GO:0001067;GO:0001101;GO:0003674;GO:0003676;GO:0003677;GO:0003690;GO:0003700;GO:0005488;GO:0005575;GO:0005622;GO:0005623;GO:0005634;GO:0005667;GO:0006355;GO:0006357;GO:0006873;GO:0006875;GO:0006879;GO:0006950;GO:0007154;GO:0008150;GO:0009267;GO:0009414;GO:0009415;GO:0009605;GO:0009628;GO:0009889;GO:0009987;GO:0009991;GO:0010035;GO:0010106;GO:0010468;GO:0010556;GO:…	-	3I6EE	K	sp|A2WZ60|IRO2_ORYSI Protein IRON-RELATED TRANSCRIPTION FACTOR 2 OS=Oryza sativa subsp. indica OX=39946 GN=IRO2 PE=3 SV=1	XP_021313618.1 transcription factor bHLH101-like [Sorghum bicolor] &gt;KXG34133.1 hypothetical protein SORBI_3003G428800 [Sorghum bicolor]	GO:0001101//response to acid chemical;GO:0006355//regulation of transcription, DNA-templated;GO:0006357//regulation of transcription by RNA polymerase II;GO:0006873//cellular ion homeostasis;GO:0006875//cellular metal ion homeostasis;GO:0006879//cellular iron ion homeostasis;GO:0006950//response to stress;GO:0007154//cell communication;GO:0008150//biological_process;GO:0009267//cellular response …	GO:0005575//cellular_component;GO:0005622//intracellular anatomical structure;GO:0005623//obsolete cell;GO:0005634//nucleus;GO:0005667//transcription regulator complex;GO:0032991//protein-containing complex;GO:0043226//organelle;GO:0043227//membrane-bounded organelle;GO:0043229//intracellular organelle;GO:0043231//intracellular membrane-bounded organelle;GO:0044422//obsolete organelle part;GO:004…	GO:0000976//transcription cis-regulatory region binding;GO:0000977//RNA polymerase II transcription regulatory region sequence-specific DNA binding;GO:0001012//RNA polymerase II transcription regulatory region sequence-specific DNA binding;GO:0001067//transcription regulatory region nucleic acid binding;GO:0003674//molecular_function;GO:0003676//nucleic acid binding;GO:0003677//DNA binding;GO:000…	-
Zjn_sc00001.1.g07680.1.sm.mkhc	down	-4.64151	0.0251606	down	-6.52383	0.0062814	down	-6.10382	0.00993478	Zjn_sc00001.1	3508911	3511791	-	1751	Zjn_sc00001.1.g07680.1.sm.mkhc	-	-	3I6FN	G	sp|P93594|AMYB_WHEAT Beta-amylase Tri a 17 OS=Triticum aestivum OX=4565 GN=BMY1 PE=1 SV=1	TVU38713.1 hypothetical protein EJB05_12097 [Eragrostis curvula]	-	-	-	-
Zjn_sc00092.1.g01050.1.sm.mkhc	down	-2.34436	1.0438e-06	down	-2.08015	5.20714e-05	down	-2.26597	9.56315e-06	Zjn_sc00092.1	518447	521413	+	1387	Zjn_sc00092.1.g01050.1.sm.mkhc	GO:0005575;GO:0005576;GO:0005618;GO:0005623;GO:0009505;GO:0030312;GO:0044464;GO:0048046;GO:0071944	K07407	3I86I	G	sp|Q9FT97|AGAL1_ARATH Alpha-galactosidase 1 OS=Arabidopsis thaliana OX=3702 GN=AGAL1 PE=2 SV=1	PWZ53582.1 Alpha-galactosidase 1 [Zea mays]	-	GO:0005575//cellular_component;GO:0005576//extracellular region;GO:0005618//cell wall;GO:0005623//obsolete cell;GO:0009505//plant-type cell wall;GO:0030312//external encapsulating structure;GO:0044464//obsolete cell part;GO:0048046//apoplast;GO:0071944//cell periphery;	-	ko00603(Glycosphingolipid biosynthesis - globo and isoglobo series);ko00600(Sphingolipid metabolism);ko00561(Glycerolipid metabolism);ko00052(Galactose metabolism)
Zjn_sc00003.1.g05480.1.sm.mkhc	down	-2.44571	8.03535e-06	down	-1.13648	0.0163579	down	-5.85673	8.74571e-15	Zjn_sc00003.1	2573885	2575765	+	1568	Zjn_sc00003.1.g05480.1.sm.mkhc	GO:0003674;GO:0003824;GO:0005575;GO:0005576;GO:0005622;GO:0005623;GO:0005737;GO:0005829;GO:0005975;GO:0005984;GO:0005985;GO:0005986;GO:0005996;GO:0006000;GO:0006002;GO:0006006;GO:0006091;GO:0006094;GO:0006793;GO:0006796;GO:0006950;GO:0008150;GO:0008152;GO:0009058;GO:0009266;GO:0009311;GO:0009312;GO:0009409;GO:0009507;GO:0009526;GO:0009532;GO:0009536;GO:0009570;GO:0009628;GO:0009719;GO:0009725;GO:…	K03841	3I9FG	G	sp|A2XEX2|F16P1_ORYSI Fructose-1,6-bisphosphatase, chloroplastic OS=Oryza sativa subsp. indica OX=39946 GN=OsI_10887 PE=1 SV=1	TVU47623.1 hypothetical protein EJB05_07229 [Eragrostis curvula]	GO:0005975//carbohydrate metabolic process;GO:0005984//disaccharide metabolic process;GO:0005985//sucrose metabolic process;GO:0005986//sucrose biosynthetic process;GO:0005996//monosaccharide metabolic process;GO:0006000//fructose metabolic process;GO:0006002//fructose 6-phosphate metabolic process;GO:0006006//glucose metabolic process;GO:0006091//generation of precursor metabolites and energy;GO…	GO:0005575//cellular_component;GO:0005576//extracellular region;GO:0005622//intracellular anatomical structure;GO:0005623//obsolete cell;GO:0005737//cytoplasm;GO:0005829//cytosol;GO:0009507//chloroplast;GO:0009526//plastid envelope;GO:0009532//plastid stroma;GO:0009536//plastid;GO:0009570//chloroplast stroma;GO:0010319//stromule;GO:0031967//organelle envelope;GO:0031975//envelope;GO:0043226//orga…	GO:0003674//molecular_function;GO:0003824//catalytic activity;GO:0016787//hydrolase activity;GO:0016788//hydrolase activity, acting on ester bonds;GO:0016791//phosphatase activity;GO:0019203//carbohydrate phosphatase activity;GO:0042132//fructose 1,6-bisphosphate 1-phosphatase activity;GO:0042578//phosphoric ester hydrolase activity;GO:0050308//sugar-phosphatase activity;	ko00710(Carbon fixation in photosynthetic organisms);ko00051(Fructose and mannose metabolism);ko00030(Pentose phosphate pathway);ko00010(Glycolysis / Gluconeogenesis)
Zjn_sc00088.1.g00570.1.sm.mkhc	up	2.10425	3.40152e-06	up	1.69293	0.000155448	up	2.5461	2.00002e-07	Zjn_sc00088.1	288055	293925	+	2337	Zjn_sc00088.1.g00570.1.sm.mkhc	-	K14833	3I8GT	J	sp|Q9ZPV5|NOC2L_ARATH Nucleolar complex protein 2 homolog OS=Arabidopsis thaliana OX=3702 GN=At2g18220 PE=3 SV=2	PUZ67998.1 hypothetical protein GQ55_3G479400 [Panicum hallii var. hallii]	-	-	-	-
Zjn_sc00008.1.g07290.1.sm.mkhc	up	2.13274	0.0105134	up	2.29143	0.0348505	up	2.44175	0.000198221	Zjn_sc00008.1	3162534	3164533	-	1338	Zjn_sc00008.1.g07290.1.sm.mkhc	-	-	3IAQ9	E	sp|P92934|AAP6_ARATH Amino acid permease 6 OS=Arabidopsis thaliana OX=3702 GN=AAP6 PE=1 SV=1	TVU07853.1 hypothetical protein EJB05_41225 [Eragrostis curvula]	-	-	-	-
Zjn_sc00019.1.g04570.1.sm.mkhc	up	1.98164	7.26075e-06	up	1.90226	1.50179e-05	up	3.28599	7.48684e-07	Zjn_sc00019.1	3579769	3585246	-	1414	Zjn_sc00019.1.g04570.1.sm.mkhc	GO:0000003;GO:0000166;GO:0001882;GO:0001883;GO:0003006;GO:0003674;GO:0005488;GO:0005525;GO:0007021;GO:0007275;GO:0007349;GO:0008150;GO:0009553;GO:0009558;GO:0009561;GO:0009653;GO:0009790;GO:0009791;GO:0009793;GO:0009888;GO:0009960;GO:0009987;GO:0010154;GO:0016043;GO:0017076;GO:0019001;GO:0022414;GO:0022607;GO:0032501;GO:0032502;GO:0032549;GO:0032550;GO:0032553;GO:0032555;GO:0032561;GO:0034622;GO:…	K07943	3I9DM	U	sp|Q9ZPX1|ARF5_ARATH ADP-ribosylation factor-like protein 2 OS=Arabidopsis thaliana OX=3702 GN=ARL2 PE=2 SV=1	TVU45762.1 hypothetical protein EJB05_05261 [Eragrostis curvula]	GO:0000003//reproduction;GO:0003006//developmental process involved in reproduction;GO:0007021//tubulin complex assembly;GO:0007275//multicellular organism development;GO:0007349//cellularization;GO:0008150//biological_process;GO:0009553//embryo sac development;GO:0009558//embryo sac cellularization;GO:0009561//megagametogenesis;GO:0009653//anatomical structure morphogenesis;GO:0009790//embryo de…	-	GO:0000166//nucleotide binding;GO:0001882//nucleoside binding;GO:0001883//purine nucleoside binding;GO:0003674//molecular_function;GO:0005488//binding;GO:0005525//GTP binding;GO:0017076//purine nucleotide binding;GO:0019001//guanyl nucleotide binding;GO:0032549//ribonucleoside binding;GO:0032550//purine ribonucleoside binding;GO:0032553//ribonucleotide binding;GO:0032555//purine ribonucleotide bi…	-
Zjn_sc00009.1.g10210.1.sm.mk	down	-3.01684	0.00438889	down	-2.08315	0.0233606	down	-4.21763	0.000300791	Zjn_sc00009.1	4368932	4371411	+	1287	Zjn_sc00009.1.g10210.1.sm.mk	-	-	3IUTF	S	sp|F4HQX1|JAL3_ARATH Jacalin-related lectin 3 OS=Arabidopsis thaliana OX=3702 GN=JAL3 PE=2 SV=1	TVU34917.1 hypothetical protein EJB05_16773 [Eragrostis curvula]	-	-	-	-
Zjn_sc00119.1.g00120.1.sm.mkhc	down	-2.08745	1.8224e-06	down	-1.35724	0.00154969	down	-2.58424	4.24206e-08	Zjn_sc00119.1	80244	84289	+	1485	Zjn_sc00119.1.g00120.1.sm.mkhc	GO:0005575;GO:0005622;GO:0005623;GO:0005737;GO:0005975;GO:0005976;GO:0005982;GO:0006073;GO:0008150;GO:0008152;GO:0009501;GO:0009507;GO:0009536;GO:0009987;GO:0043170;GO:0043226;GO:0043227;GO:0043229;GO:0043231;GO:0044042;GO:0044237;GO:0044238;GO:0044260;GO:0044262;GO:0044264;GO:0044424;GO:0044444;GO:0044464;GO:0071704	K00975	3I5BT	H	sp|P15280|GLGS2_ORYSJ Glucose-1-phosphate adenylyltransferase small subunit 2, chloroplastic/amyloplastic/cytosolic OS=Oryza sativa subsp. japonica OX=39947 GN=AGPS2 PE=1 SV=4	TVU06681.1 hypothetical protein EJB05_49905, partial [Eragrostis curvula]	GO:0005975//carbohydrate metabolic process;GO:0005976//polysaccharide metabolic process;GO:0005982//starch metabolic process;GO:0006073//cellular glucan metabolic process;GO:0008150//biological_process;GO:0008152//metabolic process;GO:0009987//cellular process;GO:0043170//macromolecule metabolic process;GO:0044042//glucan metabolic process;GO:0044237//cellular metabolic process;GO:0044238//primar…	GO:0005575//cellular_component;GO:0005622//intracellular anatomical structure;GO:0005623//obsolete cell;GO:0005737//cytoplasm;GO:0009501//amyloplast;GO:0009507//chloroplast;GO:0009536//plastid;GO:0043226//organelle;GO:0043227//membrane-bounded organelle;GO:0043229//intracellular organelle;GO:0043231//intracellular membrane-bounded organelle;GO:0044424//obsolete intracellular part;GO:0044444//obso…	-	ko00520(Amino sugar and nucleotide sugar metabolism);ko00500(Starch and sucrose metabolism)
Zjn_sc00012.1.g05810.1.sm.mkhc	up	1.72652	0.000191069	up	1.07109	0.0234046	up	1.64089	0.00135847	Zjn_sc00012.1	2320611	2328120	+	3222	Zjn_sc00012.1.g05810.1.sm.mkhc	-	K17800	3IC3X	S	sp|Q5ZK33|LETM1_CHICK Mitochondrial proton/calcium exchanger protein OS=Gallus gallus OX=9031 GN=LETM1 PE=2 SV=1	TVU19628.1 hypothetical protein EJB05_35789 [Eragrostis curvula]	-	-	-	-
Zjn_sc00047.1.g02670.1.sm.mkhc	up	2.36337	6.30185e-06	up	1.21281	0.0112026	up	2.48333	1.5184e-07	Zjn_sc00047.1	1395189	1402153	-	2396	Zjn_sc00047.1.g02670.1.sm.mkhc	GO:0001505;GO:0003674;GO:0003676;GO:0003723;GO:0003729;GO:0003730;GO:0005488;GO:0005575;GO:0005622;GO:0005623;GO:0005634;GO:0005654;GO:0005737;GO:0005829;GO:0006139;GO:0006401;GO:0006402;GO:0006417;GO:0006725;GO:0006807;GO:0008150;GO:0008152;GO:0009056;GO:0009057;GO:0009889;GO:0009890;GO:0009892;GO:0009893;GO:0009894;GO:0009896;GO:0009987;GO:0010033;GO:0010468;GO:0010494;GO:0010556;GO:0010558;GO:…	K13210	3IA03	A	sp|Q91WJ8|FUBP1_MOUSE Far upstream element-binding protein 1 OS=Mus musculus OX=10090 GN=Fubp1 PE=1 SV=1	TVU33130.1 hypothetical protein EJB05_24915 [Eragrostis curvula]	GO:0001505//regulation of neurotransmitter levels;GO:0006139//nucleobase-containing compound metabolic process;GO:0006401//RNA catabolic process;GO:0006402//mRNA catabolic process;GO:0006417//regulation of translation;GO:0006725//cellular aromatic compound metabolic process;GO:0006807//nitrogen compound metabolic process;GO:0008150//biological_process;GO:0008152//metabolic process;GO:0009056//cat…	GO:0005575//cellular_component;GO:0005622//intracellular anatomical structure;GO:0005623//obsolete cell;GO:0005634//nucleus;GO:0005654//nucleoplasm;GO:0005737//cytoplasm;GO:0005829//cytosol;GO:0010494//cytoplasmic stress granule;GO:0030425//dendrite;GO:0031974//membrane-enclosed lumen;GO:0031981//nuclear lumen;GO:0032991//protein-containing complex;GO:0035770//ribonucleoprotein granule;GO:0036464…	GO:0003674//molecular_function;GO:0003676//nucleic acid binding;GO:0003723//RNA binding;GO:0003729//mRNA binding;GO:0003730//mRNA 3'-UTR binding;GO:0005488//binding;GO:0017091//mRNA 3'-UTR AU-rich region binding;GO:0035925//mRNA 3'-UTR AU-rich region binding;GO:0097159//organic cyclic compound binding;GO:1901363//heterocyclic compound binding;	-
Zjn_sc00071.1.g01320.1.am.mkhc	up	1.81553	0.00968807	down	-2.98547	7.34617e-08	down	-2.92605	4.83421e-06	Zjn_sc00071.1	636369	640121	-	2827	Zjn_sc00071.1.g01320.1.am.mkhc	GO:0005575;GO:0005622;GO:0005623;GO:0005737;GO:0005777;GO:0005778;GO:0006732;GO:0006766;GO:0008150;GO:0008152;GO:0009058;GO:0009108;GO:0009110;GO:0009507;GO:0009526;GO:0009536;GO:0009941;GO:0009987;GO:0016020;GO:0031090;GO:0031903;GO:0031967;GO:0031969;GO:0031975;GO:0042170;GO:0042180;GO:0042181;GO:0042372;GO:0042374;GO:0042579;GO:0043226;GO:0043227;GO:0043229;GO:0043231;GO:0044237;GO:0044249;GO:…	K14760	3I9K8	I	sp|Q8VYJ1|MENE_ARATH 2-succinylbenzoate--CoA ligase, chloroplastic/peroxisomal OS=Arabidopsis thaliana OX=3702 GN=AAE14 PE=1 SV=1	OEL27073.1 2-succinylbenzoate--CoA ligase, chloroplastic/peroxisomal [Dichanthelium oligosanthes]	GO:0006732//obsolete coenzyme metabolic process;GO:0006766//vitamin metabolic process;GO:0008150//biological_process;GO:0008152//metabolic process;GO:0009058//biosynthetic process;GO:0009108//obsolete coenzyme biosynthetic process;GO:0009110//vitamin biosynthetic process;GO:0009987//cellular process;GO:0042180//cellular ketone metabolic process;GO:0042181//ketone biosynthetic process;GO:0042372//…	GO:0005575//cellular_component;GO:0005622//intracellular anatomical structure;GO:0005623//obsolete cell;GO:0005737//cytoplasm;GO:0005777//peroxisome;GO:0005778//peroxisomal membrane;GO:0009507//chloroplast;GO:0009526//plastid envelope;GO:0009536//plastid;GO:0009941//chloroplast envelope;GO:0016020//membrane;GO:0031090//organelle membrane;GO:0031903//microbody membrane;GO:0031967//organelle envelo…	-	ko00130(Ubiquinone and other terpenoid-quinone biosynthesis)
Zjn_sc00105.1.g01760.1.am.mkhc	down	-3.27049	4.07949e-07	down	-2.37675	0.000107716	down	-2.0534	0.00491658	Zjn_sc00105.1	875724	877027	+	1122	Zjn_sc00105.1.g01760.1.am.mkhc	-	-	3IDK5	S	sp|Q70KG5|RAF1A_WHEAT Protein RAFTIN 1A OS=Triticum aestivum OX=4565 GN=RAFTIN1A PE=1 SV=1	TVU02841.1 hypothetical protein EJB05_51627, partial [Eragrostis curvula]	-	-	-	-
Zjn_sc00013.1.g06060.1.sm.mkhc	up	2.0281	5.72349e-06	up	1.38036	0.00250232	up	2.23875	3.8373e-06	Zjn_sc00013.1	3021120	3024032	+	1828	Zjn_sc00013.1.g06060.1.sm.mkhc	GO:0003674;GO:0003824;GO:0003938;GO:0005575;GO:0005622;GO:0005623;GO:0005737;GO:0005829;GO:0006139;GO:0006163;GO:0006164;GO:0006183;GO:0006725;GO:0006753;GO:0006793;GO:0006796;GO:0006807;GO:0008150;GO:0008152;GO:0009058;GO:0009116;GO:0009117;GO:0009119;GO:0009141;GO:0009142;GO:0009144;GO:0009145;GO:0009150;GO:0009152;GO:0009163;GO:0009165;GO:0009199;GO:0009201;GO:0009205;GO:0009206;GO:0009259;GO:…	K00088	3IEER	F	sp|Q84XA3|IMDH_VIGUN Inosine-5&apos;-monophosphate dehydrogenase OS=Vigna unguiculata OX=3917 GN=impdh PE=1 SV=1	TVU44742.1 hypothetical protein EJB05_04196, partial [Eragrostis curvula]	GO:0006139//nucleobase-containing compound metabolic process;GO:0006163//purine nucleotide metabolic process;GO:0006164//purine nucleotide biosynthetic process;GO:0006183//GTP biosynthetic process;GO:0006725//cellular aromatic compound metabolic process;GO:0006753//nucleoside phosphate metabolic process;GO:0006793//phosphorus metabolic process;GO:0006796//phosphate-containing compound metabolic p…	GO:0005575//cellular_component;GO:0005622//intracellular anatomical structure;GO:0005623//obsolete cell;GO:0005737//cytoplasm;GO:0005829//cytosol;GO:0044424//obsolete intracellular part;GO:0044444//obsolete cytoplasmic part;GO:0044464//obsolete cell part;	GO:0003674//molecular_function;GO:0003824//catalytic activity;GO:0003938//IMP dehydrogenase activity;GO:0016491//oxidoreductase activity;GO:0016614//oxidoreductase activity, acting on CH-OH group of donors;GO:0016616//oxidoreductase activity, acting on the CH-OH group of donors, NAD or NADP as acceptor;	ko00230(Purine metabolism)
Zjn_sc00037.1.g00430.1.sm.mkhc	up	2.25475	6.6009e-05	up	1.72231	0.00417983	up	2.20766	0.000971395	Zjn_sc00037.1	217913	220946	-	1049	Zjn_sc00037.1.g00430.1.sm.mkhc	GO:0000070;GO:0000278;GO:0000280;GO:0000819;GO:0003674;GO:0003824;GO:0004402;GO:0004596;GO:0005575;GO:0005622;GO:0005623;GO:0005634;GO:0005737;GO:0005829;GO:0006325;GO:0006464;GO:0006473;GO:0006474;GO:0006475;GO:0006807;GO:0006996;GO:0007049;GO:0007059;GO:0007062;GO:0007064;GO:0008080;GO:0008150;GO:0008152;GO:0009987;GO:0010467;GO:0010485;GO:0016043;GO:0016407;GO:0016410;GO:0016569;GO:0016570;GO:…	-	3I5W4	S	sp|Q6DBY2|NAA50_DANRE N-alpha-acetyltransferase 50 OS=Danio rerio OX=7955 GN=naa50 PE=1 SV=1	TVU34543.1 hypothetical protein EJB05_16379, partial [Eragrostis curvula]	GO:0000070//mitotic sister chromatid segregation;GO:0000278//mitotic cell cycle;GO:0000280//nuclear division;GO:0000819//sister chromatid segregation;GO:0006325//chromatin organization;GO:0006464//cellular protein modification process;GO:0006473//protein acetylation;GO:0006474//N-terminal protein amino acid acetylation;GO:0006475//internal protein amino acid acetylation;GO:0006807//nitrogen compo…	GO:0005575//cellular_component;GO:0005622//intracellular anatomical structure;GO:0005623//obsolete cell;GO:0005634//nucleus;GO:0005737//cytoplasm;GO:0005829//cytosol;GO:0043226//organelle;GO:0043227//membrane-bounded organelle;GO:0043229//intracellular organelle;GO:0043231//intracellular membrane-bounded organelle;GO:0044424//obsolete intracellular part;GO:0044444//obsolete cytoplasmic part;GO:00…	GO:0003674//molecular_function;GO:0003824//catalytic activity;GO:0004402//histone acetyltransferase activity;GO:0004596//peptide alpha-N-acetyltransferase activity;GO:0008080//N-acetyltransferase activity;GO:0010485//H4 histone acetyltransferase activity;GO:0016407//acetyltransferase activity;GO:0016410//N-acyltransferase activity;GO:0016740//transferase activity;GO:0016746//acyltransferase activ…	-
Zjn_sc00071.1.g00860.1.sm.mkhc	up	3.58281	4.17465e-09	up	2.2509	0.000644196	up	3.08276	5.26434e-06	Zjn_sc00071.1	471690	474151	+	441	Zjn_sc00071.1.g00860.1.sm.mkhc	-	K00939	3I966	F	sp|Q6ZJ48|KAD7_ORYSJ Probable adenylate kinase 7, mitochondrial OS=Oryza sativa subsp. japonica OX=39947 GN=Os08g0118900 PE=2 SV=1	XP_004972992.1 probable adenylate kinase 7, mitochondrial [Setaria italica] &gt;RCV30290.1 hypothetical protein SETIT_6G082600v2 [Setaria italica]	-	-	-	ko00730(Thiamine metabolism);ko00230(Purine metabolism)
Zjn_sc00096.1.g00350.1.sm.mkhc	down	-3.27366	1.63538e-12	down	-1.14736	0.00838022	down	-3.44237	5.79409e-12	Zjn_sc00096.1	161687	171419	+	624	Zjn_sc00096.1.g00350.1.sm.mkhc	GO:0003674;GO:0003824;GO:0004553;GO:0005575;GO:0005622;GO:0005623;GO:0005737;GO:0006950;GO:0008150;GO:0008152;GO:0008378;GO:0008422;GO:0009266;GO:0009409;GO:0009507;GO:0009526;GO:0009527;GO:0009536;GO:0009628;GO:0009707;GO:0009941;GO:0015926;GO:0016020;GO:0016021;GO:0016740;GO:0016757;GO:0016758;GO:0016787;GO:0016798;GO:0019867;GO:0031090;GO:0031224;GO:0031300;GO:0031301;GO:0031350;GO:0031351;GO:…	-	3IGG3	G	sp|Q8L6H7|SFR2_ORYSJ Beta-glucosidase-like SFR2, chloroplastic OS=Oryza sativa subsp. japonica OX=39947 GN=SFR2 PE=2 SV=1	TVU23476.1 hypothetical protein EJB05_25845, partial [Eragrostis curvula]	GO:0006950//response to stress;GO:0008150//biological_process;GO:0008152//metabolic process;GO:0009266//response to temperature stimulus;GO:0009409//response to cold;GO:0009628//response to abiotic stimulus;GO:0050826//response to freezing;GO:0050896//response to stimulus;GO:0071704//organic substance metabolic process;GO:1901135//carbohydrate derivative metabolic process;GO:1901657//glycosyl com…	GO:0005575//cellular_component;GO:0005622//intracellular anatomical structure;GO:0005623//obsolete cell;GO:0005737//cytoplasm;GO:0009507//chloroplast;GO:0009526//plastid envelope;GO:0009527//plastid outer membrane;GO:0009536//plastid;GO:0009707//chloroplast outer membrane;GO:0009941//chloroplast envelope;GO:0016020//membrane;GO:0016021//integral component of membrane;GO:0019867//outer membrane;GO…	GO:0003674//molecular_function;GO:0003824//catalytic activity;GO:0004553//hydrolase activity, hydrolyzing O-glycosyl compounds;GO:0008378//galactosyltransferase activity;GO:0008422//beta-glucosidase activity;GO:0015926//glucosidase activity;GO:0016740//transferase activity;GO:0016757//glycosyltransferase activity;GO:0016758//hexosyltransferase activity;GO:0016787//hydrolase activity;GO:0016798//h…	-
Zjn_sc00059.1.g00910.1.sm.mk	down	-Inf	1.63984e-10	down	-6.32267	1.6014e-07	down	-3.53249	0.000242268	Zjn_sc00059.1	559022	559734	+	225	Zjn_sc00059.1.g00910.1.sm.mk	-	-	-	-	-	KAG2550396.1 hypothetical protein PVAP13_9KG343800 [Panicum virgatum]	-	-	-	-
Zjn_sc00009.1.g00330.1.sm.mkhc	down	-2.49727	0.000233999	down	-1.74979	0.00751337	down	-2.04189	0.015905	Zjn_sc00009.1	150018	153349	+	1478	Zjn_sc00009.1.g00330.1.sm.mkhc	GO:0000166;GO:0003674;GO:0003824;GO:0005488;GO:0005575;GO:0005576;GO:0005622;GO:0005623;GO:0005737;GO:0005829;GO:0006139;GO:0006725;GO:0006807;GO:0008150;GO:0008152;GO:0009058;GO:0009225;GO:0009226;GO:0009987;GO:0016829;GO:0016830;GO:0016831;GO:0018130;GO:0019438;GO:0034641;GO:0034654;GO:0036094;GO:0044237;GO:0044238;GO:0044249;GO:0044271;GO:0044281;GO:0044424;GO:0044444;GO:0044464;GO:0046483;GO:…	K12449	3I7JE	GM	sp|Q8S9Z2|AXS_ORYSJ UDP-D-apiose/UDP-D-xylose synthase OS=Oryza sativa subsp. japonica OX=39947 GN=Os01g0969100 PE=2 SV=1	TVU37028.1 hypothetical protein EJB05_18993 [Eragrostis curvula] &gt;TVU37032.1 hypothetical protein EJB05_18997 [Eragrostis curvula]	GO:0006139//nucleobase-containing compound metabolic process;GO:0006725//cellular aromatic compound metabolic process;GO:0006807//nitrogen compound metabolic process;GO:0008150//biological_process;GO:0008152//metabolic process;GO:0009058//biosynthetic process;GO:0009225//nucleotide-sugar metabolic process;GO:0009226//nucleotide-sugar biosynthetic process;GO:0009987//cellular process;GO:0018130//h…	GO:0005575//cellular_component;GO:0005576//extracellular region;GO:0005622//intracellular anatomical structure;GO:0005623//obsolete cell;GO:0005737//cytoplasm;GO:0005829//cytosol;GO:0044424//obsolete intracellular part;GO:0044444//obsolete cytoplasmic part;GO:0044464//obsolete cell part;GO:0048046//apoplast;	GO:0000166//nucleotide binding;GO:0003674//molecular_function;GO:0003824//catalytic activity;GO:0005488//binding;GO:0016829//lyase activity;GO:0016830//carbon-carbon lyase activity;GO:0016831//carboxy-lyase activity;GO:0036094//small molecule binding;GO:0048037//obsolete cofactor binding;GO:0048040//UDP-glucuronate decarboxylase activity;GO:0050662//obsolete coenzyme binding;GO:0051287//NAD bindi…	ko00520(Amino sugar and nucleotide sugar metabolism)
Zjn_sc00025.1.g01380.1.am.mkhc	down	-1.87649	1.5264e-05	down	-1.21676	0.00465145	down	-4.38947	1.25782e-17	Zjn_sc00025.1	1016568	1020135	+	1413	Zjn_sc00025.1.g01380.1.am.mkhc	GO:0003674;GO:0005215;GO:0005575;GO:0005623;GO:0005886;GO:0006810;GO:0008150;GO:0016020;GO:0022857;GO:0044464;GO:0051179;GO:0051234;GO:0055085;GO:0071944	-	3IB43	-	sp|Q93W28|Y4554_ARATH Uncharacterized protein At4g15545 OS=Arabidopsis thaliana OX=3702 GN=At4g15545 PE=1 SV=1	RLN30269.1 hypothetical protein C2845_PM05G24910 [Panicum miliaceum]	GO:0006810//transport;GO:0008150//biological_process;GO:0051179//localization;GO:0051234//establishment of localization;GO:0055085//transmembrane transport;	GO:0005575//cellular_component;GO:0005623//obsolete cell;GO:0005886//plasma membrane;GO:0016020//membrane;GO:0044464//obsolete cell part;GO:0071944//cell periphery;	GO:0003674//molecular_function;GO:0005215//transporter activity;GO:0022857//transmembrane transporter activity;	-
Zjn_sc00011.1.g02620.1.am.mk	down	-3.08683	1.62044e-05	down	-1.46884	0.0186211	down	-1.66601	0.0287612	Zjn_sc00011.1	1266533	1268078	-	522	Zjn_sc00011.1.g02620.1.am.mk	-	-	-	-	-	-	-	-	-	-
Zjn_sc00017.1.g03220.1.am.mk	down	-3.9276	2.52601e-13	down	-1.8651	4.15836e-05	down	-2.79145	3.73779e-08	Zjn_sc00017.1	1424025	1428440	-	2166	Zjn_sc00017.1.g03220.1.am.mk	GO:0003674;GO:0005488;GO:0005575;GO:0005622;GO:0005623;GO:0005737;GO:0005829;GO:0016597;GO:0031406;GO:0036094;GO:0043167;GO:0043168;GO:0043177;GO:0044424;GO:0044444;GO:0044464	-	3I9RJ	S	sp|O49285|ACR3_ARATH ACT domain-containing protein ACR3 OS=Arabidopsis thaliana OX=3702 GN=ACR3 PE=2 SV=1	TVU29717.1 hypothetical protein EJB05_21297 [Eragrostis curvula]	-	GO:0005575//cellular_component;GO:0005622//intracellular anatomical structure;GO:0005623//obsolete cell;GO:0005737//cytoplasm;GO:0005829//cytosol;GO:0044424//obsolete intracellular part;GO:0044444//obsolete cytoplasmic part;GO:0044464//obsolete cell part;	GO:0003674//molecular_function;GO:0005488//binding;GO:0016597//amino acid binding;GO:0031406//carboxylic acid binding;GO:0036094//small molecule binding;GO:0043167//ion binding;GO:0043168//anion binding;GO:0043177//organic acid binding;	-
Zjn_sc00023.1.g00270.1.sm.mkhc	up	1.87472	1.37026e-05	up	1.0022	0.0148169	up	1.61653	0.00503128	Zjn_sc00023.1	118779	126318	-	3055	Zjn_sc00023.1.g00270.1.sm.mkhc	-	K11593	3IDZI	J	sp|Q7XSA2|AGO1B_ORYSJ Protein argonaute 1B OS=Oryza sativa subsp. japonica OX=39947 GN=AGO1B PE=2 SV=3	KAG2568070.1 hypothetical protein PVAP13_7NG287700 [Panicum virgatum]	-	-	-	-
Zjn_sc00091.1.g01520.1.sm.mkhc	down	-2.37564	0.0477409	down	-3.19775	0.0100645	down	-5.63317	0.000190561	Zjn_sc00091.1	1120686	1124280	-	810	Zjn_sc00091.1.g01520.1.sm.mkhc	-	-	3I7CY	M	sp|Q6YWK8|CSLAB_ORYSJ Probable glucomannan 4-beta-mannosyltransferase 11 OS=Oryza sativa subsp. japonica OX=39947 GN=CSLA11 PE=2 SV=1	PWZ58741.1 hypothetical protein Zm00014a_039484 [Zea mays] &gt;PWZ58742.1 putative mannan synthase 11 [Zea mays]	-	-	-	-
Zjn_sc00013.1.g03660.1.sm.mk	down	-2.40672	0.00155001	down	-2.17045	0.00343145	down	-2.254	0.0176325	Zjn_sc00013.1	1946500	1948328	-	1734	Zjn_sc00013.1.g03660.1.sm.mk	-	-	3IE5Q	S	sp|Q8LPS2|ACD6_ARATH Protein ACCELERATED CELL DEATH 6 OS=Arabidopsis thaliana OX=3702 GN=ACD6 PE=1 SV=1	CAB3498295.1 unnamed protein product [Digitaria exilis]	-	-	-	-
Zjn_sc00001.1.g12240.1.sm.mkhc	up	1.44422	0.000951534	up	1.01114	0.0168622	up	1.12546	0.0160566	Zjn_sc00001.1	7436799	7440618	+	602	Zjn_sc00001.1.g12240.1.sm.mkhc	-	-	3IFTI	-	-	TVU39464.1 hypothetical protein EJB05_12884 [Eragrostis curvula]	-	-	-	-
Zjn_sc00091.1.g00940.1.am.mkhc	up	1.60418	0.000274517	up	1.26683	0.0182766	up	2.04011	1.48258e-05	Zjn_sc00091.1	730353	734938	-	1351	Zjn_sc00091.1.g00940.1.am.mkhc	GO:0003674;GO:0005488;GO:0005575;GO:0005622;GO:0005623;GO:0005737;GO:0005739;GO:0005759;GO:0006082;GO:0006520;GO:0006551;GO:0006552;GO:0006807;GO:0008150;GO:0008152;GO:0008270;GO:0009056;GO:0009063;GO:0009081;GO:0009083;GO:0009987;GO:0016054;GO:0019752;GO:0031974;GO:0043167;GO:0043169;GO:0043226;GO:0043227;GO:0043229;GO:0043231;GO:0043233;GO:0043436;GO:0044237;GO:0044238;GO:0044248;GO:0044281;GO:…	K01969	3IFT9	EI	sp|Q9LDD8|MCCB_ARATH Methylcrotonoyl-CoA carboxylase beta chain, mitochondrial OS=Arabidopsis thaliana OX=3702 GN=MCCB PE=2 SV=1	KAF2919719.1 hypothetical protein DAI22_08g156900 [Oryza sativa Japonica Group]	GO:0006082//organic acid metabolic process;GO:0006520//cellular amino acid metabolic process;GO:0006551//leucine metabolic process;GO:0006552//leucine catabolic process;GO:0006807//nitrogen compound metabolic process;GO:0008150//biological_process;GO:0008152//metabolic process;GO:0009056//catabolic process;GO:0009063//cellular amino acid catabolic process;GO:0009081//branched-chain amino acid met…	GO:0005575//cellular_component;GO:0005622//intracellular anatomical structure;GO:0005623//obsolete cell;GO:0005737//cytoplasm;GO:0005739//mitochondrion;GO:0005759//mitochondrial matrix;GO:0031974//membrane-enclosed lumen;GO:0043226//organelle;GO:0043227//membrane-bounded organelle;GO:0043229//intracellular organelle;GO:0043231//intracellular membrane-bounded organelle;GO:0043233//organelle lumen;…	GO:0003674//molecular_function;GO:0005488//binding;GO:0008270//zinc ion binding;GO:0043167//ion binding;GO:0043169//cation binding;GO:0046872//metal ion binding;GO:0046914//transition metal ion binding;GO:0050897//cobalt ion binding;	ko00280(Valine, leucine and isoleucine degradation)
Zjn_sc00003.1.g05410.1.sm.mkhc	down	-1.57427	0.00123916	down	-1.25052	0.00845952	down	-3.01893	4.11551e-07	Zjn_sc00003.1	2556631	2557448	-	519	Zjn_sc00003.1.g05410.1.sm.mkhc	GO:0003674;GO:0005215;GO:0005575;GO:0005622;GO:0005623;GO:0005737;GO:0005739;GO:0005740;GO:0005743;GO:0006810;GO:0006839;GO:0008150;GO:0016020;GO:0016021;GO:0019866;GO:0022857;GO:0031090;GO:0031224;GO:0031966;GO:0031967;GO:0031975;GO:0043226;GO:0043227;GO:0043229;GO:0043231;GO:0044422;GO:0044424;GO:0044425;GO:0044429;GO:0044444;GO:0044446;GO:0044464;GO:0051179;GO:0051234;GO:0055085	-	3ICMQ	C	sp|P0C546|S2542_RAT Mitochondrial coenzyme A transporter SLC25A42 OS=Rattus norvegicus OX=10116 GN=Slc25a42 PE=2 SV=1	XP_034573971.1 mitochondrial substrate carrier family protein B-like [Setaria viridis] &gt;TKV96931.1 hypothetical protein SEVIR_9G462600v2 [Setaria viridis]	GO:0006810//transport;GO:0006839//mitochondrial transport;GO:0008150//biological_process;GO:0051179//localization;GO:0051234//establishment of localization;GO:0055085//transmembrane transport;	GO:0005575//cellular_component;GO:0005622//intracellular anatomical structure;GO:0005623//obsolete cell;GO:0005737//cytoplasm;GO:0005739//mitochondrion;GO:0005740//mitochondrial envelope;GO:0005743//mitochondrial inner membrane;GO:0016020//membrane;GO:0016021//integral component of membrane;GO:0019866//organelle inner membrane;GO:0031090//organelle membrane;GO:0031224//intrinsic component of memb…	GO:0003674//molecular_function;GO:0005215//transporter activity;GO:0022857//transmembrane transporter activity;	-
Zjn_sc00120.1.g00540.1.am.mk	down	-4.54402	2.34029e-05	down	-2.0701	0.00926949	down	-2.69244	0.00433609	Zjn_sc00120.1	450493	451309	-	345	Zjn_sc00120.1.g00540.1.am.mk	GO:0000041;GO:0003674;GO:0005215;GO:0005385;GO:0005575;GO:0005623;GO:0005886;GO:0006810;GO:0006811;GO:0006812;GO:0006829;GO:0008150;GO:0008324;GO:0015075;GO:0015318;GO:0016020;GO:0022857;GO:0022890;GO:0030001;GO:0034220;GO:0044464;GO:0046873;GO:0046915;GO:0051179;GO:0051234;GO:0055085;GO:0070838;GO:0071577;GO:0071944;GO:0072509;GO:0072511;GO:0098655;GO:0098660;GO:0098662	K14709	3I4ZG	P	sp|A3BI11|ZIP8_ORYSJ Zinc transporter 8 OS=Oryza sativa subsp. japonica OX=39947 GN=ZIP8 PE=2 SV=1	XP_039793889.1 zinc transporter 8-like [Panicum virgatum]	GO:0000041//transition metal ion transport;GO:0006810//transport;GO:0006811//ion transport;GO:0006812//cation transport;GO:0006829//zinc ion transport;GO:0008150//biological_process;GO:0030001//metal ion transport;GO:0034220//ion transmembrane transport;GO:0051179//localization;GO:0051234//establishment of localization;GO:0055085//transmembrane transport;GO:0070838//metal ion transport;GO:0071577…	GO:0005575//cellular_component;GO:0005623//obsolete cell;GO:0005886//plasma membrane;GO:0016020//membrane;GO:0044464//obsolete cell part;GO:0071944//cell periphery;	GO:0003674//molecular_function;GO:0005215//transporter activity;GO:0005385//zinc ion transmembrane transporter activity;GO:0008324//cation transmembrane transporter activity;GO:0015075//ion transmembrane transporter activity;GO:0015318//inorganic molecular entity transmembrane transporter activity;GO:0022857//transmembrane transporter activity;GO:0022890//inorganic cation transmembrane transporte…	-
Zjn_sc05613.1.g00010.1.sm.mk	down	-3.07526	6.91833e-08	down	-1.72602	0.001046	down	-2.45298	8.72669e-05	Zjn_sc05613.1	18	864	-	666	Zjn_sc05613.1.g00010.1.sm.mk	-	K00799	3IBK7	O	sp|Q06398|GSTU6_ORYSJ Probable glutathione S-transferase GSTU6 OS=Oryza sativa subsp. japonica OX=39947 GN=GSTU6 PE=2 SV=2	TVU35455.1 hypothetical protein EJB05_17345 [Eragrostis curvula]	-	-	-	ko00480(Glutathione metabolism)
Zjn_sc00071.1.g00390.1.sm.mk	down	-6.48142	2.26302e-11	down	-3.50989	2.8768e-06	down	-6.76929	9.17556e-12	Zjn_sc00071.1	221430	222272	+	696	Zjn_sc00071.1.g00390.1.sm.mk	-	K14484	3IG94	K	sp|P0C128|IAA25_ORYSJ Auxin-responsive protein IAA25 OS=Oryza sativa subsp. japonica OX=39947 GN=IAA25 PE=2 SV=1	XP_039817740.1 auxin-responsive protein IAA25-like isoform X1 [Panicum virgatum] &gt;KAG2576181.1 hypothetical protein PVAP13_6NG012500 [Panicum virgatum]	-	-	-	ko04075(Plant hormone signal transduction)
Zjn_sc00034.1.g03100.1.sm.mkhc	down	-1.48612	0.00293042	down	-2.59046	2.09153e-05	down	-4.33547	1.58933e-09	Zjn_sc00034.1	1251290	1256446	+	3374	Zjn_sc00034.1.g03100.1.sm.mkhc	GO:0003674;GO:0003824;GO:0005575;GO:0005622;GO:0005623;GO:0005737;GO:0005794;GO:0008194;GO:0012505;GO:0016740;GO:0016757;GO:0016758;GO:0035251;GO:0043226;GO:0043227;GO:0043229;GO:0043231;GO:0044424;GO:0044444;GO:0044464;GO:0046524;GO:0046527	K00696	3IAQ3	M	sp|P31927|SPSA_MAIZE Sucrose-phosphate synthase OS=Zea mays OX=4577 GN=SPS PE=1 SV=1	TVU36032.1 hypothetical protein EJB05_17942 [Eragrostis curvula]	-	GO:0005575//cellular_component;GO:0005622//intracellular anatomical structure;GO:0005623//obsolete cell;GO:0005737//cytoplasm;GO:0005794//Golgi apparatus;GO:0012505//endomembrane system;GO:0043226//organelle;GO:0043227//membrane-bounded organelle;GO:0043229//intracellular organelle;GO:0043231//intracellular membrane-bounded organelle;GO:0044424//obsolete intracellular part;GO:0044444//obsolete cy…	GO:0003674//molecular_function;GO:0003824//catalytic activity;GO:0008194//UDP-glycosyltransferase activity;GO:0016740//transferase activity;GO:0016757//glycosyltransferase activity;GO:0016758//hexosyltransferase activity;GO:0035251//UDP-glucosyltransferase activity;GO:0046524//sucrose-phosphate synthase activity;GO:0046527//glucosyltransferase activity;	ko00500(Starch and sucrose metabolism)
Zjn_sc00009.1.g01240.1.sm.mk	down	-2.64892	5.9473e-05	down	-2.52812	9.04323e-05	down	-1.72137	0.0213588	Zjn_sc00009.1	514494	516490	+	1251	Zjn_sc00009.1.g01240.1.sm.mk	-	-	3ITCT	E	sp|B9EXZ6|BAT1_ORYSJ Amino-acid permease BAT1 homolog OS=Oryza sativa subsp. japonica OX=39947 GN=BAT1 PE=2 SV=1	TVU48056.1 hypothetical protein EJB05_07678, partial [Eragrostis curvula]	-	-	-	-
Zjn_sc01736.1.g00010.1.am.mk	down	-4.08792	0.00607178	down	-2.40292	0.0496895	down	-7.77358	0.000160495	Zjn_sc01736.1	3	632	-	513	Zjn_sc01736.1.g00010.1.am.mk	-	-	-	-	-	-	-	-	-	-
Zjn_sc00001.1.g00560.1.am.mk	down	-3.47318	1.27497e-06	down	-2.71657	3.59447e-05	down	-3.01817	9.36396e-05	Zjn_sc00001.1	268025	270109	+	984	Zjn_sc00001.1.g00560.1.am.mk	-	-	3IG3A	K	sp|Q9SQQ9|PHL9_ARATH Myb-related protein 2 OS=Arabidopsis thaliana OX=3702 GN=MYR2 PE=1 SV=1	XP_034580414.1 myb-related protein 1-like [Setaria viridis] &gt;TKW36578.1 hypothetical protein SEVIR_2G449400v2 [Setaria viridis]	-	-	-	-
Zjn_sc00007.1.g07600.1.sm.mk	down	-4.29346	4.96659e-10	down	-3.00638	8.99672e-07	down	-6.63663	4.4803e-15	Zjn_sc00007.1	3358160	3361417	+	537	Zjn_sc00007.1.g07600.1.sm.mk	GO:0000049;GO:0000166;GO:0003674;GO:0003676;GO:0003678;GO:0003723;GO:0003724;GO:0003824;GO:0004003;GO:0004004;GO:0004386;GO:0005488;GO:0005515;GO:0005524;GO:0005575;GO:0005622;GO:0005623;GO:0005634;GO:0005737;GO:0006996;GO:0008026;GO:0008094;GO:0008144;GO:0008150;GO:0008186;GO:0009987;GO:0016043;GO:0016462;GO:0016787;GO:0016817;GO:0016818;GO:0016887;GO:0017076;GO:0017111;GO:0030554;GO:0032392;GO:…	K19036	3I2ZZ	L	sp|P38935|SMBP2_HUMAN DNA-binding protein SMUBP-2 OS=Homo sapiens OX=9606 GN=IGHMBP2 PE=1 SV=3	TVU28159.1 hypothetical protein EJB05_19668 [Eragrostis curvula]	GO:0006996//organelle organization;GO:0008150//biological_process;GO:0009987//cellular process;GO:0016043//cellular component organization;GO:0032392//DNA geometric change;GO:0032508//DNA duplex unwinding;GO:0051276//chromosome organization;GO:0071103//DNA conformation change;GO:0071840//cellular component organization or biogenesis;	GO:0005575//cellular_component;GO:0005622//intracellular anatomical structure;GO:0005623//obsolete cell;GO:0005634//nucleus;GO:0005737//cytoplasm;GO:0043226//organelle;GO:0043227//membrane-bounded organelle;GO:0043229//intracellular organelle;GO:0043231//intracellular membrane-bounded organelle;GO:0044424//obsolete intracellular part;GO:0044464//obsolete cell part;	GO:0000049//tRNA binding;GO:0000166//nucleotide binding;GO:0003674//molecular_function;GO:0003676//nucleic acid binding;GO:0003678//DNA helicase activity;GO:0003723//RNA binding;GO:0003724//RNA helicase activity;GO:0003824//catalytic activity;GO:0004003//DNA helicase activity;GO:0004004//RNA helicase activity;GO:0004386//helicase activity;GO:0005488//binding;GO:0005515//protein binding;GO:0005524…	-
Zjn_sc00035.1.g01410.1.sm.mkhc	up	1.74656	0.000178227	up	1.10882	0.0182971	up	1.22929	0.0192872	Zjn_sc00035.1	1427708	1433039	+	1328	Zjn_sc00035.1.g01410.1.sm.mkhc	-	-	-	-	-	TVU42822.1 hypothetical protein EJB05_09245, partial [Eragrostis curvula]	-	-	-	-
Zjn_sc00040.1.g02200.1.am.mk	up	2.02014	0.000158872	up	1.53903	0.00545267	up	1.87596	0.00325142	Zjn_sc00040.1	968702	969880	+	1179	Zjn_sc00040.1.g02200.1.am.mk	GO:0003674;GO:0003676;GO:0003723;GO:0003824;GO:0004518;GO:0004519;GO:0005488;GO:0005575;GO:0005622;GO:0005623;GO:0005737;GO:0005739;GO:0006139;GO:0006725;GO:0006807;GO:0008150;GO:0008152;GO:0009451;GO:0009987;GO:0016020;GO:0016070;GO:0016787;GO:0016788;GO:0034641;GO:0043170;GO:0043226;GO:0043227;GO:0043229;GO:0043231;GO:0043412;GO:0044237;GO:0044238;GO:0044424;GO:0044444;GO:0044464;GO:0046483;GO:…	-	3IA3Q	S	sp|Q8LE47|PPR87_ARATH Pentatricopeptide repeat-containing protein At1g61870, mitochondrial OS=Arabidopsis thaliana OX=3702 GN=PPR336 PE=2 SV=2	KAF8663953.1 hypothetical protein HU200_055298 [Digitaria exilis]	GO:0006139//nucleobase-containing compound metabolic process;GO:0006725//cellular aromatic compound metabolic process;GO:0006807//nitrogen compound metabolic process;GO:0008150//biological_process;GO:0008152//metabolic process;GO:0009451//RNA modification;GO:0009987//cellular process;GO:0016070//RNA metabolic process;GO:0034641//cellular nitrogen compound metabolic process;GO:0043170//macromolecu…	GO:0005575//cellular_component;GO:0005622//intracellular anatomical structure;GO:0005623//obsolete cell;GO:0005737//cytoplasm;GO:0005739//mitochondrion;GO:0016020//membrane;GO:0043226//organelle;GO:0043227//membrane-bounded organelle;GO:0043229//intracellular organelle;GO:0043231//intracellular membrane-bounded organelle;GO:0044424//obsolete intracellular part;GO:0044444//obsolete cytoplasmic par…	GO:0003674//molecular_function;GO:0003676//nucleic acid binding;GO:0003723//RNA binding;GO:0003824//catalytic activity;GO:0004518//nuclease activity;GO:0004519//endonuclease activity;GO:0005488//binding;GO:0016787//hydrolase activity;GO:0016788//hydrolase activity, acting on ester bonds;GO:0097159//organic cyclic compound binding;GO:1901363//heterocyclic compound binding;	-
Zjn_sc00091.1.g01660.1.am.mkhc	up	1.93803	0.00149718	up	1.43474	0.00230659	up	2.04093	0.000110262	Zjn_sc00091.1	1198941	1200485	+	1294	Zjn_sc00091.1.g01660.1.am.mkhc	GO:0000981;GO:0000988;GO:0000989;GO:0001067;GO:0001076;GO:0001101;GO:0001134;GO:0001135;GO:0003674;GO:0003676;GO:0003677;GO:0003700;GO:0005488;GO:0005575;GO:0005622;GO:0005623;GO:0005634;GO:0006355;GO:0006357;GO:0006950;GO:0006970;GO:0008150;GO:0008152;GO:0009058;GO:0009266;GO:0009409;GO:0009414;GO:0009415;GO:0009628;GO:0009651;GO:0009719;GO:0009723;GO:0009725;GO:0009733;GO:0009737;GO:0009751;GO:…	K09422	3IP95	K	sp|P81392|MYB06_ANTMA Myb-related protein 306 OS=Antirrhinum majus OX=4151 GN=MYB306 PE=2 SV=1	XP_039854177.1 myb-related protein 306-like [Panicum virgatum] &gt;KAG2584127.1 hypothetical protein PVAP13_6KG273500 [Panicum virgatum]	GO:0001101//response to acid chemical;GO:0006355//regulation of transcription, DNA-templated;GO:0006357//regulation of transcription by RNA polymerase II;GO:0006950//response to stress;GO:0006970//response to osmotic stress;GO:0008150//biological_process;GO:0008152//metabolic process;GO:0009058//biosynthetic process;GO:0009266//response to temperature stimulus;GO:0009409//response to cold;GO:0009…	GO:0005575//cellular_component;GO:0005622//intracellular anatomical structure;GO:0005623//obsolete cell;GO:0005634//nucleus;GO:0043226//organelle;GO:0043227//membrane-bounded organelle;GO:0043229//intracellular organelle;GO:0043231//intracellular membrane-bounded organelle;GO:0044424//obsolete intracellular part;GO:0044464//obsolete cell part;	GO:0000981//DNA-binding transcription factor activity, RNA polymerase II-specific;GO:0000988//obsolete transcription factor activity, protein binding;GO:0000989//obsolete transcription factor activity, transcription factor binding;GO:0001067//transcription regulatory region nucleic acid binding;GO:0001076//obsolete transcription factor activity, RNA polymerase II transcription factor binding;GO:0…	-
Zjn_sc00017.1.g04970.1.am.mk	down	-4.85194	1.59586e-12	down	-2.41143	2.86218e-05	down	-3.92667	2.5449e-07	Zjn_sc00017.1	2221688	2221897	+	210	Zjn_sc00017.1.g04970.1.am.mk	-	-	3IJ14	S	-	PUZ75801.1 hypothetical protein GQ55_1G236200 [Panicum hallii var. hallii] &gt;CAD6244355.1 unnamed protein product [Miscanthus lutarioriparius] &gt;CAD6244369.1 unnamed protein product [Miscanthus lutarioriparius]	-	-	-	-
Zjn_sc00093.1.g00030.1.sm.mkhc	down	-2.73852	2.95644e-07	down	-1.25892	0.0121098	down	-1.92705	0.00167446	Zjn_sc00093.1	6879	11457	-	423	Zjn_sc00093.1.g00030.1.sm.mkhc	GO:0001101;GO:0008150;GO:0009719;GO:0009725;GO:0009737;GO:0010033;GO:0033993;GO:0042221;GO:0050896;GO:0097305;GO:1901700	-	3ICNJ	O	sp|Q8VXV4|DNJ16_ARATH Chaperone protein dnaJ 16 OS=Arabidopsis thaliana OX=3702 GN=ATJ16 PE=2 SV=1	CAB3470150.1 unnamed protein product [Digitaria exilis]	GO:0001101//response to acid chemical;GO:0008150//biological_process;GO:0009719//response to endogenous stimulus;GO:0009725//response to hormone;GO:0009737//response to abscisic acid;GO:0010033//response to organic substance;GO:0033993//response to lipid;GO:0042221//response to chemical;GO:0050896//response to stimulus;GO:0097305//response to alcohol;GO:1901700//response to oxygen-containing comp…	-	-	-
Zjn_sc00011.1.g05490.1.sm.mk	down	-1.91206	0.0118062	down	-1.68214	0.023402	down	-2.70184	0.00231019	Zjn_sc00011.1	2676158	2676514	-	357	Zjn_sc00011.1.g05490.1.sm.mk	-	-	3IK84	-	-	TVU21602.1 hypothetical protein EJB05_31251, partial [Eragrostis curvula]	-	-	-	-
Zjn_sc00002.1.g14540.1.sm.mkhc	down	-1.57787	0.0146847	down	-2.15151	0.00171554	down	-1.80545	0.0256464	Zjn_sc00002.1	6724844	6733123	+	3084	Zjn_sc00002.1.g14540.1.sm.mkhc	-	-	3I71C	T	-	TVU48389.1 hypothetical protein EJB05_08025 [Eragrostis curvula]	-	-	-	-
Zjn_sc00132.1.g00370.1.sm.mkhc	down	-2.14552	0.00183493	down	-1.97643	0.00390417	down	-1.60715	0.0434206	Zjn_sc00132.1	201695	203990	-	665	Zjn_sc00132.1.g00370.1.sm.mkhc	-	-	3IFYQ	S	-	TVU07455.1 hypothetical protein EJB05_47513 [Eragrostis curvula]	-	-	-	-
Zjn_sc00106.1.g00260.1.am.mk	up	3.85423	0.00390433	up	4.79118	4.40464e-08	up	4.92743	0.000291887	Zjn_sc00106.1	125021	129385	-	2217	Zjn_sc00106.1.g00260.1.am.mk	GO:0003674;GO:0005215;GO:0005575;GO:0005623;GO:0005886;GO:0005887;GO:0006810;GO:0006857;GO:0008150;GO:0015833;GO:0016020;GO:0016021;GO:0022857;GO:0031224;GO:0031226;GO:0035672;GO:0035673;GO:0042886;GO:0042887;GO:0044425;GO:0044459;GO:0044464;GO:0051179;GO:0051234;GO:0055085;GO:0071702;GO:0071705;GO:0071944;GO:1904680	-	3IER9	T	sp|Q9FG72|OPT1_ARATH Oligopeptide transporter 1 OS=Arabidopsis thaliana OX=3702 GN=OPT1 PE=2 SV=1	RLN05479.1 oligopeptide transporter 1-like [Panicum miliaceum]	GO:0006810//transport;GO:0006857//oligopeptide transport;GO:0008150//biological_process;GO:0015833//peptide transport;GO:0035672//oligopeptide transmembrane transport;GO:0042886//amide transport;GO:0051179//localization;GO:0051234//establishment of localization;GO:0055085//transmembrane transport;GO:0071702//organic substance transport;GO:0071705//nitrogen compound transport;	GO:0005575//cellular_component;GO:0005623//obsolete cell;GO:0005886//plasma membrane;GO:0005887//integral component of plasma membrane;GO:0016020//membrane;GO:0016021//integral component of membrane;GO:0031224//intrinsic component of membrane;GO:0031226//intrinsic component of plasma membrane;GO:0044425//obsolete membrane part;GO:0044459//obsolete plasma membrane part;GO:0044464//obsolete cell pa…	GO:0003674//molecular_function;GO:0005215//transporter activity;GO:0022857//transmembrane transporter activity;GO:0035673//oligopeptide transmembrane transporter activity;GO:0042887//amide transmembrane transporter activity;GO:1904680//peptide transmembrane transporter activity;	-
Zjn_sc00013.1.g03700.1.am.mk	down	-4.11089	0.00017655	down	-6.02359	1.45844e-05	down	-2.83908	0.0334163	Zjn_sc00013.1	1959875	1961039	+	1017	Zjn_sc00013.1.g03700.1.am.mk	-	K08486	3IBWD	U	sp|Q42374|SY111_ARATH Syntaxin-related protein KNOLLE OS=Arabidopsis thaliana OX=3702 GN=KN PE=1 SV=1	PUZ37134.1 hypothetical protein GQ55_9G093700 [Panicum hallii var. hallii]	-	-	-	ko04130(SNARE interactions in vesicular transport)
Zjn_sc00108.1.g00810.1.sm.mk	up	1.55978	0.000535932	up	1.12677	0.0120197	up	1.68111	0.000682514	Zjn_sc00108.1	598908	600311	-	1404	Zjn_sc00108.1.g00810.1.sm.mk	GO:0005575;GO:0005622;GO:0005623;GO:0005737;GO:0008150;GO:0009507;GO:0009532;GO:0009536;GO:0009570;GO:0009987;GO:0016043;GO:0022607;GO:0034622;GO:0043226;GO:0043227;GO:0043229;GO:0043231;GO:0043933;GO:0044085;GO:0044422;GO:0044424;GO:0044434;GO:0044435;GO:0044444;GO:0044446;GO:0044464;GO:0065003;GO:0071840;GO:0110102	-	3I7WJ	S	sp|Q7XDY9|RAF1_ORYSJ Rubisco accumulation factor 1, chloroplastic OS=Oryza sativa subsp. japonica OX=39947 GN=RAF1 PE=2 SV=1	PUZ38863.1 hypothetical protein GQ55_9G229800 [Panicum hallii var. hallii]	GO:0008150//biological_process;GO:0009987//cellular process;GO:0016043//cellular component organization;GO:0022607//cellular component assembly;GO:0034622//cellular protein-containing complex assembly;GO:0043933//protein-containing complex subunit organization;GO:0044085//cellular component biogenesis;GO:0065003//protein-containing complex assembly;GO:0071840//cellular component organization or b…	GO:0005575//cellular_component;GO:0005622//intracellular anatomical structure;GO:0005623//obsolete cell;GO:0005737//cytoplasm;GO:0009507//chloroplast;GO:0009532//plastid stroma;GO:0009536//plastid;GO:0009570//chloroplast stroma;GO:0043226//organelle;GO:0043227//membrane-bounded organelle;GO:0043229//intracellular organelle;GO:0043231//intracellular membrane-bounded organelle;GO:0044422//obsolete …	-	-
Zjn_sc00004.1.g07090.1.sm.mkhc	down	-1.91806	6.66907e-06	down	-1.43099	0.000838865	down	-1.94322	3.6283e-05	Zjn_sc00004.1	3012199	3014197	+	1299	Zjn_sc00004.1.g07090.1.sm.mkhc	GO:0003674;GO:0005215;GO:0005372;GO:0005575;GO:0005622;GO:0005623;GO:0005737;GO:0005829;GO:0005886;GO:0005887;GO:0006810;GO:0006811;GO:0006833;GO:0008150;GO:0009987;GO:0015250;GO:0015267;GO:0015318;GO:0016020;GO:0016021;GO:0016043;GO:0022607;GO:0022803;GO:0022838;GO:0022857;GO:0031224;GO:0031226;GO:0032991;GO:0034220;GO:0042044;GO:0043933;GO:0044085;GO:0044424;GO:0044425;GO:0044444;GO:0044459;GO:…	K09872	3I3RF	G	sp|Q6EU94|PIP11_ORYSJ Aquaporin PIP1-1 OS=Oryza sativa subsp. japonica OX=39947 GN=PIP1-1 PE=2 SV=1	DAD54537.1 TPA_exp: aquaporin plasma membrane intrinsic protein 1-1 [Cenchrus americanus]	GO:0006810//transport;GO:0006811//ion transport;GO:0006833//water transport;GO:0008150//biological_process;GO:0009987//cellular process;GO:0016043//cellular component organization;GO:0022607//cellular component assembly;GO:0034220//ion transmembrane transport;GO:0042044//fluid transport;GO:0043933//protein-containing complex subunit organization;GO:0044085//cellular component biogenesis;GO:005117…	GO:0005575//cellular_component;GO:0005622//intracellular anatomical structure;GO:0005623//obsolete cell;GO:0005737//cytoplasm;GO:0005829//cytosol;GO:0005886//plasma membrane;GO:0005887//integral component of plasma membrane;GO:0016020//membrane;GO:0016021//integral component of membrane;GO:0031224//intrinsic component of membrane;GO:0031226//intrinsic component of plasma membrane;GO:0032991//prot…	GO:0003674//molecular_function;GO:0005215//transporter activity;GO:0005372//water transmembrane transporter activity;GO:0015250//water channel activity;GO:0015267//channel activity;GO:0015318//inorganic molecular entity transmembrane transporter activity;GO:0022803//passive transmembrane transporter activity;GO:0022838//channel activity;GO:0022857//transmembrane transporter activity;	-
Zjn_sc00027.1.g05500.1.sm.mkhc	down	-1.40058	0.00119176	down	-1.3739	0.00165105	down	-1.75101	0.00022298	Zjn_sc00027.1	2256866	2261304	+	2026	Zjn_sc00027.1.g05500.1.sm.mkhc	GO:0003674;GO:0003676;GO:0003677;GO:0003690;GO:0003824;GO:0005488;GO:0005507;GO:0005575;GO:0005576;GO:0005622;GO:0005623;GO:0005737;GO:0006275;GO:0006323;GO:0006355;GO:0006790;GO:0006950;GO:0006970;GO:0006996;GO:0008150;GO:0008152;GO:0009266;GO:0009295;GO:0009409;GO:0009507;GO:0009526;GO:0009532;GO:0009536;GO:0009570;GO:0009628;GO:0009651;GO:0009889;GO:0009890;GO:0009892;GO:0009941;GO:0009987;GO:…	K00392	3I8S1	P	sp|O23813|SIR_MAIZE Sulfite reductase [ferredoxin], chloroplastic OS=Zea mays OX=4577 GN=SIR PE=1 SV=1	PUZ65301.1 hypothetical protein GQ55_3G212900 [Panicum hallii var. hallii]	GO:0006275//regulation of DNA replication;GO:0006323//DNA packaging;GO:0006355//regulation of transcription, DNA-templated;GO:0006790//sulfur compound metabolic process;GO:0006950//response to stress;GO:0006970//response to osmotic stress;GO:0006996//organelle organization;GO:0008150//biological_process;GO:0008152//metabolic process;GO:0009266//response to temperature stimulus;GO:0009409//respons…	GO:0005575//cellular_component;GO:0005576//extracellular region;GO:0005622//intracellular anatomical structure;GO:0005623//obsolete cell;GO:0005737//cytoplasm;GO:0009295//nucleoid;GO:0009507//chloroplast;GO:0009526//plastid envelope;GO:0009532//plastid stroma;GO:0009536//plastid;GO:0009570//chloroplast stroma;GO:0009941//chloroplast envelope;GO:0010319//stromule;GO:0016020//membrane;GO:0031967//o…	GO:0003674//molecular_function;GO:0003676//nucleic acid binding;GO:0003677//DNA binding;GO:0003690//double-stranded DNA binding;GO:0003824//catalytic activity;GO:0005488//binding;GO:0005507//copper ion binding;GO:0016002//sulfite reductase activity;GO:0016491//oxidoreductase activity;GO:0016667//oxidoreductase activity, acting on a sulfur group of donors;GO:0016673//oxidoreductase activity, actin…	ko00920(Sulfur metabolism)
Zjn_sc00027.1.g02240.1.am.mk	down	-4.32125	2.56066e-11	down	-2.8481	1.68597e-06	down	-7.06003	3.21599e-18	Zjn_sc00027.1	855176	857097	+	873	Zjn_sc00027.1.g02240.1.am.mk	-	-	3IHH5	C	sp|Q9LU21|PNSB3_ARATH Photosynthetic NDH subunit of subcomplex B 3, chloroplastic OS=Arabidopsis thaliana OX=3702 GN=PNSB3 PE=2 SV=1	OEL30734.1 hypothetical protein BAE44_0008247 [Dichanthelium oligosanthes]	-	-	-	-
Zjn_sc00020.1.g03200.1.sm.mkhc	down	-2.97808	8.6472e-11	down	-1.5455	0.000313013	down	-2.64231	4.28637e-08	Zjn_sc00020.1	1437485	1441316	+	2241	Zjn_sc00020.1.g03200.1.sm.mkhc	-	K01802	3I2TZ	O	sp|Q43207|FKB70_WHEAT 70 kDa peptidyl-prolyl isomerase OS=Triticum aestivum OX=4565 GN=FKBP70 PE=1 SV=1	TVU30046.1 hypothetical protein EJB05_21650 [Eragrostis curvula]	-	-	-	-
Zjn_sc00328.1.g00020.1.am.mk	down	-1.05613	0.048294	down	-1.68306	0.0031112	down	-2.4637	0.000601904	Zjn_sc00328.1	14052	14681	-	531	Zjn_sc00328.1.g00020.1.am.mk	-	-	-	-	-	-	-	-	-	-
Zjn_sc00006.1.g03910.1.am.mk	down	-1.3402	0.00498366	down	-3.51367	1.23038e-11	down	-4.88876	2.42792e-14	Zjn_sc00006.1	1871894	1872558	+	642	Zjn_sc00006.1.g03910.1.am.mk	-	-	-	-	-	-	-	-	-	-
Zjn_sc00120.1.g00060.1.am.mk	down	-1.67107	0.00322164	down	-1.51596	0.00740133	down	-2.24789	0.00169433	Zjn_sc00120.1	107638	107985	+	348	Zjn_sc00120.1.g00060.1.am.mk	-	-	-	-	-	-	-	-	-	-
Zjn_sc00020.1.g01030.1.am.mk	down	-5.9991	1.52607e-06	down	-2.25675	0.00584771	down	-4.45198	4.69991e-05	Zjn_sc00020.1	437479	439418	+	732	Zjn_sc00020.1.g01030.1.am.mk	-	-	-	-	-	-	-	-	-	-
Zjn_sc00039.1.g03710.1.sm.mkhc	up	2.44928	8.11934e-07	up	1.30499	0.0121554	up	2.09727	0.000187482	Zjn_sc00039.1	1648831	1659501	-	2829	Zjn_sc00039.1.g03710.1.sm.mkhc	GO:0000217;GO:0000404;GO:0003674;GO:0003676;GO:0003677;GO:0003684;GO:0003690;GO:0003824;GO:0005488;GO:0005575;GO:0005622;GO:0005623;GO:0006139;GO:0006259;GO:0006281;GO:0006290;GO:0006298;GO:0006725;GO:0006807;GO:0006950;GO:0006974;GO:0006996;GO:0008094;GO:0008150;GO:0008152;GO:0009987;GO:0016043;GO:0016462;GO:0016787;GO:0016817;GO:0016818;GO:0016887;GO:0017111;GO:0030983;GO:0032135;GO:0032300;GO:…	K08737	3IFH2	L	sp|O04716|MSH6_ARATH DNA mismatch repair protein MSH6 OS=Arabidopsis thaliana OX=3702 GN=MSH6 PE=1 SV=2	RLN34271.1 DNA mismatch repair protein MSH6 [Panicum miliaceum]	GO:0006139//nucleobase-containing compound metabolic process;GO:0006259//DNA metabolic process;GO:0006281//DNA repair;GO:0006290//pyrimidine dimer repair;GO:0006298//mismatch repair;GO:0006725//cellular aromatic compound metabolic process;GO:0006807//nitrogen compound metabolic process;GO:0006950//response to stress;GO:0006974//cellular response to DNA damage stimulus;GO:0006996//organelle organi…	GO:0005575//cellular_component;GO:0005622//intracellular anatomical structure;GO:0005623//obsolete cell;GO:0032300//mismatch repair complex;GO:0032991//protein-containing complex;GO:0044424//obsolete intracellular part;GO:0044464//obsolete cell part;GO:1990391//DNA repair complex;	GO:0000217//DNA secondary structure binding;GO:0000404//heteroduplex DNA loop binding;GO:0003674//molecular_function;GO:0003676//nucleic acid binding;GO:0003677//DNA binding;GO:0003684//damaged DNA binding;GO:0003690//double-stranded DNA binding;GO:0003824//catalytic activity;GO:0005488//binding;GO:0008094//ATP-dependent activity, acting on DNA;GO:0016462//pyrophosphatase activity;GO:0016787//hyd…	ko03430(Mismatch repair)
Zjn_sc00115.1.g00020.1.sm.mkhc	up	1.12956	0.00952621	up	1.0413	0.0160357	up	1.00564	0.0326629	Zjn_sc00115.1	8429	15732	-	3791	Zjn_sc00115.1.g00020.1.sm.mkhc	-	-	3I85W	T	sp|C0LGQ4|MDIS2_ARATH Protein MALE DISCOVERER 2 OS=Arabidopsis thaliana OX=3702 GN=MDIS2 PE=1 SV=1	TVU27368.1 hypothetical protein EJB05_29973 [Eragrostis curvula]	-	-	-	-
Zjn_sc00008.1.g07370.1.am.mk	down	-7.71454	1.47803e-08	down	-2.89772	0.00248801	down	-4.73909	2.46911e-05	Zjn_sc00008.1	3200017	3200802	+	786	Zjn_sc00008.1.g07370.1.am.mk	-	-	3IUU2	S	-	OEL35406.1 hypothetical protein BAE44_0003575 [Dichanthelium oligosanthes]	-	-	-	-
Zjn_sc00013.1.g04920.1.sm.mkhc	down	-Inf	0.000110143	down	-3.50435	0.0377462	down	-4.42417	0.0160446	Zjn_sc00013.1	2551108	2552744	+	1257	Zjn_sc00013.1.g04920.1.sm.mkhc	-	-	3I305	Q	sp|W8JMU7|CYQ32_CATRO Cytochrome P450 81Q32 OS=Catharanthus roseus OX=4058 GN=CYP81Q32 PE=2 SV=1	OQU90943.1 hypothetical protein SORBI_3001G082400 [Sorghum bicolor]	-	-	-	-
Zjn_sc00096.1.g00590.1.am.mkhc	down	-7.00891	2.70165e-16	down	-2.14218	9.69431e-05	down	-7.19421	1.15816e-13	Zjn_sc00096.1	258677	261772	+	2930	Zjn_sc00096.1.g00590.1.am.mkhc	GO:0003674;GO:0003824;GO:0006950;GO:0006979;GO:0008150;GO:0008378;GO:0009628;GO:0016740;GO:0016757;GO:0016758;GO:0047268;GO:0050896;GO:0080167	K06611	3IESJ	S	sp|Q93XK2|STSYN_PEA Stachyose synthase OS=Pisum sativum OX=3888 GN=STS1 PE=1 SV=1	XP_025826803.1 stachyose synthase-like [Panicum hallii] &gt;PVH34594.1 hypothetical protein PAHAL_8G255800 [Panicum hallii]	GO:0006950//response to stress;GO:0006979//response to oxidative stress;GO:0008150//biological_process;GO:0009628//response to abiotic stimulus;GO:0050896//response to stimulus;GO:0080167//response to karrikin;	-	GO:0003674//molecular_function;GO:0003824//catalytic activity;GO:0008378//galactosyltransferase activity;GO:0016740//transferase activity;GO:0016757//glycosyltransferase activity;GO:0016758//hexosyltransferase activity;GO:0047268//galactinol-raffinose galactosyltransferase activity;	ko00052(Galactose metabolism)
Zjn_sc00018.1.g02940.1.am.mk	down	-6.16273	8.23078e-07	down	-2.04344	0.0381949	down	-5.83322	2.9757e-06	Zjn_sc00018.1	1284951	1285361	+	411	Zjn_sc00018.1.g02940.1.am.mk	-	-	-	-	-	-	-	-	-	-
Zjn_sc00050.1.g02960.1.es.mkhc	down	-2.91212	1.48879e-07	down	-1.04262	0.0370509	down	-2.63516	3.23728e-05	Zjn_sc00050.1	1793617	1794816	-	529	Zjn_sc00050.1.g02960.1.es.mkhc	GO:0000003;GO:0000271;GO:0003006;GO:0003674;GO:0003824;GO:0005575;GO:0005576;GO:0005622;GO:0005623;GO:0005737;GO:0005975;GO:0005976;GO:0005982;GO:0006073;GO:0007275;GO:0008150;GO:0008152;GO:0008878;GO:0009058;GO:0009059;GO:0009250;GO:0009314;GO:0009416;GO:0009501;GO:0009507;GO:0009532;GO:0009536;GO:0009570;GO:0009628;GO:0009648;GO:0009791;GO:0009987;GO:0010228;GO:0016051;GO:0016740;GO:0016772;GO:…	K00975	3IB41	M	sp|P55240|GLGS_MAIZE Glucose-1-phosphate adenylyltransferase small subunit (Fragment) OS=Zea mays OX=4577 GN=GLG1 PE=2 SV=1	CAB3453070.1 unnamed protein product [Digitaria exilis]	GO:0000003//reproduction;GO:0000271//polysaccharide biosynthetic process;GO:0003006//developmental process involved in reproduction;GO:0005975//carbohydrate metabolic process;GO:0005976//polysaccharide metabolic process;GO:0005982//starch metabolic process;GO:0006073//cellular glucan metabolic process;GO:0007275//multicellular organism development;GO:0008150//biological_process;GO:0008152//metabo…	GO:0005575//cellular_component;GO:0005576//extracellular region;GO:0005622//intracellular anatomical structure;GO:0005623//obsolete cell;GO:0005737//cytoplasm;GO:0009501//amyloplast;GO:0009507//chloroplast;GO:0009532//plastid stroma;GO:0009536//plastid;GO:0009570//chloroplast stroma;GO:0030929//ADPG pyrophosphorylase complex;GO:0030931//heterotetrameric ADPG pyrophosphorylase complex;GO:0032991//…	GO:0003674//molecular_function;GO:0003824//catalytic activity;GO:0008878//glucose-1-phosphate adenylyltransferase activity;GO:0016740//transferase activity;GO:0016772//transferase activity, transferring phosphorus-containing groups;GO:0016779//nucleotidyltransferase activity;GO:0070566//adenylyltransferase activity;	ko00520(Amino sugar and nucleotide sugar metabolism);ko00500(Starch and sucrose metabolism)
Zjn_sc00007.1.g00600.1.am.mkhc	up	2.23281	5.99135e-05	up	1.84971	0.00149342	up	3.82389	8.63117e-11	Zjn_sc00007.1	237404	239789	-	1860	Zjn_sc00007.1.g00600.1.am.mkhc	GO:0003674;GO:0003824;GO:0004672;GO:0004674;GO:0005488;GO:0005515;GO:0005575;GO:0005622;GO:0005623;GO:0005737;GO:0005783;GO:0006464;GO:0006468;GO:0006793;GO:0006796;GO:0006807;GO:0008150;GO:0008152;GO:0009966;GO:0009968;GO:0009987;GO:0010104;GO:0010105;GO:0010646;GO:0010648;GO:0012505;GO:0016301;GO:0016310;GO:0016740;GO:0016772;GO:0016773;GO:0019538;GO:0023051;GO:0023057;GO:0036211;GO:0042562;GO:…	K14509	3I4VN	T	sp|Q0DWC7|ETR3_ORYSJ Ethylene receptor 3 OS=Oryza sativa subsp. japonica OX=39947 GN=ETR3 PE=2 SV=1	XP_039779451.1 ethylene receptor 3-like [Panicum virgatum] &gt;XP_039779460.1 ethylene receptor 3-like [Panicum virgatum] &gt;KAG2662625.1 hypothetical protein PVAP13_1KG547200 [Panicum virgatum] &gt;KAG2662626.1 hypothetical protein PVAP13_1KG547200 [Panicum virgatum] &gt;KAG2662627.1 hypothetical protein PVAP13_1KG547200 [Panicum virgatum] &gt;KAG2662628.1 hypothetical protein PVAP13_1KG547200 …	GO:0006464//cellular protein modification process;GO:0006468//protein phosphorylation;GO:0006793//phosphorus metabolic process;GO:0006796//phosphate-containing compound metabolic process;GO:0006807//nitrogen compound metabolic process;GO:0008150//biological_process;GO:0008152//metabolic process;GO:0009966//regulation of signal transduction;GO:0009968//negative regulation of signal transduction;GO…	GO:0005575//cellular_component;GO:0005622//intracellular anatomical structure;GO:0005623//obsolete cell;GO:0005737//cytoplasm;GO:0005783//endoplasmic reticulum;GO:0012505//endomembrane system;GO:0043226//organelle;GO:0043227//membrane-bounded organelle;GO:0043229//intracellular organelle;GO:0043231//intracellular membrane-bounded organelle;GO:0044424//obsolete intracellular part;GO:0044444//obsol…	GO:0003674//molecular_function;GO:0003824//catalytic activity;GO:0004672//protein kinase activity;GO:0004674//protein serine/threonine kinase activity;GO:0005488//binding;GO:0005515//protein binding;GO:0016301//kinase activity;GO:0016740//transferase activity;GO:0016772//transferase activity, transferring phosphorus-containing groups;GO:0016773//phosphotransferase activity, alcohol group as accep…	ko04075(Plant hormone signal transduction);ko04016(MAPK signaling pathway - plant)
Zjn_sc00003.1.g01180.1.am.mkhc	up	2.93593	0.000442653	up	2.05111	0.0127711	up	3.43558	0.00630609	Zjn_sc00003.1	686097	691841	-	1352	Zjn_sc00003.1.g01180.1.am.mkhc	-	-	3I956	T	sp|P93026|VSR1_ARATH Vacuolar-sorting receptor 1 OS=Arabidopsis thaliana OX=3702 GN=VSR1 PE=1 SV=2	TVU47186.1 hypothetical protein EJB05_06776 [Eragrostis curvula]	-	-	-	-
Zjn_sc00014.1.g04810.1.am.mk	down	-2.60841	7.98077e-06	down	-2.44748	4.24806e-05	down	-2.47372	0.000534933	Zjn_sc00014.1	2285930	2287338	+	612	Zjn_sc00014.1.g04810.1.am.mk	-	-	-	-	-	-	-	-	-	-
Zjn_sc00071.1.g00380.1.sm.mkhc	down	-1.45358	0.000713134	down	-1.64817	0.000137533	down	-3.94242	3.83643e-15	Zjn_sc00071.1	214519	217462	-	1118	Zjn_sc00071.1.g00380.1.sm.mkhc	GO:0003674;GO:0003824;GO:0004017;GO:0005575;GO:0005622;GO:0005623;GO:0005737;GO:0006139;GO:0006725;GO:0006753;GO:0006793;GO:0006796;GO:0006807;GO:0008150;GO:0008152;GO:0009058;GO:0009117;GO:0009123;GO:0009165;GO:0009507;GO:0009532;GO:0009536;GO:0009570;GO:0009987;GO:0016301;GO:0016310;GO:0016740;GO:0016772;GO:0016776;GO:0018130;GO:0019205;GO:0019438;GO:0019637;GO:0032501;GO:0034641;GO:0034654;GO:…	K00939	3I7BW	F	sp|Q6ZC69|KAD2_ORYSJ Probable adenylate kinase 2, chloroplastic OS=Oryza sativa subsp. japonica OX=39947 GN=Os08g0109300 PE=2 SV=1	TVU43751.1 hypothetical protein EJB05_10242 [Eragrostis curvula]	GO:0006139//nucleobase-containing compound metabolic process;GO:0006725//cellular aromatic compound metabolic process;GO:0006753//nucleoside phosphate metabolic process;GO:0006793//phosphorus metabolic process;GO:0006796//phosphate-containing compound metabolic process;GO:0006807//nitrogen compound metabolic process;GO:0008150//biological_process;GO:0008152//metabolic process;GO:0009058//biosynth…	GO:0005575//cellular_component;GO:0005622//intracellular anatomical structure;GO:0005623//obsolete cell;GO:0005737//cytoplasm;GO:0009507//chloroplast;GO:0009532//plastid stroma;GO:0009536//plastid;GO:0009570//chloroplast stroma;GO:0043226//organelle;GO:0043227//membrane-bounded organelle;GO:0043229//intracellular organelle;GO:0043231//intracellular membrane-bounded organelle;GO:0044422//obsolete …	GO:0003674//molecular_function;GO:0003824//catalytic activity;GO:0004017//adenylate kinase activity;GO:0016301//kinase activity;GO:0016740//transferase activity;GO:0016772//transferase activity, transferring phosphorus-containing groups;GO:0016776//phosphotransferase activity, phosphate group as acceptor;GO:0019205//nucleobase-containing compound kinase activity;GO:0050145//nucleoside monophospha…	ko00730(Thiamine metabolism);ko00230(Purine metabolism)
Zjn_sc00044.1.g04990.1.sm.mk	down	-Inf	0.00052865	down	-5.93599	0.00289247	down	-6.82839	0.00163106	Zjn_sc00044.1	2016719	2018937	+	321	Zjn_sc00044.1.g04990.1.sm.mk	-	-	-	-	-	-	-	-	-	-
Zjn_sc00045.1.g00670.1.sm.mkhc	up	1.13313	0.012385	up	1.25424	0.00736178	up	1.3044	0.0479146	Zjn_sc00045.1	308578	313682	-	1873	Zjn_sc00045.1.g00670.1.sm.mkhc	-	-	3M5T6	T	sp|C0LGP4|Y3475_ARATH Probable LRR receptor-like serine/threonine-protein kinase At3g47570 OS=Arabidopsis thaliana OX=3702 GN=At3g47570 PE=2 SV=1	KAF8712649.1 hypothetical protein HU200_028406 [Digitaria exilis]	-	-	-	-
Zjn_sc00086.1.g02510.1.sm.mkhc	up	1.34623	0.00196979	up	1.33561	0.00222196	up	1.75433	0.000200049	Zjn_sc00086.1	1083732	1086977	-	546	Zjn_sc00086.1.g02510.1.sm.mkhc	-	-	3IBI9	S	sp|Q6ZIF9|CYL1_ORYSJ Cyclase-like protein 1 OS=Oryza sativa subsp. japonica OX=39947 GN=CYL1 PE=2 SV=1	PUZ74417.1 hypothetical protein GQ55_1G063700 [Panicum hallii var. hallii]	-	-	-	-
Zjn_sc00107.1.g01620.1.sm.mkhc	up	1.70746	9.17635e-05	up	1.63223	0.000197542	up	1.9812	3.06105e-05	Zjn_sc00107.1	898894	901548	+	1675	Zjn_sc00107.1.g01620.1.sm.mkhc	GO:0003674;GO:0005215;GO:0005351;GO:0005355;GO:0005402;GO:0005575;GO:0005623;GO:0005886;GO:0006810;GO:0006811;GO:0006812;GO:0008150;GO:0008324;GO:0008643;GO:0008645;GO:0015075;GO:0015077;GO:0015078;GO:0015144;GO:0015145;GO:0015149;GO:0015291;GO:0015293;GO:0015294;GO:0015295;GO:0015318;GO:0015672;GO:0015749;GO:0016020;GO:0022804;GO:0022857;GO:0022890;GO:0034219;GO:0034220;GO:0044464;GO:0046323;GO:…	-	3I2B3	U	sp|Q8GW61|STP14_ARATH Sugar transport protein 14 OS=Arabidopsis thaliana OX=3702 GN=STP14 PE=2 SV=2	XP_004956587.1 LOW QUALITY PROTEIN: sugar transport protein 14 [Setaria italica] &gt;XP_034582431.1 sugar transport protein 14 [Setaria viridis] &gt;XP_034582432.1 sugar transport protein 14 [Setaria viridis] &gt;TKW32679.1 hypothetical protein SEVIR_2G183300v2 [Setaria viridis] &gt;TKW32680.1 hypothetical protein SEVIR_2G183300v2 [Setaria viridis]	GO:0006810//transport;GO:0006811//ion transport;GO:0006812//cation transport;GO:0008150//biological_process;GO:0008643//carbohydrate transport;GO:0008645//hexose transmembrane transport;GO:0015672//inorganic cation transmembrane transport;GO:0015749//monosaccharide transmembrane transport;GO:0034219//carbohydrate transmembrane transport;GO:0034220//ion transmembrane transport;GO:0046323//glucose …	GO:0005575//cellular_component;GO:0005623//obsolete cell;GO:0005886//plasma membrane;GO:0016020//membrane;GO:0044464//obsolete cell part;GO:0071944//cell periphery;	GO:0003674//molecular_function;GO:0005215//transporter activity;GO:0005351//carbohydrate:proton symporter activity;GO:0005355//glucose transmembrane transporter activity;GO:0005402//carbohydrate:cation symporter activity;GO:0008324//cation transmembrane transporter activity;GO:0015075//ion transmembrane transporter activity;GO:0015077//inorganic cation transmembrane transporter activity;GO:001507…	-
Zjn_sc00036.1.g02690.1.cf.mkhc	down	-2.20323	1.28432e-05	down	-1.1635	0.0164075	down	-1.17647	0.0317491	Zjn_sc00036.1	1506244	1512505	+	4881	Zjn_sc00036.1.g02690.1.cf.mkhc	GO:0003674;GO:0003824;GO:0005215;GO:0005575;GO:0005623;GO:0005886;GO:0006810;GO:0008150;GO:0015399;GO:0015405;GO:0016020;GO:0016021;GO:0016462;GO:0016787;GO:0016817;GO:0016818;GO:0016887;GO:0017111;GO:0022804;GO:0022857;GO:0031224;GO:0042623;GO:0042626;GO:0043492;GO:0044425;GO:0044464;GO:0051179;GO:0051234;GO:0055085;GO:0071944	-	3IC7K	Q	sp|A2WSH0|AB36G_ORYSI ABC transporter G family member 36 OS=Oryza sativa subsp. indica OX=39946 GN=ABCG36 PE=2 SV=1	QGN75301.1 PDR-type ABC transporter 9 protein, partial [Eleusine coracana subsp. coracana]	GO:0006810//transport;GO:0008150//biological_process;GO:0051179//localization;GO:0051234//establishment of localization;GO:0055085//transmembrane transport;	GO:0005575//cellular_component;GO:0005623//obsolete cell;GO:0005886//plasma membrane;GO:0016020//membrane;GO:0016021//integral component of membrane;GO:0031224//intrinsic component of membrane;GO:0044425//obsolete membrane part;GO:0044464//obsolete cell part;GO:0071944//cell periphery;	GO:0003674//molecular_function;GO:0003824//catalytic activity;GO:0005215//transporter activity;GO:0015399//primary active transmembrane transporter activity;GO:0015405//ATPase-coupled transmembrane transporter activity;GO:0016462//pyrophosphatase activity;GO:0016787//hydrolase activity;GO:0016817//hydrolase activity, acting on acid anhydrides;GO:0016818//hydrolase activity, acting on acid anhydri…	-
Zjn_sc00018.1.g03520.1.sm.mk	down	-2.0457	9.68955e-06	down	-1.16905	0.0201861	down	-1.93901	9.84365e-05	Zjn_sc00018.1	1538107	1538403	-	297	Zjn_sc00018.1.g03520.1.sm.mk	-	K02183	3IIEK	S	-	XP_015610669.1 probable calcium-binding protein CML15 [Oryza sativa Japonica Group] &gt;EAZ09383.1 hypothetical protein OsI_31657 [Oryza sativa Indica Group] &gt;KAB8110857.1 hypothetical protein EE612_048303 [Oryza sativa] &gt;EAZ44989.1 hypothetical protein OsJ_29631 [Oryza sativa Japonica Group] &gt;EAZ44998.1 hypothetical protein OsJ_29639 [Oryza sativa Japonica Group] &gt;KAF2916540.1 hypoth…	-	-	-	ko04626(Plant-pathogen interaction);ko04070(Phosphatidylinositol signaling system);ko04016(MAPK signaling pathway - plant)
Zjn_sc00038.1.g00480.1.am.mkhc	up	1.02732	0.0159162	up	1.21597	0.00494726	up	1.20528	0.00870586	Zjn_sc00038.1	412822	418688	+	2555	Zjn_sc00038.1.g00480.1.am.mkhc	-	-	3IBS1	K	sp|Q6NKN9|BH074_ARATH Transcription factor bHLH74 OS=Arabidopsis thaliana OX=3702 GN=BHLH74 PE=1 SV=1	TVU45255.1 hypothetical protein EJB05_04736, partial [Eragrostis curvula]	-	-	-	-
Zjn_sc00022.1.g01430.1.am.mk	down	-2.87032	1.9364e-08	down	-1.3743	0.00412751	down	-2.63411	4.63839e-07	Zjn_sc00022.1	565573	568086	-	1713	Zjn_sc00022.1.g01430.1.am.mk	GO:0003674;GO:0003824;GO:0006629;GO:0006644;GO:0006720;GO:0006721;GO:0006725;GO:0006766;GO:0006775;GO:0006778;GO:0006779;GO:0006793;GO:0006796;GO:0006807;GO:0008150;GO:0008152;GO:0008299;GO:0008610;GO:0008654;GO:0009058;GO:0009110;GO:0009987;GO:0010189;GO:0015994;GO:0015995;GO:0016114;GO:0016491;GO:0018130;GO:0019438;GO:0019637;GO:0033013;GO:0033014;GO:0033385;GO:0033519;GO:0033521;GO:0034641;GO:…	K10960	3I7MI	C	sp|Q6Z2T6|CHLP_ORYSJ Geranylgeranyl diphosphate reductase, chloroplastic OS=Oryza sativa subsp. japonica OX=39947 GN=CHLP PE=2 SV=1	TVU28492.1 hypothetical protein EJB05_20011 [Eragrostis curvula]	GO:0006629//lipid metabolic process;GO:0006644//phospholipid metabolic process;GO:0006720//isoprenoid metabolic process;GO:0006721//terpenoid metabolic process;GO:0006725//cellular aromatic compound metabolic process;GO:0006766//vitamin metabolic process;GO:0006775//fat-soluble vitamin metabolic process;GO:0006778//porphyrin-containing compound metabolic process;GO:0006779//porphyrin-containing c…	-	GO:0003674//molecular_function;GO:0003824//catalytic activity;GO:0016491//oxidoreductase activity;GO:0045550//geranylgeranyl reductase activity;	ko00900(Terpenoid backbone biosynthesis);ko00860(Porphyrin metabolism)
Zjn_sc00001.1.g12360.1.sm.mkhc	down	-8.27637	2.22307e-08	down	-2.51702	0.0137784	down	-4.48624	0.000289406	Zjn_sc00001.1	7604388	7611581	+	1883	Zjn_sc00001.1.g12360.1.sm.mkhc	-	K13679	3IG13	H	sp|Q8LL05|SSG1B_HORVU Granule-bound starch synthase 1b, chloroplastic/amyloplastic (Fragment) OS=Hordeum vulgare OX=4513 PE=1 SV=1	TVU39456.1 hypothetical protein EJB05_12876 [Eragrostis curvula]	-	-	-	ko00500(Starch and sucrose metabolism)
Zjn_sc00020.1.g03660.1.am.mkhc	up	2.68417	9.00447e-05	up	2.69293	2.76792e-09	up	2.25674	2.65435e-06	Zjn_sc00020.1	1678676	1681788	+	1306	Zjn_sc00020.1.g03660.1.am.mkhc	GO:0003674;GO:0003824;GO:0003839;GO:0005575;GO:0005622;GO:0005623;GO:0005737;GO:0006518;GO:0006575;GO:0006749;GO:0006751;GO:0006790;GO:0006807;GO:0008150;GO:0008152;GO:0009056;GO:0009987;GO:0010035;GO:0010038;GO:0010288;GO:0016829;GO:0016840;GO:0016842;GO:0034641;GO:0042219;GO:0042221;GO:0043171;GO:0043603;GO:0044237;GO:0044248;GO:0044273;GO:0044424;GO:0044464;GO:0046686;GO:0050896;GO:0051186;GO:…	-	3ID1Q	P	sp|Q84MC1|GCT22_ARATH Gamma-glutamylcyclotransferase 2-2 OS=Arabidopsis thaliana OX=3702 GN=GGCT2;2 PE=1 SV=1	TVU30119.1 hypothetical protein EJB05_21726 [Eragrostis curvula]	GO:0006518//peptide metabolic process;GO:0006575//cellular modified amino acid metabolic process;GO:0006749//glutathione metabolic process;GO:0006751//glutathione catabolic process;GO:0006790//sulfur compound metabolic process;GO:0006807//nitrogen compound metabolic process;GO:0008150//biological_process;GO:0008152//metabolic process;GO:0009056//catabolic process;GO:0009987//cellular process;GO:0…	GO:0005575//cellular_component;GO:0005622//intracellular anatomical structure;GO:0005623//obsolete cell;GO:0005737//cytoplasm;GO:0044424//obsolete intracellular part;GO:0044464//obsolete cell part;	GO:0003674//molecular_function;GO:0003824//catalytic activity;GO:0003839//gamma-glutamylcyclotransferase activity;GO:0016829//lyase activity;GO:0016840//carbon-nitrogen lyase activity;GO:0016842//amidine-lyase activity;	-
Zjn_sc00012.1.g03910.1.sm.mkhc	down	-2.75682	9.90709e-05	down	-1.63502	0.0120762	down	-3.00745	0.000790952	Zjn_sc00012.1	1521746	1523638	+	1005	Zjn_sc00012.1.g03910.1.sm.mkhc	GO:0000003;GO:0003006;GO:0003674;GO:0003824;GO:0003825;GO:0005575;GO:0005622;GO:0005623;GO:0005737;GO:0005975;GO:0005984;GO:0005991;GO:0005992;GO:0006793;GO:0006796;GO:0006950;GO:0007154;GO:0007165;GO:0007275;GO:0008150;GO:0008152;GO:0008194;GO:0009058;GO:0009311;GO:0009312;GO:0009743;GO:0009756;GO:0009790;GO:0009791;GO:0009793;GO:0009832;GO:0009987;GO:0010033;GO:0010154;GO:0010182;GO:0016051;GO:…	K16055	3IG6F	G	sp|Q9SYM4|TPS1_ARATH Alpha,alpha-trehalose-phosphate synthase [UDP-forming] 1 OS=Arabidopsis thaliana OX=3702 GN=TPS1 PE=1 SV=1	TVU20585.1 hypothetical protein EJB05_36799 [Eragrostis curvula]	GO:0000003//reproduction;GO:0003006//developmental process involved in reproduction;GO:0005975//carbohydrate metabolic process;GO:0005984//disaccharide metabolic process;GO:0005991//trehalose metabolic process;GO:0005992//trehalose biosynthetic process;GO:0006793//phosphorus metabolic process;GO:0006796//phosphate-containing compound metabolic process;GO:0006950//response to stress;GO:0007154//ce…	GO:0005575//cellular_component;GO:0005622//intracellular anatomical structure;GO:0005623//obsolete cell;GO:0005737//cytoplasm;GO:0044424//obsolete intracellular part;GO:0044464//obsolete cell part;	GO:0003674//molecular_function;GO:0003824//catalytic activity;GO:0003825//alpha,alpha-trehalose-phosphate synthase (UDP-forming) activity;GO:0008194//UDP-glycosyltransferase activity;GO:0016740//transferase activity;GO:0016757//glycosyltransferase activity;GO:0016758//hexosyltransferase activity;GO:0016787//hydrolase activity;GO:0016788//hydrolase activity, acting on ester bonds;GO:0016791//phosp…	ko00500(Starch and sucrose metabolism)
Zjn_sc00010.1.g01810.1.sm.mkhc	up	2.1414	3.38774e-05	up	1.48775	0.00749588	up	1.86977	0.00162675	Zjn_sc00010.1	1565821	1571213	+	1630	Zjn_sc00010.1.g01810.1.sm.mkhc	GO:0003674;GO:0003676;GO:0003723;GO:0003729;GO:0005488;GO:0005575;GO:0005622;GO:0005623;GO:0005737;GO:0006464;GO:0006508;GO:0006807;GO:0006914;GO:0008150;GO:0008152;GO:0009056;GO:0009987;GO:0010494;GO:0016236;GO:0016579;GO:0019538;GO:0032386;GO:0032879;GO:0032991;GO:0034517;GO:0035770;GO:0035973;GO:0036211;GO:0036464;GO:0043021;GO:0043170;GO:0043226;GO:0043228;GO:0043229;GO:0043232;GO:0043412;GO:…	-	3I327	A	sp|Q9FME2|NTF2_ARATH Nuclear transport factor 2 OS=Arabidopsis thaliana OX=3702 GN=NTF2 PE=1 SV=1	RLN41008.1 ras GTPase-activating protein-binding protein 1-like [Panicum miliaceum]	GO:0006464//cellular protein modification process;GO:0006508//proteolysis;GO:0006807//nitrogen compound metabolic process;GO:0006914//autophagy;GO:0008150//biological_process;GO:0008152//metabolic process;GO:0009056//catabolic process;GO:0009987//cellular process;GO:0016236//macroautophagy;GO:0016579//protein deubiquitination;GO:0019538//protein metabolic process;GO:0032386//regulation of intrace…	GO:0005575//cellular_component;GO:0005622//intracellular anatomical structure;GO:0005623//obsolete cell;GO:0005737//cytoplasm;GO:0010494//cytoplasmic stress granule;GO:0032991//protein-containing complex;GO:0035770//ribonucleoprotein granule;GO:0036464//cytoplasmic ribonucleoprotein granule;GO:0043226//organelle;GO:0043228//non-membrane-bounded organelle;GO:0043229//intracellular organelle;GO:004…	GO:0003674//molecular_function;GO:0003676//nucleic acid binding;GO:0003723//RNA binding;GO:0003729//mRNA binding;GO:0005488//binding;GO:0043021//ribonucleoprotein complex binding;GO:0044877//protein-containing complex binding;GO:0097159//organic cyclic compound binding;GO:1901363//heterocyclic compound binding;GO:1905538//polysome binding;	-
Zjn_sc00008.1.g11880.1.sm.mkhc	up	1.86523	7.72599e-05	up	1.21318	0.0107885	up	2.09573	5.88006e-05	Zjn_sc00008.1	5289757	5293571	+	1033	Zjn_sc00008.1.g11880.1.sm.mkhc	GO:0005575;GO:0005622;GO:0005623;GO:0005634;GO:0005737;GO:0005783;GO:0005886;GO:0006508;GO:0006511;GO:0006807;GO:0008150;GO:0008152;GO:0009056;GO:0009057;GO:0009719;GO:0009725;GO:0009733;GO:0009892;GO:0009894;GO:0009895;GO:0009987;GO:0010033;GO:0010605;GO:0012505;GO:0016020;GO:0019222;GO:0019538;GO:0019941;GO:0030162;GO:0030163;GO:0031323;GO:0031324;GO:0031329;GO:0031330;GO:0032268;GO:0032269;GO:…	K06700	3I5S9	O	sp|Q9M330|PSMF1_ARATH Probable proteasome inhibitor OS=Arabidopsis thaliana OX=3702 GN=At3g53970 PE=1 SV=1	XP_004957958.1 probable proteasome inhibitor [Setaria italica] &gt;RCV13425.1 hypothetical protein SETIT_2G345600v2 [Setaria italica]	GO:0006508//proteolysis;GO:0006511//ubiquitin-dependent protein catabolic process;GO:0006807//nitrogen compound metabolic process;GO:0008150//biological_process;GO:0008152//metabolic process;GO:0009056//catabolic process;GO:0009057//macromolecule catabolic process;GO:0009719//response to endogenous stimulus;GO:0009725//response to hormone;GO:0009733//response to auxin;GO:0009892//negative regulat…	GO:0005575//cellular_component;GO:0005622//intracellular anatomical structure;GO:0005623//obsolete cell;GO:0005634//nucleus;GO:0005737//cytoplasm;GO:0005783//endoplasmic reticulum;GO:0005886//plasma membrane;GO:0012505//endomembrane system;GO:0016020//membrane;GO:0043226//organelle;GO:0043227//membrane-bounded organelle;GO:0043229//intracellular organelle;GO:0043231//intracellular membrane-bounde…	-	ko03050(Proteasome)
Zjn_sc00002.1.g11860.1.sm.mkhc	down	-5.80799	1.44854e-16	down	-2.54152	1.86872e-06	down	-5.59936	9.73752e-16	Zjn_sc00002.1	5564696	5568310	+	2055	Zjn_sc00002.1.g11860.1.sm.mkhc	GO:0000003;GO:0000302;GO:0002252;GO:0002376;GO:0003006;GO:0003674;GO:0003824;GO:0004512;GO:0005575;GO:0005622;GO:0005623;GO:0005634;GO:0005737;GO:0005975;GO:0006020;GO:0006021;GO:0006066;GO:0006575;GO:0006629;GO:0006644;GO:0006650;GO:0006658;GO:0006659;GO:0006793;GO:0006796;GO:0006807;GO:0006950;GO:0006952;GO:0006979;GO:0007154;GO:0007275;GO:0008150;GO:0008152;GO:0008610;GO:0008654;GO:0009058;GO:…	K01858	3I6HF	I	sp|Q9FPK7|INO1_MAIZE Inositol-3-phosphate synthase OS=Zea mays OX=4577 PE=2 SV=2	AIN39843.1 hypothetical protein [Zoysia matrella]	GO:0000003//reproduction;GO:0000302//response to reactive oxygen species;GO:0002252//immune effector process;GO:0002376//immune system process;GO:0003006//developmental process involved in reproduction;GO:0005975//carbohydrate metabolic process;GO:0006020//inositol metabolic process;GO:0006021//inositol biosynthetic process;GO:0006066//alcohol metabolic process;GO:0006575//cellular modified amino…	GO:0005575//cellular_component;GO:0005622//intracellular anatomical structure;GO:0005623//obsolete cell;GO:0005634//nucleus;GO:0005737//cytoplasm;GO:0043226//organelle;GO:0043227//membrane-bounded organelle;GO:0043229//intracellular organelle;GO:0043231//intracellular membrane-bounded organelle;GO:0044424//obsolete intracellular part;GO:0044464//obsolete cell part;	GO:0003674//molecular_function;GO:0003824//catalytic activity;GO:0004512//inositol-3-phosphate synthase activity;GO:0016853//isomerase activity;GO:0016872//intramolecular lyase activity;	ko00562(Inositol phosphate metabolism)
Zjn_sc00112.1.g00240.1.sm.mkhc	down	-1.60841	0.000291297	up	1.94865	9.88709e-06	up	1.18483	0.0146967	Zjn_sc00112.1	135484	138192	-	2504	Zjn_sc00112.1.g00240.1.sm.mkhc	-	-	-	-	-	-	-	-	-	-
Zjn_sc00122.1.g00290.1.am.mk	up	2.88729	2.93853e-09	up	2.05408	0.00218273	up	3.99161	6.96162e-14	Zjn_sc00122.1	155998	158308	+	1248	Zjn_sc00122.1.g00290.1.am.mk	-	K09422	3IFHF	K	sp|P20026|MYB1_HORVU Myb-related protein Hv1 OS=Hordeum vulgare OX=4513 GN=MYB1 PE=2 SV=1	XP_039823525.1 myb-related protein Hv1-like [Panicum virgatum] &gt;KAG2644898.1 hypothetical protein PVAP13_2KG384800 [Panicum virgatum]	-	-	-	-
Zjn_sc00033.1.g01630.1.sm.mk	down	-1.61634	0.000325492	down	-1.34799	0.00267218	down	-2.93313	5.00846e-08	Zjn_sc00033.1	1811392	1820182	+	1287	Zjn_sc00033.1.g01630.1.sm.mk	GO:0005575;GO:0005622;GO:0005623;GO:0005737;GO:0005829;GO:0044424;GO:0044444;GO:0044464	-	3I5I0	GQ	sp|Q9SZ83|Y4967_ARATH Uncharacterized oxidoreductase At4g09670 OS=Arabidopsis thaliana OX=3702 GN=At4g09670 PE=1 SV=1	PUZ39118.1 hypothetical protein GQ55_9G258300 [Panicum hallii var. hallii]	-	GO:0005575//cellular_component;GO:0005622//intracellular anatomical structure;GO:0005623//obsolete cell;GO:0005737//cytoplasm;GO:0005829//cytosol;GO:0044424//obsolete intracellular part;GO:0044444//obsolete cytoplasmic part;GO:0044464//obsolete cell part;	-	-
Zjn_sc00012.1.g09460.1.sm.mk	down	-1.63909	0.000151142	down	-2.60719	4.76679e-08	down	-3.75196	4.32208e-14	Zjn_sc00012.1	4213272	4213511	+	240	Zjn_sc00012.1.g09460.1.sm.mk	-	K01006	-	-	sp|P11155|PPDK1_MAIZE Pyruvate, phosphate dikinase 1, chloroplastic OS=Zea mays OX=4577 GN=PPDK1 PE=1 SV=2	XP_004962130.1 pyruvate, phosphate dikinase 2 [Setaria italica] &gt;XP_034588420.1 pyruvate, phosphate dikinase 2 [Setaria viridis] &gt;RCV17789.1 hypothetical protein SETIT_3G247900v2 [Setaria italica] &gt;RCV17790.1 hypothetical protein SETIT_3G247900v2 [Setaria italica] &gt;TKW27394.1 hypothetical protein SEVIR_3G253900v2 [Setaria viridis]	-	-	-	ko00710(Carbon fixation in photosynthetic organisms);ko00620(Pyruvate metabolism);ko00010(Glycolysis / Gluconeogenesis)
Zjn_sc00159.1.g00210.1.am.mkhc	up	Inf	0.000280692	up	Inf	0.00417833	up	Inf	2.20398e-06	Zjn_sc00159.1	198799	207929	+	801	Zjn_sc00159.1.g00210.1.am.mkhc	-	-	3IDRJ	O	-	KAF8733901.1 hypothetical protein HU200_014757 [Digitaria exilis]	-	-	-	-
Zjn_sc00062.1.g00440.1.sm.mkhc	up	1.72564	0.0003392	up	1.24523	0.010018	up	1.5115	0.00574321	Zjn_sc00062.1	465763	471331	-	1669	Zjn_sc00062.1.g00440.1.sm.mkhc	-	-	3IQST	-	sp|Q9ZUB9|FB17_ARATH Putative F-box protein At1g23770 OS=Arabidopsis thaliana OX=3702 GN=At1g23770 PE=4 SV=1	TVU19036.1 hypothetical protein EJB05_35163, partial [Eragrostis curvula]	-	-	-	-
Zjn_sc00014.1.g04820.1.am.mkhc	down	-2.44017	3.95124e-08	down	-1.72402	9.5551e-05	down	-2.26697	2.80231e-06	Zjn_sc00014.1	2288052	2292041	+	1539	Zjn_sc00014.1.g04820.1.am.mkhc	GO:0002376;GO:0003674;GO:0005215;GO:0005216;GO:0005217;GO:0005221;GO:0005222;GO:0005242;GO:0005244;GO:0005249;GO:0005261;GO:0005262;GO:0005267;GO:0005488;GO:0005515;GO:0005516;GO:0005575;GO:0005623;GO:0005886;GO:0005887;GO:0006810;GO:0006811;GO:0006812;GO:0006813;GO:0006816;GO:0006950;GO:0006952;GO:0006955;GO:0007154;GO:0007165;GO:0007263;GO:0008150;GO:0008219;GO:0008324;GO:0009626;GO:0009987;GO:…	K05391	3I48D	P	sp|O65718|CNGC2_ARATH Cyclic nucleotide-gated ion channel 2 OS=Arabidopsis thaliana OX=3702 GN=CNGC2 PE=1 SV=1	OQU90956.1 hypothetical protein SORBI_3001G083800 [Sorghum bicolor]	GO:0002376//immune system process;GO:0006810//transport;GO:0006811//ion transport;GO:0006812//cation transport;GO:0006813//potassium ion transport;GO:0006816//calcium ion transport;GO:0006950//response to stress;GO:0006952//defense response;GO:0006955//immune response;GO:0007154//cell communication;GO:0007165//signal transduction;GO:0007263//nitric oxide mediated signal transduction;GO:0008150//b…	GO:0005575//cellular_component;GO:0005623//obsolete cell;GO:0005886//plasma membrane;GO:0005887//integral component of plasma membrane;GO:0016020//membrane;GO:0016021//integral component of membrane;GO:0031224//intrinsic component of membrane;GO:0031226//intrinsic component of plasma membrane;GO:0044425//obsolete membrane part;GO:0044459//obsolete plasma membrane part;GO:0044464//obsolete cell pa…	GO:0003674//molecular_function;GO:0005215//transporter activity;GO:0005216//ion channel activity;GO:0005217//intracellular ligand-gated ion channel activity;GO:0005221//intracellular cyclic nucleotide activated cation channel activity;GO:0005222//intracellular cAMP-activated cation channel activity;GO:0005242//inward rectifier potassium channel activity;GO:0005244//voltage-gated ion channel activ…	ko04626(Plant-pathogen interaction)
Zjn_sc00141.1.g00050.1.am.mk	down	-2.27538	6.18083e-06	down	-1.42101	0.00296537	down	-2.42509	3.30946e-05	Zjn_sc00141.1	13904	18417	+	2109	Zjn_sc00141.1.g00050.1.am.mk	-	-	-	-	-	-	-	-	-	-
Zjn_sc00008.1.g11130.1.sm.mk	up	3.86193	0.0183235	up	5.88589	0.0306355	up	7.16104	0.0040071	Zjn_sc00008.1	4916068	4917651	-	1584	Zjn_sc00008.1.g11130.1.sm.mk	GO:0000325;GO:0001101;GO:0003674;GO:0005215;GO:0005575;GO:0005622;GO:0005623;GO:0005737;GO:0005773;GO:0005774;GO:0006810;GO:0006811;GO:0006820;GO:0006950;GO:0006970;GO:0007154;GO:0008150;GO:0008509;GO:0008514;GO:0009266;GO:0009409;GO:0009414;GO:0009415;GO:0009605;GO:0009628;GO:0009651;GO:0009705;GO:0009987;GO:0009991;GO:0010035;GO:0015075;GO:0015711;GO:0016020;GO:0016021;GO:0022857;GO:0031090;GO:…	-	3I9SH	S	sp|Q9SA38|OCT3_ARATH Organic cation/carnitine transporter 3 OS=Arabidopsis thaliana OX=3702 GN=OCT3 PE=2 SV=1	CAD6223493.1 unnamed protein product [Miscanthus lutarioriparius]	GO:0001101//response to acid chemical;GO:0006810//transport;GO:0006811//ion transport;GO:0006820//anion transport;GO:0006950//response to stress;GO:0006970//response to osmotic stress;GO:0007154//cell communication;GO:0008150//biological_process;GO:0009266//response to temperature stimulus;GO:0009409//response to cold;GO:0009414//response to water deprivation;GO:0009415//response to water;GO:0009…	GO:0000325//plant-type vacuole;GO:0005575//cellular_component;GO:0005622//intracellular anatomical structure;GO:0005623//obsolete cell;GO:0005737//cytoplasm;GO:0005773//vacuole;GO:0005774//vacuolar membrane;GO:0009705//plant-type vacuole membrane;GO:0016020//membrane;GO:0016021//integral component of membrane;GO:0031090//organelle membrane;GO:0031224//intrinsic component of membrane;GO:0043226//o…	GO:0003674//molecular_function;GO:0005215//transporter activity;GO:0008509//anion transmembrane transporter activity;GO:0008514//organic anion transmembrane transporter activity;GO:0015075//ion transmembrane transporter activity;GO:0022857//transmembrane transporter activity;	-
Zjn_sc00010.1.g01930.1.sm.mkhc	up	1.92498	2.42599e-05	up	1.65246	0.000255604	up	1.54346	0.0302833	Zjn_sc00010.1	1691252	1698285	-	240	Zjn_sc00010.1.g01930.1.sm.mkhc	-	-	-	-	-	-	-	-	-	-
Zjn_sc00037.1.g02090.1.sm.mkhc	down	-1.29521	0.00370745	down	-1.33638	0.0029429	down	-1.57093	0.00194247	Zjn_sc00037.1	1119639	1125442	+	942	Zjn_sc00037.1.g02090.1.sm.mkhc	-	-	3I4JM	A	sp|Q9Y383|LC7L2_HUMAN Putative RNA-binding protein Luc7-like 2 OS=Homo sapiens OX=9606 GN=LUC7L2 PE=1 SV=2	RLM79977.1 uncharacterized protein C2845_PM12G19790 [Panicum miliaceum]	-	-	-	-
Zjn_sc00002.1.g12260.1.sm.mkhc	down	-4.95371	5.34337e-22	down	-1.25259	0.00381871	down	-3.85672	1.22448e-13	Zjn_sc00002.1	5711577	5713988	-	1022	Zjn_sc00002.1.g12260.1.sm.mkhc	-	-	3I345	S	sp|Q9SE96|GEML1_ARATH GEM-like protein 1 OS=Arabidopsis thaliana OX=3702 GN=FIP1 PE=1 SV=1	OEL14324.1 GEM-like protein 1 [Dichanthelium oligosanthes]	-	-	-	-
Zjn_sc00003.1.g13820.1.am.mk	down	-4.76065	1.59245e-09	down	-2.71515	0.000409357	down	-2.74699	0.000376898	Zjn_sc00003.1	6063697	6066175	-	1833	Zjn_sc00003.1.g13820.1.am.mk	GO:0005575;GO:0005576;GO:0005618;GO:0005623;GO:0005886;GO:0009505;GO:0016020;GO:0030312;GO:0031224;GO:0031225;GO:0031226;GO:0044425;GO:0044459;GO:0044464;GO:0046658;GO:0048046;GO:0071944	-	3IGDU	S	sp|Q9LZX4|FLA10_ARATH Fasciclin-like arabinogalactan protein 10 OS=Arabidopsis thaliana OX=3702 GN=FLA10 PE=2 SV=1	OEL37608.1 Fasciclin-like arabinogalactan protein 8 [Dichanthelium oligosanthes]	-	GO:0005575//cellular_component;GO:0005576//extracellular region;GO:0005618//cell wall;GO:0005623//obsolete cell;GO:0005886//plasma membrane;GO:0009505//plant-type cell wall;GO:0016020//membrane;GO:0030312//external encapsulating structure;GO:0031224//intrinsic component of membrane;GO:0031225//anchored component of membrane;GO:0031226//intrinsic component of plasma membrane;GO:0044425//obsolete m…	-	-
Zjn_sc00011.1.g02610.1.am.mk	down	-3.55789	9.31061e-06	down	-1.44256	0.0269354	down	-4.402	1.94975e-05	Zjn_sc00011.1	1264072	1266033	-	723	Zjn_sc00011.1.g02610.1.am.mk	-	-	3IDA0	CG	-	TVU35189.1 hypothetical protein EJB05_17066, partial [Eragrostis curvula]	-	-	-	-
Zjn_sc00027.1.g05910.1.sm.mkhc	down	-1.43697	0.000815625	down	-2.24988	5.71455e-07	down	-3.66697	8.22993e-12	Zjn_sc00027.1	2438735	2441357	+	1411	Zjn_sc00027.1.g05910.1.sm.mkhc	GO:0005575;GO:0005622;GO:0005623;GO:0005737;GO:0009507;GO:0009536;GO:0043226;GO:0043227;GO:0043229;GO:0043231;GO:0044424;GO:0044444;GO:0044464	K00927	3I6CS	G	sp|P12782|PGKH_WHEAT Phosphoglycerate kinase, chloroplastic OS=Triticum aestivum OX=4565 PE=2 SV=1	TVU20025.1 hypothetical protein EJB05_36212, partial [Eragrostis curvula]	-	GO:0005575//cellular_component;GO:0005622//intracellular anatomical structure;GO:0005623//obsolete cell;GO:0005737//cytoplasm;GO:0009507//chloroplast;GO:0009536//plastid;GO:0043226//organelle;GO:0043227//membrane-bounded organelle;GO:0043229//intracellular organelle;GO:0043231//intracellular membrane-bounded organelle;GO:0044424//obsolete intracellular part;GO:0044444//obsolete cytoplasmic part;G…	-	ko00710(Carbon fixation in photosynthetic organisms);ko00010(Glycolysis / Gluconeogenesis)
Zjn_sc00036.1.g01100.1.am.mk	down	-2.54245	0.00271495	down	-2.2912	0.00607578	down	-2.8193	0.012207	Zjn_sc00036.1	507835	509232	-	552	Zjn_sc00036.1.g01100.1.am.mk	-	-	-	-	-	-	-	-	-	-
Zjn_sc00047.1.g03400.1.am.mk	down	-2.45649	4.99386e-05	down	-2.04382	0.000199305	down	-1.83091	0.0016388	Zjn_sc00047.1	1740322	1742484	-	1842	Zjn_sc00047.1.g03400.1.am.mk	GO:0005575;GO:0005622;GO:0005623;GO:0005634;GO:0005737;GO:0008150;GO:0043226;GO:0043227;GO:0043229;GO:0043231;GO:0044424;GO:0044464;GO:0048580;GO:0050789;GO:0050793;GO:0051239;GO:0065007;GO:1900140;GO:2000026	K14488	3IIFM	S	sp|Q9ZUZ3|SAU32_ARATH Auxin-responsive protein SAUR32 OS=Arabidopsis thaliana OX=3702 GN=SAUR32 PE=2 SV=1	OEL17110.1 hypothetical protein BAE44_0021873 [Dichanthelium oligosanthes]	GO:0008150//biological_process;GO:0048580//regulation of post-embryonic development;GO:0050789//regulation of biological process;GO:0050793//regulation of developmental process;GO:0051239//regulation of multicellular organismal process;GO:0065007//biological regulation;GO:1900140//regulation of seedling development;GO:2000026//regulation of multicellular organismal development;	GO:0005575//cellular_component;GO:0005622//intracellular anatomical structure;GO:0005623//obsolete cell;GO:0005634//nucleus;GO:0005737//cytoplasm;GO:0043226//organelle;GO:0043227//membrane-bounded organelle;GO:0043229//intracellular organelle;GO:0043231//intracellular membrane-bounded organelle;GO:0044424//obsolete intracellular part;GO:0044464//obsolete cell part;	-	ko04075(Plant hormone signal transduction)
Zjn_sc00004.1.g10620.1.am.mk	down	-1.0434	0.0382882	down	-1.47858	0.00352478	down	-1.26367	0.0259579	Zjn_sc00004.1	4660332	4661510	+	549	Zjn_sc00004.1.g10620.1.am.mk	-	-	-	-	-	-	-	-	-	-
Zjn_sc00079.1.g00870.1.am.mk	down	-2.01371	0.000238549	down	-1.65273	0.00266274	down	-2.54607	1.59284e-05	Zjn_sc00079.1	1286774	1287614	+	795	Zjn_sc00079.1.g00870.1.am.mk	-	-	3IJHM	-	-	RLN18849.1 hypothetical protein C2845_PM02G17620 [Panicum miliaceum]	-	-	-	-
Zjn_sc00092.1.g00750.1.am.mkhc	up	1.58352	0.00241364	up	1.43512	0.00584245	up	1.9143	0.00140193	Zjn_sc00092.1	400199	404217	+	843	Zjn_sc00092.1.g00750.1.am.mkhc	GO:0000003;GO:0000139;GO:0003674;GO:0005102;GO:0005488;GO:0005515;GO:0005575;GO:0005622;GO:0005623;GO:0005737;GO:0005783;GO:0005789;GO:0005794;GO:0005795;GO:0005811;GO:0005886;GO:0005887;GO:0006810;GO:0006873;GO:0006874;GO:0006875;GO:0006888;GO:0007154;GO:0007165;GO:0007204;GO:0007276;GO:0007283;GO:0008104;GO:0008150;GO:0009893;GO:0009894;GO:0009896;GO:0009966;GO:0009967;GO:0009987;GO:0010604;GO:…	K14009	3IBRY	V	-	TVU32272.1 hypothetical protein EJB05_23996 [Eragrostis curvula]	GO:0000003//reproduction;GO:0006810//transport;GO:0006873//cellular ion homeostasis;GO:0006874//cellular calcium ion homeostasis;GO:0006875//cellular metal ion homeostasis;GO:0006888//endoplasmic reticulum to Golgi vesicle-mediated transport;GO:0007154//cell communication;GO:0007165//signal transduction;GO:0007204//positive regulation of cytosolic calcium ion concentration;GO:0007276//gamete gene…	GO:0000139//Golgi membrane;GO:0005575//cellular_component;GO:0005622//intracellular anatomical structure;GO:0005623//obsolete cell;GO:0005737//cytoplasm;GO:0005783//endoplasmic reticulum;GO:0005789//endoplasmic reticulum membrane;GO:0005794//Golgi apparatus;GO:0005795//Golgi stack;GO:0005811//lipid droplet;GO:0005886//plasma membrane;GO:0005887//integral component of plasma membrane;GO:0012505//e…	GO:0003674//molecular_function;GO:0005102//signaling receptor binding;GO:0005488//binding;GO:0005515//protein binding;GO:0042287//MHC protein binding;GO:0042288//MHC class I protein binding;GO:0044877//protein-containing complex binding;	ko04141(Protein processing in endoplasmic reticulum)
Zjn_sc00029.1.g05010.1.am.mk	down	-2.98937	0.000201899	down	-2.18409	0.003987	down	-3.53579	0.00100945	Zjn_sc00029.1	2230045	2236058	-	1794	Zjn_sc00029.1.g05010.1.am.mk	-	-	-	-	-	-	-	-	-	-
Zjn_sc00092.1.g01640.1.sm.mkhc	up	1.2275	0.0109936	up	1.55243	0.00122174	up	1.08344	0.0496701	Zjn_sc00092.1	820966	823505	-	627	Zjn_sc00092.1.g01640.1.sm.mkhc	-	K08360	3I7S9	C	sp|A3A9H6|ACET1_ORYSJ Probable ascorbate-specific transmembrane electron transporter 1 OS=Oryza sativa subsp. japonica OX=39947 GN=Os02g0642300 PE=3 SV=1	ONM05255.1 Transmembrane ascorbate ferrireductase 1 [Zea mays]	-	-	-	-
Zjn_sc00008.1.g03840.1.sm.mkhc	up	3.15512	2.11853e-10	up	1.72707	0.000802416	up	3.77003	4.06529e-12	Zjn_sc00008.1	1665719	1674890	-	2994	Zjn_sc00008.1.g03840.1.sm.mkhc	GO:0000428;GO:0000959;GO:0003674;GO:0003824;GO:0003899;GO:0005575;GO:0005622;GO:0005623;GO:0005737;GO:0005739;GO:0006139;GO:0006351;GO:0006390;GO:0006725;GO:0006807;GO:0008150;GO:0008152;GO:0009058;GO:0009059;GO:0009536;GO:0009987;GO:0010467;GO:0016070;GO:0016740;GO:0016772;GO:0016779;GO:0018130;GO:0019438;GO:0030880;GO:0032774;GO:0032991;GO:0034062;GO:0034245;GO:0034641;GO:0034645;GO:0034654;GO:…	K10908	3I7G8	KL	sp|Q8L6J1|RPO3B_TOBAC DNA-directed RNA polymerase 3B, chloroplastic OS=Nicotiana tabacum OX=4097 GN=RPOT3-TOM PE=2 SV=2	TVU08366.1 hypothetical protein EJB05_41769, partial [Eragrostis curvula]	GO:0000959//mitochondrial RNA metabolic process;GO:0006139//nucleobase-containing compound metabolic process;GO:0006351//transcription, DNA-templated;GO:0006390//mitochondrial transcription;GO:0006725//cellular aromatic compound metabolic process;GO:0006807//nitrogen compound metabolic process;GO:0008150//biological_process;GO:0008152//metabolic process;GO:0009058//biosynthetic process;GO:0009059…	GO:0000428//DNA-directed RNA polymerase complex;GO:0005575//cellular_component;GO:0005622//intracellular anatomical structure;GO:0005623//obsolete cell;GO:0005737//cytoplasm;GO:0005739//mitochondrion;GO:0009536//plastid;GO:0030880//RNA polymerase complex;GO:0032991//protein-containing complex;GO:0034245//mitochondrial DNA-directed RNA polymerase complex;GO:0043226//organelle;GO:0043227//membrane-…	GO:0003674//molecular_function;GO:0003824//catalytic activity;GO:0003899//DNA-directed 5'-3' RNA polymerase activity;GO:0016740//transferase activity;GO:0016772//transferase activity, transferring phosphorus-containing groups;GO:0016779//nucleotidyltransferase activity;GO:0034062//5'-3' RNA polymerase activity;GO:0097747//RNA polymerase activity;GO:0140098//catalytic activity, acting on RNA;	-
Zjn_sc00025.1.g01280.1.sm.mkhc	down	-1.70311	8.84755e-05	down	-1.55105	0.000350024	down	-4.34433	1.21989e-17	Zjn_sc00025.1	969243	977134	-	3098	Zjn_sc00025.1.g01280.1.sm.mkhc	GO:0005575;GO:0005622;GO:0005623;GO:0005634;GO:0005737;GO:0005829;GO:0009507;GO:0009532;GO:0009536;GO:0009570;GO:0043226;GO:0043227;GO:0043229;GO:0043231;GO:0044422;GO:0044424;GO:0044434;GO:0044435;GO:0044444;GO:0044446;GO:0044464	K01006	3I3TU	F	sp|P11155|PPDK1_MAIZE Pyruvate, phosphate dikinase 1, chloroplastic OS=Zea mays OX=4577 GN=PPDK1 PE=1 SV=2	XP_025805934.1 pyruvate, phosphate dikinase 2 [Panicum hallii] &gt;PAN19601.1 hypothetical protein PAHAL_3G285100 [Panicum hallii] &gt;PUZ66053.1 hypothetical protein GQ55_3G275900 [Panicum hallii var. hallii]	-	GO:0005575//cellular_component;GO:0005622//intracellular anatomical structure;GO:0005623//obsolete cell;GO:0005634//nucleus;GO:0005737//cytoplasm;GO:0005829//cytosol;GO:0009507//chloroplast;GO:0009532//plastid stroma;GO:0009536//plastid;GO:0009570//chloroplast stroma;GO:0043226//organelle;GO:0043227//membrane-bounded organelle;GO:0043229//intracellular organelle;GO:0043231//intracellular membrane…	-	ko00710(Carbon fixation in photosynthetic organisms);ko00620(Pyruvate metabolism);ko00010(Glycolysis / Gluconeogenesis)
Zjn_sc00054.1.g01450.1.sm.mk	down	-3.00669	2.14131e-05	down	-1.76861	0.004184	down	-2.37454	0.00339762	Zjn_sc00054.1	1755678	1756262	+	585	Zjn_sc00054.1.g01450.1.sm.mk	-	K05665	3IEGV	Q	sp|Q9LZJ5|AB14C_ARATH ABC transporter C family member 14 OS=Arabidopsis thaliana OX=3702 GN=ABCC14 PE=1 SV=1	TVU20932.1 hypothetical protein EJB05_30538 [Eragrostis curvula]	-	-	-	ko02010(ABC transporters)
Zjn_sc00014.1.g03550.1.am.mk	down	-4.12277	1.36972e-07	down	-2.22811	0.000302312	down	-3.31001	6.67531e-06	Zjn_sc00014.1	1797746	1799086	+	861	Zjn_sc00014.1.g03550.1.am.mk	-	-	3I52I	S	-	TVU45140.1 hypothetical protein EJB05_04615 [Eragrostis curvula]	-	-	-	-
Zjn_sc00106.1.g01370.1.am.mk	down	-6.95349	2.66053e-05	down	-2.29436	0.0454717	down	-4.3381	0.00193565	Zjn_sc00106.1	647204	647596	-	393	Zjn_sc00106.1.g01370.1.am.mk	GO:0001505;GO:0003674;GO:0003824;GO:0005575;GO:0005622;GO:0005623;GO:0005737;GO:0005773;GO:0005829;GO:0005886;GO:0006082;GO:0006807;GO:0006809;GO:0008150;GO:0008152;GO:0008940;GO:0009058;GO:0009314;GO:0009416;GO:0009605;GO:0009607;GO:0009608;GO:0009610;GO:0009620;GO:0009628;GO:0009703;GO:0009987;GO:0016020;GO:0016491;GO:0016661;GO:0017144;GO:0034641;GO:0042126;GO:0042128;GO:0042133;GO:0042136;GO:…	K10534	3I88Z	C	sp|P17571|NIA1_MAIZE Nitrate reductase [NADH] (Fragment) OS=Zea mays OX=4577 PE=1 SV=2	TVU05579.1 hypothetical protein EJB05_48746, partial [Eragrostis curvula]	GO:0001505//regulation of neurotransmitter levels;GO:0006082//organic acid metabolic process;GO:0006807//nitrogen compound metabolic process;GO:0006809//nitric oxide biosynthetic process;GO:0008150//biological_process;GO:0008152//metabolic process;GO:0009058//biosynthetic process;GO:0009314//response to radiation;GO:0009416//response to light stimulus;GO:0009605//response to external stimulus;GO:…	GO:0005575//cellular_component;GO:0005622//intracellular anatomical structure;GO:0005623//obsolete cell;GO:0005737//cytoplasm;GO:0005773//vacuole;GO:0005829//cytosol;GO:0005886//plasma membrane;GO:0016020//membrane;GO:0043226//organelle;GO:0043227//membrane-bounded organelle;GO:0043229//intracellular organelle;GO:0043231//intracellular membrane-bounded organelle;GO:0044424//obsolete intracellular…	GO:0003674//molecular_function;GO:0003824//catalytic activity;GO:0008940//nitrate reductase activity;GO:0009703//nitrate reductase (NADH) activity;GO:0016491//oxidoreductase activity;GO:0016661//oxidoreductase activity, acting on other nitrogenous compounds as donors;GO:0046857//oxidoreductase activity, acting on other nitrogenous compounds as donors, with NAD or NADP as acceptor;	ko00910(Nitrogen metabolism)
Zjn_sc00113.1.g00190.1.sm.mkhc	down	-1.54425	0.00944449	down	-1.42988	0.0176814	down	-2.80479	0.000657884	Zjn_sc00113.1	188823	193555	+	520	Zjn_sc00113.1.g00190.1.sm.mkhc	GO:0005575;GO:0005622;GO:0005623;GO:0005737;GO:0044424;GO:0044464	K13348	3ICGB	S	sp|Q4IPX8|SYM1_GIBZE Protein SYM1 OS=Gibberella zeae (strain ATCC MYA-4620 / CBS 123657 / FGSC 9075 / NRRL 31084 / PH-1) OX=229533 GN=SYM1 PE=3 SV=1	KAF8661112.1 hypothetical protein HU200_057218 [Digitaria exilis]	-	GO:0005575//cellular_component;GO:0005622//intracellular anatomical structure;GO:0005623//obsolete cell;GO:0005737//cytoplasm;GO:0044424//obsolete intracellular part;GO:0044464//obsolete cell part;	-	ko04146(Peroxisome)
Zjn_sc00122.1.g00800.1.sm.mkhc	down	-3.4071	8.51463e-11	down	-1.5522	0.00100744	down	-3.26092	2.34564e-08	Zjn_sc00122.1	467705	475238	+	4675	Zjn_sc00122.1.g00800.1.sm.mkhc	GO:0002376;GO:0003674;GO:0005198;GO:0005488;GO:0005515;GO:0005575;GO:0005622;GO:0005623;GO:0005634;GO:0005737;GO:0006355;GO:0006950;GO:0006952;GO:0006955;GO:0008150;GO:0009605;GO:0009607;GO:0009617;GO:0009814;GO:0009816;GO:0009889;GO:0009890;GO:0009892;GO:0010468;GO:0010556;GO:0010558;GO:0010605;GO:0010629;GO:0019219;GO:0019222;GO:0031323;GO:0031324;GO:0031326;GO:0031327;GO:0031347;GO:0031348;GO:…	-	3I4U8	S	-	-	GO:0002376//immune system process;GO:0006355//regulation of transcription, DNA-templated;GO:0006950//response to stress;GO:0006952//defense response;GO:0006955//immune response;GO:0008150//biological_process;GO:0009605//response to external stimulus;GO:0009607//response to biotic stimulus;GO:0009617//response to bacterium;GO:0009814//defense response to other organism;GO:0009816//defense response…	GO:0005575//cellular_component;GO:0005622//intracellular anatomical structure;GO:0005623//obsolete cell;GO:0005634//nucleus;GO:0005737//cytoplasm;GO:0043226//organelle;GO:0043227//membrane-bounded organelle;GO:0043229//intracellular organelle;GO:0043231//intracellular membrane-bounded organelle;GO:0044424//obsolete intracellular part;GO:0044444//obsolete cytoplasmic part;GO:0044464//obsolete cell…	GO:0003674//molecular_function;GO:0005198//structural molecule activity;GO:0005488//binding;GO:0005515//protein binding;GO:0032947//molecular adaptor activity;	-
Zjn_sc00003.1.g07630.1.am.mk	down	-5.90409	7.48596e-08	down	-2.90777	0.000240421	down	-5.77008	1.85027e-05	Zjn_sc00003.1	3556584	3557645	+	1062	Zjn_sc00003.1.g07630.1.am.mk	GO:0003674;GO:0005215;GO:0005575;GO:0005622;GO:0005623;GO:0005737;GO:0005739;GO:0006810;GO:0008150;GO:0015291;GO:0015292;GO:0022804;GO:0022857;GO:0043226;GO:0043227;GO:0043229;GO:0043231;GO:0044424;GO:0044444;GO:0044464;GO:0051179;GO:0051234;GO:0055085	-	3ICZX	S	sp|O64823|MCU2_ARATH Calcium uniporter protein 2, mitochondrial OS=Arabidopsis thaliana OX=3702 GN=At2g23790 PE=2 SV=1	TVU47845.1 hypothetical protein EJB05_07459, partial [Eragrostis curvula]	GO:0006810//transport;GO:0008150//biological_process;GO:0051179//localization;GO:0051234//establishment of localization;GO:0055085//transmembrane transport;	GO:0005575//cellular_component;GO:0005622//intracellular anatomical structure;GO:0005623//obsolete cell;GO:0005737//cytoplasm;GO:0005739//mitochondrion;GO:0043226//organelle;GO:0043227//membrane-bounded organelle;GO:0043229//intracellular organelle;GO:0043231//intracellular membrane-bounded organelle;GO:0044424//obsolete intracellular part;GO:0044444//obsolete cytoplasmic part;GO:0044464//obsolet…	GO:0003674//molecular_function;GO:0005215//transporter activity;GO:0015291//secondary active transmembrane transporter activity;GO:0015292//uniporter activity;GO:0022804//active transmembrane transporter activity;GO:0022857//transmembrane transporter activity;	-
Zjn_sc00003.1.g15310.1.am.mk	up	3.72327	1.00323e-06	up	6.28992	6.02296e-05	up	7.03187	5.76294e-07	Zjn_sc00003.1	6670194	6673103	-	1647	Zjn_sc00003.1.g15310.1.am.mk	GO:0001101;GO:0003674;GO:0005215;GO:0005575;GO:0005623;GO:0005886;GO:0006810;GO:0006811;GO:0006820;GO:0006950;GO:0008150;GO:0008509;GO:0009414;GO:0009415;GO:0009628;GO:0010035;GO:0010167;GO:0015075;GO:0015103;GO:0015112;GO:0015318;GO:0015698;GO:0015706;GO:0016020;GO:0022857;GO:0034220;GO:0042221;GO:0044464;GO:0050896;GO:0051179;GO:0051234;GO:0055085;GO:0071705;GO:0071944;GO:0098656;GO:1901698;GO:…	K14638	3I7PT	E	sp|Q05085|PTR7_ARATH Protein NRT1/ PTR FAMILY 6.3 OS=Arabidopsis thaliana OX=3702 GN=NPF6.3 PE=1 SV=1	TVU48699.1 hypothetical protein EJB05_08344 [Eragrostis curvula]	GO:0001101//response to acid chemical;GO:0006810//transport;GO:0006811//ion transport;GO:0006820//anion transport;GO:0006950//response to stress;GO:0008150//biological_process;GO:0009414//response to water deprivation;GO:0009415//response to water;GO:0009628//response to abiotic stimulus;GO:0010035//response to inorganic substance;GO:0010167//response to nitrate;GO:0015698//inorganic anion transp…	GO:0005575//cellular_component;GO:0005623//obsolete cell;GO:0005886//plasma membrane;GO:0016020//membrane;GO:0044464//obsolete cell part;GO:0071944//cell periphery;	GO:0003674//molecular_function;GO:0005215//transporter activity;GO:0008509//anion transmembrane transporter activity;GO:0015075//ion transmembrane transporter activity;GO:0015103//inorganic anion transmembrane transporter activity;GO:0015112//nitrate transmembrane transporter activity;GO:0015318//inorganic molecular entity transmembrane transporter activity;GO:0022857//transmembrane transporter a…	-
Zjn_sc00237.1.g00070.1.sm.mkhc	up	2.85839	9.24912e-09	up	2.15445	1.90788e-05	up	2.87204	8.89328e-06	Zjn_sc00237.1	52047	57181	+	1687	Zjn_sc00237.1.g00070.1.sm.mkhc	GO:0006417;GO:0006448;GO:0006464;GO:0006807;GO:0008150;GO:0008152;GO:0009058;GO:0009889;GO:0009987;GO:0010468;GO:0010556;GO:0010608;GO:0017182;GO:0017183;GO:0018193;GO:0018202;GO:0019222;GO:0019538;GO:0031323;GO:0031326;GO:0032268;GO:0034248;GO:0036211;GO:0043170;GO:0043412;GO:0044237;GO:0044238;GO:0044249;GO:0044260;GO:0044267;GO:0050789;GO:0050794;GO:0051171;GO:0051246;GO:0060255;GO:0065007;GO:…	K17866	3I43N	J	sp|Q5ZKI2|DPH2_CHICK 2-(3-amino-3-carboxypropyl)histidine synthase subunit 2 OS=Gallus gallus OX=9031 GN=DPH2 PE=2 SV=1	TVU03660.1 hypothetical protein EJB05_50848 [Eragrostis curvula]	GO:0006417//regulation of translation;GO:0006448//regulation of translational elongation;GO:0006464//cellular protein modification process;GO:0006807//nitrogen compound metabolic process;GO:0008150//biological_process;GO:0008152//metabolic process;GO:0009058//biosynthetic process;GO:0009889//regulation of biosynthetic process;GO:0009987//cellular process;GO:0010468//regulation of gene expression;…	-	-	-
Zjn_sc00008.1.g06690.1.sm.mkhc	up	2.41015	8.63892e-07	up	1.1969	0.0198461	up	2.45699	7.15249e-06	Zjn_sc00008.1	2890525	2898859	+	2722	Zjn_sc00008.1.g06690.1.sm.mkhc	GO:0005575;GO:0005622;GO:0005623;GO:0005634;GO:0006139;GO:0006351;GO:0006366;GO:0006725;GO:0006807;GO:0008150;GO:0008152;GO:0009058;GO:0009059;GO:0009987;GO:0010467;GO:0016070;GO:0018130;GO:0019438;GO:0030154;GO:0032502;GO:0032774;GO:0034641;GO:0034645;GO:0034654;GO:0043170;GO:0043226;GO:0043227;GO:0043229;GO:0043231;GO:0044237;GO:0044238;GO:0044249;GO:0044260;GO:0044271;GO:0044424;GO:0044464;GO:…	-	3I53H	S	sp|Q8GYU3|IYO_ARATH Transcriptional elongation regulator MINIYO OS=Arabidopsis thaliana OX=3702 GN=IYO PE=1 SV=1	CAB3470725.1 unnamed protein product [Digitaria exilis]	GO:0006139//nucleobase-containing compound metabolic process;GO:0006351//transcription, DNA-templated;GO:0006366//transcription by RNA polymerase II;GO:0006725//cellular aromatic compound metabolic process;GO:0006807//nitrogen compound metabolic process;GO:0008150//biological_process;GO:0008152//metabolic process;GO:0009058//biosynthetic process;GO:0009059//macromolecule biosynthetic process;GO:0…	GO:0005575//cellular_component;GO:0005622//intracellular anatomical structure;GO:0005623//obsolete cell;GO:0005634//nucleus;GO:0043226//organelle;GO:0043227//membrane-bounded organelle;GO:0043229//intracellular organelle;GO:0043231//intracellular membrane-bounded organelle;GO:0044424//obsolete intracellular part;GO:0044464//obsolete cell part;	-	-
Zjn_sc00086.1.g00640.1.sm.mkhc	down	-2.60409	0.00329071	down	-1.9541	0.0166645	down	-1.54618	0.0373065	Zjn_sc00086.1	264576	266186	+	1202	Zjn_sc00086.1.g00640.1.sm.mkhc	GO:0000287;GO:0001676;GO:0002532;GO:0002538;GO:0002539;GO:0003008;GO:0003013;GO:0003018;GO:0003674;GO:0003824;GO:0004301;GO:0005102;GO:0005488;GO:0005515;GO:0005575;GO:0005622;GO:0005623;GO:0005737;GO:0005777;GO:0005782;GO:0005829;GO:0006082;GO:0006605;GO:0006625;GO:0006629;GO:0006631;GO:0006633;GO:0006690;GO:0006725;GO:0006793;GO:0006796;GO:0006805;GO:0006810;GO:0006873;GO:0006874;GO:0006875;GO:…	-	3IDXB	I	sp|P95276|EPHB_MYCTO Epoxide hydrolase B OS=Mycobacterium tuberculosis (strain CDC 1551 / Oshkosh) OX=83331 GN=MT1988 PE=1 SV=2	TVU32176.1 hypothetical protein EJB05_23897 [Eragrostis curvula]	GO:0001676//long-chain fatty acid metabolic process;GO:0002532//production of molecular mediator involved in inflammatory response;GO:0002538//arachidonic acid metabolite production involved in inflammatory response;GO:0002539//prostaglandin production involved in inflammatory response;GO:0003008//system process;GO:0003013//circulatory system process;GO:0003018//vascular process in circulatory sy…	GO:0005575//cellular_component;GO:0005622//intracellular anatomical structure;GO:0005623//obsolete cell;GO:0005737//cytoplasm;GO:0005777//peroxisome;GO:0005782//peroxisomal matrix;GO:0005829//cytosol;GO:0031907//microbody lumen;GO:0031974//membrane-enclosed lumen;GO:0042579//microbody;GO:0043226//organelle;GO:0043227//membrane-bounded organelle;GO:0043229//intracellular organelle;GO:0043231//intr…	GO:0000287//magnesium ion binding;GO:0003674//molecular_function;GO:0003824//catalytic activity;GO:0004301//epoxide hydrolase activity;GO:0005102//signaling receptor binding;GO:0005488//binding;GO:0005515//protein binding;GO:0015643//toxic substance binding;GO:0016787//hydrolase activity;GO:0016788//hydrolase activity, acting on ester bonds;GO:0016791//phosphatase activity;GO:0016801//hydrolase a…	-
Zjn_sc00055.1.g01520.1.sm.mkhc	down	-1.97159	6.43175e-06	down	-1.00887	0.016421	down	-1.29853	0.0040876	Zjn_sc00055.1	1878269	1881342	-	1722	Zjn_sc00055.1.g01520.1.sm.mkhc	-	-	3I7MX	S	sp|Q9ZQ89|UPS2_ARATH Ureide permease 2 OS=Arabidopsis thaliana OX=3702 GN=UPS2 PE=1 SV=2	TVU50128.1 hypothetical protein EJB05_01485 [Eragrostis curvula]	-	-	-	-
Zjn_sc00043.1.g01020.1.sm.mkhc	down	-1.04687	0.0156549	down	-1.71167	9.00283e-05	down	-2.54568	1.78829e-07	Zjn_sc00043.1	551050	559949	+	4903	Zjn_sc00043.1.g01020.1.sm.mkhc	GO:0000166;GO:0003674;GO:0003824;GO:0005488;GO:0006081;GO:0006082;GO:0006090;GO:0006629;GO:0006644;GO:0006720;GO:0006721;GO:0006793;GO:0006796;GO:0008150;GO:0008152;GO:0008299;GO:0008610;GO:0008654;GO:0009058;GO:0009240;GO:0009987;GO:0016114;GO:0016491;GO:0016614;GO:0016616;GO:0019288;GO:0019637;GO:0019682;GO:0019752;GO:0030145;GO:0030604;GO:0032787;GO:0036094;GO:0043167;GO:0043168;GO:0043169;GO:…	K00099	3I75E	I	sp|Q8W250|DXR_ORYSJ 1-deoxy-D-xylulose 5-phosphate reductoisomerase, chloroplastic OS=Oryza sativa subsp. japonica OX=39947 GN=DXR PE=2 SV=2	TVU22285.1 hypothetical protein EJB05_31970 [Eragrostis curvula]	GO:0006081//cellular aldehyde metabolic process;GO:0006082//organic acid metabolic process;GO:0006090//pyruvate metabolic process;GO:0006629//lipid metabolic process;GO:0006644//phospholipid metabolic process;GO:0006720//isoprenoid metabolic process;GO:0006721//terpenoid metabolic process;GO:0006793//phosphorus metabolic process;GO:0006796//phosphate-containing compound metabolic process;GO:00081…	-	GO:0000166//nucleotide binding;GO:0003674//molecular_function;GO:0003824//catalytic activity;GO:0005488//binding;GO:0016491//oxidoreductase activity;GO:0016614//oxidoreductase activity, acting on CH-OH group of donors;GO:0016616//oxidoreductase activity, acting on the CH-OH group of donors, NAD or NADP as acceptor;GO:0030145//manganese ion binding;GO:0030604//1-deoxy-D-xylulose-5-phosphate reduct…	ko00900(Terpenoid backbone biosynthesis)
Zjn_sc00034.1.g04090.1.am.mkhc	down	-1.62602	0.000132987	down	-1.02715	0.0157313	down	-2.48752	2.51197e-07	Zjn_sc00034.1	1689463	1693016	-	2160	Zjn_sc00034.1.g04090.1.am.mkhc	-	-	3I94P	I	sp|Q7F1X5|4CLL5_ORYSJ 4-coumarate--CoA ligase-like 5 OS=Oryza sativa subsp. japonica OX=39947 GN=4CLL5 PE=2 SV=1	TVU36154.1 hypothetical protein EJB05_18071 [Eragrostis curvula]	-	-	-	-
[truncated: 1,231 more rows]
