# Supplementary material for: Transcriptome Analysis Reveals the Stress Tolerance Mechanisms of Cadmium in Zoysia japonica
Source: Plants (Basel). 2023 Nov 12;12(22):3833. doi: 10.3390/plants12223833 (PMC10674853; doi:10.3390/plants12223833)
Supplement: Supplementary file 1 [file plants-12-03833-s001.zip › Table S3.xls]

Category	GO.ID	Term	list	Total	Pvalue	FDR	Gene
CC	GO:0009507	chloroplast	208	2183	1.600556817032e-19	6.4822551089796e-17	Zjn_sc00001.1.g00100.1.sm.mkhc(Zjn_sc00001.1.g00100.1.sm.mkhc),Zjn_sc00001.1.g01810.1.am.mkhc(Zjn_sc00001.1.g01810.1.am.mkhc),Zjn_sc00001.1.g06990.1.sm.mk(Zjn_sc00001.1.g06990.1.sm.mk),Zjn_sc00001.1.g07000.1.sm.mkhc(Zjn_sc00001.1.g07000.1.sm.mkhc),Zjn_sc00001.1.g08900.1.sm.mkhc(Zjn_sc00001.1.g08900.1.sm.mkhc),Zjn_sc00002.1.g01530.1.am.mk(Zjn_sc00002.1.g01530.1.am.mk),Zjn_sc00002.1.g06870.1.sm.mk(…
CC	GO:0009536	plastid	211	2273	1.78609374452311e-18	3.6168398326593e-16	Zjn_sc00001.1.g00100.1.sm.mkhc(Zjn_sc00001.1.g00100.1.sm.mkhc),Zjn_sc00001.1.g01810.1.am.mkhc(Zjn_sc00001.1.g01810.1.am.mkhc),Zjn_sc00001.1.g06990.1.sm.mk(Zjn_sc00001.1.g06990.1.sm.mk),Zjn_sc00001.1.g07000.1.sm.mkhc(Zjn_sc00001.1.g07000.1.sm.mkhc),Zjn_sc00001.1.g08900.1.sm.mkhc(Zjn_sc00001.1.g08900.1.sm.mkhc),Zjn_sc00002.1.g01530.1.am.mk(Zjn_sc00002.1.g01530.1.am.mk),Zjn_sc00002.1.g06870.1.sm.mk(…
CC	GO:0009532	plastid stroma	93	732	1.00532629794071e-15	1.12936147358391e-13	Zjn_sc00001.1.g01810.1.am.mkhc(Zjn_sc00001.1.g01810.1.am.mkhc),Zjn_sc00001.1.g08900.1.sm.mkhc(Zjn_sc00001.1.g08900.1.sm.mkhc),Zjn_sc00002.1.g06870.1.sm.mk(Zjn_sc00002.1.g06870.1.sm.mk),Zjn_sc00002.1.g06880.1.sm.mkhc(Zjn_sc00002.1.g06880.1.sm.mkhc),Zjn_sc00003.1.g04280.1.sm.mkhc(Zjn_sc00003.1.g04280.1.sm.mkhc),Zjn_sc00003.1.g05480.1.sm.mkhc(Zjn_sc00003.1.g05480.1.sm.mkhc),Zjn_sc00004.1.g11570.1.sm…
CC	GO:0009570	chloroplast stroma	92	721	1.11541873934213e-15	1.12936147358391e-13	Zjn_sc00001.1.g01810.1.am.mkhc(Zjn_sc00001.1.g01810.1.am.mkhc),Zjn_sc00001.1.g08900.1.sm.mkhc(Zjn_sc00001.1.g08900.1.sm.mkhc),Zjn_sc00002.1.g06870.1.sm.mk(Zjn_sc00002.1.g06870.1.sm.mk),Zjn_sc00002.1.g06880.1.sm.mkhc(Zjn_sc00002.1.g06880.1.sm.mkhc),Zjn_sc00003.1.g04280.1.sm.mkhc(Zjn_sc00003.1.g04280.1.sm.mkhc),Zjn_sc00003.1.g05480.1.sm.mkhc(Zjn_sc00003.1.g05480.1.sm.mkhc),Zjn_sc00004.1.g11570.1.sm…
BP	GO:0006006	glucose metabolic process	19	41	3.57641919835045e-14	1.03608864176213e-10	Zjn_sc00002.1.g06870.1.sm.mk(Zjn_sc00002.1.g06870.1.sm.mk),Zjn_sc00002.1.g06880.1.sm.mkhc(Zjn_sc00002.1.g06880.1.sm.mkhc),Zjn_sc00002.1.g07570.1.sm.mk(Zjn_sc00002.1.g07570.1.sm.mk),Zjn_sc00002.1.g07580.1.sm.mkhc(Zjn_sc00002.1.g07580.1.sm.mkhc),Zjn_sc00002.1.g07630.1.sm.mk(Zjn_sc00002.1.g07630.1.sm.mk),Zjn_sc00002.1.g07640.1.sm.mkhc(Zjn_sc00002.1.g07640.1.sm.mkhc),Zjn_sc00003.1.g05480.1.sm.mkhc(Zj…
BP	GO:0006094	gluconeogenesis	15	28	1.20927899746581e-12	1.75164062782923e-09	Zjn_sc00002.1.g06870.1.sm.mk(Zjn_sc00002.1.g06870.1.sm.mk),Zjn_sc00002.1.g06880.1.sm.mkhc(Zjn_sc00002.1.g06880.1.sm.mkhc),Zjn_sc00002.1.g07570.1.sm.mk(Zjn_sc00002.1.g07570.1.sm.mk),Zjn_sc00002.1.g07580.1.sm.mkhc(Zjn_sc00002.1.g07580.1.sm.mkhc),Zjn_sc00002.1.g07630.1.sm.mk(Zjn_sc00002.1.g07630.1.sm.mk),Zjn_sc00002.1.g07640.1.sm.mkhc(Zjn_sc00002.1.g07640.1.sm.mkhc),Zjn_sc00003.1.g05480.1.sm.mkhc(Zj…
BP	GO:0019319	hexose biosynthetic process	15	31	8.36221196576666e-12	8.075109354942e-09	Zjn_sc00002.1.g06870.1.sm.mk(Zjn_sc00002.1.g06870.1.sm.mk),Zjn_sc00002.1.g06880.1.sm.mkhc(Zjn_sc00002.1.g06880.1.sm.mkhc),Zjn_sc00002.1.g07570.1.sm.mk(Zjn_sc00002.1.g07570.1.sm.mk),Zjn_sc00002.1.g07580.1.sm.mkhc(Zjn_sc00002.1.g07580.1.sm.mkhc),Zjn_sc00002.1.g07630.1.sm.mk(Zjn_sc00002.1.g07630.1.sm.mk),Zjn_sc00002.1.g07640.1.sm.mkhc(Zjn_sc00002.1.g07640.1.sm.mkhc),Zjn_sc00003.1.g05480.1.sm.mkhc(Zj…
CC	GO:0009526	plastid envelope	90	819	1.46986335485323e-11	1.19058931743112e-09	Zjn_sc00001.1.g01810.1.am.mkhc(Zjn_sc00001.1.g01810.1.am.mkhc),Zjn_sc00002.1.g06870.1.sm.mk(Zjn_sc00002.1.g06870.1.sm.mk),Zjn_sc00002.1.g06880.1.sm.mkhc(Zjn_sc00002.1.g06880.1.sm.mkhc),Zjn_sc00002.1.g13950.1.am.mk(Zjn_sc00002.1.g13950.1.am.mk),Zjn_sc00002.1.g13990.1.am.mk(Zjn_sc00002.1.g13990.1.am.mk),Zjn_sc00003.1.g03840.1.sm.mkhc(Zjn_sc00003.1.g03840.1.sm.mkhc),Zjn_sc00003.1.g05480.1.sm.mkhc(Zj…
BP	GO:0019318	hexose metabolic process	20	64	4.89566921341901e-11	3.54568842781872e-08	Zjn_sc00002.1.g06870.1.sm.mk(Zjn_sc00002.1.g06870.1.sm.mk),Zjn_sc00002.1.g06880.1.sm.mkhc(Zjn_sc00002.1.g06880.1.sm.mkhc),Zjn_sc00002.1.g07570.1.sm.mk(Zjn_sc00002.1.g07570.1.sm.mk),Zjn_sc00002.1.g07580.1.sm.mkhc(Zjn_sc00002.1.g07580.1.sm.mkhc),Zjn_sc00002.1.g07630.1.sm.mk(Zjn_sc00002.1.g07630.1.sm.mk),Zjn_sc00002.1.g07640.1.sm.mkhc(Zjn_sc00002.1.g07640.1.sm.mkhc),Zjn_sc00003.1.g05480.1.sm.mkhc(Zj…
BP	GO:0005982	starch metabolic process	24	94	6.80763212991505e-11	3.94434205607278e-08	Zjn_sc00001.1.g01550.1.sm.mkhc(Zjn_sc00001.1.g01550.1.sm.mkhc),Zjn_sc00002.1.g14700.1.sm.mk(Zjn_sc00002.1.g14700.1.sm.mk),Zjn_sc00003.1.g12830.1.sm.mk(Zjn_sc00003.1.g12830.1.sm.mk),Zjn_sc00009.1.g06460.1.sm.mkhc(Zjn_sc00009.1.g06460.1.sm.mkhc),Zjn_sc00012.1.g09930.1.am.mk(Zjn_sc00012.1.g09930.1.am.mk),Zjn_sc00014.1.g00500.1.sm.mkhc(Zjn_sc00014.1.g00500.1.sm.mkhc),Zjn_sc00014.1.g01970.1.sm.mkhc(Zj…
BP	GO:0015979	photosynthesis	31	156	1.2482529094333e-10	6.02698113104712e-08	Zjn_sc00002.1.g06870.1.sm.mk(Zjn_sc00002.1.g06870.1.sm.mk),Zjn_sc00002.1.g06880.1.sm.mkhc(Zjn_sc00002.1.g06880.1.sm.mkhc),Zjn_sc00002.1.g13950.1.am.mk(Zjn_sc00002.1.g13950.1.am.mk),Zjn_sc00003.1.g05480.1.sm.mkhc(Zjn_sc00003.1.g05480.1.sm.mkhc),Zjn_sc00003.1.g11200.1.am.mkhc(Zjn_sc00003.1.g11200.1.am.mkhc),Zjn_sc00008.1.g02960.1.sm.mkhc(Zjn_sc00008.1.g02960.1.sm.mkhc),Zjn_sc00008.1.g05540.1.am.mk(…
MF	GO:0004611	phosphoenolpyruvate carboxykinase activity	10	14	1.32182202019694e-10	1.17509977595508e-07	Zjn_sc00002.1.g07570.1.sm.mk(Zjn_sc00002.1.g07570.1.sm.mk),Zjn_sc00002.1.g07580.1.sm.mkhc(Zjn_sc00002.1.g07580.1.sm.mkhc),Zjn_sc00002.1.g07630.1.sm.mk(Zjn_sc00002.1.g07630.1.sm.mk),Zjn_sc00002.1.g07640.1.sm.mkhc(Zjn_sc00002.1.g07640.1.sm.mkhc),Zjn_sc00008.1.g07820.1.sm.mkhc(Zjn_sc00008.1.g07820.1.sm.mkhc),Zjn_sc00018.1.g00270.1.sm.mk(Zjn_sc00018.1.g00270.1.sm.mk),Zjn_sc00018.1.g00280.1.sm.mkhc(Zj…
BP	GO:0019252	starch biosynthetic process	13	27	2.29819066577007e-10	9.51122622676556e-08	Zjn_sc00009.1.g06460.1.sm.mkhc(Zjn_sc00009.1.g06460.1.sm.mkhc),Zjn_sc00014.1.g00500.1.sm.mkhc(Zjn_sc00014.1.g00500.1.sm.mkhc),Zjn_sc00014.1.g01970.1.sm.mkhc(Zjn_sc00014.1.g01970.1.sm.mkhc),Zjn_sc00022.1.g01450.1.am.mk(Zjn_sc00022.1.g01450.1.am.mk),Zjn_sc00040.1.g05490.1.am.mk(Zjn_sc00040.1.g05490.1.am.mk),Zjn_sc00050.1.g02960.1.es.mkhc(Zjn_sc00050.1.g02960.1.es.mkhc),Zjn_sc00050.1.g02970.1.sm.mkh…
CC	GO:0009579	thylakoid	60	494	1.12139825099396e-09	7.56943819420923e-08	Zjn_sc00002.1.g13950.1.am.mk(Zjn_sc00002.1.g13950.1.am.mk),Zjn_sc00003.1.g06140.1.sm.mkhc(Zjn_sc00003.1.g06140.1.sm.mkhc),Zjn_sc00003.1.g11200.1.am.mkhc(Zjn_sc00003.1.g11200.1.am.mkhc),Zjn_sc00004.1.g01410.1.sm.mk(Zjn_sc00004.1.g01410.1.sm.mk),Zjn_sc00005.1.g08390.1.sm.mkhc(Zjn_sc00005.1.g08390.1.sm.mkhc),Zjn_sc00006.1.g04380.1.sm.mkhc(Zjn_sc00006.1.g04380.1.sm.mkhc),Zjn_sc00007.1.g01020.1.sm.mkh…
CC	GO:0009535	chloroplast thylakoid membrane	44	316	3.34451153036292e-09	1.93503881399569e-07	Zjn_sc00002.1.g13950.1.am.mk(Zjn_sc00002.1.g13950.1.am.mk),Zjn_sc00003.1.g06140.1.sm.mkhc(Zjn_sc00003.1.g06140.1.sm.mkhc),Zjn_sc00003.1.g11200.1.am.mkhc(Zjn_sc00003.1.g11200.1.am.mkhc),Zjn_sc00005.1.g08390.1.sm.mkhc(Zjn_sc00005.1.g08390.1.sm.mkhc),Zjn_sc00007.1.g06190.1.sm.mk(Zjn_sc00007.1.g06190.1.sm.mk),Zjn_sc00007.1.g11020.1.sm.mkhc(Zjn_sc00007.1.g11020.1.sm.mkhc),Zjn_sc00007.1.g11160.1.sm.mkh…
CC	GO:0031967	organelle envelope	111	1216	4.48380030148937e-09	2.11379219776492e-07	Zjn_sc00001.1.g01810.1.am.mkhc(Zjn_sc00001.1.g01810.1.am.mkhc),Zjn_sc00001.1.g03900.1.am.mkhc(Zjn_sc00001.1.g03900.1.am.mkhc),Zjn_sc00002.1.g05110.1.sm.mk(Zjn_sc00002.1.g05110.1.sm.mk),Zjn_sc00002.1.g06870.1.sm.mk(Zjn_sc00002.1.g06870.1.sm.mk),Zjn_sc00002.1.g06880.1.sm.mkhc(Zjn_sc00002.1.g06880.1.sm.mkhc),Zjn_sc00002.1.g13950.1.am.mk(Zjn_sc00002.1.g13950.1.am.mk),Zjn_sc00002.1.g13990.1.am.mk(Zjn_…
CC	GO:0031975	envelope	111	1217	4.69731599503315e-09	2.11379219776492e-07	Zjn_sc00001.1.g01810.1.am.mkhc(Zjn_sc00001.1.g01810.1.am.mkhc),Zjn_sc00001.1.g03900.1.am.mkhc(Zjn_sc00001.1.g03900.1.am.mkhc),Zjn_sc00002.1.g05110.1.sm.mk(Zjn_sc00002.1.g05110.1.sm.mk),Zjn_sc00002.1.g06870.1.sm.mk(Zjn_sc00002.1.g06870.1.sm.mk),Zjn_sc00002.1.g06880.1.sm.mkhc(Zjn_sc00002.1.g06880.1.sm.mkhc),Zjn_sc00002.1.g13950.1.am.mk(Zjn_sc00002.1.g13950.1.am.mk),Zjn_sc00002.1.g13990.1.am.mk(Zjn_…
BP	GO:0019684	photosynthesis, light reaction	24	115	5.64812638636975e-09	2.04532776766415e-06	Zjn_sc00002.1.g06870.1.sm.mk(Zjn_sc00002.1.g06870.1.sm.mk),Zjn_sc00002.1.g06880.1.sm.mkhc(Zjn_sc00002.1.g06880.1.sm.mkhc),Zjn_sc00002.1.g13950.1.am.mk(Zjn_sc00002.1.g13950.1.am.mk),Zjn_sc00003.1.g05480.1.sm.mkhc(Zjn_sc00003.1.g05480.1.sm.mkhc),Zjn_sc00008.1.g02960.1.sm.mkhc(Zjn_sc00008.1.g02960.1.sm.mkhc),Zjn_sc00008.1.g05540.1.am.mk(Zjn_sc00008.1.g05540.1.am.mk),Zjn_sc00012.1.g00520.1.am.mk(Zjn_…
CC	GO:0055035	plastid thylakoid membrane	44	322	6.01681911325844e-09	2.43681174086967e-07	Zjn_sc00002.1.g13950.1.am.mk(Zjn_sc00002.1.g13950.1.am.mk),Zjn_sc00003.1.g06140.1.sm.mkhc(Zjn_sc00003.1.g06140.1.sm.mkhc),Zjn_sc00003.1.g11200.1.am.mkhc(Zjn_sc00003.1.g11200.1.am.mkhc),Zjn_sc00005.1.g08390.1.sm.mkhc(Zjn_sc00005.1.g08390.1.sm.mkhc),Zjn_sc00007.1.g06190.1.sm.mk(Zjn_sc00007.1.g06190.1.sm.mk),Zjn_sc00007.1.g11020.1.sm.mkhc(Zjn_sc00007.1.g11020.1.sm.mkhc),Zjn_sc00007.1.g11160.1.sm.mkh…
BP	GO:0009642	response to light intensity	32	193	7.33761167510543e-09	2.07957285380378e-06	Zjn_sc00002.1.g11860.1.sm.mkhc(Zjn_sc00002.1.g11860.1.sm.mkhc),Zjn_sc00002.1.g13730.1.am.mk(Zjn_sc00002.1.g13730.1.am.mk),Zjn_sc00003.1.g03790.1.sm.mkhc(Zjn_sc00003.1.g03790.1.sm.mkhc),Zjn_sc00003.1.g05570.1.sm.mkhc(Zjn_sc00003.1.g05570.1.sm.mkhc),Zjn_sc00003.1.g06140.1.sm.mkhc(Zjn_sc00003.1.g06140.1.sm.mkhc),Zjn_sc00003.1.g11540.1.am.mk(Zjn_sc00003.1.g11540.1.am.mk),Zjn_sc00007.1.g08240.1.am.mk(…
BP	GO:0006091	generation of precursor metabolites and energy	46	348	7.97806036577346e-09	2.07957285380378e-06	Zjn_sc00001.1.g01550.1.sm.mkhc(Zjn_sc00001.1.g01550.1.sm.mkhc),Zjn_sc00002.1.g06870.1.sm.mk(Zjn_sc00002.1.g06870.1.sm.mk),Zjn_sc00002.1.g06880.1.sm.mkhc(Zjn_sc00002.1.g06880.1.sm.mkhc),Zjn_sc00002.1.g13950.1.am.mk(Zjn_sc00002.1.g13950.1.am.mk),Zjn_sc00003.1.g05480.1.sm.mkhc(Zjn_sc00003.1.g05480.1.sm.mkhc),Zjn_sc00003.1.g11200.1.am.mkhc(Zjn_sc00003.1.g11200.1.am.mkhc),Zjn_sc00008.1.g02960.1.sm.mkh…
MF	GO:0016661	oxidoreductase activity, acting on other nitrogenous compounds as donors	8	11	8.41775947146432e-09	2.54345121580998e-06	Zjn_sc00007.1.g03770.1.sm.mk(Zjn_sc00007.1.g03770.1.sm.mk),Zjn_sc00007.1.g03780.1.sm.mkhc(Zjn_sc00007.1.g03780.1.sm.mkhc),Zjn_sc00015.1.g03270.1.sm.mk(Zjn_sc00015.1.g03270.1.sm.mk),Zjn_sc00022.1.g00160.1.sm.mk(Zjn_sc00022.1.g00160.1.sm.mk),Zjn_sc00022.1.g00170.1.sm.mkhc(Zjn_sc00022.1.g00170.1.sm.mkhc),Zjn_sc00066.1.g03420.1.am.mk(Zjn_sc00066.1.g03420.1.am.mk),Zjn_sc00106.1.g01370.1.am.mk(Zjn_sc00…
MF	GO:0042132	fructose 1,6-bisphosphate 1-phosphatase activity	7	8	8.58307496898755e-09	2.54345121580998e-06	Zjn_sc00002.1.g06870.1.sm.mk(Zjn_sc00002.1.g06870.1.sm.mk),Zjn_sc00002.1.g06880.1.sm.mkhc(Zjn_sc00002.1.g06880.1.sm.mkhc),Zjn_sc00003.1.g05480.1.sm.mkhc(Zjn_sc00003.1.g05480.1.sm.mkhc),Zjn_sc00009.1.g05360.1.sm.mkhc(Zjn_sc00009.1.g05360.1.sm.mkhc),Zjn_sc00009.1.g06460.1.sm.mkhc(Zjn_sc00009.1.g06460.1.sm.mkhc),Zjn_sc00034.1.g05900.1.sm.mkhc(Zjn_sc00034.1.g05900.1.sm.mkhc),Zjn_sc00040.1.g05490.1.am…
BP	GO:0005986	sucrose biosynthetic process	7	8	8.61404012621517e-09	2.07957285380378e-06	Zjn_sc00002.1.g06870.1.sm.mk(Zjn_sc00002.1.g06870.1.sm.mk),Zjn_sc00002.1.g06880.1.sm.mkhc(Zjn_sc00002.1.g06880.1.sm.mkhc),Zjn_sc00003.1.g05480.1.sm.mkhc(Zjn_sc00003.1.g05480.1.sm.mkhc),Zjn_sc00009.1.g05360.1.sm.mkhc(Zjn_sc00009.1.g05360.1.sm.mkhc),Zjn_sc00009.1.g06460.1.sm.mkhc(Zjn_sc00009.1.g06460.1.sm.mkhc),Zjn_sc00034.1.g05900.1.sm.mkhc(Zjn_sc00034.1.g05900.1.sm.mkhc),Zjn_sc00040.1.g05490.1.am…
BP	GO:0030388	fructose 1,6-bisphosphate metabolic process	7	8	8.61404012621517e-09	2.07957285380378e-06	Zjn_sc00002.1.g06870.1.sm.mk(Zjn_sc00002.1.g06870.1.sm.mk),Zjn_sc00002.1.g06880.1.sm.mkhc(Zjn_sc00002.1.g06880.1.sm.mkhc),Zjn_sc00003.1.g05480.1.sm.mkhc(Zjn_sc00003.1.g05480.1.sm.mkhc),Zjn_sc00009.1.g05360.1.sm.mkhc(Zjn_sc00009.1.g05360.1.sm.mkhc),Zjn_sc00009.1.g06460.1.sm.mkhc(Zjn_sc00009.1.g06460.1.sm.mkhc),Zjn_sc00034.1.g05900.1.sm.mkhc(Zjn_sc00034.1.g05900.1.sm.mkhc),Zjn_sc00040.1.g05490.1.am…
CC	GO:0042170	plastid membrane	54	448	1.04045790078559e-08	3.83077681652876e-07	Zjn_sc00002.1.g13950.1.am.mk(Zjn_sc00002.1.g13950.1.am.mk),Zjn_sc00003.1.g03840.1.sm.mkhc(Zjn_sc00003.1.g03840.1.sm.mkhc),Zjn_sc00003.1.g06140.1.sm.mkhc(Zjn_sc00003.1.g06140.1.sm.mkhc),Zjn_sc00003.1.g11200.1.am.mkhc(Zjn_sc00003.1.g11200.1.am.mkhc),Zjn_sc00005.1.g08390.1.sm.mkhc(Zjn_sc00005.1.g08390.1.sm.mkhc),Zjn_sc00007.1.g06190.1.sm.mk(Zjn_sc00007.1.g06190.1.sm.mk),Zjn_sc00007.1.g11020.1.sm.mkh…
BP	GO:0009644	response to high light intensity	22	104	1.87942342182477e-08	4.18822281002028e-06	Zjn_sc00002.1.g11860.1.sm.mkhc(Zjn_sc00002.1.g11860.1.sm.mkhc),Zjn_sc00002.1.g13730.1.am.mk(Zjn_sc00002.1.g13730.1.am.mk),Zjn_sc00003.1.g05570.1.sm.mkhc(Zjn_sc00003.1.g05570.1.sm.mkhc),Zjn_sc00003.1.g11540.1.am.mk(Zjn_sc00003.1.g11540.1.am.mk),Zjn_sc00008.1.g02960.1.sm.mkhc(Zjn_sc00008.1.g02960.1.sm.mkhc),Zjn_sc00013.1.g03160.1.am.mk(Zjn_sc00013.1.g03160.1.am.mk),Zjn_sc00020.1.g00330.1.sm.mkhc(Zj…
CC	GO:0009534	chloroplast thylakoid	50	407	2.01025472697845e-08	6.78460970355227e-07	Zjn_sc00002.1.g13950.1.am.mk(Zjn_sc00002.1.g13950.1.am.mk),Zjn_sc00003.1.g06140.1.sm.mkhc(Zjn_sc00003.1.g06140.1.sm.mkhc),Zjn_sc00003.1.g11200.1.am.mkhc(Zjn_sc00003.1.g11200.1.am.mkhc),Zjn_sc00004.1.g01410.1.sm.mk(Zjn_sc00004.1.g01410.1.sm.mk),Zjn_sc00005.1.g08390.1.sm.mkhc(Zjn_sc00005.1.g08390.1.sm.mkhc),Zjn_sc00007.1.g06190.1.sm.mk(Zjn_sc00007.1.g06190.1.sm.mk),Zjn_sc00007.1.g11020.1.sm.mkhc(Zj…
CC	GO:0031976	plastid thylakoid	50	410	2.55651020251619e-08	7.80918127945988e-07	Zjn_sc00002.1.g13950.1.am.mk(Zjn_sc00002.1.g13950.1.am.mk),Zjn_sc00003.1.g06140.1.sm.mkhc(Zjn_sc00003.1.g06140.1.sm.mkhc),Zjn_sc00003.1.g11200.1.am.mkhc(Zjn_sc00003.1.g11200.1.am.mkhc),Zjn_sc00004.1.g01410.1.sm.mk(Zjn_sc00004.1.g01410.1.sm.mk),Zjn_sc00005.1.g08390.1.sm.mkhc(Zjn_sc00005.1.g08390.1.sm.mkhc),Zjn_sc00007.1.g06190.1.sm.mk(Zjn_sc00007.1.g06190.1.sm.mk),Zjn_sc00007.1.g11020.1.sm.mkhc(Zj…
CC	GO:0034357	photosynthetic membrane	44	339	2.89228936276292e-08	7.80918127945988e-07	Zjn_sc00002.1.g13950.1.am.mk(Zjn_sc00002.1.g13950.1.am.mk),Zjn_sc00003.1.g06140.1.sm.mkhc(Zjn_sc00003.1.g06140.1.sm.mkhc),Zjn_sc00003.1.g11200.1.am.mkhc(Zjn_sc00003.1.g11200.1.am.mkhc),Zjn_sc00005.1.g08390.1.sm.mkhc(Zjn_sc00005.1.g08390.1.sm.mkhc),Zjn_sc00007.1.g06190.1.sm.mk(Zjn_sc00007.1.g06190.1.sm.mk),Zjn_sc00007.1.g11020.1.sm.mkhc(Zjn_sc00007.1.g11020.1.sm.mkhc),Zjn_sc00007.1.g11160.1.sm.mkh…
CC	GO:0042651	thylakoid membrane	44	339	2.89228936276292e-08	7.80918127945988e-07	Zjn_sc00002.1.g13950.1.am.mk(Zjn_sc00002.1.g13950.1.am.mk),Zjn_sc00003.1.g06140.1.sm.mkhc(Zjn_sc00003.1.g06140.1.sm.mkhc),Zjn_sc00003.1.g11200.1.am.mkhc(Zjn_sc00003.1.g11200.1.am.mkhc),Zjn_sc00005.1.g08390.1.sm.mkhc(Zjn_sc00005.1.g08390.1.sm.mkhc),Zjn_sc00007.1.g06190.1.sm.mk(Zjn_sc00007.1.g06190.1.sm.mk),Zjn_sc00007.1.g11020.1.sm.mkhc(Zjn_sc00007.1.g11020.1.sm.mkhc),Zjn_sc00007.1.g11160.1.sm.mkh…
BP	GO:0005996	monosaccharide metabolic process	22	107	3.24956292924773e-08	6.72427414716477e-06	Zjn_sc00002.1.g06870.1.sm.mk(Zjn_sc00002.1.g06870.1.sm.mk),Zjn_sc00002.1.g06880.1.sm.mkhc(Zjn_sc00002.1.g06880.1.sm.mkhc),Zjn_sc00002.1.g07570.1.sm.mk(Zjn_sc00002.1.g07570.1.sm.mk),Zjn_sc00002.1.g07580.1.sm.mkhc(Zjn_sc00002.1.g07580.1.sm.mkhc),Zjn_sc00002.1.g07630.1.sm.mk(Zjn_sc00002.1.g07630.1.sm.mk),Zjn_sc00002.1.g07640.1.sm.mkhc(Zjn_sc00002.1.g07640.1.sm.mkhc),Zjn_sc00003.1.g05480.1.sm.mkhc(Zj…
BP	GO:0009628	response to abiotic stimulus	184	2414	3.57551975994325e-08	6.9055204963704e-06	Zjn_sc00001.1.g00530.1.sm.mk(Zjn_sc00001.1.g00530.1.sm.mk),Zjn_sc00001.1.g01810.1.am.mkhc(Zjn_sc00001.1.g01810.1.am.mkhc),Zjn_sc00001.1.g04430.1.sm.mk(Zjn_sc00001.1.g04430.1.sm.mk),Zjn_sc00001.1.g07040.1.am.mk(Zjn_sc00001.1.g07040.1.am.mk),Zjn_sc00002.1.g06870.1.sm.mk(Zjn_sc00002.1.g06870.1.sm.mk),Zjn_sc00002.1.g06880.1.sm.mkhc(Zjn_sc00002.1.g06880.1.sm.mkhc),Zjn_sc00002.1.g10900.1.sm.mk(Zjn_sc00…
BP	GO:0046364	monosaccharide biosynthetic process	16	59	4.11994734392941e-08	7.45967965960219e-06	Zjn_sc00002.1.g06870.1.sm.mk(Zjn_sc00002.1.g06870.1.sm.mk),Zjn_sc00002.1.g06880.1.sm.mkhc(Zjn_sc00002.1.g06880.1.sm.mkhc),Zjn_sc00002.1.g07570.1.sm.mk(Zjn_sc00002.1.g07570.1.sm.mk),Zjn_sc00002.1.g07580.1.sm.mkhc(Zjn_sc00002.1.g07580.1.sm.mkhc),Zjn_sc00002.1.g07630.1.sm.mk(Zjn_sc00002.1.g07630.1.sm.mk),Zjn_sc00002.1.g07640.1.sm.mkhc(Zjn_sc00002.1.g07640.1.sm.mkhc),Zjn_sc00003.1.g05480.1.sm.mkhc(Zj…
BP	GO:0010114	response to red light	17	68	5.83291557850566e-08	9.93997437113582e-06	Zjn_sc00006.1.g03410.1.am.mk(Zjn_sc00006.1.g03410.1.am.mk),Zjn_sc00007.1.g01330.1.sm.mkhc(Zjn_sc00007.1.g01330.1.sm.mkhc),Zjn_sc00007.1.g01680.1.am.mk(Zjn_sc00007.1.g01680.1.am.mk),Zjn_sc00012.1.g00520.1.am.mk(Zjn_sc00012.1.g00520.1.am.mk),Zjn_sc00012.1.g00770.1.am.mk(Zjn_sc00012.1.g00770.1.am.mk),Zjn_sc00014.1.g02330.1.sm.mkhc(Zjn_sc00014.1.g02330.1.sm.mkhc),Zjn_sc00030.1.g02630.1.sm.mk(Zjn_sc00…
MF	GO:0022857	transmembrane transporter activity	96	1059	6.73845402047029e-08	1.49762140604952e-05	Zjn_sc00001.1.g09200.1.am.mk(Zjn_sc00001.1.g09200.1.am.mk),Zjn_sc00001.1.g09210.1.sm.mk(Zjn_sc00001.1.g09210.1.sm.mk),Zjn_sc00001.1.g09220.1.sm.mkhc(Zjn_sc00001.1.g09220.1.sm.mkhc),Zjn_sc00002.1.g05110.1.sm.mk(Zjn_sc00002.1.g05110.1.sm.mk),Zjn_sc00002.1.g11740.1.sm.mkhc(Zjn_sc00002.1.g11740.1.sm.mkhc),Zjn_sc00002.1.g14000.1.am.mkhc(Zjn_sc00002.1.g14000.1.am.mkhc),Zjn_sc00002.1.g14470.1.sm.mkhc(Zj…
BP	GO:0055085	transmembrane transport	106	1205	7.77906341689854e-08	1.24211773231088e-05	Zjn_sc00001.1.g09200.1.am.mk(Zjn_sc00001.1.g09200.1.am.mk),Zjn_sc00001.1.g09210.1.sm.mk(Zjn_sc00001.1.g09210.1.sm.mk),Zjn_sc00001.1.g09220.1.sm.mkhc(Zjn_sc00001.1.g09220.1.sm.mkhc),Zjn_sc00002.1.g05110.1.sm.mk(Zjn_sc00002.1.g05110.1.sm.mk),Zjn_sc00002.1.g11740.1.sm.mkhc(Zjn_sc00002.1.g11740.1.sm.mkhc),Zjn_sc00002.1.g14000.1.am.mkhc(Zjn_sc00002.1.g14000.1.am.mkhc),Zjn_sc00002.1.g14470.1.sm.mkhc(Zj…
BP	GO:0009416	response to light stimulus	84	884	8.14644008074103e-08	1.24211773231088e-05	Zjn_sc00001.1.g00530.1.sm.mk(Zjn_sc00001.1.g00530.1.sm.mk),Zjn_sc00001.1.g01810.1.am.mkhc(Zjn_sc00001.1.g01810.1.am.mkhc),Zjn_sc00002.1.g11860.1.sm.mkhc(Zjn_sc00002.1.g11860.1.sm.mkhc),Zjn_sc00002.1.g13730.1.am.mk(Zjn_sc00002.1.g13730.1.am.mk),Zjn_sc00002.1.g15580.1.sm.mkhc(Zjn_sc00002.1.g15580.1.sm.mkhc),Zjn_sc00003.1.g03790.1.sm.mkhc(Zjn_sc00003.1.g03790.1.sm.mkhc),Zjn_sc00003.1.g05570.1.sm.mkh…
MF	GO:0005215	transporter activity	102	1177	2.31725076993861e-07	4.12007186895085e-05	Zjn_sc00001.1.g09200.1.am.mk(Zjn_sc00001.1.g09200.1.am.mk),Zjn_sc00001.1.g09210.1.sm.mk(Zjn_sc00001.1.g09210.1.sm.mk),Zjn_sc00001.1.g09220.1.sm.mkhc(Zjn_sc00001.1.g09220.1.sm.mkhc),Zjn_sc00002.1.g05110.1.sm.mk(Zjn_sc00002.1.g05110.1.sm.mk),Zjn_sc00002.1.g11740.1.sm.mkhc(Zjn_sc00002.1.g11740.1.sm.mkhc),Zjn_sc00002.1.g14000.1.am.mkhc(Zjn_sc00002.1.g14000.1.am.mkhc),Zjn_sc00002.1.g14470.1.sm.mkhc(Zj…
BP	GO:0009767	photosynthetic electron transport chain	15	60	3.51562349271195e-07	5.09238062919326e-05	Zjn_sc00002.1.g06870.1.sm.mk(Zjn_sc00002.1.g06870.1.sm.mk),Zjn_sc00002.1.g06880.1.sm.mkhc(Zjn_sc00002.1.g06880.1.sm.mkhc),Zjn_sc00002.1.g13950.1.am.mk(Zjn_sc00002.1.g13950.1.am.mk),Zjn_sc00003.1.g05480.1.sm.mkhc(Zjn_sc00003.1.g05480.1.sm.mkhc),Zjn_sc00008.1.g02960.1.sm.mkhc(Zjn_sc00008.1.g02960.1.sm.mkhc),Zjn_sc00021.1.g00710.1.sm.mkhc(Zjn_sc00021.1.g00710.1.sm.mkhc),Zjn_sc00049.1.g04500.1.sm.mk(…
MF	GO:0004612	phosphoenolpyruvate carboxykinase (ATP) activity	5	5	4.08628363362837e-07	6.0545102504927e-05	Zjn_sc00002.1.g07570.1.sm.mk(Zjn_sc00002.1.g07570.1.sm.mk),Zjn_sc00002.1.g07580.1.sm.mkhc(Zjn_sc00002.1.g07580.1.sm.mkhc),Zjn_sc00002.1.g07630.1.sm.mk(Zjn_sc00002.1.g07630.1.sm.mk),Zjn_sc00002.1.g07640.1.sm.mkhc(Zjn_sc00002.1.g07640.1.sm.mkhc),Zjn_sc02516.1.g00010.1.am.mk(Zjn_sc02516.1.g00010.1.am.mk)
BP	GO:0009314	response to radiation	85	941	6.07831846386081e-07	8.38518504276418e-05	Zjn_sc00001.1.g00530.1.sm.mk(Zjn_sc00001.1.g00530.1.sm.mk),Zjn_sc00001.1.g01810.1.am.mkhc(Zjn_sc00001.1.g01810.1.am.mkhc),Zjn_sc00002.1.g11860.1.sm.mkhc(Zjn_sc00002.1.g11860.1.sm.mkhc),Zjn_sc00002.1.g13730.1.am.mk(Zjn_sc00002.1.g13730.1.am.mk),Zjn_sc00002.1.g15580.1.sm.mkhc(Zjn_sc00002.1.g15580.1.sm.mkhc),Zjn_sc00003.1.g03790.1.sm.mkhc(Zjn_sc00003.1.g03790.1.sm.mkhc),Zjn_sc00003.1.g05570.1.sm.mkh…
BP	GO:0006002	fructose 6-phosphate metabolic process	7	12	7.0705321632105e-07	9.31060530764583e-05	Zjn_sc00002.1.g06870.1.sm.mk(Zjn_sc00002.1.g06870.1.sm.mk),Zjn_sc00002.1.g06880.1.sm.mkhc(Zjn_sc00002.1.g06880.1.sm.mkhc),Zjn_sc00003.1.g05480.1.sm.mkhc(Zjn_sc00003.1.g05480.1.sm.mkhc),Zjn_sc00009.1.g05360.1.sm.mkhc(Zjn_sc00009.1.g05360.1.sm.mkhc),Zjn_sc00009.1.g06460.1.sm.mkhc(Zjn_sc00009.1.g06460.1.sm.mkhc),Zjn_sc00034.1.g05900.1.sm.mkhc(Zjn_sc00034.1.g05900.1.sm.mkhc),Zjn_sc00040.1.g05490.1.am…
CC	GO:0009941	chloroplast envelope	60	591	7.66729792365536e-07	1.94078478692526e-05	Zjn_sc00001.1.g01810.1.am.mkhc(Zjn_sc00001.1.g01810.1.am.mkhc),Zjn_sc00002.1.g13990.1.am.mk(Zjn_sc00002.1.g13990.1.am.mk),Zjn_sc00003.1.g03840.1.sm.mkhc(Zjn_sc00003.1.g03840.1.sm.mkhc),Zjn_sc00003.1.g06140.1.sm.mkhc(Zjn_sc00003.1.g06140.1.sm.mkhc),Zjn_sc00005.1.g08390.1.sm.mkhc(Zjn_sc00005.1.g08390.1.sm.mkhc),Zjn_sc00006.1.g03410.1.am.mk(Zjn_sc00006.1.g03410.1.am.mk),Zjn_sc00007.1.g03570.1.sm.mkh…
BP	GO:0042594	response to starvation	29	202	8.79029475127709e-07	0.00011071949519326	Zjn_sc00002.1.g00090.1.sm.mkhc(Zjn_sc00002.1.g00090.1.sm.mkhc),Zjn_sc00002.1.g07570.1.sm.mk(Zjn_sc00002.1.g07570.1.sm.mk),Zjn_sc00002.1.g07580.1.sm.mkhc(Zjn_sc00002.1.g07580.1.sm.mkhc),Zjn_sc00002.1.g07630.1.sm.mk(Zjn_sc00002.1.g07630.1.sm.mk),Zjn_sc00002.1.g07640.1.sm.mkhc(Zjn_sc00002.1.g07640.1.sm.mkhc),Zjn_sc00002.1.g11860.1.sm.mkhc(Zjn_sc00002.1.g11860.1.sm.mkhc),Zjn_sc00005.1.g07980.1.am.mk(…
BP	GO:0009267	cellular response to starvation	27	183	1.21629102030438e-06	0.000146816461909241	Zjn_sc00002.1.g00090.1.sm.mkhc(Zjn_sc00002.1.g00090.1.sm.mkhc),Zjn_sc00002.1.g07570.1.sm.mk(Zjn_sc00002.1.g07570.1.sm.mk),Zjn_sc00002.1.g07580.1.sm.mkhc(Zjn_sc00002.1.g07580.1.sm.mkhc),Zjn_sc00002.1.g07630.1.sm.mk(Zjn_sc00002.1.g07630.1.sm.mk),Zjn_sc00002.1.g07640.1.sm.mkhc(Zjn_sc00002.1.g07640.1.sm.mkhc),Zjn_sc00002.1.g11860.1.sm.mkhc(Zjn_sc00002.1.g11860.1.sm.mkhc),Zjn_sc00005.1.g07980.1.am.mk(…
CC	GO:0005737	cytoplasm	496	8316	1.36948968429145e-06	3.26260777728257e-05	Zjn_sc00001.1.g00100.1.sm.mkhc(Zjn_sc00001.1.g00100.1.sm.mkhc),Zjn_sc00001.1.g00610.1.sm.mkhc(Zjn_sc00001.1.g00610.1.sm.mkhc),Zjn_sc00001.1.g01550.1.sm.mkhc(Zjn_sc00001.1.g01550.1.sm.mkhc),Zjn_sc00001.1.g01810.1.am.mkhc(Zjn_sc00001.1.g01810.1.am.mkhc),Zjn_sc00001.1.g02100.1.am.mkhc(Zjn_sc00001.1.g02100.1.am.mkhc),Zjn_sc00001.1.g02580.1.sm.mkhc(Zjn_sc00001.1.g02580.1.sm.mkhc),Zjn_sc00001.1.g03900.…
BP	GO:0009266	response to temperature stimulus	64	668	2.45923914060164e-06	0.000283084450161516	Zjn_sc00002.1.g06870.1.sm.mk(Zjn_sc00002.1.g06870.1.sm.mk),Zjn_sc00002.1.g06880.1.sm.mkhc(Zjn_sc00002.1.g06880.1.sm.mkhc),Zjn_sc00002.1.g11860.1.sm.mkhc(Zjn_sc00002.1.g11860.1.sm.mkhc),Zjn_sc00002.1.g13730.1.am.mk(Zjn_sc00002.1.g13730.1.am.mk),Zjn_sc00003.1.g03680.1.sm.mkhc(Zjn_sc00003.1.g03680.1.sm.mkhc),Zjn_sc00003.1.g03840.1.sm.mkhc(Zjn_sc00003.1.g03840.1.sm.mkhc),Zjn_sc00003.1.g05480.1.sm.mkh…
CC	GO:0009501	amyloplast	10	31	2.57815065500597e-06	5.80083897376343e-05	Zjn_sc00012.1.g00720.1.am.mkhc(Zjn_sc00012.1.g00720.1.am.mkhc),Zjn_sc00018.1.g02930.1.sm.mk(Zjn_sc00018.1.g02930.1.sm.mk),Zjn_sc00050.1.g02960.1.es.mkhc(Zjn_sc00050.1.g02960.1.es.mkhc),Zjn_sc00050.1.g02970.1.sm.mkhc(Zjn_sc00050.1.g02970.1.sm.mkhc),Zjn_sc00067.1.g03620.1.am.mkhc(Zjn_sc00067.1.g03620.1.am.mkhc),Zjn_sc00081.1.g00770.1.sm.mkhc(Zjn_sc00081.1.g00770.1.sm.mkhc),Zjn_sc00108.1.g00370.1.sm…
BP	GO:0005975	carbohydrate metabolic process	64	669	2.58603831190851e-06	0.000283084450161516	Zjn_sc00001.1.g01550.1.sm.mkhc(Zjn_sc00001.1.g01550.1.sm.mkhc),Zjn_sc00001.1.g07040.1.am.mk(Zjn_sc00001.1.g07040.1.am.mk),Zjn_sc00002.1.g03370.1.am.mkhc(Zjn_sc00002.1.g03370.1.am.mkhc),Zjn_sc00002.1.g06870.1.sm.mk(Zjn_sc00002.1.g06870.1.sm.mk),Zjn_sc00002.1.g06880.1.sm.mkhc(Zjn_sc00002.1.g06880.1.sm.mkhc),Zjn_sc00002.1.g07570.1.sm.mk(Zjn_sc00002.1.g07570.1.sm.mk),Zjn_sc00002.1.g07580.1.sm.mkhc(Zj…
BP	GO:0006073	cellular glucan metabolic process	29	213	2.63834316684879e-06	0.000283084450161516	Zjn_sc00001.1.g01550.1.sm.mkhc(Zjn_sc00001.1.g01550.1.sm.mkhc),Zjn_sc00002.1.g14700.1.sm.mk(Zjn_sc00002.1.g14700.1.sm.mk),Zjn_sc00003.1.g12830.1.sm.mk(Zjn_sc00003.1.g12830.1.sm.mk),Zjn_sc00009.1.g06460.1.sm.mkhc(Zjn_sc00009.1.g06460.1.sm.mkhc),Zjn_sc00012.1.g09930.1.am.mk(Zjn_sc00012.1.g09930.1.am.mk),Zjn_sc00014.1.g00500.1.sm.mkhc(Zjn_sc00014.1.g00500.1.sm.mkhc),Zjn_sc00014.1.g01970.1.sm.mkhc(Zj…
MF	GO:0050308	sugar-phosphatase activity	7	14	2.78149667500638e-06	0.00035325007772581	Zjn_sc00002.1.g06870.1.sm.mk(Zjn_sc00002.1.g06870.1.sm.mk),Zjn_sc00002.1.g06880.1.sm.mkhc(Zjn_sc00002.1.g06880.1.sm.mkhc),Zjn_sc00003.1.g05480.1.sm.mkhc(Zjn_sc00003.1.g05480.1.sm.mkhc),Zjn_sc00009.1.g05360.1.sm.mkhc(Zjn_sc00009.1.g05360.1.sm.mkhc),Zjn_sc00009.1.g06460.1.sm.mkhc(Zjn_sc00009.1.g06460.1.sm.mkhc),Zjn_sc00034.1.g05900.1.sm.mkhc(Zjn_sc00034.1.g05900.1.sm.mkhc),Zjn_sc00040.1.g05490.1.am…
BP	GO:0006809	nitric oxide biosynthetic process	6	10	3.75774109073519e-06	0.000375385377236546	Zjn_sc00015.1.g03270.1.sm.mk(Zjn_sc00015.1.g03270.1.sm.mk),Zjn_sc00032.1.g01900.1.sm.mkhc(Zjn_sc00032.1.g01900.1.sm.mkhc),Zjn_sc00047.1.g02670.1.sm.mkhc(Zjn_sc00047.1.g02670.1.sm.mkhc),Zjn_sc00066.1.g03420.1.am.mk(Zjn_sc00066.1.g03420.1.am.mk),Zjn_sc00106.1.g01370.1.am.mk(Zjn_sc00106.1.g01370.1.am.mk),Zjn_sc00106.1.g01380.1.am.mk(Zjn_sc00106.1.g01380.1.am.mk)
BP	GO:0046209	nitric oxide metabolic process	6	10	3.75774109073519e-06	0.000375385377236546	Zjn_sc00015.1.g03270.1.sm.mk(Zjn_sc00015.1.g03270.1.sm.mk),Zjn_sc00032.1.g01900.1.sm.mkhc(Zjn_sc00032.1.g01900.1.sm.mkhc),Zjn_sc00047.1.g02670.1.sm.mkhc(Zjn_sc00047.1.g02670.1.sm.mkhc),Zjn_sc00066.1.g03420.1.am.mk(Zjn_sc00066.1.g03420.1.am.mk),Zjn_sc00106.1.g01370.1.am.mk(Zjn_sc00106.1.g01370.1.am.mk),Zjn_sc00106.1.g01380.1.am.mk(Zjn_sc00106.1.g01380.1.am.mk)
BP	GO:0044042	glucan metabolic process	29	220	5.06643400227181e-06	0.000489248643486048	Zjn_sc00001.1.g01550.1.sm.mkhc(Zjn_sc00001.1.g01550.1.sm.mkhc),Zjn_sc00002.1.g14700.1.sm.mk(Zjn_sc00002.1.g14700.1.sm.mk),Zjn_sc00003.1.g12830.1.sm.mk(Zjn_sc00003.1.g12830.1.sm.mk),Zjn_sc00009.1.g06460.1.sm.mkhc(Zjn_sc00009.1.g06460.1.sm.mkhc),Zjn_sc00012.1.g09930.1.am.mk(Zjn_sc00012.1.g09930.1.am.mk),Zjn_sc00014.1.g00500.1.sm.mkhc(Zjn_sc00014.1.g00500.1.sm.mkhc),Zjn_sc00014.1.g01970.1.sm.mkhc(Zj…
CC	GO:0005788	endoplasmic reticulum lumen	10	34	6.59712096019337e-06	0.000140622841519911	Zjn_sc00003.1.g03680.1.sm.mkhc(Zjn_sc00003.1.g03680.1.sm.mkhc),Zjn_sc00008.1.g00620.1.am.mkhc(Zjn_sc00008.1.g00620.1.am.mkhc),Zjn_sc00012.1.g00770.1.am.mk(Zjn_sc00012.1.g00770.1.am.mk),Zjn_sc00036.1.g01310.1.am.mk(Zjn_sc00036.1.g01310.1.am.mk),Zjn_sc00039.1.g01480.1.sm.mkhc(Zjn_sc00039.1.g01480.1.sm.mkhc),Zjn_sc00068.1.g03190.1.sm.mkhc(Zjn_sc00068.1.g03190.1.sm.mkhc),Zjn_sc00133.1.g00780.1.am.mk(…
MF	GO:0016662	oxidoreductase activity, acting on other nitrogenous compounds as donors, cytochrome as acceptor	4	4	7.77097209431325e-06	0.000690839419184448	Zjn_sc00007.1.g03770.1.sm.mk(Zjn_sc00007.1.g03770.1.sm.mk),Zjn_sc00007.1.g03780.1.sm.mkhc(Zjn_sc00007.1.g03780.1.sm.mkhc),Zjn_sc00022.1.g00160.1.sm.mk(Zjn_sc00022.1.g00160.1.sm.mk),Zjn_sc00022.1.g00170.1.sm.mkhc(Zjn_sc00022.1.g00170.1.sm.mkhc)
MF	GO:0050421	nitrite reductase (NO-forming) activity	4	4	7.77097209431325e-06	0.000690839419184448	Zjn_sc00007.1.g03770.1.sm.mk(Zjn_sc00007.1.g03770.1.sm.mk),Zjn_sc00007.1.g03780.1.sm.mkhc(Zjn_sc00007.1.g03780.1.sm.mkhc),Zjn_sc00022.1.g00160.1.sm.mk(Zjn_sc00022.1.g00160.1.sm.mk),Zjn_sc00022.1.g00170.1.sm.mkhc(Zjn_sc00022.1.g00170.1.sm.mkhc)
MF	GO:0098809	nitrite reductase activity	4	4	7.77097209431325e-06	0.000690839419184448	Zjn_sc00007.1.g03770.1.sm.mk(Zjn_sc00007.1.g03770.1.sm.mk),Zjn_sc00007.1.g03780.1.sm.mkhc(Zjn_sc00007.1.g03780.1.sm.mkhc),Zjn_sc00022.1.g00160.1.sm.mk(Zjn_sc00022.1.g00160.1.sm.mk),Zjn_sc00022.1.g00170.1.sm.mkhc(Zjn_sc00022.1.g00170.1.sm.mkhc)
BP	GO:0019419	sulfate reduction	4	4	7.77671019657355e-06	0.000721893379661621	Zjn_sc00001.1.g08900.1.sm.mkhc(Zjn_sc00001.1.g08900.1.sm.mkhc),Zjn_sc00027.1.g05500.1.sm.mkhc(Zjn_sc00027.1.g05500.1.sm.mkhc),Zjn_sc00060.1.g00730.1.sm.mk(Zjn_sc00060.1.g00730.1.sm.mk),Zjn_sc00060.1.g00740.1.am.mkhc(Zjn_sc00060.1.g00740.1.am.mkhc)
BP	GO:0016051	carbohydrate biosynthetic process	37	324	8.24463320133488e-06	0.000721893379661621	Zjn_sc00002.1.g06870.1.sm.mk(Zjn_sc00002.1.g06870.1.sm.mk),Zjn_sc00002.1.g06880.1.sm.mkhc(Zjn_sc00002.1.g06880.1.sm.mkhc),Zjn_sc00002.1.g07570.1.sm.mk(Zjn_sc00002.1.g07570.1.sm.mk),Zjn_sc00002.1.g07580.1.sm.mkhc(Zjn_sc00002.1.g07580.1.sm.mkhc),Zjn_sc00002.1.g07630.1.sm.mk(Zjn_sc00002.1.g07630.1.sm.mk),Zjn_sc00002.1.g07640.1.sm.mkhc(Zjn_sc00002.1.g07640.1.sm.mkhc),Zjn_sc00002.1.g11860.1.sm.mkhc(Zj…
BP	GO:0010206	photosystem II repair	7	16	8.47234204642565e-06	0.000721893379661621	Zjn_sc00008.1.g02960.1.sm.mkhc(Zjn_sc00008.1.g02960.1.sm.mkhc),Zjn_sc00012.1.g01170.1.sm.mkhc(Zjn_sc00012.1.g01170.1.sm.mkhc),Zjn_sc00012.1.g09640.1.am.mk(Zjn_sc00012.1.g09640.1.am.mk),Zjn_sc00025.1.g01100.1.sm.mk(Zjn_sc00025.1.g01100.1.sm.mk),Zjn_sc00049.1.g04500.1.sm.mk(Zjn_sc00049.1.g04500.1.sm.mk),Zjn_sc00051.1.g01430.1.sm.mkhc(Zjn_sc00051.1.g01430.1.sm.mkhc),Zjn_sc00143.1.g00560.1.sm.mk(Zjn_…
BP	GO:0071491	cellular response to red light	7	16	8.47234204642565e-06	0.000721893379661621	Zjn_sc00014.1.g02330.1.sm.mkhc(Zjn_sc00014.1.g02330.1.sm.mkhc),Zjn_sc00030.1.g02630.1.sm.mk(Zjn_sc00030.1.g02630.1.sm.mk),Zjn_sc00030.1.g02670.1.am.mk(Zjn_sc00030.1.g02670.1.am.mk),Zjn_sc00030.1.g02680.1.am.mk(Zjn_sc00030.1.g02680.1.am.mk),Zjn_sc00030.1.g02690.1.am.mk(Zjn_sc00030.1.g02690.1.am.mk),Zjn_sc00051.1.g01160.1.am.mk(Zjn_sc00051.1.g01160.1.am.mk),Zjn_sc00051.1.g01170.1.am.mk(Zjn_sc00051.…
MF	GO:0015318	inorganic molecular entity transmembrane transporter activity	61	661	1.26460999457686e-05	0.00102203480470803	Zjn_sc00002.1.g05110.1.sm.mk(Zjn_sc00002.1.g05110.1.sm.mk),Zjn_sc00002.1.g11740.1.sm.mkhc(Zjn_sc00002.1.g11740.1.sm.mkhc),Zjn_sc00002.1.g14470.1.sm.mkhc(Zjn_sc00002.1.g14470.1.sm.mkhc),Zjn_sc00003.1.g07070.1.sm.mkhc(Zjn_sc00003.1.g07070.1.sm.mkhc),Zjn_sc00003.1.g15310.1.am.mk(Zjn_sc00003.1.g15310.1.am.mk),Zjn_sc00003.1.g15380.1.am.mk(Zjn_sc00003.1.g15380.1.am.mk),Zjn_sc00004.1.g07090.1.sm.mkhc(Zj…
BP	GO:0006000	fructose metabolic process	7	17	1.37468652479993e-05	0.00112062476103888	Zjn_sc00002.1.g06870.1.sm.mk(Zjn_sc00002.1.g06870.1.sm.mk),Zjn_sc00002.1.g06880.1.sm.mkhc(Zjn_sc00002.1.g06880.1.sm.mkhc),Zjn_sc00003.1.g05480.1.sm.mkhc(Zjn_sc00003.1.g05480.1.sm.mkhc),Zjn_sc00009.1.g05360.1.sm.mkhc(Zjn_sc00009.1.g05360.1.sm.mkhc),Zjn_sc00009.1.g06460.1.sm.mkhc(Zjn_sc00009.1.g06460.1.sm.mkhc),Zjn_sc00034.1.g05900.1.sm.mkhc(Zjn_sc00034.1.g05900.1.sm.mkhc),Zjn_sc00040.1.g05490.1.am…
BP	GO:0010167	response to nitrate	13	61	1.4163486918793e-05	0.00112062476103888	Zjn_sc00003.1.g15310.1.am.mk(Zjn_sc00003.1.g15310.1.am.mk),Zjn_sc00007.1.g03770.1.sm.mk(Zjn_sc00007.1.g03770.1.sm.mk),Zjn_sc00007.1.g03780.1.sm.mkhc(Zjn_sc00007.1.g03780.1.sm.mkhc),Zjn_sc00008.1.g07820.1.sm.mkhc(Zjn_sc00008.1.g07820.1.sm.mkhc),Zjn_sc00018.1.g00270.1.sm.mk(Zjn_sc00018.1.g00270.1.sm.mk),Zjn_sc00018.1.g00280.1.sm.mkhc(Zjn_sc00018.1.g00280.1.sm.mkhc),Zjn_sc00018.1.g00290.1.sm.mkhc(Zj…
BP	GO:0009409	response to cold	45	438	1.45066437049533e-05	0.00112062476103888	Zjn_sc00002.1.g06870.1.sm.mk(Zjn_sc00002.1.g06870.1.sm.mk),Zjn_sc00002.1.g06880.1.sm.mkhc(Zjn_sc00002.1.g06880.1.sm.mkhc),Zjn_sc00003.1.g03840.1.sm.mkhc(Zjn_sc00003.1.g03840.1.sm.mkhc),Zjn_sc00003.1.g05480.1.sm.mkhc(Zjn_sc00003.1.g05480.1.sm.mkhc),Zjn_sc00006.1.g03200.1.sm.mkhc(Zjn_sc00006.1.g03200.1.sm.mkhc),Zjn_sc00007.1.g10950.1.am.mkhc(Zjn_sc00007.1.g10950.1.am.mkhc),Zjn_sc00007.1.g11160.1.sm…
BP	GO:0070141	response to UV-A	6	12	1.5086077211086e-05	0.00112062476103888	Zjn_sc00030.1.g02630.1.sm.mk(Zjn_sc00030.1.g02630.1.sm.mk),Zjn_sc00030.1.g02670.1.am.mk(Zjn_sc00030.1.g02670.1.am.mk),Zjn_sc00030.1.g02680.1.am.mk(Zjn_sc00030.1.g02680.1.am.mk),Zjn_sc00030.1.g02690.1.am.mk(Zjn_sc00030.1.g02690.1.am.mk),Zjn_sc00051.1.g01160.1.am.mk(Zjn_sc00051.1.g01160.1.am.mk),Zjn_sc00051.1.g01170.1.am.mk(Zjn_sc00051.1.g01170.1.am.mk)
BP	GO:0071492	cellular response to UV-A	6	12	1.5086077211086e-05	0.00112062476103888	Zjn_sc00030.1.g02630.1.sm.mk(Zjn_sc00030.1.g02630.1.sm.mk),Zjn_sc00030.1.g02670.1.am.mk(Zjn_sc00030.1.g02670.1.am.mk),Zjn_sc00030.1.g02680.1.am.mk(Zjn_sc00030.1.g02680.1.am.mk),Zjn_sc00030.1.g02690.1.am.mk(Zjn_sc00030.1.g02690.1.am.mk),Zjn_sc00051.1.g01160.1.am.mk(Zjn_sc00051.1.g01160.1.am.mk),Zjn_sc00051.1.g01170.1.am.mk(Zjn_sc00051.1.g01170.1.am.mk)
BP	GO:0071489	cellular response to red or far red light	12	53	1.57544287172466e-05	0.00114101449984659	Zjn_sc00011.1.g07790.1.sm.mkhc(Zjn_sc00011.1.g07790.1.sm.mkhc),Zjn_sc00013.1.g06170.1.am.mkhc(Zjn_sc00013.1.g06170.1.am.mkhc),Zjn_sc00014.1.g02330.1.sm.mkhc(Zjn_sc00014.1.g02330.1.sm.mkhc),Zjn_sc00016.1.g05600.1.sm.mk(Zjn_sc00016.1.g05600.1.sm.mk),Zjn_sc00030.1.g02630.1.sm.mk(Zjn_sc00030.1.g02630.1.sm.mk),Zjn_sc00030.1.g02670.1.am.mk(Zjn_sc00030.1.g02670.1.am.mk),Zjn_sc00030.1.g02680.1.am.mk(Zjn_…
MF	GO:0016831	carboxy-lyase activity	11	46	2.03409485899522e-05	0.00150692527470563	Zjn_sc00002.1.g07570.1.sm.mk(Zjn_sc00002.1.g07570.1.sm.mk),Zjn_sc00002.1.g07580.1.sm.mkhc(Zjn_sc00002.1.g07580.1.sm.mkhc),Zjn_sc00002.1.g07630.1.sm.mk(Zjn_sc00002.1.g07630.1.sm.mk),Zjn_sc00002.1.g07640.1.sm.mkhc(Zjn_sc00002.1.g07640.1.sm.mkhc),Zjn_sc00008.1.g07820.1.sm.mkhc(Zjn_sc00008.1.g07820.1.sm.mkhc),Zjn_sc00009.1.g00330.1.sm.mkhc(Zjn_sc00009.1.g00330.1.sm.mkhc),Zjn_sc00018.1.g00270.1.sm.mk(…
BP	GO:0030091	protein repair	7	18	2.14709130375592e-05	0.00149891860936084	Zjn_sc00008.1.g02960.1.sm.mkhc(Zjn_sc00008.1.g02960.1.sm.mkhc),Zjn_sc00012.1.g01170.1.sm.mkhc(Zjn_sc00012.1.g01170.1.sm.mkhc),Zjn_sc00012.1.g09640.1.am.mk(Zjn_sc00012.1.g09640.1.am.mk),Zjn_sc00025.1.g01100.1.sm.mk(Zjn_sc00025.1.g01100.1.sm.mk),Zjn_sc00049.1.g04500.1.sm.mk(Zjn_sc00049.1.g04500.1.sm.mk),Zjn_sc00051.1.g01430.1.sm.mkhc(Zjn_sc00051.1.g01430.1.sm.mkhc),Zjn_sc00143.1.g00560.1.sm.mk(Zjn_…
BP	GO:0009765	photosynthesis, light harvesting	9	31	2.17309567114792e-05	0.00149891860936084	Zjn_sc00008.1.g02960.1.sm.mkhc(Zjn_sc00008.1.g02960.1.sm.mkhc),Zjn_sc00008.1.g05540.1.am.mk(Zjn_sc00008.1.g05540.1.am.mk),Zjn_sc00012.1.g01170.1.sm.mkhc(Zjn_sc00012.1.g01170.1.sm.mkhc),Zjn_sc00012.1.g09640.1.am.mk(Zjn_sc00012.1.g09640.1.am.mk),Zjn_sc00025.1.g01100.1.sm.mk(Zjn_sc00025.1.g01100.1.sm.mk),Zjn_sc00031.1.g04020.1.sm.mkhc(Zjn_sc00031.1.g04020.1.sm.mkhc),Zjn_sc00049.1.g04500.1.sm.mk(Zjn_…
BP	GO:2000279	negative regulation of DNA biosynthetic process	6	13	2.67638964374853e-05	0.00180313972045104	Zjn_sc00012.1.g00770.1.am.mk(Zjn_sc00012.1.g00770.1.am.mk),Zjn_sc00013.1.g07370.1.sm.mkhc(Zjn_sc00013.1.g07370.1.sm.mkhc),Zjn_sc00014.1.g07500.1.sm.mkhc(Zjn_sc00014.1.g07500.1.sm.mkhc),Zjn_sc00036.1.g01310.1.am.mk(Zjn_sc00036.1.g01310.1.am.mk),Zjn_sc00108.1.g00350.1.am.mkhc(Zjn_sc00108.1.g00350.1.am.mkhc),Zjn_sc00133.1.g00780.1.am.mk(Zjn_sc00133.1.g00780.1.am.mk)
BP	GO:0042136	neurotransmitter biosynthetic process	7	19	3.2449333104645e-05	0.00213649359100356	Zjn_sc00012.1.g02580.1.sm.mkhc(Zjn_sc00012.1.g02580.1.sm.mkhc),Zjn_sc00015.1.g03270.1.sm.mk(Zjn_sc00015.1.g03270.1.sm.mk),Zjn_sc00027.1.g02810.1.sm.mkhc(Zjn_sc00027.1.g02810.1.sm.mkhc),Zjn_sc00032.1.g01900.1.sm.mkhc(Zjn_sc00032.1.g01900.1.sm.mkhc),Zjn_sc00066.1.g03420.1.am.mk(Zjn_sc00066.1.g03420.1.am.mk),Zjn_sc00106.1.g01370.1.am.mk(Zjn_sc00106.1.g01370.1.am.mk),Zjn_sc00106.1.g01380.1.am.mk(Zjn_…
BP	GO:0031669	cellular response to nutrient levels	27	218	3.32187883703828e-05	0.00213855177575553	Zjn_sc00002.1.g00090.1.sm.mkhc(Zjn_sc00002.1.g00090.1.sm.mkhc),Zjn_sc00002.1.g07570.1.sm.mk(Zjn_sc00002.1.g07570.1.sm.mk),Zjn_sc00002.1.g07580.1.sm.mkhc(Zjn_sc00002.1.g07580.1.sm.mkhc),Zjn_sc00002.1.g07630.1.sm.mk(Zjn_sc00002.1.g07630.1.sm.mk),Zjn_sc00002.1.g07640.1.sm.mkhc(Zjn_sc00002.1.g07640.1.sm.mkhc),Zjn_sc00002.1.g11860.1.sm.mkhc(Zjn_sc00002.1.g11860.1.sm.mkhc),Zjn_sc00005.1.g07980.1.am.mk(…
MF	GO:0015267	channel activity	22	160	3.5196020502955e-05	0.00194640520582966	Zjn_sc00002.1.g14470.1.sm.mkhc(Zjn_sc00002.1.g14470.1.sm.mkhc),Zjn_sc00004.1.g07090.1.sm.mkhc(Zjn_sc00004.1.g07090.1.sm.mkhc),Zjn_sc00004.1.g08400.1.sm.mkhc(Zjn_sc00004.1.g08400.1.sm.mkhc),Zjn_sc00006.1.g02720.1.sm.mkhc(Zjn_sc00006.1.g02720.1.sm.mkhc),Zjn_sc00007.1.g00450.1.sm.mkhc(Zjn_sc00007.1.g00450.1.sm.mkhc),Zjn_sc00007.1.g04920.1.sm.mkhc(Zjn_sc00007.1.g04920.1.sm.mkhc),Zjn_sc00007.1.g09850.…
MF	GO:0022803	passive transmembrane transporter activity	22	160	3.5196020502955e-05	0.00194640520582966	Zjn_sc00002.1.g14470.1.sm.mkhc(Zjn_sc00002.1.g14470.1.sm.mkhc),Zjn_sc00004.1.g07090.1.sm.mkhc(Zjn_sc00004.1.g07090.1.sm.mkhc),Zjn_sc00004.1.g08400.1.sm.mkhc(Zjn_sc00004.1.g08400.1.sm.mkhc),Zjn_sc00006.1.g02720.1.sm.mkhc(Zjn_sc00006.1.g02720.1.sm.mkhc),Zjn_sc00007.1.g00450.1.sm.mkhc(Zjn_sc00007.1.g00450.1.sm.mkhc),Zjn_sc00007.1.g04920.1.sm.mkhc(Zjn_sc00007.1.g04920.1.sm.mkhc),Zjn_sc00007.1.g09850.…
MF	GO:0009703	nitrate reductase (NADH) activity	4	5	3.72203470181149e-05	0.00194640520582966	Zjn_sc00015.1.g03270.1.sm.mk(Zjn_sc00015.1.g03270.1.sm.mk),Zjn_sc00066.1.g03420.1.am.mk(Zjn_sc00066.1.g03420.1.am.mk),Zjn_sc00106.1.g01370.1.am.mk(Zjn_sc00106.1.g01370.1.am.mk),Zjn_sc00106.1.g01380.1.am.mk(Zjn_sc00106.1.g01380.1.am.mk)
MF	GO:0046857	oxidoreductase activity, acting on other nitrogenous compounds as donors, with NAD or NADP as acceptor	4	5	3.72203470181149e-05	0.00194640520582966	Zjn_sc00015.1.g03270.1.sm.mk(Zjn_sc00015.1.g03270.1.sm.mk),Zjn_sc00066.1.g03420.1.am.mk(Zjn_sc00066.1.g03420.1.am.mk),Zjn_sc00106.1.g01370.1.am.mk(Zjn_sc00106.1.g01370.1.am.mk),Zjn_sc00106.1.g01380.1.am.mk(Zjn_sc00106.1.g01380.1.am.mk)
MF	GO:0050463	nitrate reductase [NAD(P)H] activity	4	5	3.72203470181149e-05	0.00194640520582966	Zjn_sc00015.1.g03270.1.sm.mk(Zjn_sc00015.1.g03270.1.sm.mk),Zjn_sc00066.1.g03420.1.am.mk(Zjn_sc00066.1.g03420.1.am.mk),Zjn_sc00106.1.g01370.1.am.mk(Zjn_sc00106.1.g01370.1.am.mk),Zjn_sc00106.1.g01380.1.am.mk(Zjn_sc00106.1.g01380.1.am.mk)
CC	GO:0048046	apoplast	28	232	3.7848102706771e-05	0.000766424079812113	Zjn_sc00001.1.g01810.1.am.mkhc(Zjn_sc00001.1.g01810.1.am.mkhc),Zjn_sc00002.1.g03370.1.am.mkhc(Zjn_sc00002.1.g03370.1.am.mkhc),Zjn_sc00002.1.g06870.1.sm.mk(Zjn_sc00002.1.g06870.1.sm.mk),Zjn_sc00002.1.g06880.1.sm.mkhc(Zjn_sc00002.1.g06880.1.sm.mkhc),Zjn_sc00003.1.g05480.1.sm.mkhc(Zjn_sc00003.1.g05480.1.sm.mkhc),Zjn_sc00003.1.g13820.1.am.mk(Zjn_sc00003.1.g13820.1.am.mk),Zjn_sc00007.1.g03770.1.sm.mk(…
MF	GO:0016830	carbon-carbon lyase activity	15	86	3.94984017406326e-05	0.0019507821748568	Zjn_sc00002.1.g07570.1.sm.mk(Zjn_sc00002.1.g07570.1.sm.mk),Zjn_sc00002.1.g07580.1.sm.mkhc(Zjn_sc00002.1.g07580.1.sm.mkhc),Zjn_sc00002.1.g07630.1.sm.mk(Zjn_sc00002.1.g07630.1.sm.mk),Zjn_sc00002.1.g07640.1.sm.mkhc(Zjn_sc00002.1.g07640.1.sm.mkhc),Zjn_sc00003.1.g05690.1.sm.mkhc(Zjn_sc00003.1.g05690.1.sm.mkhc),Zjn_sc00008.1.g07820.1.sm.mkhc(Zjn_sc00008.1.g07820.1.sm.mkhc),Zjn_sc00009.1.g00330.1.sm.mkh…
BP	GO:0022900	electron transport chain	18	117	4.07250804895799e-05	0.00256447806771157	Zjn_sc00002.1.g06870.1.sm.mk(Zjn_sc00002.1.g06870.1.sm.mk),Zjn_sc00002.1.g06880.1.sm.mkhc(Zjn_sc00002.1.g06880.1.sm.mkhc),Zjn_sc00002.1.g13950.1.am.mk(Zjn_sc00002.1.g13950.1.am.mk),Zjn_sc00003.1.g05480.1.sm.mkhc(Zjn_sc00003.1.g05480.1.sm.mkhc),Zjn_sc00008.1.g02960.1.sm.mkhc(Zjn_sc00008.1.g02960.1.sm.mkhc),Zjn_sc00021.1.g00710.1.sm.mkhc(Zjn_sc00021.1.g00710.1.sm.mkhc),Zjn_sc00030.1.g02140.1.am.mkh…
BP	GO:0044283	small molecule biosynthetic process	60	671	4.16052706877611e-05	0.00256447806771157	Zjn_sc00001.1.g01810.1.am.mkhc(Zjn_sc00001.1.g01810.1.am.mkhc),Zjn_sc00002.1.g06870.1.sm.mk(Zjn_sc00002.1.g06870.1.sm.mk),Zjn_sc00002.1.g06880.1.sm.mkhc(Zjn_sc00002.1.g06880.1.sm.mkhc),Zjn_sc00002.1.g07570.1.sm.mk(Zjn_sc00002.1.g07570.1.sm.mk),Zjn_sc00002.1.g07580.1.sm.mkhc(Zjn_sc00002.1.g07580.1.sm.mkhc),Zjn_sc00002.1.g07630.1.sm.mk(Zjn_sc00002.1.g07630.1.sm.mk),Zjn_sc00002.1.g07640.1.sm.mkhc(Zj…
MF	GO:0008964	phosphoenolpyruvate carboxylase activity	5	9	4.30660681544022e-05	0.00201503866259282	Zjn_sc00008.1.g07820.1.sm.mkhc(Zjn_sc00008.1.g07820.1.sm.mkhc),Zjn_sc00018.1.g00270.1.sm.mk(Zjn_sc00018.1.g00270.1.sm.mk),Zjn_sc00018.1.g00280.1.sm.mkhc(Zjn_sc00018.1.g00280.1.sm.mkhc),Zjn_sc00018.1.g00290.1.sm.mkhc(Zjn_sc00018.1.g00290.1.sm.mkhc),Zjn_sc00107.1.g01550.1.am.mkhc(Zjn_sc00107.1.g01550.1.am.mkhc)
BP	GO:0034220	ion transmembrane transport	66	761	4.40597189015088e-05	0.00264537528889492	Zjn_sc00002.1.g05110.1.sm.mk(Zjn_sc00002.1.g05110.1.sm.mk),Zjn_sc00002.1.g11740.1.sm.mkhc(Zjn_sc00002.1.g11740.1.sm.mkhc),Zjn_sc00002.1.g14470.1.sm.mkhc(Zjn_sc00002.1.g14470.1.sm.mkhc),Zjn_sc00003.1.g07070.1.sm.mkhc(Zjn_sc00003.1.g07070.1.sm.mkhc),Zjn_sc00003.1.g15310.1.am.mk(Zjn_sc00003.1.g15310.1.am.mk),Zjn_sc00003.1.g15380.1.am.mk(Zjn_sc00003.1.g15380.1.am.mk),Zjn_sc00004.1.g07090.1.sm.mkhc(Zj…
BP	GO:0010117	photoprotection	6	14	4.47440073026755e-05	0.00264537528889492	Zjn_sc00030.1.g02630.1.sm.mk(Zjn_sc00030.1.g02630.1.sm.mk),Zjn_sc00030.1.g02670.1.am.mk(Zjn_sc00030.1.g02670.1.am.mk),Zjn_sc00030.1.g02680.1.am.mk(Zjn_sc00030.1.g02680.1.am.mk),Zjn_sc00030.1.g02690.1.am.mk(Zjn_sc00030.1.g02690.1.am.mk),Zjn_sc00051.1.g01160.1.am.mk(Zjn_sc00051.1.g01160.1.am.mk),Zjn_sc00051.1.g01170.1.am.mk(Zjn_sc00051.1.g01170.1.am.mk)
BP	GO:1903409	reactive oxygen species biosynthetic process	7	20	4.76531226569517e-05	0.00276102192674378	Zjn_sc00008.1.g09690.1.sm.mkhc(Zjn_sc00008.1.g09690.1.sm.mkhc),Zjn_sc00015.1.g03270.1.sm.mk(Zjn_sc00015.1.g03270.1.sm.mk),Zjn_sc00032.1.g01900.1.sm.mkhc(Zjn_sc00032.1.g01900.1.sm.mkhc),Zjn_sc00047.1.g02670.1.sm.mkhc(Zjn_sc00047.1.g02670.1.sm.mkhc),Zjn_sc00066.1.g03420.1.am.mk(Zjn_sc00066.1.g03420.1.am.mk),Zjn_sc00106.1.g01370.1.am.mk(Zjn_sc00106.1.g01370.1.am.mk),Zjn_sc00106.1.g01380.1.am.mk(Zjn_…
MF	GO:0016491	oxidoreductase activity	75	906	5.59202073448963e-05	0.00248565321648064	Zjn_sc00001.1.g00100.1.sm.mkhc(Zjn_sc00001.1.g00100.1.sm.mkhc),Zjn_sc00001.1.g01810.1.am.mkhc(Zjn_sc00001.1.g01810.1.am.mkhc),Zjn_sc00001.1.g08900.1.sm.mkhc(Zjn_sc00001.1.g08900.1.sm.mkhc),Zjn_sc00002.1.g15580.1.sm.mkhc(Zjn_sc00002.1.g15580.1.sm.mkhc),Zjn_sc00003.1.g01410.1.sm.mkhc(Zjn_sc00003.1.g01410.1.sm.mkhc),Zjn_sc00003.1.g03680.1.sm.mkhc(Zjn_sc00003.1.g03680.1.sm.mkhc),Zjn_sc00003.1.g03840.…
BP	GO:0071490	cellular response to far red light	7	21	6.82335168913096e-05	0.00387593134184557	Zjn_sc00014.1.g02330.1.sm.mkhc(Zjn_sc00014.1.g02330.1.sm.mkhc),Zjn_sc00030.1.g02630.1.sm.mk(Zjn_sc00030.1.g02630.1.sm.mk),Zjn_sc00030.1.g02670.1.am.mk(Zjn_sc00030.1.g02670.1.am.mk),Zjn_sc00030.1.g02680.1.am.mk(Zjn_sc00030.1.g02680.1.am.mk),Zjn_sc00030.1.g02690.1.am.mk(Zjn_sc00030.1.g02690.1.am.mk),Zjn_sc00051.1.g01160.1.am.mk(Zjn_sc00051.1.g01160.1.am.mk),Zjn_sc00051.1.g01170.1.am.mk(Zjn_sc00051.…
BP	GO:0071486	cellular response to high light intensity	6	15	7.12444583430141e-05	0.0039009979230125	Zjn_sc00030.1.g02630.1.sm.mk(Zjn_sc00030.1.g02630.1.sm.mk),Zjn_sc00030.1.g02670.1.am.mk(Zjn_sc00030.1.g02670.1.am.mk),Zjn_sc00030.1.g02680.1.am.mk(Zjn_sc00030.1.g02680.1.am.mk),Zjn_sc00030.1.g02690.1.am.mk(Zjn_sc00030.1.g02690.1.am.mk),Zjn_sc00051.1.g01160.1.am.mk(Zjn_sc00051.1.g01160.1.am.mk),Zjn_sc00051.1.g01170.1.am.mk(Zjn_sc00051.1.g01170.1.am.mk)
BP	GO:0072593	reactive oxygen species metabolic process	19	133	7.1367928864226e-05	0.0039009979230125	Zjn_sc00001.1.g00100.1.sm.mkhc(Zjn_sc00001.1.g00100.1.sm.mkhc),Zjn_sc00002.1.g15580.1.sm.mkhc(Zjn_sc00002.1.g15580.1.sm.mkhc),Zjn_sc00003.1.g04150.1.sm.mkhc(Zjn_sc00003.1.g04150.1.sm.mkhc),Zjn_sc00008.1.g02960.1.sm.mkhc(Zjn_sc00008.1.g02960.1.sm.mkhc),Zjn_sc00008.1.g09690.1.sm.mkhc(Zjn_sc00008.1.g09690.1.sm.mkhc),Zjn_sc00011.1.g07200.1.sm.mkhc(Zjn_sc00011.1.g07200.1.sm.mkhc),Zjn_sc00011.1.g07650.…
MF	GO:0009011	starch synthase activity	5	10	8.23828089098325e-05	0.00348753891051624	Zjn_sc00022.1.g01450.1.am.mk(Zjn_sc00022.1.g01450.1.am.mk),Zjn_sc00067.1.g03620.1.am.mkhc(Zjn_sc00067.1.g03620.1.am.mkhc),Zjn_sc00108.1.g00370.1.sm.mk(Zjn_sc00108.1.g00370.1.sm.mk),Zjn_sc00108.1.g00380.1.sm.mk(Zjn_sc00108.1.g00380.1.sm.mk),Zjn_sc00200.1.g00080.1.am.mk(Zjn_sc00200.1.g00080.1.am.mk)
BP	GO:0044281	small molecule metabolic process	109	1458	9.8499260605431e-05	0.00528430292544321	Zjn_sc00001.1.g01810.1.am.mkhc(Zjn_sc00001.1.g01810.1.am.mkhc),Zjn_sc00001.1.g02580.1.sm.mkhc(Zjn_sc00001.1.g02580.1.sm.mkhc),Zjn_sc00002.1.g06870.1.sm.mk(Zjn_sc00002.1.g06870.1.sm.mk),Zjn_sc00002.1.g06880.1.sm.mkhc(Zjn_sc00002.1.g06880.1.sm.mkhc),Zjn_sc00002.1.g07570.1.sm.mk(Zjn_sc00002.1.g07570.1.sm.mk),Zjn_sc00002.1.g07580.1.sm.mkhc(Zjn_sc00002.1.g07580.1.sm.mkhc),Zjn_sc00002.1.g07630.1.sm.mk(…
MF	GO:0008066	glutamate receptor activity	4	6	0.000106972023187429	0.00413470124407062	Zjn_sc00004.1.g08400.1.sm.mkhc(Zjn_sc00004.1.g08400.1.sm.mkhc),Zjn_sc00023.1.g01370.1.sm.mkhc(Zjn_sc00023.1.g01370.1.sm.mkhc),Zjn_sc00152.1.g00470.1.sm.mk(Zjn_sc00152.1.g00470.1.sm.mk),Zjn_sc00152.1.g00480.1.sm.mk(Zjn_sc00152.1.g00480.1.sm.mk)
MF	GO:0008940	nitrate reductase activity	4	6	0.000106972023187429	0.00413470124407062	Zjn_sc00015.1.g03270.1.sm.mk(Zjn_sc00015.1.g03270.1.sm.mk),Zjn_sc00066.1.g03420.1.am.mk(Zjn_sc00066.1.g03420.1.am.mk),Zjn_sc00106.1.g01370.1.am.mk(Zjn_sc00106.1.g01370.1.am.mk),Zjn_sc00106.1.g01380.1.am.mk(Zjn_sc00106.1.g01380.1.am.mk)
BP	GO:0009250	glucan biosynthetic process	17	115	0.000110222058820864	0.00580569644370987	Zjn_sc00009.1.g06460.1.sm.mkhc(Zjn_sc00009.1.g06460.1.sm.mkhc),Zjn_sc00014.1.g00500.1.sm.mkhc(Zjn_sc00014.1.g00500.1.sm.mkhc),Zjn_sc00014.1.g01970.1.sm.mkhc(Zjn_sc00014.1.g01970.1.sm.mkhc),Zjn_sc00022.1.g01450.1.am.mk(Zjn_sc00022.1.g01450.1.am.mk),Zjn_sc00030.1.g00120.1.sm.mkhc(Zjn_sc00030.1.g00120.1.sm.mkhc),Zjn_sc00039.1.g00140.1.sm.mkhc(Zjn_sc00039.1.g00140.1.sm.mkhc),Zjn_sc00040.1.g05490.1.am…
BP	GO:1901401	regulation of tetrapyrrole metabolic process	11	55	0.000118959584393207	0.00615403421405573	Zjn_sc00001.1.g00610.1.sm.mkhc(Zjn_sc00001.1.g00610.1.sm.mkhc),Zjn_sc00030.1.g02630.1.sm.mk(Zjn_sc00030.1.g02630.1.sm.mk),Zjn_sc00030.1.g02670.1.am.mk(Zjn_sc00030.1.g02670.1.am.mk),Zjn_sc00030.1.g02680.1.am.mk(Zjn_sc00030.1.g02680.1.am.mk),Zjn_sc00030.1.g02690.1.am.mk(Zjn_sc00030.1.g02690.1.am.mk),Zjn_sc00043.1.g03030.1.am.mkhc(Zjn_sc00043.1.g03030.1.am.mkhc),Zjn_sc00043.1.g03510.1.sm.mkhc(Zjn_sc…
BP	GO:0009658	chloroplast organization	25	210	0.000122723561988597	0.00623737121194676	Zjn_sc00003.1.g02650.1.sm.mkhc(Zjn_sc00003.1.g02650.1.sm.mkhc),Zjn_sc00003.1.g08720.1.sm.mkhc(Zjn_sc00003.1.g08720.1.sm.mkhc),Zjn_sc00003.1.g15090.1.am.mk(Zjn_sc00003.1.g15090.1.am.mk),Zjn_sc00006.1.g07040.1.sm.mk(Zjn_sc00006.1.g07040.1.sm.mk),Zjn_sc00008.1.g02960.1.sm.mkhc(Zjn_sc00008.1.g02960.1.sm.mkhc),Zjn_sc00012.1.g00520.1.am.mk(Zjn_sc00012.1.g00520.1.am.mk),Zjn_sc00012.1.g04320.1.sm.mkhc(Zj…
BP	GO:0015994	chlorophyll metabolic process	15	95	0.000130099034815301	0.0064374362518868	Zjn_sc00001.1.g00610.1.sm.mkhc(Zjn_sc00001.1.g00610.1.sm.mkhc),Zjn_sc00022.1.g01430.1.am.mk(Zjn_sc00022.1.g01430.1.am.mk),Zjn_sc00030.1.g02630.1.sm.mk(Zjn_sc00030.1.g02630.1.sm.mk),Zjn_sc00030.1.g02670.1.am.mk(Zjn_sc00030.1.g02670.1.am.mk),Zjn_sc00030.1.g02680.1.am.mk(Zjn_sc00030.1.g02680.1.am.mk),Zjn_sc00030.1.g02690.1.am.mk(Zjn_sc00030.1.g02690.1.am.mk),Zjn_sc00033.1.g00790.1.sm.mk(Zjn_sc00033.…
BP	GO:0042133	neurotransmitter metabolic process	7	23	0.000131104155630418	0.0064374362518868	Zjn_sc00012.1.g02580.1.sm.mkhc(Zjn_sc00012.1.g02580.1.sm.mkhc),Zjn_sc00015.1.g03270.1.sm.mk(Zjn_sc00015.1.g03270.1.sm.mk),Zjn_sc00027.1.g02810.1.sm.mkhc(Zjn_sc00027.1.g02810.1.sm.mkhc),Zjn_sc00032.1.g01900.1.sm.mkhc(Zjn_sc00032.1.g01900.1.sm.mkhc),Zjn_sc00066.1.g03420.1.am.mk(Zjn_sc00066.1.g03420.1.am.mk),Zjn_sc00106.1.g01370.1.am.mk(Zjn_sc00106.1.g01370.1.am.mk),Zjn_sc00106.1.g01380.1.am.mk(Zjn_…
CC	GO:0005739	mitochondrion	84	1069	0.000133006735716633	0.00256512990310649	Zjn_sc00001.1.g01810.1.am.mkhc(Zjn_sc00001.1.g01810.1.am.mkhc),Zjn_sc00001.1.g02580.1.sm.mkhc(Zjn_sc00001.1.g02580.1.sm.mkhc),Zjn_sc00001.1.g04640.1.sm.mkhc(Zjn_sc00001.1.g04640.1.sm.mkhc),Zjn_sc00002.1.g01530.1.am.mk(Zjn_sc00002.1.g01530.1.am.mk),Zjn_sc00002.1.g05110.1.sm.mk(Zjn_sc00002.1.g05110.1.sm.mk),Zjn_sc00002.1.g06510.1.sm.mkhc(Zjn_sc00002.1.g06510.1.sm.mkhc),Zjn_sc00002.1.g08140.1.am.mkh…
BP	GO:0031667	response to nutrient levels	31	289	0.000142804175645004	0.00686952930678382	Zjn_sc00001.1.g01810.1.am.mkhc(Zjn_sc00001.1.g01810.1.am.mkhc),Zjn_sc00002.1.g00090.1.sm.mkhc(Zjn_sc00002.1.g00090.1.sm.mkhc),Zjn_sc00002.1.g07570.1.sm.mk(Zjn_sc00002.1.g07570.1.sm.mk),Zjn_sc00002.1.g07580.1.sm.mkhc(Zjn_sc00002.1.g07580.1.sm.mkhc),Zjn_sc00002.1.g07630.1.sm.mk(Zjn_sc00002.1.g07630.1.sm.mk),Zjn_sc00002.1.g07640.1.sm.mkhc(Zjn_sc00002.1.g07640.1.sm.mkhc),Zjn_sc00002.1.g11860.1.sm.mkh…
MF	GO:0051879	Hsp90 protein binding	5	11	0.000144469056385468	0.0050447895730823	Zjn_sc00007.1.g10950.1.am.mkhc(Zjn_sc00007.1.g10950.1.am.mkhc),Zjn_sc00016.1.g00410.1.sm.mkhc(Zjn_sc00016.1.g00410.1.sm.mkhc),Zjn_sc00056.1.g03510.1.sm.mkhc(Zjn_sc00056.1.g03510.1.sm.mkhc),Zjn_sc00098.1.g00810.1.am.mkhc(Zjn_sc00098.1.g00810.1.am.mkhc),Zjn_sc00106.1.g01610.1.am.mkhc(Zjn_sc00106.1.g01610.1.am.mkhc)
BP	GO:0015977	carbon fixation	5	11	0.000144646630208427	0.00686952930678382	Zjn_sc00003.1.g11200.1.am.mkhc(Zjn_sc00003.1.g11200.1.am.mkhc),Zjn_sc00009.1.g06460.1.sm.mkhc(Zjn_sc00009.1.g06460.1.sm.mkhc),Zjn_sc00040.1.g05490.1.am.mk(Zjn_sc00040.1.g05490.1.am.mk),Zjn_sc00051.1.g01260.1.am.mkhc(Zjn_sc00051.1.g01260.1.am.mkhc),Zjn_sc00107.1.g01550.1.am.mkhc(Zjn_sc00107.1.g01550.1.am.mkhc)
MF	GO:0004604	phosphoadenylyl-sulfate reductase (thioredoxin) activity	3	3	0.000147541652306119	0.0050447895730823	Zjn_sc00001.1.g08900.1.sm.mkhc(Zjn_sc00001.1.g08900.1.sm.mkhc),Zjn_sc00060.1.g00730.1.sm.mk(Zjn_sc00060.1.g00730.1.sm.mk),Zjn_sc00060.1.g00740.1.am.mkhc(Zjn_sc00060.1.g00740.1.am.mkhc)
MF	GO:0009973	adenylyl-sulfate reductase activity	3	3	0.000147541652306119	0.0050447895730823	Zjn_sc00001.1.g08900.1.sm.mkhc(Zjn_sc00001.1.g08900.1.sm.mkhc),Zjn_sc00060.1.g00730.1.sm.mk(Zjn_sc00060.1.g00730.1.sm.mk),Zjn_sc00060.1.g00740.1.am.mkhc(Zjn_sc00060.1.g00740.1.am.mkhc)
BP	GO:0019379	sulfate assimilation, phosphoadenylyl sulfate reduction by phosphoadenylyl-sulfate reductase (thioredoxin)	3	3	0.000147573429588233	0.0068954875083405	Zjn_sc00001.1.g08900.1.sm.mkhc(Zjn_sc00001.1.g08900.1.sm.mkhc),Zjn_sc00060.1.g00730.1.sm.mk(Zjn_sc00060.1.g00730.1.sm.mk),Zjn_sc00060.1.g00740.1.am.mkhc(Zjn_sc00060.1.g00740.1.am.mkhc)
BP	GO:0071483	cellular response to blue light	9	39	0.00015612734206078	0.00717937952301714	Zjn_sc00006.1.g07040.1.sm.mk(Zjn_sc00006.1.g07040.1.sm.mk),Zjn_sc00012.1.g00520.1.am.mk(Zjn_sc00012.1.g00520.1.am.mk),Zjn_sc00030.1.g02630.1.sm.mk(Zjn_sc00030.1.g02630.1.sm.mk),Zjn_sc00030.1.g02670.1.am.mk(Zjn_sc00030.1.g02670.1.am.mk),Zjn_sc00030.1.g02680.1.am.mk(Zjn_sc00030.1.g02680.1.am.mk),Zjn_sc00030.1.g02690.1.am.mk(Zjn_sc00030.1.g02690.1.am.mk),Zjn_sc00037.1.g03340.1.am.mk(Zjn_sc00037.1.g0…
BP	GO:0071484	cellular response to light intensity	6	17	0.000160813653324404	0.00722302078648746	Zjn_sc00030.1.g02630.1.sm.mk(Zjn_sc00030.1.g02630.1.sm.mk),Zjn_sc00030.1.g02670.1.am.mk(Zjn_sc00030.1.g02670.1.am.mk),Zjn_sc00030.1.g02680.1.am.mk(Zjn_sc00030.1.g02680.1.am.mk),Zjn_sc00030.1.g02690.1.am.mk(Zjn_sc00030.1.g02690.1.am.mk),Zjn_sc00051.1.g01160.1.am.mk(Zjn_sc00051.1.g01160.1.am.mk),Zjn_sc00051.1.g01170.1.am.mk(Zjn_sc00051.1.g01170.1.am.mk)
BP	GO:0009639	response to red or far red light	27	239	0.000162062944812456	0.00722302078648746	Zjn_sc00003.1.g06140.1.sm.mkhc(Zjn_sc00003.1.g06140.1.sm.mkhc),Zjn_sc00006.1.g03410.1.am.mk(Zjn_sc00006.1.g03410.1.am.mk),Zjn_sc00007.1.g01330.1.sm.mkhc(Zjn_sc00007.1.g01330.1.sm.mkhc),Zjn_sc00007.1.g01680.1.am.mk(Zjn_sc00007.1.g01680.1.am.mk),Zjn_sc00011.1.g07790.1.sm.mkhc(Zjn_sc00011.1.g07790.1.sm.mkhc),Zjn_sc00012.1.g00520.1.am.mk(Zjn_sc00012.1.g00520.1.am.mk),Zjn_sc00012.1.g00770.1.am.mk(Zjn_…
BP	GO:0015995	chlorophyll biosynthetic process	12	67	0.000179467171315028	0.00787752114090358	Zjn_sc00022.1.g01430.1.am.mk(Zjn_sc00022.1.g01430.1.am.mk),Zjn_sc00030.1.g02630.1.sm.mk(Zjn_sc00030.1.g02630.1.sm.mk),Zjn_sc00030.1.g02670.1.am.mk(Zjn_sc00030.1.g02670.1.am.mk),Zjn_sc00030.1.g02680.1.am.mk(Zjn_sc00030.1.g02680.1.am.mk),Zjn_sc00030.1.g02690.1.am.mk(Zjn_sc00030.1.g02690.1.am.mk),Zjn_sc00043.1.g03030.1.am.mkhc(Zjn_sc00043.1.g03030.1.am.mkhc),Zjn_sc00043.1.g03510.1.sm.mkhc(Zjn_sc0004…
MF	GO:0031072	heat shock protein binding	8	32	0.000199191125693013	0.00655855224966995	Zjn_sc00007.1.g10950.1.am.mkhc(Zjn_sc00007.1.g10950.1.am.mkhc),Zjn_sc00012.1.g00770.1.am.mk(Zjn_sc00012.1.g00770.1.am.mk),Zjn_sc00016.1.g00410.1.sm.mkhc(Zjn_sc00016.1.g00410.1.sm.mkhc),Zjn_sc00036.1.g01310.1.am.mk(Zjn_sc00036.1.g01310.1.am.mk),Zjn_sc00056.1.g03510.1.sm.mkhc(Zjn_sc00056.1.g03510.1.sm.mkhc),Zjn_sc00098.1.g00810.1.am.mkhc(Zjn_sc00098.1.g00810.1.am.mkhc),Zjn_sc00106.1.g01610.1.am.mkh…
CC	GO:0031090	organelle membrane	129	1819	0.000212346952990283	0.00390911436186657	Zjn_sc00002.1.g05110.1.sm.mk(Zjn_sc00002.1.g05110.1.sm.mk),Zjn_sc00002.1.g13950.1.am.mk(Zjn_sc00002.1.g13950.1.am.mk),Zjn_sc00002.1.g14470.1.sm.mkhc(Zjn_sc00002.1.g14470.1.sm.mkhc),Zjn_sc00003.1.g03840.1.sm.mkhc(Zjn_sc00003.1.g03840.1.sm.mkhc),Zjn_sc00003.1.g05410.1.sm.mkhc(Zjn_sc00003.1.g05410.1.sm.mkhc),Zjn_sc00003.1.g06140.1.sm.mkhc(Zjn_sc00003.1.g06140.1.sm.mkhc),Zjn_sc00003.1.g07070.1.sm.mkh…
BP	GO:0031668	cellular response to extracellular stimulus	29	269	0.000212782498596326	0.00920046117065009	Zjn_sc00002.1.g00090.1.sm.mkhc(Zjn_sc00002.1.g00090.1.sm.mkhc),Zjn_sc00002.1.g07570.1.sm.mk(Zjn_sc00002.1.g07570.1.sm.mk),Zjn_sc00002.1.g07580.1.sm.mkhc(Zjn_sc00002.1.g07580.1.sm.mkhc),Zjn_sc00002.1.g07630.1.sm.mk(Zjn_sc00002.1.g07630.1.sm.mk),Zjn_sc00002.1.g07640.1.sm.mkhc(Zjn_sc00002.1.g07640.1.sm.mkhc),Zjn_sc00002.1.g11860.1.sm.mkhc(Zjn_sc00002.1.g11860.1.sm.mkhc),Zjn_sc00005.1.g07980.1.am.mk(…
BP	GO:0009657	plastid organization	30	283	0.0002238978550236	0.00953870714710837	Zjn_sc00003.1.g02650.1.sm.mkhc(Zjn_sc00003.1.g02650.1.sm.mkhc),Zjn_sc00003.1.g08720.1.sm.mkhc(Zjn_sc00003.1.g08720.1.sm.mkhc),Zjn_sc00003.1.g15090.1.am.mk(Zjn_sc00003.1.g15090.1.am.mk),Zjn_sc00006.1.g07040.1.sm.mk(Zjn_sc00006.1.g07040.1.sm.mk),Zjn_sc00008.1.g02960.1.sm.mkhc(Zjn_sc00008.1.g02960.1.sm.mkhc),Zjn_sc00012.1.g00520.1.am.mk(Zjn_sc00012.1.g00520.1.am.mk),Zjn_sc00012.1.g04320.1.sm.mkhc(Zj…
BP	GO:0015698	inorganic anion transport	19	145	0.000228499015222116	0.00959364705939812	Zjn_sc00002.1.g11740.1.sm.mkhc(Zjn_sc00002.1.g11740.1.sm.mkhc),Zjn_sc00003.1.g15310.1.am.mk(Zjn_sc00003.1.g15310.1.am.mk),Zjn_sc00004.1.g12030.1.sm.mkhc(Zjn_sc00004.1.g12030.1.sm.mkhc),Zjn_sc00004.1.g12040.1.sm.mk(Zjn_sc00004.1.g12040.1.sm.mk),Zjn_sc00005.1.g07980.1.am.mk(Zjn_sc00005.1.g07980.1.am.mk),Zjn_sc00006.1.g02720.1.sm.mkhc(Zjn_sc00006.1.g02720.1.sm.mkhc),Zjn_sc00007.1.g04920.1.sm.mkhc(Zj…
MF	GO:0030515	snoRNA binding	7	25	0.000233719422840952	0.00734036911909424	Zjn_sc00002.1.g01450.1.sm.mkhc(Zjn_sc00002.1.g01450.1.sm.mkhc),Zjn_sc00003.1.g12160.1.am.mkhc(Zjn_sc00003.1.g12160.1.am.mkhc),Zjn_sc00010.1.g00910.1.sm.mkhc(Zjn_sc00010.1.g00910.1.sm.mkhc),Zjn_sc00017.1.g04750.1.cf-es.mkhc(Zjn_sc00017.1.g04750.1.cf-es.mkhc),Zjn_sc00022.1.g02540.1.sm.mkhc(Zjn_sc00022.1.g02540.1.sm.mkhc),Zjn_sc00023.1.g01780.1.sm.mkhc(Zjn_sc00023.1.g01780.1.sm.mkhc),Zjn_sc00056.1.g…
MF	GO:0015075	ion transmembrane transporter activity	56	656	0.000239449611309036	0.00734036911909424	Zjn_sc00002.1.g05110.1.sm.mk(Zjn_sc00002.1.g05110.1.sm.mk),Zjn_sc00002.1.g11740.1.sm.mkhc(Zjn_sc00002.1.g11740.1.sm.mkhc),Zjn_sc00003.1.g07070.1.sm.mkhc(Zjn_sc00003.1.g07070.1.sm.mkhc),Zjn_sc00003.1.g15310.1.am.mk(Zjn_sc00003.1.g15310.1.am.mk),Zjn_sc00003.1.g15380.1.am.mk(Zjn_sc00003.1.g15380.1.am.mk),Zjn_sc00004.1.g08400.1.sm.mkhc(Zjn_sc00004.1.g08400.1.sm.mkhc),Zjn_sc00004.1.g09630.1.am.mk(Zjn_…
MF	GO:0015103	inorganic anion transmembrane transporter activity	17	123	0.000250770849020345	0.00743117615930289	Zjn_sc00002.1.g11740.1.sm.mkhc(Zjn_sc00002.1.g11740.1.sm.mkhc),Zjn_sc00003.1.g15310.1.am.mk(Zjn_sc00003.1.g15310.1.am.mk),Zjn_sc00004.1.g12030.1.sm.mkhc(Zjn_sc00004.1.g12030.1.sm.mkhc),Zjn_sc00004.1.g12040.1.sm.mk(Zjn_sc00004.1.g12040.1.sm.mk),Zjn_sc00006.1.g02720.1.sm.mkhc(Zjn_sc00006.1.g02720.1.sm.mkhc),Zjn_sc00007.1.g04920.1.sm.mkhc(Zjn_sc00007.1.g04920.1.sm.mkhc),Zjn_sc00011.1.g05570.1.sm.mkh…
BP	GO:0071482	cellular response to light stimulus	16	112	0.000260563117612099	0.0107835907388893	Zjn_sc00005.1.g08390.1.sm.mkhc(Zjn_sc00005.1.g08390.1.sm.mkhc),Zjn_sc00006.1.g07040.1.sm.mk(Zjn_sc00006.1.g07040.1.sm.mk),Zjn_sc00011.1.g07790.1.sm.mkhc(Zjn_sc00011.1.g07790.1.sm.mkhc),Zjn_sc00012.1.g00520.1.am.mk(Zjn_sc00012.1.g00520.1.am.mk),Zjn_sc00013.1.g06170.1.am.mkhc(Zjn_sc00013.1.g06170.1.am.mkhc),Zjn_sc00014.1.g02330.1.sm.mkhc(Zjn_sc00014.1.g02330.1.sm.mkhc),Zjn_sc00016.1.g05600.1.sm.mk(…
BP	GO:0016052	carbohydrate catabolic process	24	209	0.000288439230714346	0.0117110817553555	Zjn_sc00001.1.g01550.1.sm.mkhc(Zjn_sc00001.1.g01550.1.sm.mkhc),Zjn_sc00002.1.g03370.1.am.mkhc(Zjn_sc00002.1.g03370.1.am.mkhc),Zjn_sc00002.1.g14700.1.sm.mk(Zjn_sc00002.1.g14700.1.sm.mk),Zjn_sc00003.1.g11200.1.am.mkhc(Zjn_sc00003.1.g11200.1.am.mkhc),Zjn_sc00003.1.g12830.1.sm.mk(Zjn_sc00003.1.g12830.1.sm.mk),Zjn_sc00012.1.g09930.1.am.mk(Zjn_sc00012.1.g09930.1.am.mk),Zjn_sc00014.1.g01970.1.sm.mkhc(Zj…
BP	GO:0071496	cellular response to external stimulus	29	274	0.000291058987361268	0.0117110817553555	Zjn_sc00002.1.g00090.1.sm.mkhc(Zjn_sc00002.1.g00090.1.sm.mkhc),Zjn_sc00002.1.g07570.1.sm.mk(Zjn_sc00002.1.g07570.1.sm.mk),Zjn_sc00002.1.g07580.1.sm.mkhc(Zjn_sc00002.1.g07580.1.sm.mkhc),Zjn_sc00002.1.g07630.1.sm.mk(Zjn_sc00002.1.g07630.1.sm.mk),Zjn_sc00002.1.g07640.1.sm.mkhc(Zjn_sc00002.1.g07640.1.sm.mkhc),Zjn_sc00002.1.g11860.1.sm.mkhc(Zjn_sc00002.1.g11860.1.sm.mkhc),Zjn_sc00005.1.g07980.1.am.mk(…
BP	GO:0010035	response to inorganic substance	86	1128	0.000310185379953999	0.012194933643291	Zjn_sc00001.1.g04430.1.sm.mk(Zjn_sc00001.1.g04430.1.sm.mk),Zjn_sc00002.1.g07570.1.sm.mk(Zjn_sc00002.1.g07570.1.sm.mk),Zjn_sc00002.1.g07580.1.sm.mkhc(Zjn_sc00002.1.g07580.1.sm.mkhc),Zjn_sc00002.1.g07630.1.sm.mk(Zjn_sc00002.1.g07630.1.sm.mk),Zjn_sc00002.1.g07640.1.sm.mkhc(Zjn_sc00002.1.g07640.1.sm.mkhc),Zjn_sc00002.1.g11860.1.sm.mkhc(Zjn_sc00002.1.g11860.1.sm.mkhc),Zjn_sc00002.1.g14000.1.am.mkhc(Zj…
BP	GO:0001505	regulation of neurotransmitter levels	8	34	0.000314087907993924	0.012194933643291	Zjn_sc00012.1.g02580.1.sm.mkhc(Zjn_sc00012.1.g02580.1.sm.mkhc),Zjn_sc00015.1.g03270.1.sm.mk(Zjn_sc00015.1.g03270.1.sm.mk),Zjn_sc00027.1.g02810.1.sm.mkhc(Zjn_sc00027.1.g02810.1.sm.mkhc),Zjn_sc00032.1.g01900.1.sm.mkhc(Zjn_sc00032.1.g01900.1.sm.mkhc),Zjn_sc00047.1.g02670.1.sm.mkhc(Zjn_sc00047.1.g02670.1.sm.mkhc),Zjn_sc00066.1.g03420.1.am.mk(Zjn_sc00066.1.g03420.1.am.mk),Zjn_sc00106.1.g01370.1.am.mk(…
BP	GO:0010218	response to far red light	12	71	0.000315712814375847	0.012194933643291	Zjn_sc00007.1.g01330.1.sm.mkhc(Zjn_sc00007.1.g01330.1.sm.mkhc),Zjn_sc00007.1.g01680.1.am.mk(Zjn_sc00007.1.g01680.1.am.mk),Zjn_sc00012.1.g00520.1.am.mk(Zjn_sc00012.1.g00520.1.am.mk),Zjn_sc00014.1.g02330.1.sm.mkhc(Zjn_sc00014.1.g02330.1.sm.mkhc),Zjn_sc00030.1.g02630.1.sm.mk(Zjn_sc00030.1.g02630.1.sm.mk),Zjn_sc00030.1.g02670.1.am.mk(Zjn_sc00030.1.g02670.1.am.mk),Zjn_sc00030.1.g02680.1.am.mk(Zjn_sc00…
CC	GO:0005887	integral component of plasma membrane	30	289	0.00031811859747342	0.00560165356420587	Zjn_sc00002.1.g11740.1.sm.mkhc(Zjn_sc00002.1.g11740.1.sm.mkhc),Zjn_sc00002.1.g14470.1.sm.mkhc(Zjn_sc00002.1.g14470.1.sm.mkhc),Zjn_sc00004.1.g07090.1.sm.mkhc(Zjn_sc00004.1.g07090.1.sm.mkhc),Zjn_sc00004.1.g12030.1.sm.mkhc(Zjn_sc00004.1.g12030.1.sm.mkhc),Zjn_sc00004.1.g12040.1.sm.mk(Zjn_sc00004.1.g12040.1.sm.mk),Zjn_sc00005.1.g06290.1.cf.mkhc(Zjn_sc00005.1.g06290.1.cf.mkhc),Zjn_sc00007.1.g00450.1.sm…
BP	GO:0090056	regulation of chlorophyll metabolic process	10	52	0.000337804411433709	0.0128765707884665	Zjn_sc00001.1.g00610.1.sm.mkhc(Zjn_sc00001.1.g00610.1.sm.mkhc),Zjn_sc00030.1.g02630.1.sm.mk(Zjn_sc00030.1.g02630.1.sm.mk),Zjn_sc00030.1.g02670.1.am.mk(Zjn_sc00030.1.g02670.1.am.mk),Zjn_sc00030.1.g02680.1.am.mk(Zjn_sc00030.1.g02680.1.am.mk),Zjn_sc00030.1.g02690.1.am.mk(Zjn_sc00030.1.g02690.1.am.mk),Zjn_sc00043.1.g03510.1.sm.mkhc(Zjn_sc00043.1.g03510.1.sm.mkhc),Zjn_sc00051.1.g01160.1.am.mk(Zjn_sc00…
BP	GO:0009408	response to heat	28	264	0.000355757574161728	0.0133848011993055	Zjn_sc00002.1.g11860.1.sm.mkhc(Zjn_sc00002.1.g11860.1.sm.mkhc),Zjn_sc00002.1.g13730.1.am.mk(Zjn_sc00002.1.g13730.1.am.mk),Zjn_sc00003.1.g03680.1.sm.mkhc(Zjn_sc00003.1.g03680.1.sm.mkhc),Zjn_sc00003.1.g11540.1.am.mk(Zjn_sc00003.1.g11540.1.am.mk),Zjn_sc00006.1.g03200.1.sm.mkhc(Zjn_sc00006.1.g03200.1.sm.mkhc),Zjn_sc00006.1.g03410.1.am.mk(Zjn_sc00006.1.g03410.1.am.mk),Zjn_sc00007.1.g02780.1.am.mk(Zjn_…
MF	GO:0008469	histone-arginine N-methyltransferase activity	5	13	0.000368283544063588	0.0102313772085166	Zjn_sc00018.1.g05520.1.sm.mkhc(Zjn_sc00018.1.g05520.1.sm.mkhc),Zjn_sc00039.1.g05240.1.am.mkhc(Zjn_sc00039.1.g05240.1.am.mkhc),Zjn_sc00045.1.g04280.1.sm.mkhc(Zjn_sc00045.1.g04280.1.sm.mkhc),Zjn_sc00049.1.g00250.1.sm.mkhc(Zjn_sc00049.1.g00250.1.sm.mkhc),Zjn_sc00084.1.g00900.1.sm.mkhc(Zjn_sc00084.1.g00900.1.sm.mkhc)
MF	GO:0016161	beta-amylase activity	5	13	0.000368283544063588	0.0102313772085166	Zjn_sc00002.1.g14700.1.sm.mk(Zjn_sc00002.1.g14700.1.sm.mk),Zjn_sc00003.1.g12830.1.sm.mk(Zjn_sc00003.1.g12830.1.sm.mk),Zjn_sc00017.1.g07640.1.am.mk(Zjn_sc00017.1.g07640.1.am.mk),Zjn_sc00026.1.g00170.1.sm.mkhc(Zjn_sc00026.1.g00170.1.sm.mkhc),Zjn_sc00642.1.g00010.1.am.mk(Zjn_sc00642.1.g00010.1.am.mk)
BP	GO:0035247	peptidyl-arginine omega-N-methylation	5	13	0.000368706123544321	0.0136186236894439	Zjn_sc00018.1.g05520.1.sm.mkhc(Zjn_sc00018.1.g05520.1.sm.mkhc),Zjn_sc00039.1.g05240.1.am.mkhc(Zjn_sc00039.1.g05240.1.am.mkhc),Zjn_sc00045.1.g04280.1.sm.mkhc(Zjn_sc00045.1.g04280.1.sm.mkhc),Zjn_sc00049.1.g00250.1.sm.mkhc(Zjn_sc00049.1.g00250.1.sm.mkhc),Zjn_sc00084.1.g00900.1.sm.mkhc(Zjn_sc00084.1.g00900.1.sm.mkhc)
BP	GO:0044262	cellular carbohydrate metabolic process	44	488	0.000371374273892326	0.0136186236894439	Zjn_sc00001.1.g01550.1.sm.mkhc(Zjn_sc00001.1.g01550.1.sm.mkhc),Zjn_sc00002.1.g03370.1.am.mkhc(Zjn_sc00002.1.g03370.1.am.mkhc),Zjn_sc00002.1.g06870.1.sm.mk(Zjn_sc00002.1.g06870.1.sm.mk),Zjn_sc00002.1.g06880.1.sm.mkhc(Zjn_sc00002.1.g06880.1.sm.mkhc),Zjn_sc00002.1.g11860.1.sm.mkhc(Zjn_sc00002.1.g11860.1.sm.mkhc),Zjn_sc00002.1.g14700.1.sm.mk(Zjn_sc00002.1.g14700.1.sm.mk),Zjn_sc00003.1.g05480.1.sm.mkh…
BP	GO:0010380	regulation of chlorophyll biosynthetic process	9	44	0.000412105711741242	0.0149233780864297	Zjn_sc00030.1.g02630.1.sm.mk(Zjn_sc00030.1.g02630.1.sm.mk),Zjn_sc00030.1.g02670.1.am.mk(Zjn_sc00030.1.g02670.1.am.mk),Zjn_sc00030.1.g02680.1.am.mk(Zjn_sc00030.1.g02680.1.am.mk),Zjn_sc00030.1.g02690.1.am.mk(Zjn_sc00030.1.g02690.1.am.mk),Zjn_sc00043.1.g03510.1.sm.mkhc(Zjn_sc00043.1.g03510.1.sm.mkhc),Zjn_sc00051.1.g01160.1.am.mk(Zjn_sc00051.1.g01160.1.am.mk),Zjn_sc00051.1.g01170.1.am.mk(Zjn_sc00051.…
BP	GO:0006811	ion transport	73	933	0.000434381213004921	0.0153699989169839	Zjn_sc00002.1.g05110.1.sm.mk(Zjn_sc00002.1.g05110.1.sm.mk),Zjn_sc00002.1.g11740.1.sm.mkhc(Zjn_sc00002.1.g11740.1.sm.mkhc),Zjn_sc00002.1.g14470.1.sm.mkhc(Zjn_sc00002.1.g14470.1.sm.mkhc),Zjn_sc00003.1.g07070.1.sm.mkhc(Zjn_sc00003.1.g07070.1.sm.mkhc),Zjn_sc00003.1.g15310.1.am.mk(Zjn_sc00003.1.g15310.1.am.mk),Zjn_sc00003.1.g15380.1.am.mk(Zjn_sc00003.1.g15380.1.am.mk),Zjn_sc00004.1.g07090.1.sm.mkhc(Zj…
BP	GO:0046686	response to cadmium ion	35	363	0.000435050021122776	0.0153699989169839	Zjn_sc00002.1.g07570.1.sm.mk(Zjn_sc00002.1.g07570.1.sm.mk),Zjn_sc00002.1.g07580.1.sm.mkhc(Zjn_sc00002.1.g07580.1.sm.mkhc),Zjn_sc00002.1.g07630.1.sm.mk(Zjn_sc00002.1.g07630.1.sm.mk),Zjn_sc00002.1.g07640.1.sm.mkhc(Zjn_sc00002.1.g07640.1.sm.mkhc),Zjn_sc00003.1.g04280.1.sm.mkhc(Zjn_sc00003.1.g04280.1.sm.mkhc),Zjn_sc00005.1.g09300.1.sm.mkhc(Zjn_sc00005.1.g09300.1.sm.mkhc),Zjn_sc00007.1.g03570.1.sm.mkh…
BP	GO:0006090	pyruvate metabolic process	14	95	0.000450160179660602	0.0155873666417085	Zjn_sc00001.1.g02580.1.sm.mkhc(Zjn_sc00001.1.g02580.1.sm.mkhc),Zjn_sc00011.1.g06980.1.am.mkhc(Zjn_sc00011.1.g06980.1.am.mkhc),Zjn_sc00014.1.g06090.1.sm.mkhc(Zjn_sc00014.1.g06090.1.sm.mkhc),Zjn_sc00016.1.g02950.1.sm.mkhc(Zjn_sc00016.1.g02950.1.sm.mkhc),Zjn_sc00027.1.g03420.1.am.mkhc(Zjn_sc00027.1.g03420.1.am.mkhc),Zjn_sc00028.1.g01510.1.sm.mk(Zjn_sc00028.1.g01510.1.sm.mk),Zjn_sc00028.1.g02640.1.sm…
BP	GO:0000103	sulfate assimilation	4	8	0.000458543651690839	0.0155873666417085	Zjn_sc00001.1.g08900.1.sm.mkhc(Zjn_sc00001.1.g08900.1.sm.mkhc),Zjn_sc00060.1.g00730.1.sm.mk(Zjn_sc00060.1.g00730.1.sm.mk),Zjn_sc00060.1.g00740.1.am.mkhc(Zjn_sc00060.1.g00740.1.am.mkhc),Zjn_sc00172.1.g00180.1.sm.mk(Zjn_sc00172.1.g00180.1.sm.mk)
BP	GO:0080064	4,4-dimethyl-9beta,19-cyclopropylsterol oxidation	4	8	0.000458543651690839	0.0155873666417085	Zjn_sc00073.1.g01050.1.sm.mkhc(Zjn_sc00073.1.g01050.1.sm.mkhc),Zjn_sc00102.1.g00720.1.sm.mkhc(Zjn_sc00102.1.g00720.1.sm.mkhc),Zjn_sc00156.1.g00390.1.am.mk(Zjn_sc00156.1.g00390.1.am.mk),Zjn_sc00788.1.g00010.1.sm.mkhc(Zjn_sc00788.1.g00010.1.sm.mkhc)
BP	GO:0006833	water transport	12	74	0.000468105246057522	0.0155873666417085	Zjn_sc00002.1.g14000.1.am.mkhc(Zjn_sc00002.1.g14000.1.am.mkhc),Zjn_sc00002.1.g14470.1.sm.mkhc(Zjn_sc00002.1.g14470.1.sm.mkhc),Zjn_sc00003.1.g11900.1.am.mk(Zjn_sc00003.1.g11900.1.am.mk),Zjn_sc00003.1.g11910.1.am.mkhc(Zjn_sc00003.1.g11910.1.am.mkhc),Zjn_sc00004.1.g07090.1.sm.mkhc(Zjn_sc00004.1.g07090.1.sm.mkhc),Zjn_sc00007.1.g00450.1.sm.mkhc(Zjn_sc00007.1.g00450.1.sm.mkhc),Zjn_sc00007.1.g04920.1.sm…
BP	GO:0042044	fluid transport	12	74	0.000468105246057522	0.0155873666417085	Zjn_sc00002.1.g14000.1.am.mkhc(Zjn_sc00002.1.g14000.1.am.mkhc),Zjn_sc00002.1.g14470.1.sm.mkhc(Zjn_sc00002.1.g14470.1.sm.mkhc),Zjn_sc00003.1.g11900.1.am.mk(Zjn_sc00003.1.g11900.1.am.mk),Zjn_sc00003.1.g11910.1.am.mkhc(Zjn_sc00003.1.g11910.1.am.mkhc),Zjn_sc00004.1.g07090.1.sm.mkhc(Zjn_sc00004.1.g07090.1.sm.mkhc),Zjn_sc00007.1.g00450.1.sm.mkhc(Zjn_sc00007.1.g00450.1.sm.mkhc),Zjn_sc00007.1.g04920.1.sm…
BP	GO:0009063	cellular amino acid catabolic process	9	45	0.000491329588849116	0.0161747933965442	Zjn_sc00027.1.g03400.1.am.mkhc(Zjn_sc00027.1.g03400.1.am.mkhc),Zjn_sc00032.1.g00160.1.sm.mkhc(Zjn_sc00032.1.g00160.1.sm.mkhc),Zjn_sc00033.1.g00950.1.sm.mkhc(Zjn_sc00033.1.g00950.1.sm.mkhc),Zjn_sc00033.1.g00970.1.sm.mk(Zjn_sc00033.1.g00970.1.sm.mk),Zjn_sc00047.1.g03760.1.sm.mk(Zjn_sc00047.1.g03760.1.sm.mk),Zjn_sc00051.1.g01540.1.sm.mkhc(Zjn_sc00051.1.g01540.1.sm.mkhc),Zjn_sc00088.1.g01730.1.sm.mkh…
MF	GO:0008170	N-methyltransferase activity	10	55	0.000538800901538638	0.0137240758690288	Zjn_sc00002.1.g06510.1.sm.mkhc(Zjn_sc00002.1.g06510.1.sm.mkhc),Zjn_sc00012.1.g02580.1.sm.mkhc(Zjn_sc00012.1.g02580.1.sm.mkhc),Zjn_sc00018.1.g05520.1.sm.mkhc(Zjn_sc00018.1.g05520.1.sm.mkhc),Zjn_sc00024.1.g00590.1.sm.mk(Zjn_sc00024.1.g00590.1.sm.mk),Zjn_sc00027.1.g02810.1.sm.mkhc(Zjn_sc00027.1.g02810.1.sm.mkhc),Zjn_sc00033.1.g00850.1.sm.mk(Zjn_sc00033.1.g00850.1.sm.mk),Zjn_sc00039.1.g05240.1.am.mkh…
MF	GO:0030554	adenyl nucleotide binding	21	180	0.000540317947599561	0.0137240758690288	Zjn_sc00001.1.g02580.1.sm.mkhc(Zjn_sc00001.1.g02580.1.sm.mkhc),Zjn_sc00002.1.g00780.1.am.mk(Zjn_sc00002.1.g00780.1.am.mk),Zjn_sc00002.1.g01530.1.am.mk(Zjn_sc00002.1.g01530.1.am.mk),Zjn_sc00005.1.g01940.1.am.mkhc(Zjn_sc00005.1.g01940.1.am.mkhc),Zjn_sc00007.1.g07590.1.am.mk(Zjn_sc00007.1.g07590.1.am.mk),Zjn_sc00007.1.g07600.1.sm.mk(Zjn_sc00007.1.g07600.1.sm.mk),Zjn_sc00014.1.g07080.1.sm.mkhc(Zjn_sc…
MF	GO:0032559	adenyl ribonucleotide binding	21	180	0.000540317947599561	0.0137240758690288	Zjn_sc00001.1.g02580.1.sm.mkhc(Zjn_sc00001.1.g02580.1.sm.mkhc),Zjn_sc00002.1.g00780.1.am.mk(Zjn_sc00002.1.g00780.1.am.mk),Zjn_sc00002.1.g01530.1.am.mk(Zjn_sc00002.1.g01530.1.am.mk),Zjn_sc00005.1.g01940.1.am.mkhc(Zjn_sc00005.1.g01940.1.am.mkhc),Zjn_sc00007.1.g07590.1.am.mk(Zjn_sc00007.1.g07590.1.am.mk),Zjn_sc00007.1.g07600.1.sm.mk(Zjn_sc00007.1.g07600.1.sm.mk),Zjn_sc00014.1.g07080.1.sm.mkhc(Zjn_sc…
MF	GO:0046863	ribulose-1,5-bisphosphate carboxylase/oxygenase activator activity	3	4	0.000566853692941537	0.013998137028473	Zjn_sc00016.1.g06900.1.sm.mkhc(Zjn_sc00016.1.g06900.1.sm.mkhc),Zjn_sc00096.1.g00140.1.am.mk(Zjn_sc00096.1.g00140.1.am.mk),Zjn_sc00096.1.g00160.1.sm.mkhc(Zjn_sc00096.1.g00160.1.sm.mkhc)
BP	GO:0010438	cellular response to sulfur starvation	3	4	0.000566963587763211	0.018454983300562	Zjn_sc00012.1.g08450.1.sm.mkhc(Zjn_sc00012.1.g08450.1.sm.mkhc),Zjn_sc00027.1.g05390.1.sm.mkhc(Zjn_sc00027.1.g05390.1.sm.mkhc),Zjn_sc00037.1.g05350.1.sm.mk(Zjn_sc00037.1.g05350.1.sm.mk)
BP	GO:1901463	regulation of tetrapyrrole biosynthetic process	9	46	0.000582633934135463	0.0187543389687826	Zjn_sc00030.1.g02630.1.sm.mk(Zjn_sc00030.1.g02630.1.sm.mk),Zjn_sc00030.1.g02670.1.am.mk(Zjn_sc00030.1.g02670.1.am.mk),Zjn_sc00030.1.g02680.1.am.mk(Zjn_sc00030.1.g02680.1.am.mk),Zjn_sc00030.1.g02690.1.am.mk(Zjn_sc00030.1.g02690.1.am.mk),Zjn_sc00043.1.g03510.1.sm.mkhc(Zjn_sc00043.1.g03510.1.sm.mkhc),Zjn_sc00051.1.g01160.1.am.mk(Zjn_sc00051.1.g01160.1.am.mk),Zjn_sc00051.1.g01170.1.am.mk(Zjn_sc00051.…
BP	GO:0009991	response to extracellular stimulus	33	342	0.00062018826747525	0.0197437957239099	Zjn_sc00001.1.g01810.1.am.mkhc(Zjn_sc00001.1.g01810.1.am.mkhc),Zjn_sc00002.1.g00090.1.sm.mkhc(Zjn_sc00002.1.g00090.1.sm.mkhc),Zjn_sc00002.1.g07570.1.sm.mk(Zjn_sc00002.1.g07570.1.sm.mk),Zjn_sc00002.1.g07580.1.sm.mkhc(Zjn_sc00002.1.g07580.1.sm.mkhc),Zjn_sc00002.1.g07630.1.sm.mk(Zjn_sc00002.1.g07630.1.sm.mk),Zjn_sc00002.1.g07640.1.sm.mkhc(Zjn_sc00002.1.g07640.1.sm.mkhc),Zjn_sc00002.1.g11860.1.sm.mkh…
BP	GO:0050896	response to stimulus	355	5931	0.000665234816242678	0.0209476658984243	Zjn_sc00001.1.g00100.1.sm.mkhc(Zjn_sc00001.1.g00100.1.sm.mkhc),Zjn_sc00001.1.g00530.1.sm.mk(Zjn_sc00001.1.g00530.1.sm.mk),Zjn_sc00001.1.g01810.1.am.mkhc(Zjn_sc00001.1.g01810.1.am.mkhc),Zjn_sc00001.1.g02580.1.sm.mkhc(Zjn_sc00001.1.g02580.1.sm.mkhc),Zjn_sc00001.1.g04430.1.sm.mk(Zjn_sc00001.1.g04430.1.sm.mk),Zjn_sc00001.1.g07040.1.am.mk(Zjn_sc00001.1.g07040.1.am.mk),Zjn_sc00001.1.g09200.1.am.mk(Zjn_…
BP	GO:0051262	protein tetramerization	8	38	0.000701529975486274	0.0218530359030509	Zjn_sc00002.1.g15580.1.sm.mkhc(Zjn_sc00002.1.g15580.1.sm.mkhc),Zjn_sc00004.1.g07090.1.sm.mkhc(Zjn_sc00004.1.g07090.1.sm.mkhc),Zjn_sc00011.1.g01980.1.am.mk(Zjn_sc00011.1.g01980.1.am.mk),Zjn_sc00039.1.g02160.1.sm.mkhc(Zjn_sc00039.1.g02160.1.sm.mkhc),Zjn_sc00047.1.g03760.1.sm.mk(Zjn_sc00047.1.g03760.1.sm.mk),Zjn_sc00056.1.g02570.1.sm.mkhc(Zjn_sc00056.1.g02570.1.sm.mkhc),Zjn_sc00107.1.g01550.1.am.mkh…
BP	GO:0042221	response to chemical	216	3391	0.000758890812983342	0.0226849577170844	Zjn_sc00001.1.g00100.1.sm.mkhc(Zjn_sc00001.1.g00100.1.sm.mkhc),Zjn_sc00001.1.g01810.1.am.mkhc(Zjn_sc00001.1.g01810.1.am.mkhc),Zjn_sc00001.1.g04430.1.sm.mk(Zjn_sc00001.1.g04430.1.sm.mk),Zjn_sc00001.1.g07040.1.am.mk(Zjn_sc00001.1.g07040.1.am.mk),Zjn_sc00001.1.g09200.1.am.mk(Zjn_sc00001.1.g09200.1.am.mk),Zjn_sc00001.1.g09210.1.sm.mk(Zjn_sc00001.1.g09210.1.sm.mk),Zjn_sc00001.1.g09220.1.sm.mkhc(Zjn_sc…
BP	GO:0016036	cellular response to phosphate starvation	12	78	0.000763822321313228	0.0226849577170844	Zjn_sc00002.1.g07570.1.sm.mk(Zjn_sc00002.1.g07570.1.sm.mk),Zjn_sc00002.1.g07580.1.sm.mkhc(Zjn_sc00002.1.g07580.1.sm.mkhc),Zjn_sc00002.1.g07630.1.sm.mk(Zjn_sc00002.1.g07630.1.sm.mk),Zjn_sc00002.1.g07640.1.sm.mkhc(Zjn_sc00002.1.g07640.1.sm.mkhc),Zjn_sc00002.1.g11860.1.sm.mkhc(Zjn_sc00002.1.g11860.1.sm.mkhc),Zjn_sc00005.1.g07980.1.am.mk(Zjn_sc00005.1.g07980.1.am.mk),Zjn_sc00011.1.g01980.1.am.mk(Zjn_…
BP	GO:2001057	reactive nitrogen species metabolic process	6	22	0.00077251907416207	0.0226849577170844	Zjn_sc00015.1.g03270.1.sm.mk(Zjn_sc00015.1.g03270.1.sm.mk),Zjn_sc00032.1.g01900.1.sm.mkhc(Zjn_sc00032.1.g01900.1.sm.mkhc),Zjn_sc00047.1.g02670.1.sm.mkhc(Zjn_sc00047.1.g02670.1.sm.mkhc),Zjn_sc00066.1.g03420.1.am.mk(Zjn_sc00066.1.g03420.1.am.mk),Zjn_sc00106.1.g01370.1.am.mk(Zjn_sc00106.1.g01370.1.am.mk),Zjn_sc00106.1.g01380.1.am.mk(Zjn_sc00106.1.g01380.1.am.mk)
CC	GO:0010319	stromule	7	30	0.000784361294134094	0.0132360968385128	Zjn_sc00002.1.g06870.1.sm.mk(Zjn_sc00002.1.g06870.1.sm.mk),Zjn_sc00002.1.g06880.1.sm.mkhc(Zjn_sc00002.1.g06880.1.sm.mkhc),Zjn_sc00003.1.g05480.1.sm.mkhc(Zjn_sc00003.1.g05480.1.sm.mkhc),Zjn_sc00007.1.g11160.1.sm.mkhc(Zjn_sc00007.1.g11160.1.sm.mkhc),Zjn_sc00014.1.g01970.1.sm.mkhc(Zjn_sc00014.1.g01970.1.sm.mkhc),Zjn_sc00027.1.g05500.1.sm.mkhc(Zjn_sc00027.1.g05500.1.sm.mkhc),Zjn_sc00079.1.g00410.1.sm…
MF	GO:0016273	arginine N-methyltransferase activity	5	15	0.000786565258120227	0.0181357023599401	Zjn_sc00018.1.g05520.1.sm.mkhc(Zjn_sc00018.1.g05520.1.sm.mkhc),Zjn_sc00039.1.g05240.1.am.mkhc(Zjn_sc00039.1.g05240.1.am.mkhc),Zjn_sc00045.1.g04280.1.sm.mkhc(Zjn_sc00045.1.g04280.1.sm.mkhc),Zjn_sc00049.1.g00250.1.sm.mkhc(Zjn_sc00049.1.g00250.1.sm.mkhc),Zjn_sc00084.1.g00900.1.sm.mkhc(Zjn_sc00084.1.g00900.1.sm.mkhc)
MF	GO:0016274	protein-arginine N-methyltransferase activity	5	15	0.000786565258120227	0.0181357023599401	Zjn_sc00018.1.g05520.1.sm.mkhc(Zjn_sc00018.1.g05520.1.sm.mkhc),Zjn_sc00039.1.g05240.1.am.mkhc(Zjn_sc00039.1.g05240.1.am.mkhc),Zjn_sc00045.1.g04280.1.sm.mkhc(Zjn_sc00045.1.g04280.1.sm.mkhc),Zjn_sc00049.1.g00250.1.sm.mkhc(Zjn_sc00049.1.g00250.1.sm.mkhc),Zjn_sc00084.1.g00900.1.sm.mkhc(Zjn_sc00084.1.g00900.1.sm.mkhc)
BP	GO:0034969	histone arginine methylation	5	15	0.000787405386346348	0.0226849577170844	Zjn_sc00018.1.g05520.1.sm.mkhc(Zjn_sc00018.1.g05520.1.sm.mkhc),Zjn_sc00039.1.g05240.1.am.mkhc(Zjn_sc00039.1.g05240.1.am.mkhc),Zjn_sc00045.1.g04280.1.sm.mkhc(Zjn_sc00045.1.g04280.1.sm.mkhc),Zjn_sc00049.1.g00250.1.sm.mkhc(Zjn_sc00049.1.g00250.1.sm.mkhc),Zjn_sc00084.1.g00900.1.sm.mkhc(Zjn_sc00084.1.g00900.1.sm.mkhc)
BP	GO:0035246	peptidyl-arginine N-methylation	5	15	0.000787405386346348	0.0226849577170844	Zjn_sc00018.1.g05520.1.sm.mkhc(Zjn_sc00018.1.g05520.1.sm.mkhc),Zjn_sc00039.1.g05240.1.am.mkhc(Zjn_sc00039.1.g05240.1.am.mkhc),Zjn_sc00045.1.g04280.1.sm.mkhc(Zjn_sc00045.1.g04280.1.sm.mkhc),Zjn_sc00049.1.g00250.1.sm.mkhc(Zjn_sc00049.1.g00250.1.sm.mkhc),Zjn_sc00084.1.g00900.1.sm.mkhc(Zjn_sc00084.1.g00900.1.sm.mkhc)
BP	GO:0009083	branched-chain amino acid catabolic process	4	9	0.000790880472704702	0.0226849577170844	Zjn_sc00051.1.g01540.1.sm.mkhc(Zjn_sc00051.1.g01540.1.sm.mkhc),Zjn_sc00088.1.g01730.1.sm.mkhc(Zjn_sc00088.1.g01730.1.sm.mkhc),Zjn_sc00091.1.g00940.1.am.mkhc(Zjn_sc00091.1.g00940.1.am.mkhc),Zjn_sc00129.1.g00870.1.sm.mkhc(Zjn_sc00129.1.g00870.1.sm.mkhc)
BP	GO:0019253	reductive pentose-phosphate cycle	4	9	0.000790880472704702	0.0226849577170844	Zjn_sc00003.1.g11200.1.am.mkhc(Zjn_sc00003.1.g11200.1.am.mkhc),Zjn_sc00009.1.g06460.1.sm.mkhc(Zjn_sc00009.1.g06460.1.sm.mkhc),Zjn_sc00040.1.g05490.1.am.mk(Zjn_sc00040.1.g05490.1.am.mk),Zjn_sc00051.1.g01260.1.am.mkhc(Zjn_sc00051.1.g01260.1.am.mkhc)
BP	GO:0019685	photosynthesis, dark reaction	4	9	0.000790880472704702	0.0226849577170844	Zjn_sc00003.1.g11200.1.am.mkhc(Zjn_sc00003.1.g11200.1.am.mkhc),Zjn_sc00009.1.g06460.1.sm.mkhc(Zjn_sc00009.1.g06460.1.sm.mkhc),Zjn_sc00040.1.g05490.1.am.mk(Zjn_sc00040.1.g05490.1.am.mk),Zjn_sc00051.1.g01260.1.am.mkhc(Zjn_sc00051.1.g01260.1.am.mkhc)
BP	GO:0005983	starch catabolic process	9	48	0.000806971194678419	0.0229195642253273	Zjn_sc00001.1.g01550.1.sm.mkhc(Zjn_sc00001.1.g01550.1.sm.mkhc),Zjn_sc00002.1.g14700.1.sm.mk(Zjn_sc00002.1.g14700.1.sm.mk),Zjn_sc00003.1.g12830.1.sm.mk(Zjn_sc00003.1.g12830.1.sm.mk),Zjn_sc00012.1.g09930.1.am.mk(Zjn_sc00012.1.g09930.1.am.mk),Zjn_sc00017.1.g07640.1.am.mk(Zjn_sc00017.1.g07640.1.am.mk),Zjn_sc00018.1.g02930.1.sm.mk(Zjn_sc00018.1.g02930.1.sm.mk),Zjn_sc00026.1.g00170.1.sm.mkhc(Zjn_sc0002…
MF	GO:0005524	ATP binding	18	148	0.000809440263373089	0.0181357023599401	Zjn_sc00001.1.g02580.1.sm.mkhc(Zjn_sc00001.1.g02580.1.sm.mkhc),Zjn_sc00002.1.g01530.1.am.mk(Zjn_sc00002.1.g01530.1.am.mk),Zjn_sc00007.1.g07590.1.am.mk(Zjn_sc00007.1.g07590.1.am.mk),Zjn_sc00007.1.g07600.1.sm.mk(Zjn_sc00007.1.g07600.1.sm.mk),Zjn_sc00014.1.g07080.1.sm.mkhc(Zjn_sc00014.1.g07080.1.sm.mkhc),Zjn_sc00017.1.g05630.1.sm.mk(Zjn_sc00017.1.g05630.1.sm.mk),Zjn_sc00020.1.g04510.1.sm.mkhc(Zjn_sc…
MF	GO:0008509	anion transmembrane transporter activity	30	306	0.000816004605621602	0.0181357023599401	Zjn_sc00002.1.g05110.1.sm.mk(Zjn_sc00002.1.g05110.1.sm.mk),Zjn_sc00002.1.g11740.1.sm.mkhc(Zjn_sc00002.1.g11740.1.sm.mkhc),Zjn_sc00003.1.g15310.1.am.mk(Zjn_sc00003.1.g15310.1.am.mk),Zjn_sc00004.1.g12030.1.sm.mkhc(Zjn_sc00004.1.g12030.1.sm.mkhc),Zjn_sc00004.1.g12040.1.sm.mk(Zjn_sc00004.1.g12040.1.sm.mk),Zjn_sc00006.1.g02720.1.sm.mkhc(Zjn_sc00006.1.g02720.1.sm.mkhc),Zjn_sc00007.1.g04920.1.sm.mkhc(Zj…
BP	GO:0071478	cellular response to radiation	16	124	0.000825923538101696	0.0232301018435011	Zjn_sc00005.1.g08390.1.sm.mkhc(Zjn_sc00005.1.g08390.1.sm.mkhc),Zjn_sc00006.1.g07040.1.sm.mk(Zjn_sc00006.1.g07040.1.sm.mk),Zjn_sc00011.1.g07790.1.sm.mkhc(Zjn_sc00011.1.g07790.1.sm.mkhc),Zjn_sc00012.1.g00520.1.am.mk(Zjn_sc00012.1.g00520.1.am.mk),Zjn_sc00013.1.g06170.1.am.mkhc(Zjn_sc00013.1.g06170.1.am.mkhc),Zjn_sc00014.1.g02330.1.sm.mkhc(Zjn_sc00014.1.g02330.1.sm.mkhc),Zjn_sc00016.1.g05600.1.sm.mk(…
BP	GO:0098661	inorganic anion transmembrane transport	14	101	0.000843549229502963	0.0234977126718277	Zjn_sc00002.1.g11740.1.sm.mkhc(Zjn_sc00002.1.g11740.1.sm.mkhc),Zjn_sc00003.1.g15310.1.am.mk(Zjn_sc00003.1.g15310.1.am.mk),Zjn_sc00004.1.g12030.1.sm.mkhc(Zjn_sc00004.1.g12030.1.sm.mkhc),Zjn_sc00004.1.g12040.1.sm.mk(Zjn_sc00004.1.g12040.1.sm.mk),Zjn_sc00006.1.g02720.1.sm.mkhc(Zjn_sc00006.1.g02720.1.sm.mkhc),Zjn_sc00007.1.g04920.1.sm.mkhc(Zjn_sc00007.1.g04920.1.sm.mkhc),Zjn_sc00015.1.g03840.1.sm.mk(…
BP	GO:0019637	organophosphate metabolic process	47	556	0.000975264468726722	0.026908011103822	Zjn_sc00002.1.g06870.1.sm.mk(Zjn_sc00002.1.g06870.1.sm.mk),Zjn_sc00002.1.g06880.1.sm.mkhc(Zjn_sc00002.1.g06880.1.sm.mkhc),Zjn_sc00002.1.g11860.1.sm.mkhc(Zjn_sc00002.1.g11860.1.sm.mkhc),Zjn_sc00003.1.g02100.1.sm.mkhc(Zjn_sc00003.1.g02100.1.sm.mkhc),Zjn_sc00003.1.g05480.1.sm.mkhc(Zjn_sc00003.1.g05480.1.sm.mkhc),Zjn_sc00003.1.g11200.1.am.mkhc(Zjn_sc00003.1.g11200.1.am.mkhc),Zjn_sc00004.1.g14320.1.am…
MF	GO:0043022	ribosome binding	6	23	0.000997319378758898	0.0216248031150405	Zjn_sc00002.1.g04940.1.sm.mkhc(Zjn_sc00002.1.g04940.1.sm.mkhc),Zjn_sc00007.1.g07590.1.am.mk(Zjn_sc00007.1.g07590.1.am.mk),Zjn_sc00007.1.g07600.1.sm.mk(Zjn_sc00007.1.g07600.1.sm.mk),Zjn_sc00012.1.g00770.1.am.mk(Zjn_sc00012.1.g00770.1.am.mk),Zjn_sc00036.1.g01310.1.am.mk(Zjn_sc00036.1.g01310.1.am.mk),Zjn_sc00133.1.g00780.1.am.mk(Zjn_sc00133.1.g00780.1.am.mk)
BP	GO:1901606	alpha-amino acid catabolic process	8	40	0.00100481900381496	0.0274618929627541	Zjn_sc00027.1.g03400.1.am.mkhc(Zjn_sc00027.1.g03400.1.am.mkhc),Zjn_sc00032.1.g00160.1.sm.mkhc(Zjn_sc00032.1.g00160.1.sm.mkhc),Zjn_sc00033.1.g00950.1.sm.mkhc(Zjn_sc00033.1.g00950.1.sm.mkhc),Zjn_sc00033.1.g00970.1.sm.mk(Zjn_sc00033.1.g00970.1.sm.mk),Zjn_sc00047.1.g03760.1.sm.mk(Zjn_sc00047.1.g03760.1.sm.mk),Zjn_sc00088.1.g01730.1.sm.mkhc(Zjn_sc00088.1.g01730.1.sm.mkhc),Zjn_sc00091.1.g00940.1.am.mkh…
BP	GO:0098660	inorganic ion transmembrane transport	42	483	0.00103787365469087	0.0281001867069108	Zjn_sc00002.1.g11740.1.sm.mkhc(Zjn_sc00002.1.g11740.1.sm.mkhc),Zjn_sc00003.1.g07070.1.sm.mkhc(Zjn_sc00003.1.g07070.1.sm.mkhc),Zjn_sc00003.1.g15310.1.am.mk(Zjn_sc00003.1.g15310.1.am.mk),Zjn_sc00003.1.g15380.1.am.mk(Zjn_sc00003.1.g15380.1.am.mk),Zjn_sc00004.1.g08400.1.sm.mkhc(Zjn_sc00004.1.g08400.1.sm.mkhc),Zjn_sc00004.1.g09630.1.am.mk(Zjn_sc00004.1.g09630.1.am.mk),Zjn_sc00004.1.g12030.1.sm.mkhc(Zj…
MF	GO:0097367	carbohydrate derivative binding	28	283	0.00104694078926077	0.0221602467060196	Zjn_sc00001.1.g02580.1.sm.mkhc(Zjn_sc00001.1.g02580.1.sm.mkhc),Zjn_sc00002.1.g00780.1.am.mk(Zjn_sc00002.1.g00780.1.am.mk),Zjn_sc00002.1.g01530.1.am.mk(Zjn_sc00002.1.g01530.1.am.mk),Zjn_sc00005.1.g01940.1.am.mkhc(Zjn_sc00005.1.g01940.1.am.mkhc),Zjn_sc00006.1.g07040.1.sm.mk(Zjn_sc00006.1.g07040.1.sm.mk),Zjn_sc00007.1.g07590.1.am.mk(Zjn_sc00007.1.g07590.1.am.mk),Zjn_sc00007.1.g07600.1.sm.mk(Zjn_sc00…
MF	GO:0016615	malate dehydrogenase activity	5	16	0.00109468662937289	0.0226320096165697	Zjn_sc00011.1.g06980.1.am.mkhc(Zjn_sc00011.1.g06980.1.am.mkhc),Zjn_sc00017.1.g07170.1.sm.mk(Zjn_sc00017.1.g07170.1.sm.mk),Zjn_sc00020.1.g05160.1.sm.mkhc(Zjn_sc00020.1.g05160.1.sm.mkhc),Zjn_sc00086.1.g01010.1.sm.mkhc(Zjn_sc00086.1.g01010.1.sm.mkhc),Zjn_sc00092.1.g01560.1.sm.mkhc(Zjn_sc00092.1.g01560.1.sm.mkhc)
BP	GO:0006108	malate metabolic process	5	16	0.00109581341281243	0.0283748343778335	Zjn_sc00011.1.g06980.1.am.mkhc(Zjn_sc00011.1.g06980.1.am.mkhc),Zjn_sc00017.1.g07170.1.sm.mk(Zjn_sc00017.1.g07170.1.sm.mk),Zjn_sc00020.1.g05160.1.sm.mkhc(Zjn_sc00020.1.g05160.1.sm.mkhc),Zjn_sc00086.1.g01010.1.sm.mkhc(Zjn_sc00086.1.g01010.1.sm.mkhc),Zjn_sc00092.1.g01560.1.sm.mkhc(Zjn_sc00092.1.g01560.1.sm.mkhc)
BP	GO:0010205	photoinhibition	5	16	0.00109581341281243	0.0283748343778335	Zjn_sc00008.1.g02960.1.sm.mkhc(Zjn_sc00008.1.g02960.1.sm.mkhc),Zjn_sc00049.1.g04500.1.sm.mk(Zjn_sc00049.1.g04500.1.sm.mk),Zjn_sc00132.1.g00660.1.sm.mkhc(Zjn_sc00132.1.g00660.1.sm.mkhc),Zjn_sc00140.1.g00500.1.am.mkhc(Zjn_sc00140.1.g00500.1.am.mkhc),Zjn_sc00143.1.g00560.1.sm.mk(Zjn_sc00143.1.g00560.1.sm.mk)
BP	GO:0043155	negative regulation of photosynthesis, light reaction	5	16	0.00109581341281243	0.0283748343778335	Zjn_sc00008.1.g02960.1.sm.mkhc(Zjn_sc00008.1.g02960.1.sm.mkhc),Zjn_sc00049.1.g04500.1.sm.mk(Zjn_sc00049.1.g04500.1.sm.mk),Zjn_sc00132.1.g00660.1.sm.mkhc(Zjn_sc00132.1.g00660.1.sm.mkhc),Zjn_sc00140.1.g00500.1.am.mkhc(Zjn_sc00140.1.g00500.1.am.mkhc),Zjn_sc00143.1.g00560.1.sm.mk(Zjn_sc00143.1.g00560.1.sm.mk)
BP	GO:0051290	protein heterotetramerization	5	16	0.00109581341281243	0.0283748343778335	Zjn_sc00002.1.g15580.1.sm.mkhc(Zjn_sc00002.1.g15580.1.sm.mkhc),Zjn_sc00004.1.g07090.1.sm.mkhc(Zjn_sc00004.1.g07090.1.sm.mkhc),Zjn_sc00039.1.g02160.1.sm.mkhc(Zjn_sc00039.1.g02160.1.sm.mkhc),Zjn_sc00056.1.g02570.1.sm.mkhc(Zjn_sc00056.1.g02570.1.sm.mkhc),Zjn_sc04067.1.g00010.1.am.mk(Zjn_sc04067.1.g00010.1.am.mk)
BP	GO:0005985	sucrose metabolic process	9	50	0.00109699049027178	0.0283748343778335	Zjn_sc00002.1.g06870.1.sm.mk(Zjn_sc00002.1.g06870.1.sm.mk),Zjn_sc00002.1.g06880.1.sm.mkhc(Zjn_sc00002.1.g06880.1.sm.mkhc),Zjn_sc00003.1.g05480.1.sm.mkhc(Zjn_sc00003.1.g05480.1.sm.mkhc),Zjn_sc00009.1.g05360.1.sm.mkhc(Zjn_sc00009.1.g05360.1.sm.mkhc),Zjn_sc00009.1.g06460.1.sm.mkhc(Zjn_sc00009.1.g06460.1.sm.mkhc),Zjn_sc00017.1.g03980.1.sm.mkhc(Zjn_sc00017.1.g03980.1.sm.mkhc),Zjn_sc00034.1.g05900.1.sm…
BP	GO:0098656	anion transmembrane transport	32	340	0.00113173044308421	0.0290143636603093	Zjn_sc00002.1.g05110.1.sm.mk(Zjn_sc00002.1.g05110.1.sm.mk),Zjn_sc00002.1.g11740.1.sm.mkhc(Zjn_sc00002.1.g11740.1.sm.mkhc),Zjn_sc00003.1.g15310.1.am.mk(Zjn_sc00003.1.g15310.1.am.mk),Zjn_sc00004.1.g12030.1.sm.mkhc(Zjn_sc00004.1.g12030.1.sm.mkhc),Zjn_sc00004.1.g12040.1.sm.mk(Zjn_sc00004.1.g12040.1.sm.mk),Zjn_sc00006.1.g02720.1.sm.mkhc(Zjn_sc00006.1.g02720.1.sm.mkhc),Zjn_sc00006.1.g07040.1.sm.mk(Zjn_…
BP	GO:0034637	cellular carbohydrate biosynthetic process	24	230	0.00114923606474766	0.0292047094699471	Zjn_sc00002.1.g06870.1.sm.mk(Zjn_sc00002.1.g06870.1.sm.mk),Zjn_sc00002.1.g06880.1.sm.mkhc(Zjn_sc00002.1.g06880.1.sm.mkhc),Zjn_sc00002.1.g11860.1.sm.mkhc(Zjn_sc00002.1.g11860.1.sm.mkhc),Zjn_sc00003.1.g05480.1.sm.mkhc(Zjn_sc00003.1.g05480.1.sm.mkhc),Zjn_sc00009.1.g05360.1.sm.mkhc(Zjn_sc00009.1.g05360.1.sm.mkhc),Zjn_sc00009.1.g06460.1.sm.mkhc(Zjn_sc00009.1.g06460.1.sm.mkhc),Zjn_sc00012.1.g03910.1.sm…
BP	GO:0034404	nucleobase-containing small molecule biosynthetic process	14	105	0.00124213766679289	0.031252414240925	Zjn_sc00013.1.g06060.1.sm.mkhc(Zjn_sc00013.1.g06060.1.sm.mkhc),Zjn_sc00014.1.g06090.1.sm.mkhc(Zjn_sc00014.1.g06090.1.sm.mkhc),Zjn_sc00014.1.g06360.1.sm.mkhc(Zjn_sc00014.1.g06360.1.sm.mkhc),Zjn_sc00016.1.g02950.1.sm.mkhc(Zjn_sc00016.1.g02950.1.sm.mkhc),Zjn_sc00025.1.g02710.1.am.mkhc(Zjn_sc00025.1.g02710.1.am.mkhc),Zjn_sc00028.1.g01510.1.sm.mk(Zjn_sc00028.1.g01510.1.sm.mk),Zjn_sc00028.1.g02640.1.sm…
MF	GO:0000254	C-4 methylsterol oxidase activity	4	10	0.00126244895499149	0.0249403804663874	Zjn_sc00073.1.g01050.1.sm.mkhc(Zjn_sc00073.1.g01050.1.sm.mkhc),Zjn_sc00102.1.g00720.1.sm.mkhc(Zjn_sc00102.1.g00720.1.sm.mkhc),Zjn_sc00156.1.g00390.1.am.mk(Zjn_sc00156.1.g00390.1.am.mk),Zjn_sc00788.1.g00010.1.sm.mkhc(Zjn_sc00788.1.g00010.1.sm.mkhc)
MF	GO:0016716	oxidoreductase activity, acting on paired donors, with incorporation or reduction of molecular oxygen, another compound as one donor, and incorporation of one atom of oxygen	4	10	0.00126244895499149	0.0249403804663874	Zjn_sc00073.1.g01050.1.sm.mkhc(Zjn_sc00073.1.g01050.1.sm.mkhc),Zjn_sc00102.1.g00720.1.sm.mkhc(Zjn_sc00102.1.g00720.1.sm.mkhc),Zjn_sc00156.1.g00390.1.am.mk(Zjn_sc00156.1.g00390.1.am.mk),Zjn_sc00788.1.g00010.1.sm.mkhc(Zjn_sc00788.1.g00010.1.sm.mkhc)
BP	GO:0006551	leucine metabolic process	4	10	0.00126314244800365	0.031252414240925	Zjn_sc00031.1.g01000.1.sm.mkhc(Zjn_sc00031.1.g01000.1.sm.mkhc),Zjn_sc00088.1.g01730.1.sm.mkhc(Zjn_sc00088.1.g01730.1.sm.mkhc),Zjn_sc00091.1.g00940.1.am.mkhc(Zjn_sc00091.1.g00940.1.am.mkhc),Zjn_sc00129.1.g00870.1.sm.mkhc(Zjn_sc00129.1.g00870.1.sm.mkhc)
BP	GO:0042548	regulation of photosynthesis, light reaction	6	24	0.00127296682099729	0.031252414240925	Zjn_sc00008.1.g02960.1.sm.mkhc(Zjn_sc00008.1.g02960.1.sm.mkhc),Zjn_sc00031.1.g01590.1.sm.mkhc(Zjn_sc00031.1.g01590.1.sm.mkhc),Zjn_sc00049.1.g04500.1.sm.mk(Zjn_sc00049.1.g04500.1.sm.mk),Zjn_sc00132.1.g00660.1.sm.mkhc(Zjn_sc00132.1.g00660.1.sm.mkhc),Zjn_sc00140.1.g00500.1.am.mkhc(Zjn_sc00140.1.g00500.1.am.mkhc),Zjn_sc00143.1.g00560.1.sm.mk(Zjn_sc00143.1.g00560.1.sm.mk)
BP	GO:0051291	protein heterooligomerization	6	24	0.00127296682099729	0.031252414240925	Zjn_sc00002.1.g15580.1.sm.mkhc(Zjn_sc00002.1.g15580.1.sm.mkhc),Zjn_sc00004.1.g07090.1.sm.mkhc(Zjn_sc00004.1.g07090.1.sm.mkhc),Zjn_sc00039.1.g02160.1.sm.mkhc(Zjn_sc00039.1.g02160.1.sm.mkhc),Zjn_sc00040.1.g05920.1.am.mkhc(Zjn_sc00040.1.g05920.1.am.mkhc),Zjn_sc00056.1.g02570.1.sm.mkhc(Zjn_sc00056.1.g02570.1.sm.mkhc),Zjn_sc04067.1.g00010.1.am.mk(Zjn_sc04067.1.g00010.1.am.mk)
BP	GO:0006552	leucine catabolic process	3	5	0.00136153906324215	0.0328790579717468	Zjn_sc00088.1.g01730.1.sm.mkhc(Zjn_sc00088.1.g01730.1.sm.mkhc),Zjn_sc00091.1.g00940.1.am.mkhc(Zjn_sc00091.1.g00940.1.am.mkhc),Zjn_sc00129.1.g00870.1.sm.mkhc(Zjn_sc00129.1.g00870.1.sm.mkhc)
BP	GO:0009637	response to blue light	14	106	0.00136330991966195	0.0328790579717468	Zjn_sc00006.1.g07040.1.sm.mk(Zjn_sc00006.1.g07040.1.sm.mk),Zjn_sc00012.1.g00520.1.am.mk(Zjn_sc00012.1.g00520.1.am.mk),Zjn_sc00014.1.g02330.1.sm.mkhc(Zjn_sc00014.1.g02330.1.sm.mkhc),Zjn_sc00018.1.g00540.1.am.mk(Zjn_sc00018.1.g00540.1.am.mk),Zjn_sc00029.1.g04010.1.sm.mkhc(Zjn_sc00029.1.g04010.1.sm.mkhc),Zjn_sc00030.1.g02630.1.sm.mk(Zjn_sc00030.1.g02630.1.sm.mk),Zjn_sc00030.1.g02670.1.am.mk(Zjn_sc00…
BP	GO:0006778	porphyrin-containing compound metabolic process	15	118	0.00138462032190304	0.0328790579717468	Zjn_sc00001.1.g00610.1.sm.mkhc(Zjn_sc00001.1.g00610.1.sm.mkhc),Zjn_sc00022.1.g01430.1.am.mk(Zjn_sc00022.1.g01430.1.am.mk),Zjn_sc00030.1.g02630.1.sm.mk(Zjn_sc00030.1.g02630.1.sm.mk),Zjn_sc00030.1.g02670.1.am.mk(Zjn_sc00030.1.g02670.1.am.mk),Zjn_sc00030.1.g02680.1.am.mk(Zjn_sc00030.1.g02680.1.am.mk),Zjn_sc00030.1.g02690.1.am.mk(Zjn_sc00030.1.g02690.1.am.mk),Zjn_sc00033.1.g00790.1.sm.mk(Zjn_sc00033.…
BP	GO:0033013	tetrapyrrole metabolic process	15	118	0.00138462032190304	0.0328790579717468	Zjn_sc00001.1.g00610.1.sm.mkhc(Zjn_sc00001.1.g00610.1.sm.mkhc),Zjn_sc00022.1.g01430.1.am.mk(Zjn_sc00022.1.g01430.1.am.mk),Zjn_sc00030.1.g02630.1.sm.mk(Zjn_sc00030.1.g02630.1.sm.mk),Zjn_sc00030.1.g02670.1.am.mk(Zjn_sc00030.1.g02670.1.am.mk),Zjn_sc00030.1.g02680.1.am.mk(Zjn_sc00030.1.g02680.1.am.mk),Zjn_sc00030.1.g02690.1.am.mk(Zjn_sc00030.1.g02690.1.am.mk),Zjn_sc00033.1.g00790.1.sm.mk(Zjn_sc00033.…
MF	GO:0005372	water transmembrane transporter activity	9	52	0.00146111986796554	0.0274196313977284	Zjn_sc00002.1.g14470.1.sm.mkhc(Zjn_sc00002.1.g14470.1.sm.mkhc),Zjn_sc00004.1.g07090.1.sm.mkhc(Zjn_sc00004.1.g07090.1.sm.mkhc),Zjn_sc00007.1.g00450.1.sm.mkhc(Zjn_sc00007.1.g00450.1.sm.mkhc),Zjn_sc00007.1.g04920.1.sm.mkhc(Zjn_sc00007.1.g04920.1.sm.mkhc),Zjn_sc00007.1.g09850.1.sm.mkhc(Zjn_sc00007.1.g09850.1.sm.mkhc),Zjn_sc00056.1.g02570.1.sm.mkhc(Zjn_sc00056.1.g02570.1.sm.mkhc),Zjn_sc00092.1.g01040.…
MF	GO:0015250	water channel activity	9	52	0.00146111986796554	0.0274196313977284	Zjn_sc00002.1.g14470.1.sm.mkhc(Zjn_sc00002.1.g14470.1.sm.mkhc),Zjn_sc00004.1.g07090.1.sm.mkhc(Zjn_sc00004.1.g07090.1.sm.mkhc),Zjn_sc00007.1.g00450.1.sm.mkhc(Zjn_sc00007.1.g00450.1.sm.mkhc),Zjn_sc00007.1.g04920.1.sm.mkhc(Zjn_sc00007.1.g04920.1.sm.mkhc),Zjn_sc00007.1.g09850.1.sm.mkhc(Zjn_sc00007.1.g09850.1.sm.mkhc),Zjn_sc00056.1.g02570.1.sm.mkhc(Zjn_sc00056.1.g02570.1.sm.mkhc),Zjn_sc00092.1.g01040.…
MF	GO:0016667	oxidoreductase activity, acting on a sulfur group of donors	12	84	0.00148047503609782	0.0274196313977284	Zjn_sc00001.1.g08900.1.sm.mkhc(Zjn_sc00001.1.g08900.1.sm.mkhc),Zjn_sc00007.1.g03280.1.sm.mkhc(Zjn_sc00007.1.g03280.1.sm.mkhc),Zjn_sc00007.1.g11160.1.sm.mkhc(Zjn_sc00007.1.g11160.1.sm.mkhc),Zjn_sc00023.1.g05970.1.am.mkhc(Zjn_sc00023.1.g05970.1.am.mkhc),Zjn_sc00027.1.g05500.1.sm.mkhc(Zjn_sc00027.1.g05500.1.sm.mkhc),Zjn_sc00034.1.g03550.1.sm.mkhc(Zjn_sc00034.1.g03550.1.sm.mkhc),Zjn_sc00049.1.g04710.…
BP	GO:0018195	peptidyl-arginine modification	5	17	0.00148539664593244	0.0341523339941768	Zjn_sc00018.1.g05520.1.sm.mkhc(Zjn_sc00018.1.g05520.1.sm.mkhc),Zjn_sc00039.1.g05240.1.am.mkhc(Zjn_sc00039.1.g05240.1.am.mkhc),Zjn_sc00045.1.g04280.1.sm.mkhc(Zjn_sc00045.1.g04280.1.sm.mkhc),Zjn_sc00049.1.g00250.1.sm.mkhc(Zjn_sc00049.1.g00250.1.sm.mkhc),Zjn_sc00084.1.g00900.1.sm.mkhc(Zjn_sc00084.1.g00900.1.sm.mkhc)
BP	GO:0018216	peptidyl-arginine methylation	5	17	0.00148539664593244	0.0341523339941768	Zjn_sc00018.1.g05520.1.sm.mkhc(Zjn_sc00018.1.g05520.1.sm.mkhc),Zjn_sc00039.1.g05240.1.am.mkhc(Zjn_sc00039.1.g05240.1.am.mkhc),Zjn_sc00045.1.g04280.1.sm.mkhc(Zjn_sc00045.1.g04280.1.sm.mkhc),Zjn_sc00049.1.g00250.1.sm.mkhc(Zjn_sc00049.1.g00250.1.sm.mkhc),Zjn_sc00084.1.g00900.1.sm.mkhc(Zjn_sc00084.1.g00900.1.sm.mkhc)
BP	GO:0051289	protein homotetramerization	5	17	0.00148539664593244	0.0341523339941768	Zjn_sc00002.1.g15580.1.sm.mkhc(Zjn_sc00002.1.g15580.1.sm.mkhc),Zjn_sc00004.1.g07090.1.sm.mkhc(Zjn_sc00004.1.g07090.1.sm.mkhc),Zjn_sc00047.1.g03760.1.sm.mk(Zjn_sc00047.1.g03760.1.sm.mk),Zjn_sc00056.1.g02570.1.sm.mkhc(Zjn_sc00056.1.g02570.1.sm.mkhc),Zjn_sc04067.1.g00010.1.am.mk(Zjn_sc04067.1.g00010.1.am.mk)
BP	GO:1905156	negative regulation of photosynthesis	5	17	0.00148539664593244	0.0341523339941768	Zjn_sc00008.1.g02960.1.sm.mkhc(Zjn_sc00008.1.g02960.1.sm.mkhc),Zjn_sc00049.1.g04500.1.sm.mk(Zjn_sc00049.1.g04500.1.sm.mk),Zjn_sc00132.1.g00660.1.sm.mkhc(Zjn_sc00132.1.g00660.1.sm.mkhc),Zjn_sc00140.1.g00500.1.am.mkhc(Zjn_sc00140.1.g00500.1.am.mkhc),Zjn_sc00143.1.g00560.1.sm.mk(Zjn_sc00143.1.g00560.1.sm.mk)
BP	GO:0044264	cellular polysaccharide metabolic process	30	319	0.00161486538318139	0.0368367324021771	Zjn_sc00001.1.g01550.1.sm.mkhc(Zjn_sc00001.1.g01550.1.sm.mkhc),Zjn_sc00002.1.g03370.1.am.mkhc(Zjn_sc00002.1.g03370.1.am.mkhc),Zjn_sc00002.1.g14700.1.sm.mk(Zjn_sc00002.1.g14700.1.sm.mk),Zjn_sc00003.1.g12830.1.sm.mk(Zjn_sc00003.1.g12830.1.sm.mk),Zjn_sc00009.1.g06460.1.sm.mkhc(Zjn_sc00009.1.g06460.1.sm.mkhc),Zjn_sc00012.1.g09930.1.am.mk(Zjn_sc00012.1.g09930.1.am.mk),Zjn_sc00014.1.g00500.1.sm.mkhc(Zj…
BP	GO:0051053	negative regulation of DNA metabolic process	8	43	0.00164734774523339	0.0372841126401651	Zjn_sc00012.1.g00770.1.am.mk(Zjn_sc00012.1.g00770.1.am.mk),Zjn_sc00013.1.g07370.1.sm.mkhc(Zjn_sc00013.1.g07370.1.sm.mkhc),Zjn_sc00014.1.g07500.1.sm.mkhc(Zjn_sc00014.1.g07500.1.sm.mkhc),Zjn_sc00036.1.g01310.1.am.mk(Zjn_sc00036.1.g01310.1.am.mk),Zjn_sc00065.1.g01910.1.am.mkhc(Zjn_sc00065.1.g01910.1.am.mkhc),Zjn_sc00093.1.g00260.1.sm.mkhc(Zjn_sc00093.1.g00260.1.sm.mkhc),Zjn_sc00108.1.g00350.1.am.mkh…
CC	GO:0031977	thylakoid lumen	10	64	0.00181760525709443	0.0283785172832588	Zjn_sc00004.1.g01410.1.sm.mk(Zjn_sc00004.1.g01410.1.sm.mk),Zjn_sc00007.1.g01020.1.sm.mkhc(Zjn_sc00007.1.g01020.1.sm.mkhc),Zjn_sc00008.1.g02960.1.sm.mkhc(Zjn_sc00008.1.g02960.1.sm.mkhc),Zjn_sc00012.1.g01170.1.sm.mkhc(Zjn_sc00012.1.g01170.1.sm.mkhc),Zjn_sc00012.1.g09640.1.am.mk(Zjn_sc00012.1.g09640.1.am.mk),Zjn_sc00025.1.g01100.1.sm.mk(Zjn_sc00025.1.g01100.1.sm.mk),Zjn_sc00097.1.g00170.1.am.mk(Zjn_…
MF	GO:0016829	lyase activity	23	225	0.00186666164048321	0.032979889521538	Zjn_sc00002.1.g07570.1.sm.mk(Zjn_sc00002.1.g07570.1.sm.mk),Zjn_sc00002.1.g07580.1.sm.mkhc(Zjn_sc00002.1.g07580.1.sm.mkhc),Zjn_sc00002.1.g07630.1.sm.mk(Zjn_sc00002.1.g07630.1.sm.mk),Zjn_sc00002.1.g07640.1.sm.mkhc(Zjn_sc00002.1.g07640.1.sm.mkhc),Zjn_sc00003.1.g05690.1.sm.mkhc(Zjn_sc00003.1.g05690.1.sm.mkhc),Zjn_sc00008.1.g07820.1.sm.mkhc(Zjn_sc00008.1.g07820.1.sm.mkhc),Zjn_sc00009.1.g00330.1.sm.mkh…
MF	GO:0004130	cytochrome-c peroxidase activity	4	11	0.00190129461133779	0.032979889521538	Zjn_sc00001.1.g00100.1.sm.mkhc(Zjn_sc00001.1.g00100.1.sm.mkhc),Zjn_sc00003.1.g04150.1.sm.mkhc(Zjn_sc00003.1.g04150.1.sm.mkhc),Zjn_sc00017.1.g03330.1.sm.mkhc(Zjn_sc00017.1.g03330.1.sm.mkhc),Zjn_sc04751.1.g00010.1.am.mk(Zjn_sc04751.1.g00010.1.am.mk)
MF	GO:0035242	protein-arginine omega-N asymmetric methyltransferase activity	4	11	0.00190129461133779	0.032979889521538	Zjn_sc00018.1.g05520.1.sm.mkhc(Zjn_sc00018.1.g05520.1.sm.mkhc),Zjn_sc00039.1.g05240.1.am.mkhc(Zjn_sc00039.1.g05240.1.am.mkhc),Zjn_sc00049.1.g00250.1.sm.mkhc(Zjn_sc00049.1.g00250.1.sm.mkhc),Zjn_sc00084.1.g00900.1.sm.mkhc(Zjn_sc00084.1.g00900.1.sm.mkhc)
BP	GO:0019919	peptidyl-arginine methylation, to asymmetrical-dimethyl arginine	4	11	0.00190228291531521	0.0423916431205243	Zjn_sc00018.1.g05520.1.sm.mkhc(Zjn_sc00018.1.g05520.1.sm.mkhc),Zjn_sc00039.1.g05240.1.am.mkhc(Zjn_sc00039.1.g05240.1.am.mkhc),Zjn_sc00049.1.g00250.1.sm.mkhc(Zjn_sc00049.1.g00250.1.sm.mkhc),Zjn_sc00084.1.g00900.1.sm.mkhc(Zjn_sc00084.1.g00900.1.sm.mkhc)
BP	GO:0046365	monosaccharide catabolic process	4	11	0.00190228291531521	0.0423916431205243	Zjn_sc00003.1.g11200.1.am.mkhc(Zjn_sc00003.1.g11200.1.am.mkhc),Zjn_sc00014.1.g01970.1.sm.mkhc(Zjn_sc00014.1.g01970.1.sm.mkhc),Zjn_sc00064.1.g01230.1.sm.mkhc(Zjn_sc00064.1.g01230.1.sm.mkhc),Zjn_sc00079.1.g00410.1.sm.mkhc(Zjn_sc00079.1.g00410.1.sm.mkhc)
CC	GO:0005759	mitochondrial matrix	15	122	0.00192634707793838	0.0283785172832588	Zjn_sc00001.1.g01810.1.am.mkhc(Zjn_sc00001.1.g01810.1.am.mkhc),Zjn_sc00001.1.g02580.1.sm.mkhc(Zjn_sc00001.1.g02580.1.sm.mkhc),Zjn_sc00002.1.g08140.1.am.mkhc(Zjn_sc00002.1.g08140.1.am.mkhc),Zjn_sc00003.1.g12870.1.sm.mkhc(Zjn_sc00003.1.g12870.1.sm.mkhc),Zjn_sc00033.1.g00850.1.sm.mk(Zjn_sc00033.1.g00850.1.sm.mk),Zjn_sc00039.1.g02160.1.sm.mkhc(Zjn_sc00039.1.g02160.1.sm.mkhc),Zjn_sc00047.1.g03640.1.sm…
CC	GO:0044665	MLL1/2 complex	5	18	0.00196197156526234	0.0283785172832588	Zjn_sc00003.1.g08580.1.sm.mkhc(Zjn_sc00003.1.g08580.1.sm.mkhc),Zjn_sc00008.1.g09930.1.sm.mkhc(Zjn_sc00008.1.g09930.1.sm.mkhc),Zjn_sc00013.1.g07370.1.sm.mkhc(Zjn_sc00013.1.g07370.1.sm.mkhc),Zjn_sc00014.1.g07500.1.sm.mkhc(Zjn_sc00014.1.g07500.1.sm.mkhc),Zjn_sc00018.1.g03380.1.sm.mkhc(Zjn_sc00018.1.g03380.1.sm.mkhc)
CC	GO:0071339	MLL1 complex	5	18	0.00196197156526234	0.0283785172832588	Zjn_sc00003.1.g08580.1.sm.mkhc(Zjn_sc00003.1.g08580.1.sm.mkhc),Zjn_sc00008.1.g09930.1.sm.mkhc(Zjn_sc00008.1.g09930.1.sm.mkhc),Zjn_sc00013.1.g07370.1.sm.mkhc(Zjn_sc00013.1.g07370.1.sm.mkhc),Zjn_sc00014.1.g07500.1.sm.mkhc(Zjn_sc00014.1.g07500.1.sm.mkhc),Zjn_sc00018.1.g03380.1.sm.mkhc(Zjn_sc00018.1.g03380.1.sm.mkhc)
MF	GO:0005262	calcium channel activity	5	18	0.00196618014020418	0.032979889521538	Zjn_sc00004.1.g08400.1.sm.mkhc(Zjn_sc00004.1.g08400.1.sm.mkhc),Zjn_sc00014.1.g04820.1.am.mkhc(Zjn_sc00014.1.g04820.1.am.mkhc),Zjn_sc00023.1.g01370.1.sm.mkhc(Zjn_sc00023.1.g01370.1.sm.mkhc),Zjn_sc00152.1.g00470.1.sm.mk(Zjn_sc00152.1.g00470.1.sm.mk),Zjn_sc00152.1.g00480.1.sm.mk(Zjn_sc00152.1.g00480.1.sm.mk)
MF	GO:0015116	sulfate transmembrane transporter activity	5	18	0.00196618014020418	0.032979889521538	Zjn_sc00002.1.g11740.1.sm.mkhc(Zjn_sc00002.1.g11740.1.sm.mkhc),Zjn_sc00004.1.g12030.1.sm.mkhc(Zjn_sc00004.1.g12030.1.sm.mkhc),Zjn_sc00004.1.g12040.1.sm.mk(Zjn_sc00004.1.g12040.1.sm.mk),Zjn_sc00015.1.g03840.1.sm.mk(Zjn_sc00015.1.g03840.1.sm.mk),Zjn_sc00093.1.g01570.1.sm.mkhc(Zjn_sc00093.1.g01570.1.sm.mkhc)
BP	GO:0008272	sulfate transport	5	18	0.00196805496226498	0.0431928426188004	Zjn_sc00002.1.g11740.1.sm.mkhc(Zjn_sc00002.1.g11740.1.sm.mkhc),Zjn_sc00004.1.g12030.1.sm.mkhc(Zjn_sc00004.1.g12030.1.sm.mkhc),Zjn_sc00004.1.g12040.1.sm.mk(Zjn_sc00004.1.g12040.1.sm.mk),Zjn_sc00015.1.g03840.1.sm.mk(Zjn_sc00015.1.g03840.1.sm.mk),Zjn_sc00093.1.g01570.1.sm.mkhc(Zjn_sc00093.1.g01570.1.sm.mkhc)
BP	GO:1902358	sulfate transmembrane transport	5	18	0.00196805496226498	0.0431928426188004	Zjn_sc00002.1.g11740.1.sm.mkhc(Zjn_sc00002.1.g11740.1.sm.mkhc),Zjn_sc00004.1.g12030.1.sm.mkhc(Zjn_sc00004.1.g12030.1.sm.mkhc),Zjn_sc00004.1.g12040.1.sm.mk(Zjn_sc00004.1.g12040.1.sm.mk),Zjn_sc00015.1.g03840.1.sm.mk(Zjn_sc00015.1.g03840.1.sm.mk),Zjn_sc00093.1.g01570.1.sm.mkhc(Zjn_sc00093.1.g01570.1.sm.mkhc)
BP	GO:0009081	branched-chain amino acid metabolic process	6	26	0.00198941255978928	0.0433332946293951	Zjn_sc00017.1.g04940.1.am.mk(Zjn_sc00017.1.g04940.1.am.mk),Zjn_sc00031.1.g01000.1.sm.mkhc(Zjn_sc00031.1.g01000.1.sm.mkhc),Zjn_sc00051.1.g01540.1.sm.mkhc(Zjn_sc00051.1.g01540.1.sm.mkhc),Zjn_sc00088.1.g01730.1.sm.mkhc(Zjn_sc00088.1.g01730.1.sm.mkhc),Zjn_sc00091.1.g00940.1.am.mkhc(Zjn_sc00091.1.g00940.1.am.mkhc),Zjn_sc00129.1.g00870.1.sm.mkhc(Zjn_sc00129.1.g00870.1.sm.mkhc)
BP	GO:0006779	porphyrin-containing compound biosynthetic process	12	87	0.00202279045013366	0.0437315218958001	Zjn_sc00022.1.g01430.1.am.mk(Zjn_sc00022.1.g01430.1.am.mk),Zjn_sc00030.1.g02630.1.sm.mk(Zjn_sc00030.1.g02630.1.sm.mk),Zjn_sc00030.1.g02670.1.am.mk(Zjn_sc00030.1.g02670.1.am.mk),Zjn_sc00030.1.g02680.1.am.mk(Zjn_sc00030.1.g02680.1.am.mk),Zjn_sc00030.1.g02690.1.am.mk(Zjn_sc00030.1.g02690.1.am.mk),Zjn_sc00043.1.g03030.1.am.mkhc(Zjn_sc00043.1.g03030.1.am.mkhc),Zjn_sc00043.1.g03510.1.sm.mkhc(Zjn_sc0004…
MF	GO:0016671	oxidoreductase activity, acting on a sulfur group of donors, disulfide as acceptor	8	45	0.00222551462960152	0.0366385649206621	Zjn_sc00001.1.g08900.1.sm.mkhc(Zjn_sc00001.1.g08900.1.sm.mkhc),Zjn_sc00007.1.g03280.1.sm.mkhc(Zjn_sc00007.1.g03280.1.sm.mkhc),Zjn_sc00007.1.g11160.1.sm.mkhc(Zjn_sc00007.1.g11160.1.sm.mkhc),Zjn_sc00034.1.g03550.1.sm.mkhc(Zjn_sc00034.1.g03550.1.sm.mkhc),Zjn_sc00053.1.g02640.1.am.mkhc(Zjn_sc00053.1.g02640.1.am.mkhc),Zjn_sc00060.1.g00730.1.sm.mk(Zjn_sc00060.1.g00730.1.sm.mk),Zjn_sc00060.1.g00740.1.am…
BP	GO:0046351	disaccharide biosynthetic process	8	45	0.00223114681512516	0.0478787579512414	Zjn_sc00002.1.g06870.1.sm.mk(Zjn_sc00002.1.g06870.1.sm.mk),Zjn_sc00002.1.g06880.1.sm.mkhc(Zjn_sc00002.1.g06880.1.sm.mkhc),Zjn_sc00003.1.g05480.1.sm.mkhc(Zjn_sc00003.1.g05480.1.sm.mkhc),Zjn_sc00009.1.g05360.1.sm.mkhc(Zjn_sc00009.1.g05360.1.sm.mkhc),Zjn_sc00009.1.g06460.1.sm.mkhc(Zjn_sc00009.1.g06460.1.sm.mkhc),Zjn_sc00012.1.g03910.1.sm.mkhc(Zjn_sc00012.1.g03910.1.sm.mkhc),Zjn_sc00034.1.g05900.1.sm…
BP	GO:0006820	anion transport	36	414	0.00231323509941295	0.0492753094338185	Zjn_sc00002.1.g05110.1.sm.mk(Zjn_sc00002.1.g05110.1.sm.mk),Zjn_sc00002.1.g11740.1.sm.mkhc(Zjn_sc00002.1.g11740.1.sm.mkhc),Zjn_sc00003.1.g15310.1.am.mk(Zjn_sc00003.1.g15310.1.am.mk),Zjn_sc00004.1.g12030.1.sm.mkhc(Zjn_sc00004.1.g12030.1.sm.mkhc),Zjn_sc00004.1.g12040.1.sm.mk(Zjn_sc00004.1.g12040.1.sm.mk),Zjn_sc00005.1.g07980.1.am.mk(Zjn_sc00005.1.g07980.1.am.mk),Zjn_sc00006.1.g02720.1.sm.mkhc(Zjn_sc…
BP	GO:0006950	response to stress	203	3231	0.00240325926336899	0.0508192852991238	Zjn_sc00001.1.g00100.1.sm.mkhc(Zjn_sc00001.1.g00100.1.sm.mkhc),Zjn_sc00001.1.g04430.1.sm.mk(Zjn_sc00001.1.g04430.1.sm.mk),Zjn_sc00001.1.g07040.1.am.mk(Zjn_sc00001.1.g07040.1.am.mk),Zjn_sc00001.1.g09200.1.am.mk(Zjn_sc00001.1.g09200.1.am.mk),Zjn_sc00001.1.g09210.1.sm.mk(Zjn_sc00001.1.g09210.1.sm.mk),Zjn_sc00001.1.g09220.1.sm.mkhc(Zjn_sc00001.1.g09220.1.sm.mkhc),Zjn_sc00002.1.g00090.1.sm.mkhc(Zjn_sc…
BP	GO:0033014	tetrapyrrole biosynthetic process	12	89	0.00245932766543325	0.0516280597591313	Zjn_sc00022.1.g01430.1.am.mk(Zjn_sc00022.1.g01430.1.am.mk),Zjn_sc00030.1.g02630.1.sm.mk(Zjn_sc00030.1.g02630.1.sm.mk),Zjn_sc00030.1.g02670.1.am.mk(Zjn_sc00030.1.g02670.1.am.mk),Zjn_sc00030.1.g02680.1.am.mk(Zjn_sc00030.1.g02680.1.am.mk),Zjn_sc00030.1.g02690.1.am.mk(Zjn_sc00030.1.g02690.1.am.mk),Zjn_sc00043.1.g03030.1.am.mkhc(Zjn_sc00043.1.g03030.1.am.mkhc),Zjn_sc00043.1.g03510.1.sm.mkhc(Zjn_sc0004…
CC	GO:0030425	dendrite	5	19	0.00254815052577929	0.0336481837270853	Zjn_sc00013.1.g07370.1.sm.mkhc(Zjn_sc00013.1.g07370.1.sm.mkhc),Zjn_sc00014.1.g07500.1.sm.mkhc(Zjn_sc00014.1.g07500.1.sm.mkhc),Zjn_sc00019.1.g04560.1.sm.mkhc(Zjn_sc00019.1.g04560.1.sm.mkhc),Zjn_sc00047.1.g02670.1.sm.mkhc(Zjn_sc00047.1.g02670.1.sm.mkhc),Zjn_sc00058.1.g00380.1.sm.mkhc(Zjn_sc00058.1.g00380.1.sm.mkhc)
CC	GO:0097447	dendritic tree	5	19	0.00254815052577929	0.0336481837270853	Zjn_sc00013.1.g07370.1.sm.mkhc(Zjn_sc00013.1.g07370.1.sm.mkhc),Zjn_sc00014.1.g07500.1.sm.mkhc(Zjn_sc00014.1.g07500.1.sm.mkhc),Zjn_sc00019.1.g04560.1.sm.mkhc(Zjn_sc00019.1.g04560.1.sm.mkhc),Zjn_sc00047.1.g02670.1.sm.mkhc(Zjn_sc00047.1.g02670.1.sm.mkhc),Zjn_sc00058.1.g00380.1.sm.mkhc(Zjn_sc00058.1.g00380.1.sm.mkhc)
BP	GO:0009773	photosynthetic electron transport in photosystem I	5	19	0.00255597240902828	0.0532708781939203	Zjn_sc00002.1.g06870.1.sm.mk(Zjn_sc00002.1.g06870.1.sm.mk),Zjn_sc00002.1.g06880.1.sm.mkhc(Zjn_sc00002.1.g06880.1.sm.mkhc),Zjn_sc00002.1.g13950.1.am.mk(Zjn_sc00002.1.g13950.1.am.mk),Zjn_sc00003.1.g05480.1.sm.mkhc(Zjn_sc00003.1.g05480.1.sm.mkhc),Zjn_sc00121.1.g00550.1.sm.mkhc(Zjn_sc00121.1.g00550.1.sm.mkhc)
CC	GO:0034388	Pwp2p-containing subcomplex of 90S preribosome	3	6	0.00261076120183379	0.0336481837270853	Zjn_sc00003.1.g12160.1.am.mkhc(Zjn_sc00003.1.g12160.1.am.mkhc),Zjn_sc00010.1.g00910.1.sm.mkhc(Zjn_sc00010.1.g00910.1.sm.mkhc),Zjn_sc00023.1.g01780.1.sm.mkhc(Zjn_sc00023.1.g01780.1.sm.mkhc)
MF	GO:0004089	carbonate dehydratase activity	3	6	0.00261563540046592	0.0407947345791965	Zjn_sc00036.1.g01190.1.sm.mkhc(Zjn_sc00036.1.g01190.1.sm.mkhc),Zjn_sc00036.1.g01210.1.sm.mkhc(Zjn_sc00036.1.g01210.1.sm.mkhc),Zjn_sc00133.1.g00920.1.sm.mkhc(Zjn_sc00133.1.g00920.1.sm.mkhc)
MF	GO:0019894	kinesin binding	3	6	0.00261563540046592	0.0407947345791965	Zjn_sc00016.1.g00410.1.sm.mkhc(Zjn_sc00016.1.g00410.1.sm.mkhc),Zjn_sc00040.1.g05920.1.am.mkhc(Zjn_sc00040.1.g05920.1.am.mkhc),Zjn_sc00098.1.g00810.1.am.mkhc(Zjn_sc00098.1.g00810.1.am.mkhc)
MF	GO:0061649	ubiquitin modification-dependent histone binding	3	6	0.00261563540046592	0.0407947345791965	Zjn_sc00012.1.g00770.1.am.mk(Zjn_sc00012.1.g00770.1.am.mk),Zjn_sc00036.1.g01310.1.am.mk(Zjn_sc00036.1.g01310.1.am.mk),Zjn_sc00133.1.g00780.1.am.mk(Zjn_sc00133.1.g00780.1.am.mk)
BP	GO:0019388	galactose catabolic process	3	6	0.00261603410288416	0.0541332199718244	Zjn_sc00014.1.g01970.1.sm.mkhc(Zjn_sc00014.1.g01970.1.sm.mkhc),Zjn_sc00064.1.g01230.1.sm.mkhc(Zjn_sc00064.1.g01230.1.sm.mkhc),Zjn_sc00079.1.g00410.1.sm.mkhc(Zjn_sc00079.1.g00410.1.sm.mkhc)
CC	GO:0043231	intracellular membrane-bounded organelle	520	9232	0.00265862192411538	0.0336481837270853	Zjn_sc00001.1.g00100.1.sm.mkhc(Zjn_sc00001.1.g00100.1.sm.mkhc),Zjn_sc00001.1.g00610.1.sm.mkhc(Zjn_sc00001.1.g00610.1.sm.mkhc),Zjn_sc00001.1.g01810.1.am.mkhc(Zjn_sc00001.1.g01810.1.am.mkhc),Zjn_sc00001.1.g02100.1.am.mkhc(Zjn_sc00001.1.g02100.1.am.mkhc),Zjn_sc00001.1.g02580.1.sm.mkhc(Zjn_sc00001.1.g02580.1.sm.mkhc),Zjn_sc00001.1.g03900.1.am.mkhc(Zjn_sc00001.1.g03900.1.am.mkhc),Zjn_sc00001.1.g04430.…
BP	GO:0010037	response to carbon dioxide	4	12	0.00273482943179812	0.0557943722811208	Zjn_sc00013.1.g10510.1.sm.mk(Zjn_sc00013.1.g10510.1.sm.mk),Zjn_sc00036.1.g01190.1.sm.mkhc(Zjn_sc00036.1.g01190.1.sm.mkhc),Zjn_sc00036.1.g01210.1.sm.mkhc(Zjn_sc00036.1.g01210.1.sm.mkhc),Zjn_sc00133.1.g00920.1.sm.mkhc(Zjn_sc00133.1.g00920.1.sm.mkhc)
BP	GO:0072347	response to anesthetic	4	12	0.00273482943179812	0.0557943722811208	Zjn_sc00013.1.g10510.1.sm.mk(Zjn_sc00013.1.g10510.1.sm.mk),Zjn_sc00036.1.g01190.1.sm.mkhc(Zjn_sc00036.1.g01190.1.sm.mkhc),Zjn_sc00036.1.g01210.1.sm.mkhc(Zjn_sc00036.1.g01210.1.sm.mkhc),Zjn_sc00133.1.g00920.1.sm.mkhc(Zjn_sc00133.1.g00920.1.sm.mkhc)
BP	GO:0006791	sulfur utilization	2	2	0.00279648379348219	0.0562598163174855	Zjn_sc00012.1.g08450.1.sm.mkhc(Zjn_sc00012.1.g08450.1.sm.mkhc),Zjn_sc00027.1.g05390.1.sm.mkhc(Zjn_sc00027.1.g05390.1.sm.mkhc)
BP	GO:0006792	regulation of sulfur utilization	2	2	0.00279648379348219	0.0562598163174855	Zjn_sc00012.1.g08450.1.sm.mkhc(Zjn_sc00012.1.g08450.1.sm.mkhc),Zjn_sc00027.1.g05390.1.sm.mkhc(Zjn_sc00027.1.g05390.1.sm.mkhc)
MF	GO:0004038	allantoinase activity	2	2	0.0027967114916551	0.0414379419346897	Zjn_sc00023.1.g06740.1.am.mk(Zjn_sc00023.1.g06740.1.am.mk),Zjn_sc00023.1.g06750.1.am.mk(Zjn_sc00023.1.g06750.1.am.mk)
MF	GO:0004084	branched-chain-amino-acid transaminase activity	2	2	0.0027967114916551	0.0414379419346897	Zjn_sc00002.1.g09450.1.sm.mkhc(Zjn_sc00002.1.g09450.1.sm.mkhc),Zjn_sc00003.1.g07440.1.sm.mkhc(Zjn_sc00003.1.g07440.1.sm.mkhc)
MF	GO:0050278	sedoheptulose-bisphosphatase activity	2	2	0.0027967114916551	0.0414379419346897	Zjn_sc00009.1.g06460.1.sm.mkhc(Zjn_sc00009.1.g06460.1.sm.mkhc),Zjn_sc00040.1.g05490.1.am.mk(Zjn_sc00040.1.g05490.1.am.mk)
BP	GO:0009682	induced systemic resistance	7	37	0.0028874121463548	0.0572933766300675	Zjn_sc00004.1.g06320.1.am.mk(Zjn_sc00004.1.g06320.1.am.mk),Zjn_sc00004.1.g08400.1.sm.mkhc(Zjn_sc00004.1.g08400.1.sm.mkhc),Zjn_sc00007.1.g08240.1.am.mk(Zjn_sc00007.1.g08240.1.am.mk),Zjn_sc00022.1.g04650.1.sm.mk(Zjn_sc00022.1.g04650.1.sm.mk),Zjn_sc00023.1.g01370.1.sm.mkhc(Zjn_sc00023.1.g01370.1.sm.mkhc),Zjn_sc00152.1.g00470.1.sm.mk(Zjn_sc00152.1.g00470.1.sm.mk),Zjn_sc00152.1.g00480.1.sm.mk(Zjn_sc00…
BP	GO:0010030	positive regulation of seed germination	7	37	0.0028874121463548	0.0572933766300675	Zjn_sc00030.1.g02630.1.sm.mk(Zjn_sc00030.1.g02630.1.sm.mk),Zjn_sc00030.1.g02670.1.am.mk(Zjn_sc00030.1.g02670.1.am.mk),Zjn_sc00030.1.g02680.1.am.mk(Zjn_sc00030.1.g02680.1.am.mk),Zjn_sc00030.1.g02690.1.am.mk(Zjn_sc00030.1.g02690.1.am.mk),Zjn_sc00051.1.g01160.1.am.mk(Zjn_sc00051.1.g01160.1.am.mk),Zjn_sc00051.1.g01170.1.am.mk(Zjn_sc00051.1.g01170.1.am.mk),Zjn_sc00069.1.g03190.1.sm.mkhc(Zjn_sc00069.1.…
BP	GO:0034644	cellular response to UV	6	28	0.00297489832588965	0.0586277581639613	Zjn_sc00030.1.g02630.1.sm.mk(Zjn_sc00030.1.g02630.1.sm.mk),Zjn_sc00030.1.g02670.1.am.mk(Zjn_sc00030.1.g02670.1.am.mk),Zjn_sc00030.1.g02680.1.am.mk(Zjn_sc00030.1.g02680.1.am.mk),Zjn_sc00030.1.g02690.1.am.mk(Zjn_sc00030.1.g02690.1.am.mk),Zjn_sc00051.1.g01160.1.am.mk(Zjn_sc00051.1.g01160.1.am.mk),Zjn_sc00051.1.g01170.1.am.mk(Zjn_sc00051.1.g01170.1.am.mk)
BP	GO:1901659	glycosyl compound biosynthetic process	9	58	0.00320069630911759	0.0626514676183355	Zjn_sc00002.1.g15740.1.am.mk(Zjn_sc00002.1.g15740.1.am.mk),Zjn_sc00012.1.g08450.1.sm.mkhc(Zjn_sc00012.1.g08450.1.sm.mkhc),Zjn_sc00013.1.g06060.1.sm.mkhc(Zjn_sc00013.1.g06060.1.sm.mkhc),Zjn_sc00014.1.g06360.1.sm.mkhc(Zjn_sc00014.1.g06360.1.sm.mkhc),Zjn_sc00025.1.g02710.1.am.mkhc(Zjn_sc00025.1.g02710.1.am.mkhc),Zjn_sc00027.1.g05390.1.sm.mkhc(Zjn_sc00027.1.g05390.1.sm.mkhc),Zjn_sc00036.1.g02160.1.am…
BP	GO:0009903	chloroplast avoidance movement	6	29	0.00358599828811491	0.069257580271126	Zjn_sc00003.1.g02650.1.sm.mkhc(Zjn_sc00003.1.g02650.1.sm.mkhc),Zjn_sc00003.1.g15090.1.am.mk(Zjn_sc00003.1.g15090.1.am.mk),Zjn_sc00006.1.g07040.1.sm.mk(Zjn_sc00006.1.g07040.1.sm.mk),Zjn_sc00018.1.g00540.1.am.mk(Zjn_sc00018.1.g00540.1.am.mk),Zjn_sc00029.1.g04010.1.sm.mkhc(Zjn_sc00029.1.g04010.1.sm.mkhc),Zjn_sc00049.1.g03920.1.sm.mkhc(Zjn_sc00049.1.g03920.1.sm.mkhc)
BP	GO:0016122	xanthophyll metabolic process	6	29	0.00358599828811491	0.069257580271126	Zjn_sc00006.1.g03410.1.am.mk(Zjn_sc00006.1.g03410.1.am.mk),Zjn_sc00029.1.g05630.1.am.mk(Zjn_sc00029.1.g05630.1.am.mk),Zjn_sc00058.1.g01380.1.sm.mk(Zjn_sc00058.1.g01380.1.sm.mk),Zjn_sc00088.1.g00050.1.am.mkhc(Zjn_sc00088.1.g00050.1.am.mkhc),Zjn_sc00088.1.g00060.1.am.mkhc(Zjn_sc00088.1.g00060.1.am.mkhc),Zjn_sc00138.1.g00850.1.am.mkhc(Zjn_sc00138.1.g00850.1.am.mkhc)
MF	GO:0032553	ribonucleotide binding	23	238	0.00381766226113985	0.0556377336090709	Zjn_sc00001.1.g02580.1.sm.mkhc(Zjn_sc00001.1.g02580.1.sm.mkhc),Zjn_sc00002.1.g00780.1.am.mk(Zjn_sc00002.1.g00780.1.am.mk),Zjn_sc00002.1.g01530.1.am.mk(Zjn_sc00002.1.g01530.1.am.mk),Zjn_sc00005.1.g01940.1.am.mkhc(Zjn_sc00005.1.g01940.1.am.mkhc),Zjn_sc00006.1.g07040.1.sm.mk(Zjn_sc00006.1.g07040.1.sm.mk),Zjn_sc00007.1.g07590.1.am.mk(Zjn_sc00007.1.g07590.1.am.mk),Zjn_sc00007.1.g07600.1.sm.mk(Zjn_sc00…
BP	GO:0010109	regulation of photosynthesis	8	49	0.00387689166233401	0.0743798354025273	Zjn_sc00008.1.g02960.1.sm.mkhc(Zjn_sc00008.1.g02960.1.sm.mkhc),Zjn_sc00021.1.g00710.1.sm.mkhc(Zjn_sc00021.1.g00710.1.sm.mkhc),Zjn_sc00031.1.g01590.1.sm.mkhc(Zjn_sc00031.1.g01590.1.sm.mkhc),Zjn_sc00048.1.g00420.1.sm.mkhc(Zjn_sc00048.1.g00420.1.sm.mkhc),Zjn_sc00049.1.g04500.1.sm.mk(Zjn_sc00049.1.g04500.1.sm.mk),Zjn_sc00132.1.g00660.1.sm.mkhc(Zjn_sc00132.1.g00660.1.sm.mkhc),Zjn_sc00140.1.g00500.1.am…
BP	GO:0043467	regulation of generation of precursor metabolites and energy	7	39	0.00393634331193317	0.0750235958859894	Zjn_sc00008.1.g02960.1.sm.mkhc(Zjn_sc00008.1.g02960.1.sm.mkhc),Zjn_sc00027.1.g03420.1.am.mkhc(Zjn_sc00027.1.g03420.1.am.mkhc),Zjn_sc00031.1.g01590.1.sm.mkhc(Zjn_sc00031.1.g01590.1.sm.mkhc),Zjn_sc00049.1.g04500.1.sm.mk(Zjn_sc00049.1.g04500.1.sm.mk),Zjn_sc00132.1.g00660.1.sm.mkhc(Zjn_sc00132.1.g00660.1.sm.mkhc),Zjn_sc00140.1.g00500.1.am.mkhc(Zjn_sc00140.1.g00500.1.am.mkhc),Zjn_sc00143.1.g00560.1.sm…
BP	GO:0009864	induced systemic resistance, jasmonic acid mediated signaling pathway	5	21	0.00409699318724755	0.0775750932252036	Zjn_sc00004.1.g06320.1.am.mk(Zjn_sc00004.1.g06320.1.am.mk),Zjn_sc00004.1.g08400.1.sm.mkhc(Zjn_sc00004.1.g08400.1.sm.mkhc),Zjn_sc00023.1.g01370.1.sm.mkhc(Zjn_sc00023.1.g01370.1.sm.mkhc),Zjn_sc00152.1.g00470.1.sm.mk(Zjn_sc00152.1.g00470.1.sm.mk),Zjn_sc00152.1.g00480.1.sm.mk(Zjn_sc00152.1.g00480.1.sm.mk)
CC	GO:0030686	90S preribosome	6	30	0.00427089817881829	0.0524155685582245	Zjn_sc00003.1.g12160.1.am.mkhc(Zjn_sc00003.1.g12160.1.am.mkhc),Zjn_sc00010.1.g00910.1.sm.mkhc(Zjn_sc00010.1.g00910.1.sm.mkhc),Zjn_sc00017.1.g04750.1.cf-es.mkhc(Zjn_sc00017.1.g04750.1.cf-es.mkhc),Zjn_sc00023.1.g01780.1.sm.mkhc(Zjn_sc00023.1.g01780.1.sm.mkhc),Zjn_sc00044.1.g01050.1.sm.mkhc(Zjn_sc00044.1.g01050.1.sm.mkhc),Zjn_sc00056.1.g04160.1.am.mk(Zjn_sc00056.1.g04160.1.am.mk)
MF	GO:0140035	ubiquitination-like modification-dependent protein binding	3	7	0.00439800814260536	0.060910180678927	Zjn_sc00012.1.g00770.1.am.mk(Zjn_sc00012.1.g00770.1.am.mk),Zjn_sc00036.1.g01310.1.am.mk(Zjn_sc00036.1.g01310.1.am.mk),Zjn_sc00133.1.g00780.1.am.mk(Zjn_sc00133.1.g00780.1.am.mk)
MF	GO:0140036	ubiquitin-dependent protein binding	3	7	0.00439800814260536	0.060910180678927	Zjn_sc00012.1.g00770.1.am.mk(Zjn_sc00012.1.g00770.1.am.mk),Zjn_sc00036.1.g01310.1.am.mk(Zjn_sc00036.1.g01310.1.am.mk),Zjn_sc00133.1.g00780.1.am.mk(Zjn_sc00133.1.g00780.1.am.mk)
BP	GO:0006524	alanine catabolic process	3	7	0.00439859085570414	0.0796419856810931	Zjn_sc00032.1.g00160.1.sm.mkhc(Zjn_sc00032.1.g00160.1.sm.mkhc),Zjn_sc00033.1.g00950.1.sm.mkhc(Zjn_sc00033.1.g00950.1.sm.mkhc),Zjn_sc00033.1.g00970.1.sm.mk(Zjn_sc00033.1.g00970.1.sm.mk)
BP	GO:0009080	pyruvate family amino acid catabolic process	3	7	0.00439859085570414	0.0796419856810931	Zjn_sc00032.1.g00160.1.sm.mkhc(Zjn_sc00032.1.g00160.1.sm.mkhc),Zjn_sc00033.1.g00950.1.sm.mkhc(Zjn_sc00033.1.g00950.1.sm.mkhc),Zjn_sc00033.1.g00970.1.sm.mk(Zjn_sc00033.1.g00970.1.sm.mk)
BP	GO:0019481	L-alanine catabolic process, by transamination	3	7	0.00439859085570414	0.0796419856810931	Zjn_sc00032.1.g00160.1.sm.mkhc(Zjn_sc00032.1.g00160.1.sm.mkhc),Zjn_sc00033.1.g00950.1.sm.mkhc(Zjn_sc00033.1.g00950.1.sm.mkhc),Zjn_sc00033.1.g00970.1.sm.mk(Zjn_sc00033.1.g00970.1.sm.mk)
BP	GO:0031022	nuclear migration along microfilament	3	7	0.00439859085570414	0.0796419856810931	Zjn_sc00018.1.g00540.1.am.mk(Zjn_sc00018.1.g00540.1.am.mk),Zjn_sc00029.1.g04010.1.sm.mkhc(Zjn_sc00029.1.g04010.1.sm.mkhc),Zjn_sc00049.1.g03920.1.sm.mkhc(Zjn_sc00049.1.g03920.1.sm.mkhc)
BP	GO:0042851	L-alanine metabolic process	3	7	0.00439859085570414	0.0796419856810931	Zjn_sc00032.1.g00160.1.sm.mkhc(Zjn_sc00032.1.g00160.1.sm.mkhc),Zjn_sc00033.1.g00950.1.sm.mkhc(Zjn_sc00033.1.g00950.1.sm.mkhc),Zjn_sc00033.1.g00970.1.sm.mk(Zjn_sc00033.1.g00970.1.sm.mk)
BP	GO:0042853	L-alanine catabolic process	3	7	0.00439859085570414	0.0796419856810931	Zjn_sc00032.1.g00160.1.sm.mkhc(Zjn_sc00032.1.g00160.1.sm.mkhc),Zjn_sc00033.1.g00950.1.sm.mkhc(Zjn_sc00033.1.g00950.1.sm.mkhc),Zjn_sc00033.1.g00970.1.sm.mk(Zjn_sc00033.1.g00970.1.sm.mk)
BP	GO:0099515	actin filament-based transport	3	7	0.00439859085570414	0.0796419856810931	Zjn_sc00018.1.g00540.1.am.mk(Zjn_sc00018.1.g00540.1.am.mk),Zjn_sc00029.1.g04010.1.sm.mkhc(Zjn_sc00029.1.g04010.1.sm.mkhc),Zjn_sc00049.1.g03920.1.sm.mkhc(Zjn_sc00049.1.g03920.1.sm.mkhc)
MF	GO:0017076	purine nucleotide binding	22	227	0.00445350027461221	0.060910180678927	Zjn_sc00001.1.g02580.1.sm.mkhc(Zjn_sc00001.1.g02580.1.sm.mkhc),Zjn_sc00002.1.g00780.1.am.mk(Zjn_sc00002.1.g00780.1.am.mk),Zjn_sc00002.1.g01530.1.am.mk(Zjn_sc00002.1.g01530.1.am.mk),Zjn_sc00005.1.g01940.1.am.mkhc(Zjn_sc00005.1.g01940.1.am.mkhc),Zjn_sc00007.1.g07590.1.am.mk(Zjn_sc00007.1.g07590.1.am.mk),Zjn_sc00007.1.g07600.1.sm.mk(Zjn_sc00007.1.g07600.1.sm.mk),Zjn_sc00014.1.g07080.1.sm.mkhc(Zjn_sc…
MF	GO:0032555	purine ribonucleotide binding	22	227	0.00445350027461221	0.060910180678927	Zjn_sc00001.1.g02580.1.sm.mkhc(Zjn_sc00001.1.g02580.1.sm.mkhc),Zjn_sc00002.1.g00780.1.am.mk(Zjn_sc00002.1.g00780.1.am.mk),Zjn_sc00002.1.g01530.1.am.mk(Zjn_sc00002.1.g01530.1.am.mk),Zjn_sc00005.1.g01940.1.am.mkhc(Zjn_sc00005.1.g01940.1.am.mkhc),Zjn_sc00007.1.g07590.1.am.mk(Zjn_sc00007.1.g07590.1.am.mk),Zjn_sc00007.1.g07600.1.sm.mk(Zjn_sc00007.1.g07600.1.sm.mk),Zjn_sc00014.1.g07080.1.sm.mkhc(Zjn_sc…
BP	GO:0034605	cellular response to heat	9	61	0.00452891357211826	0.0814923144001652	Zjn_sc00003.1.g03680.1.sm.mkhc(Zjn_sc00003.1.g03680.1.sm.mkhc),Zjn_sc00007.1.g10950.1.am.mkhc(Zjn_sc00007.1.g10950.1.am.mkhc),Zjn_sc00030.1.g02630.1.sm.mk(Zjn_sc00030.1.g02630.1.sm.mk),Zjn_sc00030.1.g02670.1.am.mk(Zjn_sc00030.1.g02670.1.am.mk),Zjn_sc00030.1.g02680.1.am.mk(Zjn_sc00030.1.g02680.1.am.mk),Zjn_sc00030.1.g02690.1.am.mk(Zjn_sc00030.1.g02690.1.am.mk),Zjn_sc00051.1.g01160.1.am.mk(Zjn_sc00…
BP	GO:1902170	cellular response to reactive nitrogen species	7	40	0.00455818180153401	0.0815126708582965	Zjn_sc00007.1.g08240.1.am.mk(Zjn_sc00007.1.g08240.1.am.mk),Zjn_sc00021.1.g02000.1.sm.mkhc(Zjn_sc00021.1.g02000.1.sm.mkhc),Zjn_sc00022.1.g04650.1.sm.mk(Zjn_sc00022.1.g04650.1.sm.mk),Zjn_sc00053.1.g02550.1.am.mkhc(Zjn_sc00053.1.g02550.1.am.mkhc),Zjn_sc00104.1.g00260.1.sm.mk(Zjn_sc00104.1.g00260.1.sm.mk),Zjn_sc00104.1.g00270.1.sm.mk(Zjn_sc00104.1.g00270.1.sm.mk),Zjn_sc00155.1.g00490.1.am.mk(Zjn_sc00…
CC	GO:0016021	integral component of membrane	55	728	0.00457768333544174	0.0545282867898207	Zjn_sc00002.1.g05110.1.sm.mk(Zjn_sc00002.1.g05110.1.sm.mk),Zjn_sc00002.1.g11740.1.sm.mkhc(Zjn_sc00002.1.g11740.1.sm.mkhc),Zjn_sc00002.1.g14000.1.am.mkhc(Zjn_sc00002.1.g14000.1.am.mkhc),Zjn_sc00002.1.g14470.1.sm.mkhc(Zjn_sc00002.1.g14470.1.sm.mkhc),Zjn_sc00003.1.g05410.1.sm.mkhc(Zjn_sc00003.1.g05410.1.sm.mkhc),Zjn_sc00003.1.g11900.1.am.mk(Zjn_sc00003.1.g11900.1.am.mk),Zjn_sc00003.1.g11910.1.am.mkh…
CC	GO:0043227	membrane-bounded organelle	520	9277	0.00491259721048492	0.0568457677213255	Zjn_sc00001.1.g00100.1.sm.mkhc(Zjn_sc00001.1.g00100.1.sm.mkhc),Zjn_sc00001.1.g00610.1.sm.mkhc(Zjn_sc00001.1.g00610.1.sm.mkhc),Zjn_sc00001.1.g01810.1.am.mkhc(Zjn_sc00001.1.g01810.1.am.mkhc),Zjn_sc00001.1.g02100.1.am.mkhc(Zjn_sc00001.1.g02100.1.am.mkhc),Zjn_sc00001.1.g02580.1.sm.mkhc(Zjn_sc00001.1.g02580.1.sm.mkhc),Zjn_sc00001.1.g03900.1.am.mkhc(Zjn_sc00001.1.g03900.1.am.mkhc),Zjn_sc00001.1.g04430.…
BP	GO:0006364	rRNA processing	20	201	0.00492172713312311	0.087473886531642	Zjn_sc00001.1.g02100.1.am.mkhc(Zjn_sc00001.1.g02100.1.am.mkhc),Zjn_sc00002.1.g01450.1.sm.mkhc(Zjn_sc00002.1.g01450.1.sm.mkhc),Zjn_sc00003.1.g12160.1.am.mkhc(Zjn_sc00003.1.g12160.1.am.mkhc),Zjn_sc00010.1.g00910.1.sm.mkhc(Zjn_sc00010.1.g00910.1.sm.mkhc),Zjn_sc00012.1.g01240.1.sm.mkhc(Zjn_sc00012.1.g01240.1.sm.mkhc),Zjn_sc00013.1.g03130.1.sm.mkhc(Zjn_sc00013.1.g03130.1.sm.mkhc),Zjn_sc00017.1.g04750.…
CC	GO:0098807	chloroplast thylakoid membrane protein complex	4	14	0.00506884240823419	0.0570244770926346	Zjn_sc00005.1.g08390.1.sm.mkhc(Zjn_sc00005.1.g08390.1.sm.mkhc),Zjn_sc00031.1.g04020.1.sm.mkhc(Zjn_sc00031.1.g04020.1.sm.mkhc),Zjn_sc00043.1.g01260.1.am.mkhc(Zjn_sc00043.1.g01260.1.am.mkhc),Zjn_sc00138.1.g00320.1.sm.mkhc(Zjn_sc00138.1.g00320.1.sm.mkhc)
BP	GO:0009902	chloroplast relocation	6	31	0.00508096890640143	0.0886820857661794	Zjn_sc00003.1.g02650.1.sm.mkhc(Zjn_sc00003.1.g02650.1.sm.mkhc),Zjn_sc00003.1.g15090.1.am.mk(Zjn_sc00003.1.g15090.1.am.mk),Zjn_sc00006.1.g07040.1.sm.mk(Zjn_sc00006.1.g07040.1.sm.mk),Zjn_sc00018.1.g00540.1.am.mk(Zjn_sc00018.1.g00540.1.am.mk),Zjn_sc00029.1.g04010.1.sm.mkhc(Zjn_sc00029.1.g04010.1.sm.mkhc),Zjn_sc00049.1.g03920.1.sm.mkhc(Zjn_sc00049.1.g03920.1.sm.mkhc)
BP	GO:0051667	establishment of plastid localization	6	31	0.00508096890640143	0.0886820857661794	Zjn_sc00003.1.g02650.1.sm.mkhc(Zjn_sc00003.1.g02650.1.sm.mkhc),Zjn_sc00003.1.g15090.1.am.mk(Zjn_sc00003.1.g15090.1.am.mk),Zjn_sc00006.1.g07040.1.sm.mk(Zjn_sc00006.1.g07040.1.sm.mk),Zjn_sc00018.1.g00540.1.am.mk(Zjn_sc00018.1.g00540.1.am.mk),Zjn_sc00029.1.g04010.1.sm.mkhc(Zjn_sc00029.1.g04010.1.sm.mkhc),Zjn_sc00049.1.g03920.1.sm.mkhc(Zjn_sc00049.1.g03920.1.sm.mkhc)
BP	GO:0010019	chloroplast-nucleus signaling pathway	4	14	0.00508154167662609	0.0886820857661794	Zjn_sc00017.1.g03330.1.sm.mkhc(Zjn_sc00017.1.g03330.1.sm.mkhc),Zjn_sc00043.1.g03510.1.sm.mkhc(Zjn_sc00043.1.g03510.1.sm.mkhc),Zjn_sc00082.1.g00830.1.am.mk(Zjn_sc00082.1.g00830.1.am.mk),Zjn_sc04751.1.g00010.1.am.mk(Zjn_sc04751.1.g00010.1.am.mk)
BP	GO:1901605	alpha-amino acid metabolic process	20	202	0.00520058690491644	0.090216169242772	Zjn_sc00001.1.g01810.1.am.mkhc(Zjn_sc00001.1.g01810.1.am.mkhc),Zjn_sc00003.1.g03790.1.sm.mkhc(Zjn_sc00003.1.g03790.1.sm.mkhc),Zjn_sc00003.1.g05690.1.sm.mkhc(Zjn_sc00003.1.g05690.1.sm.mkhc),Zjn_sc00008.1.g07580.1.sm.mkhc(Zjn_sc00008.1.g07580.1.sm.mkhc),Zjn_sc00012.1.g06050.1.sm.mkhc(Zjn_sc00012.1.g06050.1.sm.mkhc),Zjn_sc00017.1.g04940.1.am.mk(Zjn_sc00017.1.g04940.1.am.mk),Zjn_sc00021.1.g01460.1.sm…
BP	GO:0009251	glucan catabolic process	9	63	0.00562904542028489	0.0970675272771746	Zjn_sc00001.1.g01550.1.sm.mkhc(Zjn_sc00001.1.g01550.1.sm.mkhc),Zjn_sc00002.1.g14700.1.sm.mk(Zjn_sc00002.1.g14700.1.sm.mk),Zjn_sc00003.1.g12830.1.sm.mk(Zjn_sc00003.1.g12830.1.sm.mk),Zjn_sc00012.1.g09930.1.am.mk(Zjn_sc00012.1.g09930.1.am.mk),Zjn_sc00017.1.g07640.1.am.mk(Zjn_sc00017.1.g07640.1.am.mk),Zjn_sc00018.1.g02930.1.sm.mk(Zjn_sc00018.1.g02930.1.sm.mk),Zjn_sc00026.1.g00170.1.sm.mkhc(Zjn_sc0002…
CC	GO:0034708	methyltransferase complex	7	42	0.00599800529281585	0.06565384171866	Zjn_sc00003.1.g08580.1.sm.mkhc(Zjn_sc00003.1.g08580.1.sm.mkhc),Zjn_sc00008.1.g09930.1.sm.mkhc(Zjn_sc00008.1.g09930.1.sm.mkhc),Zjn_sc00013.1.g07370.1.sm.mkhc(Zjn_sc00013.1.g07370.1.sm.mkhc),Zjn_sc00014.1.g03960.1.sm.mkhc(Zjn_sc00014.1.g03960.1.sm.mkhc),Zjn_sc00014.1.g07500.1.sm.mkhc(Zjn_sc00014.1.g07500.1.sm.mkhc),Zjn_sc00018.1.g03380.1.sm.mkhc(Zjn_sc00018.1.g03380.1.sm.mkhc),Zjn_sc00124.1.g00200.…
MF	GO:0005216	ion channel activity	13	112	0.0061540264610091	0.0822944121825008	Zjn_sc00004.1.g08400.1.sm.mkhc(Zjn_sc00004.1.g08400.1.sm.mkhc),Zjn_sc00006.1.g02720.1.sm.mkhc(Zjn_sc00006.1.g02720.1.sm.mkhc),Zjn_sc00012.1.g03130.1.sm.mkhc(Zjn_sc00012.1.g03130.1.sm.mkhc),Zjn_sc00012.1.g04870.1.sm.mkhc(Zjn_sc00012.1.g04870.1.sm.mkhc),Zjn_sc00012.1.g04880.1.sm.mk(Zjn_sc00012.1.g04880.1.sm.mk),Zjn_sc00013.1.g06270.1.am.mkhc(Zjn_sc00013.1.g06270.1.am.mkhc),Zjn_sc00014.1.g04820.1.am…
MF	GO:0016160	amylase activity	5	23	0.00620216604750006	0.0822944121825008	Zjn_sc00002.1.g14700.1.sm.mk(Zjn_sc00002.1.g14700.1.sm.mk),Zjn_sc00003.1.g12830.1.sm.mk(Zjn_sc00003.1.g12830.1.sm.mk),Zjn_sc00017.1.g07640.1.am.mk(Zjn_sc00017.1.g07640.1.am.mk),Zjn_sc00026.1.g00170.1.sm.mkhc(Zjn_sc00026.1.g00170.1.sm.mkhc),Zjn_sc00642.1.g00010.1.am.mk(Zjn_sc00642.1.g00010.1.am.mk)
MF	GO:0004021	L-alanine:2-oxoglutarate aminotransferase activity	3	8	0.00676185457780779	0.0858962097406644	Zjn_sc00032.1.g00160.1.sm.mkhc(Zjn_sc00032.1.g00160.1.sm.mkhc),Zjn_sc00033.1.g00950.1.sm.mkhc(Zjn_sc00033.1.g00950.1.sm.mkhc),Zjn_sc00033.1.g00970.1.sm.mk(Zjn_sc00033.1.g00970.1.sm.mk)
MF	GO:0047635	alanine-oxo-acid transaminase activity	3	8	0.00676185457780779	0.0858962097406644	Zjn_sc00032.1.g00160.1.sm.mkhc(Zjn_sc00032.1.g00160.1.sm.mkhc),Zjn_sc00033.1.g00950.1.sm.mkhc(Zjn_sc00033.1.g00950.1.sm.mkhc),Zjn_sc00033.1.g00970.1.sm.mk(Zjn_sc00033.1.g00970.1.sm.mk)
BP	GO:0019320	hexose catabolic process	3	8	0.00676261917811211	0.112593722752821	Zjn_sc00014.1.g01970.1.sm.mkhc(Zjn_sc00014.1.g01970.1.sm.mkhc),Zjn_sc00064.1.g01230.1.sm.mkhc(Zjn_sc00064.1.g01230.1.sm.mkhc),Zjn_sc00079.1.g00410.1.sm.mkhc(Zjn_sc00079.1.g00410.1.sm.mkhc)
BP	GO:0032205	negative regulation of telomere maintenance	3	8	0.00676261917811211	0.112593722752821	Zjn_sc00013.1.g07370.1.sm.mkhc(Zjn_sc00013.1.g07370.1.sm.mkhc),Zjn_sc00014.1.g07500.1.sm.mkhc(Zjn_sc00014.1.g07500.1.sm.mkhc),Zjn_sc00108.1.g00350.1.am.mkhc(Zjn_sc00108.1.g00350.1.am.mkhc)
BP	GO:0034975	protein folding in endoplasmic reticulum	3	8	0.00676261917811211	0.112593722752821	Zjn_sc00140.1.g00500.1.am.mkhc(Zjn_sc00140.1.g00500.1.am.mkhc),Zjn_sc00152.1.g00400.1.sm.mkhc(Zjn_sc00152.1.g00400.1.sm.mkhc),Zjn_sc00155.1.g00590.1.sm.mkhc(Zjn_sc00155.1.g00590.1.sm.mkhc)
BP	GO:0046683	response to organophosphorus	3	8	0.00676261917811211	0.112593722752821	Zjn_sc00020.1.g04510.1.sm.mkhc(Zjn_sc00020.1.g04510.1.sm.mkhc),Zjn_sc00040.1.g02160.1.am.mkhc(Zjn_sc00040.1.g02160.1.am.mkhc),Zjn_sc00058.1.g00380.1.sm.mkhc(Zjn_sc00058.1.g00380.1.sm.mkhc)
BP	GO:1904357	negative regulation of telomere maintenance via telomere lengthening	3	8	0.00676261917811211	0.112593722752821	Zjn_sc00013.1.g07370.1.sm.mkhc(Zjn_sc00013.1.g07370.1.sm.mkhc),Zjn_sc00014.1.g07500.1.sm.mkhc(Zjn_sc00014.1.g07500.1.sm.mkhc),Zjn_sc00108.1.g00350.1.am.mkhc(Zjn_sc00108.1.g00350.1.am.mkhc)
BP	GO:2000122	negative regulation of stomatal complex development	3	8	0.00676261917811211	0.112593722752821	Zjn_sc00036.1.g01190.1.sm.mkhc(Zjn_sc00036.1.g01190.1.sm.mkhc),Zjn_sc00036.1.g01210.1.sm.mkhc(Zjn_sc00036.1.g01210.1.sm.mkhc),Zjn_sc00133.1.g00920.1.sm.mkhc(Zjn_sc00133.1.g00920.1.sm.mkhc)
MF	GO:0019203	carbohydrate phosphatase activity	7	43	0.00686010224025554	0.0858962097406644	Zjn_sc00002.1.g06870.1.sm.mk(Zjn_sc00002.1.g06870.1.sm.mk),Zjn_sc00002.1.g06880.1.sm.mkhc(Zjn_sc00002.1.g06880.1.sm.mkhc),Zjn_sc00003.1.g05480.1.sm.mkhc(Zjn_sc00003.1.g05480.1.sm.mkhc),Zjn_sc00009.1.g05360.1.sm.mkhc(Zjn_sc00009.1.g05360.1.sm.mkhc),Zjn_sc00009.1.g06460.1.sm.mkhc(Zjn_sc00009.1.g06460.1.sm.mkhc),Zjn_sc00034.1.g05900.1.sm.mkhc(Zjn_sc00034.1.g05900.1.sm.mkhc),Zjn_sc00040.1.g05490.1.am…
MF	GO:0050897	cobalt ion binding	7	43	0.00686010224025554	0.0858962097406644	Zjn_sc00014.1.g07080.1.sm.mkhc(Zjn_sc00014.1.g07080.1.sm.mkhc),Zjn_sc00027.1.g03400.1.am.mkhc(Zjn_sc00027.1.g03400.1.am.mkhc),Zjn_sc00067.1.g02410.1.sm.mkhc(Zjn_sc00067.1.g02410.1.sm.mkhc),Zjn_sc00086.1.g01010.1.sm.mkhc(Zjn_sc00086.1.g01010.1.sm.mkhc),Zjn_sc00088.1.g01730.1.sm.mkhc(Zjn_sc00088.1.g01730.1.sm.mkhc),Zjn_sc00091.1.g00940.1.am.mkhc(Zjn_sc00091.1.g00940.1.am.mkhc),Zjn_sc00092.1.g01560.…
CC	GO:0032040	small-subunit processome	6	33	0.00696499340625314	0.0742321665666453	Zjn_sc00002.1.g01450.1.sm.mkhc(Zjn_sc00002.1.g01450.1.sm.mkhc),Zjn_sc00003.1.g12160.1.am.mkhc(Zjn_sc00003.1.g12160.1.am.mkhc),Zjn_sc00010.1.g00910.1.sm.mkhc(Zjn_sc00010.1.g00910.1.sm.mkhc),Zjn_sc00017.1.g04750.1.cf-es.mkhc(Zjn_sc00017.1.g04750.1.cf-es.mkhc),Zjn_sc00023.1.g01780.1.sm.mkhc(Zjn_sc00023.1.g01780.1.sm.mkhc),Zjn_sc00056.1.g04160.1.am.mk(Zjn_sc00056.1.g04160.1.am.mk)
BP	GO:0019750	chloroplast localization	6	33	0.00698830380978968	0.115029068960004	Zjn_sc00003.1.g02650.1.sm.mkhc(Zjn_sc00003.1.g02650.1.sm.mkhc),Zjn_sc00003.1.g15090.1.am.mk(Zjn_sc00003.1.g15090.1.am.mk),Zjn_sc00006.1.g07040.1.sm.mk(Zjn_sc00006.1.g07040.1.sm.mk),Zjn_sc00018.1.g00540.1.am.mk(Zjn_sc00018.1.g00540.1.am.mk),Zjn_sc00029.1.g04010.1.sm.mkhc(Zjn_sc00029.1.g04010.1.sm.mkhc),Zjn_sc00049.1.g03920.1.sm.mkhc(Zjn_sc00049.1.g03920.1.sm.mkhc)
BP	GO:0051644	plastid localization	6	33	0.00698830380978968	0.115029068960004	Zjn_sc00003.1.g02650.1.sm.mkhc(Zjn_sc00003.1.g02650.1.sm.mkhc),Zjn_sc00003.1.g15090.1.am.mk(Zjn_sc00003.1.g15090.1.am.mk),Zjn_sc00006.1.g07040.1.sm.mk(Zjn_sc00006.1.g07040.1.sm.mk),Zjn_sc00018.1.g00540.1.am.mk(Zjn_sc00018.1.g00540.1.am.mk),Zjn_sc00029.1.g04010.1.sm.mkhc(Zjn_sc00029.1.g04010.1.sm.mkhc),Zjn_sc00049.1.g03920.1.sm.mkhc(Zjn_sc00049.1.g03920.1.sm.mkhc)
MF	GO:0035639	purine ribonucleoside triphosphate binding	19	195	0.0074616463517888	0.09213060564917	Zjn_sc00001.1.g02580.1.sm.mkhc(Zjn_sc00001.1.g02580.1.sm.mkhc),Zjn_sc00002.1.g01530.1.am.mk(Zjn_sc00002.1.g01530.1.am.mk),Zjn_sc00007.1.g07590.1.am.mk(Zjn_sc00007.1.g07590.1.am.mk),Zjn_sc00007.1.g07600.1.sm.mk(Zjn_sc00007.1.g07600.1.sm.mk),Zjn_sc00014.1.g07080.1.sm.mkhc(Zjn_sc00014.1.g07080.1.sm.mkhc),Zjn_sc00017.1.g05630.1.sm.mk(Zjn_sc00017.1.g05630.1.sm.mk),Zjn_sc00019.1.g04570.1.sm.mkhc(Zjn_sc…
BP	GO:0071941	nitrogen cycle metabolic process	5	24	0.00750538970287027	0.122152325669748	Zjn_sc00015.1.g03270.1.sm.mk(Zjn_sc00015.1.g03270.1.sm.mk),Zjn_sc00021.1.g01460.1.sm.mkhc(Zjn_sc00021.1.g01460.1.sm.mkhc),Zjn_sc00066.1.g03420.1.am.mk(Zjn_sc00066.1.g03420.1.am.mk),Zjn_sc00106.1.g01370.1.am.mk(Zjn_sc00106.1.g01370.1.am.mk),Zjn_sc00106.1.g01380.1.am.mk(Zjn_sc00106.1.g01380.1.am.mk)
BP	GO:1900180	regulation of protein localization to nucleus	5	24	0.00750538970287027	0.122152325669748	Zjn_sc00013.1.g07370.1.sm.mkhc(Zjn_sc00013.1.g07370.1.sm.mkhc),Zjn_sc00014.1.g07500.1.sm.mkhc(Zjn_sc00014.1.g07500.1.sm.mkhc),Zjn_sc00040.1.g05920.1.am.mkhc(Zjn_sc00040.1.g05920.1.am.mkhc),Zjn_sc00097.1.g00080.1.sm.mk(Zjn_sc00097.1.g00080.1.sm.mk),Zjn_sc00388.1.g00020.1.cf.mkhc(Zjn_sc00388.1.g00020.1.cf.mkhc)
BP	GO:1901135	carbohydrate derivative metabolic process	49	650	0.00763811259195358	0.123601860671339	Zjn_sc00002.1.g06870.1.sm.mk(Zjn_sc00002.1.g06870.1.sm.mk),Zjn_sc00002.1.g06880.1.sm.mkhc(Zjn_sc00002.1.g06880.1.sm.mkhc),Zjn_sc00002.1.g15740.1.am.mk(Zjn_sc00002.1.g15740.1.am.mk),Zjn_sc00003.1.g02100.1.sm.mkhc(Zjn_sc00003.1.g02100.1.sm.mkhc),Zjn_sc00003.1.g05480.1.sm.mkhc(Zjn_sc00003.1.g05480.1.sm.mkhc),Zjn_sc00003.1.g11200.1.am.mkhc(Zjn_sc00003.1.g11200.1.am.mkhc),Zjn_sc00008.1.g08220.1.sm.mkh…
BP	GO:0009735	response to cytokinin	25	281	0.0076797842322544	0.123601860671339	Zjn_sc00002.1.g06870.1.sm.mk(Zjn_sc00002.1.g06870.1.sm.mk),Zjn_sc00002.1.g06880.1.sm.mkhc(Zjn_sc00002.1.g06880.1.sm.mkhc),Zjn_sc00003.1.g05480.1.sm.mkhc(Zjn_sc00003.1.g05480.1.sm.mkhc),Zjn_sc00006.1.g07040.1.sm.mk(Zjn_sc00006.1.g07040.1.sm.mk),Zjn_sc00007.1.g11160.1.sm.mkhc(Zjn_sc00007.1.g11160.1.sm.mkhc),Zjn_sc00008.1.g02960.1.sm.mkhc(Zjn_sc00008.1.g02960.1.sm.mkhc),Zjn_sc00008.1.g07820.1.sm.mkh…
CC	GO:0010287	plastoglobule	8	55	0.00789925064318796	0.0798459230783416	Zjn_sc00005.1.g00570.1.am.mkhc(Zjn_sc00005.1.g00570.1.am.mkhc),Zjn_sc00005.1.g00580.1.sm.mk(Zjn_sc00005.1.g00580.1.sm.mk),Zjn_sc00006.1.g04380.1.sm.mkhc(Zjn_sc00006.1.g04380.1.sm.mkhc),Zjn_sc00007.1.g07610.1.am.mk(Zjn_sc00007.1.g07610.1.am.mk),Zjn_sc00008.1.g05540.1.am.mk(Zjn_sc00008.1.g05540.1.am.mk),Zjn_sc00031.1.g04020.1.sm.mkhc(Zjn_sc00031.1.g04020.1.sm.mkhc),Zjn_sc00138.1.g00850.1.am.mkhc(Zj…
CC	GO:0030929	ADPG pyrophosphorylase complex	2	3	0.00808316752151112	0.0798459230783416	Zjn_sc00050.1.g02960.1.es.mkhc(Zjn_sc00050.1.g02960.1.es.mkhc),Zjn_sc00050.1.g02970.1.sm.mkhc(Zjn_sc00050.1.g02970.1.sm.mkhc)
CC	GO:0030931	heterotetrameric ADPG pyrophosphorylase complex	2	3	0.00808316752151112	0.0798459230783416	Zjn_sc00050.1.g02960.1.es.mkhc(Zjn_sc00050.1.g02960.1.es.mkhc),Zjn_sc00050.1.g02970.1.sm.mkhc(Zjn_sc00050.1.g02970.1.sm.mkhc)
BP	GO:0043496	regulation of protein homodimerization activity	2	3	0.00809430452127009	0.128137706000653	Zjn_sc00063.1.g01730.1.sm.mkhc(Zjn_sc00063.1.g01730.1.sm.mkhc),Zjn_sc00071.1.g02520.1.am.mkhc(Zjn_sc00071.1.g02520.1.am.mkhc)
BP	GO:1904749	regulation of protein localization to nucleolus	2	3	0.00809430452127009	0.128137706000653	Zjn_sc00013.1.g07370.1.sm.mkhc(Zjn_sc00013.1.g07370.1.sm.mkhc),Zjn_sc00014.1.g07500.1.sm.mkhc(Zjn_sc00014.1.g07500.1.sm.mkhc)
BP	GO:1904751	positive regulation of protein localization to nucleolus	2	3	0.00809430452127009	0.128137706000653	Zjn_sc00013.1.g07370.1.sm.mkhc(Zjn_sc00013.1.g07370.1.sm.mkhc),Zjn_sc00014.1.g07500.1.sm.mkhc(Zjn_sc00014.1.g07500.1.sm.mkhc)
MF	GO:0052662	zeaxanthin epoxidase activity	2	3	0.00809505117035308	0.0972500066276201	Zjn_sc00006.1.g03410.1.am.mk(Zjn_sc00006.1.g03410.1.am.mk),Zjn_sc00058.1.g01380.1.sm.mk(Zjn_sc00058.1.g01380.1.sm.mk)
MF	GO:0070678	preprotein binding	2	3	0.00809505117035308	0.0972500066276201	Zjn_sc00007.1.g10950.1.am.mkhc(Zjn_sc00007.1.g10950.1.am.mkhc),Zjn_sc00056.1.g03510.1.sm.mkhc(Zjn_sc00056.1.g03510.1.sm.mkhc)
BP	GO:0030048	actin filament-based movement	4	16	0.00849212323863899	0.132982059580201	Zjn_sc00018.1.g00540.1.am.mk(Zjn_sc00018.1.g00540.1.am.mk),Zjn_sc00020.1.g04510.1.sm.mkhc(Zjn_sc00020.1.g04510.1.sm.mkhc),Zjn_sc00029.1.g04010.1.sm.mkhc(Zjn_sc00029.1.g04010.1.sm.mkhc),Zjn_sc00049.1.g03920.1.sm.mkhc(Zjn_sc00049.1.g03920.1.sm.mkhc)
BP	GO:0071249	cellular response to nitrate	4	16	0.00849212323863899	0.132982059580201	Zjn_sc00053.1.g02550.1.am.mkhc(Zjn_sc00053.1.g02550.1.am.mkhc),Zjn_sc00104.1.g00260.1.sm.mk(Zjn_sc00104.1.g00260.1.sm.mk),Zjn_sc00104.1.g00270.1.sm.mk(Zjn_sc00104.1.g00270.1.sm.mk),Zjn_sc00155.1.g00490.1.am.mk(Zjn_sc00155.1.g00490.1.am.mk)
MF	GO:0008483	transaminase activity	7	45	0.00882132011915657	0.103186231393818	Zjn_sc00002.1.g09450.1.sm.mkhc(Zjn_sc00002.1.g09450.1.sm.mkhc),Zjn_sc00003.1.g07440.1.sm.mkhc(Zjn_sc00003.1.g07440.1.sm.mkhc),Zjn_sc00008.1.g07580.1.sm.mkhc(Zjn_sc00008.1.g07580.1.sm.mkhc),Zjn_sc00032.1.g00160.1.sm.mkhc(Zjn_sc00032.1.g00160.1.sm.mkhc),Zjn_sc00033.1.g00950.1.sm.mkhc(Zjn_sc00033.1.g00950.1.sm.mkhc),Zjn_sc00033.1.g00970.1.sm.mk(Zjn_sc00033.1.g00970.1.sm.mk),Zjn_sc00047.1.g02000.1.sm…
MF	GO:0016769	transferase activity, transferring nitrogenous groups	7	45	0.00882132011915657	0.103186231393818	Zjn_sc00002.1.g09450.1.sm.mkhc(Zjn_sc00002.1.g09450.1.sm.mkhc),Zjn_sc00003.1.g07440.1.sm.mkhc(Zjn_sc00003.1.g07440.1.sm.mkhc),Zjn_sc00008.1.g07580.1.sm.mkhc(Zjn_sc00008.1.g07580.1.sm.mkhc),Zjn_sc00032.1.g00160.1.sm.mkhc(Zjn_sc00032.1.g00160.1.sm.mkhc),Zjn_sc00033.1.g00950.1.sm.mkhc(Zjn_sc00033.1.g00950.1.sm.mkhc),Zjn_sc00033.1.g00970.1.sm.mk(Zjn_sc00033.1.g00970.1.sm.mk),Zjn_sc00047.1.g02000.1.sm…
BP	GO:0006109	regulation of carbohydrate metabolic process	8	56	0.00883637402776282	0.136944182483386	Zjn_sc00001.1.g07040.1.am.mk(Zjn_sc00001.1.g07040.1.am.mk),Zjn_sc00007.1.g11160.1.sm.mkhc(Zjn_sc00007.1.g11160.1.sm.mkhc),Zjn_sc00012.1.g08450.1.sm.mkhc(Zjn_sc00012.1.g08450.1.sm.mkhc),Zjn_sc00014.1.g00500.1.sm.mkhc(Zjn_sc00014.1.g00500.1.sm.mkhc),Zjn_sc00027.1.g03420.1.am.mkhc(Zjn_sc00027.1.g03420.1.am.mkhc),Zjn_sc00027.1.g05390.1.sm.mkhc(Zjn_sc00027.1.g05390.1.sm.mkhc),Zjn_sc00034.1.g03550.1.sm…
BP	GO:0009636	response to toxic substance	27	314	0.00890746482014917	0.136944182483386	Zjn_sc00001.1.g00100.1.sm.mkhc(Zjn_sc00001.1.g00100.1.sm.mkhc),Zjn_sc00001.1.g09200.1.am.mk(Zjn_sc00001.1.g09200.1.am.mk),Zjn_sc00001.1.g09210.1.sm.mk(Zjn_sc00001.1.g09210.1.sm.mk),Zjn_sc00001.1.g09220.1.sm.mkhc(Zjn_sc00001.1.g09220.1.sm.mkhc),Zjn_sc00002.1.g11860.1.sm.mkhc(Zjn_sc00002.1.g11860.1.sm.mkhc),Zjn_sc00002.1.g15580.1.sm.mkhc(Zjn_sc00002.1.g15580.1.sm.mkhc),Zjn_sc00003.1.g04150.1.sm.mkh…
BP	GO:0005976	polysaccharide metabolic process	30	359	0.00893179194287831	0.136944182483386	Zjn_sc00001.1.g01550.1.sm.mkhc(Zjn_sc00001.1.g01550.1.sm.mkhc),Zjn_sc00002.1.g03370.1.am.mkhc(Zjn_sc00002.1.g03370.1.am.mkhc),Zjn_sc00002.1.g14700.1.sm.mk(Zjn_sc00002.1.g14700.1.sm.mk),Zjn_sc00003.1.g12830.1.sm.mk(Zjn_sc00003.1.g12830.1.sm.mk),Zjn_sc00009.1.g06460.1.sm.mkhc(Zjn_sc00009.1.g06460.1.sm.mkhc),Zjn_sc00012.1.g09930.1.am.mk(Zjn_sc00012.1.g09930.1.am.mk),Zjn_sc00014.1.g00500.1.sm.mkhc(Zj…
CC	GO:0036477	somatodendritic compartment	5	25	0.00895565318412598	0.0863580842755005	Zjn_sc00013.1.g07370.1.sm.mkhc(Zjn_sc00013.1.g07370.1.sm.mkhc),Zjn_sc00014.1.g07500.1.sm.mkhc(Zjn_sc00014.1.g07500.1.sm.mkhc),Zjn_sc00019.1.g04560.1.sm.mkhc(Zjn_sc00019.1.g04560.1.sm.mkhc),Zjn_sc00047.1.g02670.1.sm.mkhc(Zjn_sc00047.1.g02670.1.sm.mkhc),Zjn_sc00058.1.g00380.1.sm.mkhc(Zjn_sc00058.1.g00380.1.sm.mkhc)
BP	GO:0009581	detection of external stimulus	5	25	0.00898149626228631	0.136944182483386	Zjn_sc00014.1.g01970.1.sm.mkhc(Zjn_sc00014.1.g01970.1.sm.mkhc),Zjn_sc00014.1.g02330.1.sm.mkhc(Zjn_sc00014.1.g02330.1.sm.mkhc),Zjn_sc00016.1.g05600.1.sm.mk(Zjn_sc00016.1.g05600.1.sm.mk),Zjn_sc00020.1.g04510.1.sm.mkhc(Zjn_sc00020.1.g04510.1.sm.mkhc),Zjn_sc00079.1.g00410.1.sm.mkhc(Zjn_sc00079.1.g00410.1.sm.mkhc)
BP	GO:0009582	detection of abiotic stimulus	5	25	0.00898149626228631	0.136944182483386	Zjn_sc00014.1.g01970.1.sm.mkhc(Zjn_sc00014.1.g01970.1.sm.mkhc),Zjn_sc00014.1.g02330.1.sm.mkhc(Zjn_sc00014.1.g02330.1.sm.mkhc),Zjn_sc00016.1.g05600.1.sm.mk(Zjn_sc00016.1.g05600.1.sm.mk),Zjn_sc00020.1.g04510.1.sm.mkhc(Zjn_sc00020.1.g04510.1.sm.mkhc),Zjn_sc00079.1.g00410.1.sm.mkhc(Zjn_sc00079.1.g00410.1.sm.mkhc)
BP	GO:0044247	cellular polysaccharide catabolic process	9	68	0.0092822395446115	0.140788732778741	Zjn_sc00001.1.g01550.1.sm.mkhc(Zjn_sc00001.1.g01550.1.sm.mkhc),Zjn_sc00002.1.g14700.1.sm.mk(Zjn_sc00002.1.g14700.1.sm.mk),Zjn_sc00003.1.g12830.1.sm.mk(Zjn_sc00003.1.g12830.1.sm.mk),Zjn_sc00012.1.g09930.1.am.mk(Zjn_sc00012.1.g09930.1.am.mk),Zjn_sc00017.1.g07640.1.am.mk(Zjn_sc00017.1.g07640.1.am.mk),Zjn_sc00018.1.g02930.1.sm.mk(Zjn_sc00018.1.g02930.1.sm.mk),Zjn_sc00026.1.g00170.1.sm.mkhc(Zjn_sc0002…
BP	GO:0034599	cellular response to oxidative stress	14	131	0.00942841025071516	0.142260960918343	Zjn_sc00001.1.g00100.1.sm.mkhc(Zjn_sc00001.1.g00100.1.sm.mkhc),Zjn_sc00003.1.g04150.1.sm.mkhc(Zjn_sc00003.1.g04150.1.sm.mkhc),Zjn_sc00007.1.g03280.1.sm.mkhc(Zjn_sc00007.1.g03280.1.sm.mkhc),Zjn_sc00007.1.g08240.1.am.mk(Zjn_sc00007.1.g08240.1.am.mk),Zjn_sc00007.1.g11160.1.sm.mkhc(Zjn_sc00007.1.g11160.1.sm.mkhc),Zjn_sc00017.1.g03330.1.sm.mkhc(Zjn_sc00017.1.g03330.1.sm.mkhc),Zjn_sc00020.1.g00330.1.sm…
BP	GO:0016072	rRNA metabolic process	20	214	0.00968303024281922	0.14482754499371	Zjn_sc00001.1.g02100.1.am.mkhc(Zjn_sc00001.1.g02100.1.am.mkhc),Zjn_sc00002.1.g01450.1.sm.mkhc(Zjn_sc00002.1.g01450.1.sm.mkhc),Zjn_sc00003.1.g12160.1.am.mkhc(Zjn_sc00003.1.g12160.1.am.mkhc),Zjn_sc00010.1.g00910.1.sm.mkhc(Zjn_sc00010.1.g00910.1.sm.mkhc),Zjn_sc00012.1.g01240.1.sm.mkhc(Zjn_sc00012.1.g01240.1.sm.mkhc),Zjn_sc00013.1.g03130.1.sm.mkhc(Zjn_sc00013.1.g03130.1.sm.mkhc),Zjn_sc00017.1.g04750.…
MF	GO:0004470	malic enzyme activity	3	9	0.00974757061843229	0.111097311279312	Zjn_sc00011.1.g06980.1.am.mkhc(Zjn_sc00011.1.g06980.1.am.mkhc),Zjn_sc00086.1.g01010.1.sm.mkhc(Zjn_sc00086.1.g01010.1.sm.mkhc),Zjn_sc00092.1.g01560.1.sm.mkhc(Zjn_sc00092.1.g01560.1.sm.mkhc)
MF	GO:0016688	L-ascorbate peroxidase activity	3	9	0.00974757061843229	0.111097311279312	Zjn_sc00001.1.g00100.1.sm.mkhc(Zjn_sc00001.1.g00100.1.sm.mkhc),Zjn_sc00003.1.g04150.1.sm.mkhc(Zjn_sc00003.1.g04150.1.sm.mkhc),Zjn_sc00040.1.g00790.1.sm.mkhc(Zjn_sc00040.1.g00790.1.sm.mkhc)
BP	GO:0006522	alanine metabolic process	3	9	0.00974848853081582	0.14482754499371	Zjn_sc00032.1.g00160.1.sm.mkhc(Zjn_sc00032.1.g00160.1.sm.mkhc),Zjn_sc00033.1.g00950.1.sm.mkhc(Zjn_sc00033.1.g00950.1.sm.mkhc),Zjn_sc00033.1.g00970.1.sm.mk(Zjn_sc00033.1.g00970.1.sm.mk)
BP	GO:0009078	pyruvate family amino acid metabolic process	3	9	0.00974848853081582	0.14482754499371	Zjn_sc00032.1.g00160.1.sm.mkhc(Zjn_sc00032.1.g00160.1.sm.mkhc),Zjn_sc00033.1.g00950.1.sm.mkhc(Zjn_sc00033.1.g00950.1.sm.mkhc),Zjn_sc00033.1.g00970.1.sm.mk(Zjn_sc00033.1.g00970.1.sm.mk)
BP	GO:0010038	response to metal ion	40	516	0.00980780497256337	0.144965362273041	Zjn_sc00002.1.g07570.1.sm.mk(Zjn_sc00002.1.g07570.1.sm.mk),Zjn_sc00002.1.g07580.1.sm.mkhc(Zjn_sc00002.1.g07580.1.sm.mkhc),Zjn_sc00002.1.g07630.1.sm.mk(Zjn_sc00002.1.g07630.1.sm.mk),Zjn_sc00002.1.g07640.1.sm.mkhc(Zjn_sc00002.1.g07640.1.sm.mkhc),Zjn_sc00003.1.g04280.1.sm.mkhc(Zjn_sc00003.1.g04280.1.sm.mkhc),Zjn_sc00005.1.g09300.1.sm.mkhc(Zjn_sc00005.1.g09300.1.sm.mkhc),Zjn_sc00007.1.g03570.1.sm.mkh…
BP	GO:0009629	response to gravity	13	119	0.010162207597764	0.149441194978286	Zjn_sc00002.1.g10900.1.sm.mk(Zjn_sc00002.1.g10900.1.sm.mk),Zjn_sc00004.1.g08400.1.sm.mkhc(Zjn_sc00004.1.g08400.1.sm.mkhc),Zjn_sc00012.1.g00770.1.am.mk(Zjn_sc00012.1.g00770.1.am.mk),Zjn_sc00012.1.g10530.1.am.mkhc(Zjn_sc00012.1.g10530.1.am.mkhc),Zjn_sc00014.1.g01970.1.sm.mkhc(Zjn_sc00014.1.g01970.1.sm.mkhc),Zjn_sc00014.1.g02330.1.sm.mkhc(Zjn_sc00014.1.g02330.1.sm.mkhc),Zjn_sc00023.1.g01370.1.sm.mkh…
CC	GO:0097346	INO80-type complex	4	17	0.0106223676841494	0.100047881676291	Zjn_sc00008.1.g09930.1.sm.mkhc(Zjn_sc00008.1.g09930.1.sm.mkhc),Zjn_sc00013.1.g07370.1.sm.mkhc(Zjn_sc00013.1.g07370.1.sm.mkhc),Zjn_sc00014.1.g07500.1.sm.mkhc(Zjn_sc00014.1.g07500.1.sm.mkhc),Zjn_sc00018.1.g03380.1.sm.mkhc(Zjn_sc00018.1.g03380.1.sm.mkhc)
BP	GO:0042126	nitrate metabolic process	4	17	0.0106480391133179	0.153469499061104	Zjn_sc00015.1.g03270.1.sm.mk(Zjn_sc00015.1.g03270.1.sm.mk),Zjn_sc00066.1.g03420.1.am.mk(Zjn_sc00066.1.g03420.1.am.mk),Zjn_sc00106.1.g01370.1.am.mk(Zjn_sc00106.1.g01370.1.am.mk),Zjn_sc00106.1.g01380.1.am.mk(Zjn_sc00106.1.g01380.1.am.mk)
BP	GO:0042128	nitrate assimilation	4	17	0.0106480391133179	0.153469499061104	Zjn_sc00015.1.g03270.1.sm.mk(Zjn_sc00015.1.g03270.1.sm.mk),Zjn_sc00066.1.g03420.1.am.mk(Zjn_sc00066.1.g03420.1.am.mk),Zjn_sc00106.1.g01370.1.am.mk(Zjn_sc00106.1.g01370.1.am.mk),Zjn_sc00106.1.g01380.1.am.mk(Zjn_sc00106.1.g01380.1.am.mk)
BP	GO:0060359	response to ammonium ion	4	17	0.0106480391133179	0.153469499061104	Zjn_sc00008.1.g07820.1.sm.mkhc(Zjn_sc00008.1.g07820.1.sm.mkhc),Zjn_sc00018.1.g00270.1.sm.mk(Zjn_sc00018.1.g00270.1.sm.mk),Zjn_sc00018.1.g00280.1.sm.mkhc(Zjn_sc00018.1.g00280.1.sm.mkhc),Zjn_sc00018.1.g00290.1.sm.mkhc(Zjn_sc00018.1.g00290.1.sm.mkhc)
BP	GO:0071230	cellular response to amino acid stimulus	4	17	0.0106480391133179	0.153469499061104	Zjn_sc00004.1.g08400.1.sm.mkhc(Zjn_sc00004.1.g08400.1.sm.mkhc),Zjn_sc00023.1.g01370.1.sm.mkhc(Zjn_sc00023.1.g01370.1.sm.mkhc),Zjn_sc00152.1.g00470.1.sm.mk(Zjn_sc00152.1.g00470.1.sm.mk),Zjn_sc00152.1.g00480.1.sm.mk(Zjn_sc00152.1.g00480.1.sm.mk)
BP	GO:0009166	nucleotide catabolic process	9	71	0.0122008084053224	0.174116955419798	Zjn_sc00014.1.g06090.1.sm.mkhc(Zjn_sc00014.1.g06090.1.sm.mkhc),Zjn_sc00016.1.g02950.1.sm.mkhc(Zjn_sc00016.1.g02950.1.sm.mkhc),Zjn_sc00027.1.g03420.1.am.mkhc(Zjn_sc00027.1.g03420.1.am.mkhc),Zjn_sc00028.1.g01510.1.sm.mk(Zjn_sc00028.1.g01510.1.sm.mk),Zjn_sc00028.1.g02640.1.sm.mkhc(Zjn_sc00028.1.g02640.1.sm.mkhc),Zjn_sc00031.1.g02050.1.am.mkhc(Zjn_sc00031.1.g02050.1.am.mkhc),Zjn_sc00036.1.g00110.1.am…
BP	GO:0043648	dicarboxylic acid metabolic process	9	71	0.0122008084053224	0.174116955419798	Zjn_sc00001.1.g01810.1.am.mkhc(Zjn_sc00001.1.g01810.1.am.mkhc),Zjn_sc00008.1.g07580.1.sm.mkhc(Zjn_sc00008.1.g07580.1.sm.mkhc),Zjn_sc00011.1.g06980.1.am.mkhc(Zjn_sc00011.1.g06980.1.am.mkhc),Zjn_sc00017.1.g07170.1.sm.mk(Zjn_sc00017.1.g07170.1.sm.mk),Zjn_sc00020.1.g05160.1.sm.mkhc(Zjn_sc00020.1.g05160.1.sm.mkhc),Zjn_sc00027.1.g03400.1.am.mkhc(Zjn_sc00027.1.g03400.1.am.mkhc),Zjn_sc00047.1.g02000.1.sm…
MF	GO:0000166	nucleotide binding	28	338	0.0124338587885002	0.138171255787208	Zjn_sc00001.1.g02580.1.sm.mkhc(Zjn_sc00001.1.g02580.1.sm.mkhc),Zjn_sc00002.1.g00780.1.am.mk(Zjn_sc00002.1.g00780.1.am.mk),Zjn_sc00002.1.g01530.1.am.mk(Zjn_sc00002.1.g01530.1.am.mk),Zjn_sc00005.1.g01940.1.am.mkhc(Zjn_sc00005.1.g01940.1.am.mkhc),Zjn_sc00006.1.g07040.1.sm.mk(Zjn_sc00006.1.g07040.1.sm.mk),Zjn_sc00007.1.g07590.1.am.mk(Zjn_sc00007.1.g07590.1.am.mk),Zjn_sc00007.1.g07600.1.sm.mk(Zjn_sc00…
MF	GO:1901265	nucleoside phosphate binding	28	338	0.0124338587885002	0.138171255787208	Zjn_sc00001.1.g02580.1.sm.mkhc(Zjn_sc00001.1.g02580.1.sm.mkhc),Zjn_sc00002.1.g00780.1.am.mk(Zjn_sc00002.1.g00780.1.am.mk),Zjn_sc00002.1.g01530.1.am.mk(Zjn_sc00002.1.g01530.1.am.mk),Zjn_sc00005.1.g01940.1.am.mkhc(Zjn_sc00005.1.g01940.1.am.mkhc),Zjn_sc00006.1.g07040.1.sm.mk(Zjn_sc00006.1.g07040.1.sm.mk),Zjn_sc00007.1.g07590.1.am.mk(Zjn_sc00007.1.g07590.1.am.mk),Zjn_sc00007.1.g07600.1.sm.mk(Zjn_sc00…
BP	GO:0007267	cell-cell signaling	7	48	0.0125097140095885	0.177650203361656	Zjn_sc00003.1.g00830.1.sm.mkhc(Zjn_sc00003.1.g00830.1.sm.mkhc),Zjn_sc00004.1.g08400.1.sm.mkhc(Zjn_sc00004.1.g08400.1.sm.mkhc),Zjn_sc00023.1.g01370.1.sm.mkhc(Zjn_sc00023.1.g01370.1.sm.mkhc),Zjn_sc00051.1.g01820.1.am.mk(Zjn_sc00051.1.g01820.1.am.mk),Zjn_sc00058.1.g00380.1.sm.mkhc(Zjn_sc00058.1.g00380.1.sm.mkhc),Zjn_sc00152.1.g00470.1.sm.mk(Zjn_sc00152.1.g00470.1.sm.mk),Zjn_sc00152.1.g00480.1.sm.mk(…
CC	GO:0043025	neuronal cell body	4	18	0.0130967665752599	0.120549783249551	Zjn_sc00013.1.g07370.1.sm.mkhc(Zjn_sc00013.1.g07370.1.sm.mkhc),Zjn_sc00014.1.g07500.1.sm.mkhc(Zjn_sc00014.1.g07500.1.sm.mkhc),Zjn_sc00047.1.g02670.1.sm.mkhc(Zjn_sc00047.1.g02670.1.sm.mkhc),Zjn_sc00058.1.g00380.1.sm.mkhc(Zjn_sc00058.1.g00380.1.sm.mkhc)
MF	GO:0009927	histidine phosphotransfer kinase activity	3	10	0.0133840513313355	0.146040410961902	Zjn_sc00001.1.g02580.1.sm.mkhc(Zjn_sc00001.1.g02580.1.sm.mkhc),Zjn_sc00029.1.g05510.1.sm.mkhc(Zjn_sc00029.1.g05510.1.sm.mkhc),Zjn_sc02003.1.g00010.1.am.mk(Zjn_sc02003.1.g00010.1.am.mk)
BP	GO:0006012	galactose metabolic process	3	10	0.0133850654234496	0.18290818175346	Zjn_sc00014.1.g01970.1.sm.mkhc(Zjn_sc00014.1.g01970.1.sm.mkhc),Zjn_sc00064.1.g01230.1.sm.mkhc(Zjn_sc00064.1.g01230.1.sm.mkhc),Zjn_sc00079.1.g00410.1.sm.mkhc(Zjn_sc00079.1.g00410.1.sm.mkhc)
BP	GO:0010304	PSII associated light-harvesting complex II catabolic process	3	10	0.0133850654234496	0.18290818175346	Zjn_sc00008.1.g02960.1.sm.mkhc(Zjn_sc00008.1.g02960.1.sm.mkhc),Zjn_sc00049.1.g04500.1.sm.mk(Zjn_sc00049.1.g04500.1.sm.mk),Zjn_sc00143.1.g00560.1.sm.mk(Zjn_sc00143.1.g00560.1.sm.mk)
BP	GO:0016110	tetraterpenoid catabolic process	3	10	0.0133850654234496	0.18290818175346	Zjn_sc00029.1.g05630.1.am.mk(Zjn_sc00029.1.g05630.1.am.mk),Zjn_sc00088.1.g00050.1.am.mkhc(Zjn_sc00088.1.g00050.1.am.mkhc),Zjn_sc00088.1.g00060.1.am.mkhc(Zjn_sc00088.1.g00060.1.am.mkhc)
BP	GO:0016118	carotenoid catabolic process	3	10	0.0133850654234496	0.18290818175346	Zjn_sc00029.1.g05630.1.am.mk(Zjn_sc00029.1.g05630.1.am.mk),Zjn_sc00088.1.g00050.1.am.mkhc(Zjn_sc00088.1.g00050.1.am.mkhc),Zjn_sc00088.1.g00060.1.am.mkhc(Zjn_sc00088.1.g00060.1.am.mkhc)
BP	GO:0016124	xanthophyll catabolic process	3	10	0.0133850654234496	0.18290818175346	Zjn_sc00029.1.g05630.1.am.mk(Zjn_sc00029.1.g05630.1.am.mk),Zjn_sc00088.1.g00050.1.am.mkhc(Zjn_sc00088.1.g00050.1.am.mkhc),Zjn_sc00088.1.g00060.1.am.mkhc(Zjn_sc00088.1.g00060.1.am.mkhc)
BP	GO:0048871	multicellular organismal homeostasis	3	10	0.0133850654234496	0.18290818175346	Zjn_sc00006.1.g03410.1.am.mk(Zjn_sc00006.1.g03410.1.am.mk),Zjn_sc00058.1.g01380.1.sm.mk(Zjn_sc00058.1.g01380.1.sm.mk),Zjn_sc00071.1.g00380.1.sm.mkhc(Zjn_sc00071.1.g00380.1.sm.mkhc)
BP	GO:1901070	guanosine-containing compound biosynthetic process	3	10	0.0133850654234496	0.18290818175346	Zjn_sc00013.1.g06060.1.sm.mkhc(Zjn_sc00013.1.g06060.1.sm.mkhc),Zjn_sc00014.1.g06360.1.sm.mkhc(Zjn_sc00014.1.g06360.1.sm.mkhc),Zjn_sc03276.1.g00010.1.am.mk(Zjn_sc03276.1.g00010.1.am.mk)
BP	GO:2000038	regulation of stomatal complex development	3	10	0.0133850654234496	0.18290818175346	Zjn_sc00036.1.g01190.1.sm.mkhc(Zjn_sc00036.1.g01190.1.sm.mkhc),Zjn_sc00036.1.g01210.1.sm.mkhc(Zjn_sc00036.1.g01210.1.sm.mkhc),Zjn_sc00133.1.g00920.1.sm.mkhc(Zjn_sc00133.1.g00920.1.sm.mkhc)
MF	GO:0042578	phosphoric ester hydrolase activity	27	325	0.0134705440932238	0.146040410961902	Zjn_sc00002.1.g06870.1.sm.mk(Zjn_sc00002.1.g06870.1.sm.mk),Zjn_sc00002.1.g06880.1.sm.mkhc(Zjn_sc00002.1.g06880.1.sm.mkhc),Zjn_sc00003.1.g05480.1.sm.mkhc(Zjn_sc00003.1.g05480.1.sm.mkhc),Zjn_sc00005.1.g06290.1.cf.mkhc(Zjn_sc00005.1.g06290.1.cf.mkhc),Zjn_sc00007.1.g00975.1.br(Zjn_sc00007.1.g00975.1.br),Zjn_sc00009.1.g05360.1.sm.mkhc(Zjn_sc00009.1.g05360.1.sm.mkhc),Zjn_sc00009.1.g06460.1.sm.mkhc(Zjn_…
BP	GO:0005977	glycogen metabolic process	6	38	0.0139375020213528	0.187870845631229	Zjn_sc00001.1.g01550.1.sm.mkhc(Zjn_sc00001.1.g01550.1.sm.mkhc),Zjn_sc00012.1.g09930.1.am.mk(Zjn_sc00012.1.g09930.1.am.mk),Zjn_sc00014.1.g01970.1.sm.mkhc(Zjn_sc00014.1.g01970.1.sm.mkhc),Zjn_sc00018.1.g02930.1.sm.mk(Zjn_sc00018.1.g02930.1.sm.mk),Zjn_sc00053.1.g01910.1.am.mkhc(Zjn_sc00053.1.g01910.1.am.mkhc),Zjn_sc00079.1.g00410.1.sm.mkhc(Zjn_sc00079.1.g00410.1.sm.mkhc)
BP	GO:0006112	energy reserve metabolic process	6	38	0.0139375020213528	0.187870845631229	Zjn_sc00001.1.g01550.1.sm.mkhc(Zjn_sc00001.1.g01550.1.sm.mkhc),Zjn_sc00012.1.g09930.1.am.mk(Zjn_sc00012.1.g09930.1.am.mk),Zjn_sc00014.1.g01970.1.sm.mkhc(Zjn_sc00014.1.g01970.1.sm.mkhc),Zjn_sc00018.1.g02930.1.sm.mk(Zjn_sc00018.1.g02930.1.sm.mk),Zjn_sc00053.1.g01910.1.am.mkhc(Zjn_sc00053.1.g01910.1.am.mkhc),Zjn_sc00079.1.g00410.1.sm.mkhc(Zjn_sc00079.1.g00410.1.sm.mkhc)
BP	GO:0080167	response to karrikin	15	151	0.0139427793616549	0.187870845631229	Zjn_sc00013.1.g06330.1.sm.mk(Zjn_sc00013.1.g06330.1.sm.mk),Zjn_sc00017.1.g04040.1.sm.mk(Zjn_sc00017.1.g04040.1.sm.mk),Zjn_sc00030.1.g02630.1.sm.mk(Zjn_sc00030.1.g02630.1.sm.mk),Zjn_sc00030.1.g02670.1.am.mk(Zjn_sc00030.1.g02670.1.am.mk),Zjn_sc00030.1.g02680.1.am.mk(Zjn_sc00030.1.g02680.1.am.mk),Zjn_sc00030.1.g02690.1.am.mk(Zjn_sc00030.1.g02690.1.am.mk),Zjn_sc00051.1.g01160.1.am.mk(Zjn_sc00051.1.g0…
CC	GO:0009705	plant-type vacuole membrane	16	165	0.0139735108596296	0.124950979720684	Zjn_sc00002.1.g14470.1.sm.mkhc(Zjn_sc00002.1.g14470.1.sm.mkhc),Zjn_sc00003.1.g07070.1.sm.mkhc(Zjn_sc00003.1.g07070.1.sm.mkhc),Zjn_sc00006.1.g02720.1.sm.mkhc(Zjn_sc00006.1.g02720.1.sm.mkhc),Zjn_sc00008.1.g11130.1.sm.mk(Zjn_sc00008.1.g11130.1.sm.mk),Zjn_sc00013.1.g04660.1.sm.mkhc(Zjn_sc00013.1.g04660.1.sm.mkhc),Zjn_sc00056.1.g01070.1.sm.mkhc(Zjn_sc00056.1.g01070.1.sm.mkhc),Zjn_sc00092.1.g01040.1.am…
BP	GO:0009201	ribonucleoside triphosphate biosynthetic process	11	98	0.0143140525777078	0.191762317298682	Zjn_sc00013.1.g06060.1.sm.mkhc(Zjn_sc00013.1.g06060.1.sm.mkhc),Zjn_sc00014.1.g06090.1.sm.mkhc(Zjn_sc00014.1.g06090.1.sm.mkhc),Zjn_sc00014.1.g06360.1.sm.mkhc(Zjn_sc00014.1.g06360.1.sm.mkhc),Zjn_sc00016.1.g02950.1.sm.mkhc(Zjn_sc00016.1.g02950.1.sm.mkhc),Zjn_sc00027.1.g03420.1.am.mkhc(Zjn_sc00027.1.g03420.1.am.mkhc),Zjn_sc00028.1.g01510.1.sm.mk(Zjn_sc00028.1.g01510.1.sm.mk),Zjn_sc00028.1.g02640.1.sm…
CC	GO:0031226	intrinsic component of plasma membrane	33	419	0.0143681595241041	0.124950979720684	Zjn_sc00002.1.g11740.1.sm.mkhc(Zjn_sc00002.1.g11740.1.sm.mkhc),Zjn_sc00002.1.g14470.1.sm.mkhc(Zjn_sc00002.1.g14470.1.sm.mkhc),Zjn_sc00003.1.g13820.1.am.mk(Zjn_sc00003.1.g13820.1.am.mk),Zjn_sc00004.1.g07090.1.sm.mkhc(Zjn_sc00004.1.g07090.1.sm.mkhc),Zjn_sc00004.1.g12030.1.sm.mkhc(Zjn_sc00004.1.g12030.1.sm.mkhc),Zjn_sc00004.1.g12040.1.sm.mk(Zjn_sc00004.1.g12040.1.sm.mk),Zjn_sc00005.1.g06290.1.cf.mkh…
CC	GO:0031965	nuclear membrane	8	61	0.014500484066351	0.124950979720684	Zjn_sc00003.1.g12160.1.am.mkhc(Zjn_sc00003.1.g12160.1.am.mkhc),Zjn_sc00012.1.g00770.1.am.mk(Zjn_sc00012.1.g00770.1.am.mk),Zjn_sc00016.1.g00410.1.sm.mkhc(Zjn_sc00016.1.g00410.1.sm.mkhc),Zjn_sc00036.1.g01310.1.am.mk(Zjn_sc00036.1.g01310.1.am.mk),Zjn_sc00040.1.g05920.1.am.mkhc(Zjn_sc00040.1.g05920.1.am.mkhc),Zjn_sc00043.1.g03510.1.sm.mkhc(Zjn_sc00043.1.g03510.1.sm.mkhc),Zjn_sc00098.1.g00810.1.am.mkh…
BP	GO:0051234	establishment of localization	147	2357	0.0145351265898758	0.191762317298682	Zjn_sc00001.1.g03900.1.am.mkhc(Zjn_sc00001.1.g03900.1.am.mkhc),Zjn_sc00001.1.g09200.1.am.mk(Zjn_sc00001.1.g09200.1.am.mk),Zjn_sc00001.1.g09210.1.sm.mk(Zjn_sc00001.1.g09210.1.sm.mk),Zjn_sc00001.1.g09220.1.sm.mkhc(Zjn_sc00001.1.g09220.1.sm.mkhc),Zjn_sc00002.1.g05110.1.sm.mk(Zjn_sc00002.1.g05110.1.sm.mk),Zjn_sc00002.1.g11740.1.sm.mkhc(Zjn_sc00002.1.g11740.1.sm.mkhc),Zjn_sc00002.1.g14000.1.am.mkhc(Zj…
BP	GO:0019432	triglyceride biosynthetic process	5	28	0.0145830775786641	0.191762317298682	Zjn_sc00005.1.g00570.1.am.mkhc(Zjn_sc00005.1.g00570.1.am.mkhc),Zjn_sc00005.1.g00580.1.sm.mk(Zjn_sc00005.1.g00580.1.sm.mk),Zjn_sc00027.1.g03420.1.am.mkhc(Zjn_sc00027.1.g03420.1.am.mkhc),Zjn_sc00069.1.g03190.1.sm.mkhc(Zjn_sc00069.1.g03190.1.sm.mkhc),Zjn_sc00181.1.g00180.1.sm.mkhc(Zjn_sc00181.1.g00180.1.sm.mkhc)
BP	GO:0030308	negative regulation of cell growth	5	28	0.0145830775786641	0.191762317298682	Zjn_sc00003.1.g01320.1.sm.mk(Zjn_sc00003.1.g01320.1.sm.mk),Zjn_sc00012.1.g00770.1.am.mk(Zjn_sc00012.1.g00770.1.am.mk),Zjn_sc00019.1.g04560.1.sm.mkhc(Zjn_sc00019.1.g04560.1.sm.mkhc),Zjn_sc00036.1.g01310.1.am.mk(Zjn_sc00036.1.g01310.1.am.mk),Zjn_sc00133.1.g00780.1.am.mk(Zjn_sc00133.1.g00780.1.am.mk)
BP	GO:0098869	cellular oxidant detoxification	13	125	0.0149581420036637	0.191762317298682	Zjn_sc00001.1.g00100.1.sm.mkhc(Zjn_sc00001.1.g00100.1.sm.mkhc),Zjn_sc00002.1.g15580.1.sm.mkhc(Zjn_sc00002.1.g15580.1.sm.mkhc),Zjn_sc00003.1.g04150.1.sm.mkhc(Zjn_sc00003.1.g04150.1.sm.mkhc),Zjn_sc00003.1.g04210.1.am.mk(Zjn_sc00003.1.g04210.1.am.mk),Zjn_sc00007.1.g03280.1.sm.mkhc(Zjn_sc00007.1.g03280.1.sm.mkhc),Zjn_sc00007.1.g11160.1.sm.mkhc(Zjn_sc00007.1.g11160.1.sm.mkhc),Zjn_sc00008.1.g02340.1.am…
CC	GO:0031984	organelle subcompartment	78	1160	0.0152389275930594	0.126364427486995	Zjn_sc00002.1.g13950.1.am.mk(Zjn_sc00002.1.g13950.1.am.mk),Zjn_sc00003.1.g06140.1.sm.mkhc(Zjn_sc00003.1.g06140.1.sm.mkhc),Zjn_sc00003.1.g11200.1.am.mkhc(Zjn_sc00003.1.g11200.1.am.mkhc),Zjn_sc00004.1.g01410.1.sm.mk(Zjn_sc00004.1.g01410.1.sm.mk),Zjn_sc00005.1.g07980.1.am.mk(Zjn_sc00005.1.g07980.1.am.mk),Zjn_sc00005.1.g08390.1.sm.mkhc(Zjn_sc00005.1.g08390.1.sm.mkhc),Zjn_sc00007.1.g06190.1.sm.mk(Zjn_…
BP	GO:0033692	cellular polysaccharide biosynthetic process	17	181	0.0155371083702048	0.191762317298682	Zjn_sc00009.1.g06460.1.sm.mkhc(Zjn_sc00009.1.g06460.1.sm.mkhc),Zjn_sc00014.1.g00500.1.sm.mkhc(Zjn_sc00014.1.g00500.1.sm.mkhc),Zjn_sc00014.1.g01970.1.sm.mkhc(Zjn_sc00014.1.g01970.1.sm.mkhc),Zjn_sc00022.1.g01450.1.am.mk(Zjn_sc00022.1.g01450.1.am.mk),Zjn_sc00030.1.g00120.1.sm.mkhc(Zjn_sc00030.1.g00120.1.sm.mkhc),Zjn_sc00039.1.g00140.1.sm.mkhc(Zjn_sc00039.1.g00140.1.sm.mkhc),Zjn_sc00040.1.g05490.1.am…
CC	GO:0009523	photosystem II	2	4	0.0156005466033327	0.126364427486995	Zjn_sc00031.1.g04020.1.sm.mkhc(Zjn_sc00031.1.g04020.1.sm.mkhc),Zjn_sc00162.1.g00250.1.am.mk(Zjn_sc00162.1.g00250.1.am.mk)
CC	GO:0043204	perikaryon	2	4	0.0156005466033327	0.126364427486995	Zjn_sc00013.1.g07370.1.sm.mkhc(Zjn_sc00013.1.g07370.1.sm.mkhc),Zjn_sc00014.1.g07500.1.sm.mkhc(Zjn_sc00014.1.g07500.1.sm.mkhc)
BP	GO:0010439	regulation of glucosinolate biosynthetic process	2	4	0.015621645454777	0.191762317298682	Zjn_sc00012.1.g08450.1.sm.mkhc(Zjn_sc00012.1.g08450.1.sm.mkhc),Zjn_sc00027.1.g05390.1.sm.mkhc(Zjn_sc00027.1.g05390.1.sm.mkhc)
BP	GO:0019695	choline metabolic process	2	4	0.015621645454777	0.191762317298682	Zjn_sc00012.1.g02580.1.sm.mkhc(Zjn_sc00012.1.g02580.1.sm.mkhc),Zjn_sc00027.1.g02810.1.sm.mkhc(Zjn_sc00027.1.g02810.1.sm.mkhc)
BP	GO:0030953	astral microtubule organization	2	4	0.015621645454777	0.191762317298682	Zjn_sc00016.1.g00410.1.sm.mkhc(Zjn_sc00016.1.g00410.1.sm.mkhc),Zjn_sc00098.1.g00810.1.am.mkhc(Zjn_sc00098.1.g00810.1.am.mkhc)
BP	GO:0031291	Ran protein signal transduction	2	4	0.015621645454777	0.191762317298682	Zjn_sc00016.1.g00410.1.sm.mkhc(Zjn_sc00016.1.g00410.1.sm.mkhc),Zjn_sc00098.1.g00810.1.am.mkhc(Zjn_sc00098.1.g00810.1.am.mkhc)
BP	GO:0033306	phytol metabolic process	2	4	0.015621645454777	0.191762317298682	Zjn_sc00005.1.g00570.1.am.mkhc(Zjn_sc00005.1.g00570.1.am.mkhc),Zjn_sc00005.1.g00580.1.sm.mk(Zjn_sc00005.1.g00580.1.sm.mk)
BP	GO:0040001	establishment of mitotic spindle localization	2	4	0.015621645454777	0.191762317298682	Zjn_sc00016.1.g00410.1.sm.mkhc(Zjn_sc00016.1.g00410.1.sm.mkhc),Zjn_sc00098.1.g00810.1.am.mkhc(Zjn_sc00098.1.g00810.1.am.mkhc)
BP	GO:0042425	choline biosynthetic process	2	4	0.015621645454777	0.191762317298682	Zjn_sc00012.1.g02580.1.sm.mkhc(Zjn_sc00012.1.g02580.1.sm.mkhc),Zjn_sc00027.1.g02810.1.sm.mkhc(Zjn_sc00027.1.g02810.1.sm.mkhc)
BP	GO:0051293	establishment of spindle localization	2	4	0.015621645454777	0.191762317298682	Zjn_sc00016.1.g00410.1.sm.mkhc(Zjn_sc00016.1.g00410.1.sm.mkhc),Zjn_sc00098.1.g00810.1.am.mkhc(Zjn_sc00098.1.g00810.1.am.mkhc)
BP	GO:0051653	spindle localization	2	4	0.015621645454777	0.191762317298682	Zjn_sc00016.1.g00410.1.sm.mkhc(Zjn_sc00016.1.g00410.1.sm.mkhc),Zjn_sc00098.1.g00810.1.am.mkhc(Zjn_sc00098.1.g00810.1.am.mkhc)
BP	GO:0051974	negative regulation of telomerase activity	2	4	0.015621645454777	0.191762317298682	Zjn_sc00013.1.g07370.1.sm.mkhc(Zjn_sc00013.1.g07370.1.sm.mkhc),Zjn_sc00014.1.g07500.1.sm.mkhc(Zjn_sc00014.1.g07500.1.sm.mkhc)
BP	GO:0071030	nuclear mRNA surveillance of spliceosomal pre-mRNA splicing	2	4	0.015621645454777	0.191762317298682	Zjn_sc00013.1.g01210.1.sm.mk(Zjn_sc00013.1.g01210.1.sm.mk),Zjn_sc00108.1.g00350.1.am.mkhc(Zjn_sc00108.1.g00350.1.am.mkhc)
BP	GO:0080005	photosystem stoichiometry adjustment	2	4	0.015621645454777	0.191762317298682	Zjn_sc00021.1.g00710.1.sm.mkhc(Zjn_sc00021.1.g00710.1.sm.mkhc),Zjn_sc00048.1.g00420.1.sm.mkhc(Zjn_sc00048.1.g00420.1.sm.mkhc)
BP	GO:0090229	negative regulation of red or far-red light signaling pathway	2	4	0.015621645454777	0.191762317298682	Zjn_sc00011.1.g07790.1.sm.mkhc(Zjn_sc00011.1.g07790.1.sm.mkhc),Zjn_sc00013.1.g06170.1.am.mkhc(Zjn_sc00013.1.g06170.1.am.mkhc)
BP	GO:1902570	protein localization to nucleolus	2	4	0.015621645454777	0.191762317298682	Zjn_sc00013.1.g07370.1.sm.mkhc(Zjn_sc00013.1.g07370.1.sm.mkhc),Zjn_sc00014.1.g07500.1.sm.mkhc(Zjn_sc00014.1.g07500.1.sm.mkhc)
BP	GO:1903173	fatty alcohol metabolic process	2	4	0.015621645454777	0.191762317298682	Zjn_sc00005.1.g00570.1.am.mkhc(Zjn_sc00005.1.g00570.1.am.mkhc),Zjn_sc00005.1.g00580.1.sm.mk(Zjn_sc00005.1.g00580.1.sm.mk)
MF	GO:0004614	phosphoglucomutase activity	2	4	0.0156232486477646	0.157830318725713	Zjn_sc00014.1.g01970.1.sm.mkhc(Zjn_sc00014.1.g01970.1.sm.mkhc),Zjn_sc00079.1.g00410.1.sm.mkhc(Zjn_sc00079.1.g00410.1.sm.mkhc)
MF	GO:0010521	telomerase inhibitor activity	2	4	0.0156232486477646	0.157830318725713	Zjn_sc00013.1.g07370.1.sm.mkhc(Zjn_sc00013.1.g07370.1.sm.mkhc),Zjn_sc00014.1.g07500.1.sm.mkhc(Zjn_sc00014.1.g07500.1.sm.mkhc)
MF	GO:0019136	deoxynucleoside kinase activity	2	4	0.0156232486477646	0.157830318725713	Zjn_sc00025.1.g02710.1.am.mkhc(Zjn_sc00025.1.g02710.1.am.mkhc),Zjn_sc00103.1.g00980.1.sm.mkhc(Zjn_sc00103.1.g00980.1.sm.mkhc)
MF	GO:0034046	poly(G) binding	2	4	0.0156232486477646	0.157830318725713	Zjn_sc00013.1.g07370.1.sm.mkhc(Zjn_sc00013.1.g07370.1.sm.mkhc),Zjn_sc00014.1.g07500.1.sm.mkhc(Zjn_sc00014.1.g07500.1.sm.mkhc)
MF	GO:0048038	quinone binding	2	4	0.0156232486477646	0.157830318725713	Zjn_sc00047.1.g03640.1.sm.mkhc(Zjn_sc00047.1.g03640.1.sm.mkhc),Zjn_sc00048.1.g00420.1.sm.mkhc(Zjn_sc00048.1.g00420.1.sm.mkhc)
MF	GO:0052667	phosphomethylethanolamine N-methyltransferase activity	2	4	0.0156232486477646	0.157830318725713	Zjn_sc00012.1.g02580.1.sm.mkhc(Zjn_sc00012.1.g02580.1.sm.mkhc),Zjn_sc00027.1.g02810.1.sm.mkhc(Zjn_sc00027.1.g02810.1.sm.mkhc)
BP	GO:0019722	calcium-mediated signaling	6	39	0.0157558945139745	0.192594204248878	Zjn_sc00004.1.g08400.1.sm.mkhc(Zjn_sc00004.1.g08400.1.sm.mkhc),Zjn_sc00023.1.g01370.1.sm.mkhc(Zjn_sc00023.1.g01370.1.sm.mkhc),Zjn_sc00058.1.g00380.1.sm.mkhc(Zjn_sc00058.1.g00380.1.sm.mkhc),Zjn_sc00092.1.g00750.1.am.mkhc(Zjn_sc00092.1.g00750.1.am.mkhc),Zjn_sc00152.1.g00470.1.sm.mk(Zjn_sc00152.1.g00470.1.sm.mk),Zjn_sc00152.1.g00480.1.sm.mk(Zjn_sc00152.1.g00480.1.sm.mk)
BP	GO:0010021	amylopectin biosynthetic process	4	19	0.0159472511653191	0.192700864899452	Zjn_sc00012.1.g09930.1.am.mk(Zjn_sc00012.1.g09930.1.am.mk),Zjn_sc00067.1.g03620.1.am.mkhc(Zjn_sc00067.1.g03620.1.am.mkhc),Zjn_sc00108.1.g00370.1.sm.mk(Zjn_sc00108.1.g00370.1.sm.mk),Zjn_sc00108.1.g00380.1.sm.mk(Zjn_sc00108.1.g00380.1.sm.mk)
BP	GO:2000896	amylopectin metabolic process	4	19	0.0159472511653191	0.192700864899452	Zjn_sc00012.1.g09930.1.am.mk(Zjn_sc00012.1.g09930.1.am.mk),Zjn_sc00067.1.g03620.1.am.mkhc(Zjn_sc00067.1.g03620.1.am.mkhc),Zjn_sc00108.1.g00370.1.sm.mk(Zjn_sc00108.1.g00370.1.sm.mk),Zjn_sc00108.1.g00380.1.sm.mk(Zjn_sc00108.1.g00380.1.sm.mk)
BP	GO:0009312	oligosaccharide biosynthetic process	8	62	0.0159641724459332	0.192700864899452	Zjn_sc00002.1.g06870.1.sm.mk(Zjn_sc00002.1.g06870.1.sm.mk),Zjn_sc00002.1.g06880.1.sm.mkhc(Zjn_sc00002.1.g06880.1.sm.mkhc),Zjn_sc00003.1.g05480.1.sm.mkhc(Zjn_sc00003.1.g05480.1.sm.mkhc),Zjn_sc00009.1.g05360.1.sm.mkhc(Zjn_sc00009.1.g05360.1.sm.mkhc),Zjn_sc00009.1.g06460.1.sm.mkhc(Zjn_sc00009.1.g06460.1.sm.mkhc),Zjn_sc00012.1.g03910.1.sm.mkhc(Zjn_sc00012.1.g03910.1.sm.mkhc),Zjn_sc00034.1.g05900.1.sm…
BP	GO:0006979	response to oxidative stress	32	407	0.0162672452395714	0.195544437589371	Zjn_sc00001.1.g00100.1.sm.mkhc(Zjn_sc00001.1.g00100.1.sm.mkhc),Zjn_sc00002.1.g11860.1.sm.mkhc(Zjn_sc00002.1.g11860.1.sm.mkhc),Zjn_sc00002.1.g15580.1.sm.mkhc(Zjn_sc00002.1.g15580.1.sm.mkhc),Zjn_sc00003.1.g03380.1.am.mk(Zjn_sc00003.1.g03380.1.am.mk),Zjn_sc00003.1.g04150.1.sm.mkhc(Zjn_sc00003.1.g04150.1.sm.mkhc),Zjn_sc00006.1.g04380.1.sm.mkhc(Zjn_sc00006.1.g04380.1.sm.mkhc),Zjn_sc00007.1.g03280.1.sm…
BP	GO:0051179	localization	157	2544	0.0164444598782767	0.196302653825198	Zjn_sc00001.1.g03900.1.am.mkhc(Zjn_sc00001.1.g03900.1.am.mkhc),Zjn_sc00001.1.g09200.1.am.mk(Zjn_sc00001.1.g09200.1.am.mk),Zjn_sc00001.1.g09210.1.sm.mk(Zjn_sc00001.1.g09210.1.sm.mk),Zjn_sc00001.1.g09220.1.sm.mkhc(Zjn_sc00001.1.g09220.1.sm.mkhc),Zjn_sc00002.1.g05110.1.sm.mk(Zjn_sc00002.1.g05110.1.sm.mk),Zjn_sc00002.1.g11740.1.sm.mkhc(Zjn_sc00002.1.g11740.1.sm.mkhc),Zjn_sc00002.1.g14000.1.am.mkhc(Zj…
BP	GO:0005984	disaccharide metabolic process	11	100	0.0164658422090173	0.196302653825198	Zjn_sc00001.1.g01550.1.sm.mkhc(Zjn_sc00001.1.g01550.1.sm.mkhc),Zjn_sc00002.1.g06870.1.sm.mk(Zjn_sc00002.1.g06870.1.sm.mk),Zjn_sc00002.1.g06880.1.sm.mkhc(Zjn_sc00002.1.g06880.1.sm.mkhc),Zjn_sc00003.1.g05480.1.sm.mkhc(Zjn_sc00003.1.g05480.1.sm.mkhc),Zjn_sc00009.1.g05360.1.sm.mkhc(Zjn_sc00009.1.g05360.1.sm.mkhc),Zjn_sc00009.1.g06460.1.sm.mkhc(Zjn_sc00009.1.g06460.1.sm.mkhc),Zjn_sc00012.1.g03910.1.sm…
CC	GO:0035097	histone methyltransferase complex	5	29	0.0168276038670711	0.132570184117866	Zjn_sc00003.1.g08580.1.sm.mkhc(Zjn_sc00003.1.g08580.1.sm.mkhc),Zjn_sc00008.1.g09930.1.sm.mkhc(Zjn_sc00008.1.g09930.1.sm.mkhc),Zjn_sc00013.1.g07370.1.sm.mkhc(Zjn_sc00013.1.g07370.1.sm.mkhc),Zjn_sc00014.1.g07500.1.sm.mkhc(Zjn_sc00014.1.g07500.1.sm.mkhc),Zjn_sc00018.1.g03380.1.sm.mkhc(Zjn_sc00018.1.g03380.1.sm.mkhc)
BP	GO:0043200	response to amino acid	5	29	0.0168741357641952	0.20034578405276	Zjn_sc00004.1.g08400.1.sm.mkhc(Zjn_sc00004.1.g08400.1.sm.mkhc),Zjn_sc00023.1.g01370.1.sm.mkhc(Zjn_sc00023.1.g01370.1.sm.mkhc),Zjn_sc00040.1.g02160.1.am.mkhc(Zjn_sc00040.1.g02160.1.am.mkhc),Zjn_sc00152.1.g00470.1.sm.mk(Zjn_sc00152.1.g00470.1.sm.mk),Zjn_sc00152.1.g00480.1.sm.mk(Zjn_sc00152.1.g00480.1.sm.mk)
CC	GO:0030684	preribosome	9	75	0.0170213569731581	0.132570184117866	Zjn_sc00002.1.g01450.1.sm.mkhc(Zjn_sc00002.1.g01450.1.sm.mkhc),Zjn_sc00003.1.g12160.1.am.mkhc(Zjn_sc00003.1.g12160.1.am.mkhc),Zjn_sc00010.1.g00910.1.sm.mkhc(Zjn_sc00010.1.g00910.1.sm.mkhc),Zjn_sc00012.1.g01240.1.sm.mkhc(Zjn_sc00012.1.g01240.1.sm.mkhc),Zjn_sc00017.1.g04750.1.cf-es.mkhc(Zjn_sc00017.1.g04750.1.cf-es.mkhc),Zjn_sc00017.1.g07940.1.sm.mkhc(Zjn_sc00017.1.g07940.1.sm.mkhc),Zjn_sc00023.1.g…
MF	GO:0019904	protein domain specific binding	9	75	0.0170579077054359	0.169101996291252	Zjn_sc00003.1.g06140.1.sm.mkhc(Zjn_sc00003.1.g06140.1.sm.mkhc),Zjn_sc00007.1.g11160.1.sm.mkhc(Zjn_sc00007.1.g11160.1.sm.mkhc),Zjn_sc00013.1.g10480.1.am.mkhc(Zjn_sc00013.1.g10480.1.am.mkhc),Zjn_sc00016.1.g00410.1.sm.mkhc(Zjn_sc00016.1.g00410.1.sm.mkhc),Zjn_sc00031.1.g04020.1.sm.mkhc(Zjn_sc00031.1.g04020.1.sm.mkhc),Zjn_sc00034.1.g03550.1.sm.mkhc(Zjn_sc00034.1.g03550.1.sm.mkhc),Zjn_sc00040.1.g05920.…
BP	GO:1901292	nucleoside phosphate catabolic process	9	75	0.0170915894414471	0.202099324946417	Zjn_sc00014.1.g06090.1.sm.mkhc(Zjn_sc00014.1.g06090.1.sm.mkhc),Zjn_sc00016.1.g02950.1.sm.mkhc(Zjn_sc00016.1.g02950.1.sm.mkhc),Zjn_sc00027.1.g03420.1.am.mkhc(Zjn_sc00027.1.g03420.1.am.mkhc),Zjn_sc00028.1.g01510.1.sm.mk(Zjn_sc00028.1.g01510.1.sm.mk),Zjn_sc00028.1.g02640.1.sm.mkhc(Zjn_sc00028.1.g02640.1.sm.mkhc),Zjn_sc00031.1.g02050.1.am.mkhc(Zjn_sc00031.1.g02050.1.am.mkhc),Zjn_sc00036.1.g00110.1.am…
MF	GO:0043021	ribonucleoprotein complex binding	8	63	0.0174398630506315	0.169101996291252	Zjn_sc00002.1.g04940.1.sm.mkhc(Zjn_sc00002.1.g04940.1.sm.mkhc),Zjn_sc00007.1.g07590.1.am.mk(Zjn_sc00007.1.g07590.1.am.mk),Zjn_sc00007.1.g07600.1.sm.mk(Zjn_sc00007.1.g07600.1.sm.mk),Zjn_sc00010.1.g01810.1.sm.mkhc(Zjn_sc00010.1.g01810.1.sm.mkhc),Zjn_sc00012.1.g00770.1.am.mk(Zjn_sc00012.1.g00770.1.am.mk),Zjn_sc00019.1.g04560.1.sm.mkhc(Zjn_sc00019.1.g04560.1.sm.mkhc),Zjn_sc00036.1.g01310.1.am.mk(Zjn_…
CC	GO:0005762	mitochondrial large ribosomal subunit	3	11	0.0176579241425817	0.134933193919728	Zjn_sc00002.1.g08140.1.am.mkhc(Zjn_sc00002.1.g08140.1.am.mkhc),Zjn_sc00003.1.g12870.1.sm.mkhc(Zjn_sc00003.1.g12870.1.sm.mkhc),Zjn_sc00141.1.g00370.1.sm.mkhc(Zjn_sc00141.1.g00370.1.sm.mkhc)
MF	GO:0004017	adenylate kinase activity	3	11	0.0176900851013346	0.169101996291252	Zjn_sc00017.1.g05190.1.am.mkhc(Zjn_sc00017.1.g05190.1.am.mkhc),Zjn_sc00071.1.g00380.1.sm.mkhc(Zjn_sc00071.1.g00380.1.sm.mkhc),Zjn_sc00089.1.g01310.1.sm.mkhc(Zjn_sc00089.1.g01310.1.sm.mkhc)
MF	GO:0004144	diacylglycerol O-acyltransferase activity	3	11	0.0176900851013346	0.169101996291252	Zjn_sc00005.1.g00570.1.am.mkhc(Zjn_sc00005.1.g00570.1.am.mkhc),Zjn_sc00005.1.g00580.1.sm.mk(Zjn_sc00005.1.g00580.1.sm.mk),Zjn_sc00069.1.g03190.1.sm.mkhc(Zjn_sc00069.1.g03190.1.sm.mkhc)
MF	GO:0016411	acylglycerol O-acyltransferase activity	3	11	0.0176900851013346	0.169101996291252	Zjn_sc00005.1.g00570.1.am.mkhc(Zjn_sc00005.1.g00570.1.am.mkhc),Zjn_sc00005.1.g00580.1.sm.mk(Zjn_sc00005.1.g00580.1.sm.mk),Zjn_sc00069.1.g03190.1.sm.mkhc(Zjn_sc00069.1.g03190.1.sm.mkhc)
BP	GO:0006810	transport	144	2318	0.0177082871796582	0.207973653275198	Zjn_sc00001.1.g03900.1.am.mkhc(Zjn_sc00001.1.g03900.1.am.mkhc),Zjn_sc00001.1.g09200.1.am.mk(Zjn_sc00001.1.g09200.1.am.mk),Zjn_sc00001.1.g09210.1.sm.mk(Zjn_sc00001.1.g09210.1.sm.mk),Zjn_sc00001.1.g09220.1.sm.mkhc(Zjn_sc00001.1.g09220.1.sm.mkhc),Zjn_sc00002.1.g05110.1.sm.mk(Zjn_sc00002.1.g05110.1.sm.mk),Zjn_sc00002.1.g11740.1.sm.mkhc(Zjn_sc00002.1.g11740.1.sm.mkhc),Zjn_sc00002.1.g14000.1.am.mkhc(Zj…
BP	GO:0009163	nucleoside biosynthetic process	6	40	0.0177319614632288	0.207973653275198	Zjn_sc00013.1.g06060.1.sm.mkhc(Zjn_sc00013.1.g06060.1.sm.mkhc),Zjn_sc00014.1.g06360.1.sm.mkhc(Zjn_sc00014.1.g06360.1.sm.mkhc),Zjn_sc00025.1.g02710.1.am.mkhc(Zjn_sc00025.1.g02710.1.am.mkhc),Zjn_sc00036.1.g02160.1.am.mkhc(Zjn_sc00036.1.g02160.1.am.mkhc),Zjn_sc00162.1.g00020.1.sm.mkhc(Zjn_sc00162.1.g00020.1.sm.mkhc),Zjn_sc03276.1.g00010.1.am.mk(Zjn_sc03276.1.g00010.1.am.mk)
BP	GO:1990748	cellular detoxification	13	128	0.0179252674474521	0.209393144335761	Zjn_sc00001.1.g00100.1.sm.mkhc(Zjn_sc00001.1.g00100.1.sm.mkhc),Zjn_sc00002.1.g15580.1.sm.mkhc(Zjn_sc00002.1.g15580.1.sm.mkhc),Zjn_sc00003.1.g04150.1.sm.mkhc(Zjn_sc00003.1.g04150.1.sm.mkhc),Zjn_sc00003.1.g04210.1.am.mk(Zjn_sc00003.1.g04210.1.am.mk),Zjn_sc00007.1.g03280.1.sm.mkhc(Zjn_sc00007.1.g03280.1.sm.mkhc),Zjn_sc00007.1.g11160.1.sm.mkhc(Zjn_sc00007.1.g11160.1.sm.mkhc),Zjn_sc00008.1.g02340.1.am…
MF	GO:0046873	metal ion transmembrane transporter activity	19	214	0.0187943635319735	0.177746693403452	Zjn_sc00003.1.g07070.1.sm.mkhc(Zjn_sc00003.1.g07070.1.sm.mkhc),Zjn_sc00004.1.g08400.1.sm.mkhc(Zjn_sc00004.1.g08400.1.sm.mkhc),Zjn_sc00004.1.g09630.1.am.mk(Zjn_sc00004.1.g09630.1.am.mk),Zjn_sc00008.1.g06980.1.sm.mkhc(Zjn_sc00008.1.g06980.1.sm.mkhc),Zjn_sc00012.1.g04870.1.sm.mkhc(Zjn_sc00012.1.g04870.1.sm.mkhc),Zjn_sc00012.1.g04880.1.sm.mk(Zjn_sc00012.1.g04880.1.sm.mk),Zjn_sc00014.1.g04820.1.am.mkh…
BP	GO:0009142	nucleoside triphosphate biosynthetic process	11	102	0.0188508677710115	0.217397658108549	Zjn_sc00013.1.g06060.1.sm.mkhc(Zjn_sc00013.1.g06060.1.sm.mkhc),Zjn_sc00014.1.g06090.1.sm.mkhc(Zjn_sc00014.1.g06090.1.sm.mkhc),Zjn_sc00014.1.g06360.1.sm.mkhc(Zjn_sc00014.1.g06360.1.sm.mkhc),Zjn_sc00016.1.g02950.1.sm.mkhc(Zjn_sc00016.1.g02950.1.sm.mkhc),Zjn_sc00027.1.g03420.1.am.mkhc(Zjn_sc00027.1.g03420.1.am.mkhc),Zjn_sc00028.1.g01510.1.sm.mk(Zjn_sc00028.1.g01510.1.sm.mk),Zjn_sc00028.1.g02640.1.sm…
BP	GO:0000302	response to reactive oxygen species	19	214	0.0189106696041955	0.217397658108549	Zjn_sc00001.1.g00100.1.sm.mkhc(Zjn_sc00001.1.g00100.1.sm.mkhc),Zjn_sc00002.1.g11860.1.sm.mkhc(Zjn_sc00002.1.g11860.1.sm.mkhc),Zjn_sc00002.1.g15580.1.sm.mkhc(Zjn_sc00002.1.g15580.1.sm.mkhc),Zjn_sc00003.1.g03380.1.am.mk(Zjn_sc00003.1.g03380.1.am.mk),Zjn_sc00003.1.g04150.1.sm.mkhc(Zjn_sc00003.1.g04150.1.sm.mkhc),Zjn_sc00007.1.g08240.1.am.mk(Zjn_sc00007.1.g08240.1.am.mk),Zjn_sc00013.1.g03160.1.am.mk(…
BP	GO:0071214	cellular response to abiotic stimulus	19	214	0.0189106696041955	0.217397658108549	Zjn_sc00005.1.g08390.1.sm.mkhc(Zjn_sc00005.1.g08390.1.sm.mkhc),Zjn_sc00006.1.g07040.1.sm.mk(Zjn_sc00006.1.g07040.1.sm.mk),Zjn_sc00008.1.g11130.1.sm.mk(Zjn_sc00008.1.g11130.1.sm.mk),Zjn_sc00011.1.g07790.1.sm.mkhc(Zjn_sc00011.1.g07790.1.sm.mkhc),Zjn_sc00012.1.g00520.1.am.mk(Zjn_sc00012.1.g00520.1.am.mk),Zjn_sc00013.1.g06170.1.am.mkhc(Zjn_sc00013.1.g06170.1.am.mkhc),Zjn_sc00013.1.g06330.1.sm.mk(Zjn_…
BP	GO:0104004	cellular response to environmental stimulus	19	214	0.0189106696041955	0.217397658108549	Zjn_sc00005.1.g08390.1.sm.mkhc(Zjn_sc00005.1.g08390.1.sm.mkhc),Zjn_sc00006.1.g07040.1.sm.mk(Zjn_sc00006.1.g07040.1.sm.mk),Zjn_sc00008.1.g11130.1.sm.mk(Zjn_sc00008.1.g11130.1.sm.mk),Zjn_sc00011.1.g07790.1.sm.mkhc(Zjn_sc00011.1.g07790.1.sm.mkhc),Zjn_sc00012.1.g00520.1.am.mk(Zjn_sc00012.1.g00520.1.am.mk),Zjn_sc00013.1.g06170.1.am.mkhc(Zjn_sc00013.1.g06170.1.am.mkhc),Zjn_sc00013.1.g06330.1.sm.mk(Zjn_…
MF	GO:0016791	phosphatase activity	24	290	0.0198981011023377	0.186204335578718	Zjn_sc00002.1.g06870.1.sm.mk(Zjn_sc00002.1.g06870.1.sm.mk),Zjn_sc00002.1.g06880.1.sm.mkhc(Zjn_sc00002.1.g06880.1.sm.mkhc),Zjn_sc00003.1.g05480.1.sm.mkhc(Zjn_sc00003.1.g05480.1.sm.mkhc),Zjn_sc00005.1.g06290.1.cf.mkhc(Zjn_sc00005.1.g06290.1.cf.mkhc),Zjn_sc00007.1.g00975.1.br(Zjn_sc00007.1.g00975.1.br),Zjn_sc00009.1.g05360.1.sm.mkhc(Zjn_sc00009.1.g05360.1.sm.mkhc),Zjn_sc00009.1.g06460.1.sm.mkhc(Zjn_…
MF	GO:0016209	antioxidant activity	12	117	0.020843073719539	0.189313711129127	Zjn_sc00001.1.g00100.1.sm.mkhc(Zjn_sc00001.1.g00100.1.sm.mkhc),Zjn_sc00002.1.g15580.1.sm.mkhc(Zjn_sc00002.1.g15580.1.sm.mkhc),Zjn_sc00003.1.g04150.1.sm.mkhc(Zjn_sc00003.1.g04150.1.sm.mkhc),Zjn_sc00003.1.g04210.1.am.mk(Zjn_sc00003.1.g04210.1.am.mk),Zjn_sc00007.1.g03280.1.sm.mkhc(Zjn_sc00007.1.g03280.1.sm.mkhc),Zjn_sc00007.1.g11160.1.sm.mkhc(Zjn_sc00007.1.g11160.1.sm.mkhc),Zjn_sc00008.1.g02340.1.am…
MF	GO:0004601	peroxidase activity	7	53	0.0208692279984864	0.189313711129127	Zjn_sc00001.1.g00100.1.sm.mkhc(Zjn_sc00001.1.g00100.1.sm.mkhc),Zjn_sc00002.1.g15580.1.sm.mkhc(Zjn_sc00002.1.g15580.1.sm.mkhc),Zjn_sc00003.1.g04150.1.sm.mkhc(Zjn_sc00003.1.g04150.1.sm.mkhc),Zjn_sc00008.1.g02340.1.am.mk(Zjn_sc00008.1.g02340.1.am.mk),Zjn_sc00017.1.g03330.1.sm.mkhc(Zjn_sc00017.1.g03330.1.sm.mkhc),Zjn_sc00040.1.g00790.1.sm.mkhc(Zjn_sc00040.1.g00790.1.sm.mkhc),Zjn_sc04751.1.g00010.1.am…
MF	GO:0016684	oxidoreductase activity, acting on peroxide as acceptor	7	53	0.0208692279984864	0.189313711129127	Zjn_sc00001.1.g00100.1.sm.mkhc(Zjn_sc00001.1.g00100.1.sm.mkhc),Zjn_sc00002.1.g15580.1.sm.mkhc(Zjn_sc00002.1.g15580.1.sm.mkhc),Zjn_sc00003.1.g04150.1.sm.mkhc(Zjn_sc00003.1.g04150.1.sm.mkhc),Zjn_sc00008.1.g02340.1.am.mk(Zjn_sc00008.1.g02340.1.am.mk),Zjn_sc00017.1.g03330.1.sm.mkhc(Zjn_sc00017.1.g03330.1.sm.mkhc),Zjn_sc00040.1.g00790.1.sm.mkhc(Zjn_sc00040.1.g00790.1.sm.mkhc),Zjn_sc04751.1.g00010.1.am…
BP	GO:0001101	response to acid chemical	93	1434	0.0208718740718879	0.238995332752013	Zjn_sc00001.1.g04430.1.sm.mk(Zjn_sc00001.1.g04430.1.sm.mk),Zjn_sc00001.1.g07040.1.am.mk(Zjn_sc00001.1.g07040.1.am.mk),Zjn_sc00002.1.g14000.1.am.mkhc(Zjn_sc00002.1.g14000.1.am.mkhc),Zjn_sc00002.1.g14700.1.sm.mk(Zjn_sc00002.1.g14700.1.sm.mk),Zjn_sc00003.1.g03380.1.am.mk(Zjn_sc00003.1.g03380.1.am.mk),Zjn_sc00003.1.g11900.1.am.mk(Zjn_sc00003.1.g11900.1.am.mk),Zjn_sc00003.1.g11910.1.am.mkhc(Zjn_sc0000…
BP	GO:0098754	detoxification	15	159	0.0213696912193451	0.241521775308963	Zjn_sc00001.1.g00100.1.sm.mkhc(Zjn_sc00001.1.g00100.1.sm.mkhc),Zjn_sc00002.1.g15580.1.sm.mkhc(Zjn_sc00002.1.g15580.1.sm.mkhc),Zjn_sc00003.1.g04150.1.sm.mkhc(Zjn_sc00003.1.g04150.1.sm.mkhc),Zjn_sc00003.1.g04210.1.am.mk(Zjn_sc00003.1.g04210.1.am.mk),Zjn_sc00007.1.g03280.1.sm.mkhc(Zjn_sc00007.1.g03280.1.sm.mkhc),Zjn_sc00007.1.g11160.1.sm.mkhc(Zjn_sc00007.1.g11160.1.sm.mkhc),Zjn_sc00008.1.g02340.1.am…
BP	GO:0044275	cellular carbohydrate catabolic process	11	104	0.021482887388495	0.241521775308963	Zjn_sc00001.1.g01550.1.sm.mkhc(Zjn_sc00001.1.g01550.1.sm.mkhc),Zjn_sc00002.1.g14700.1.sm.mk(Zjn_sc00002.1.g14700.1.sm.mk),Zjn_sc00003.1.g12830.1.sm.mk(Zjn_sc00003.1.g12830.1.sm.mk),Zjn_sc00012.1.g09930.1.am.mk(Zjn_sc00012.1.g09930.1.am.mk),Zjn_sc00017.1.g03980.1.sm.mkhc(Zjn_sc00017.1.g03980.1.sm.mkhc),Zjn_sc00017.1.g07640.1.am.mk(Zjn_sc00017.1.g07640.1.am.mk),Zjn_sc00018.1.g02930.1.sm.mk(Zjn_sc00…
BP	GO:0006790	sulfur compound metabolic process	22	262	0.0218220201310458	0.241521775308963	Zjn_sc00001.1.g08900.1.sm.mkhc(Zjn_sc00001.1.g08900.1.sm.mkhc),Zjn_sc00002.1.g15740.1.am.mk(Zjn_sc00002.1.g15740.1.am.mk),Zjn_sc00003.1.g02100.1.sm.mkhc(Zjn_sc00003.1.g02100.1.sm.mkhc),Zjn_sc00003.1.g04280.1.sm.mkhc(Zjn_sc00003.1.g04280.1.sm.mkhc),Zjn_sc00007.1.g02560.1.am.mk(Zjn_sc00007.1.g02560.1.am.mk),Zjn_sc00011.1.g01920.1.sm.mkhc(Zjn_sc00011.1.g01920.1.sm.mkhc),Zjn_sc00011.1.g01980.1.am.mk(…
BP	GO:0009960	endosperm development	5	31	0.0221439358696138	0.241521775308963	Zjn_sc00002.1.g01530.1.am.mk(Zjn_sc00002.1.g01530.1.am.mk),Zjn_sc00014.1.g00500.1.sm.mkhc(Zjn_sc00014.1.g00500.1.sm.mkhc),Zjn_sc00019.1.g04570.1.sm.mkhc(Zjn_sc00019.1.g04570.1.sm.mkhc),Zjn_sc00027.1.g03650.1.sm.mk(Zjn_sc00027.1.g03650.1.sm.mk),Zjn_sc00140.1.g00500.1.am.mkhc(Zjn_sc00140.1.g00500.1.am.mkhc)
BP	GO:0032436	positive regulation of proteasomal ubiquitin-dependent protein catabolic process	5	31	0.0221439358696138	0.241521775308963	Zjn_sc00002.1.g06540.1.sm.mkhc(Zjn_sc00002.1.g06540.1.sm.mkhc),Zjn_sc00020.1.g06050.1.sm.mkhc(Zjn_sc00020.1.g06050.1.sm.mkhc),Zjn_sc00020.1.g06060.1.sm.mkhc(Zjn_sc00020.1.g06060.1.sm.mkhc),Zjn_sc00023.1.g04510.1.sm.mkhc(Zjn_sc00023.1.g04510.1.sm.mkhc),Zjn_sc00092.1.g00750.1.am.mkhc(Zjn_sc00092.1.g00750.1.am.mkhc)
BP	GO:0042744	hydrogen peroxide catabolic process	5	31	0.0221439358696138	0.241521775308963	Zjn_sc00001.1.g00100.1.sm.mkhc(Zjn_sc00001.1.g00100.1.sm.mkhc),Zjn_sc00002.1.g15580.1.sm.mkhc(Zjn_sc00002.1.g15580.1.sm.mkhc),Zjn_sc00003.1.g04150.1.sm.mkhc(Zjn_sc00003.1.g04150.1.sm.mkhc),Zjn_sc00017.1.g03330.1.sm.mkhc(Zjn_sc00017.1.g03330.1.sm.mkhc),Zjn_sc04751.1.g00010.1.am.mk(Zjn_sc04751.1.g00010.1.am.mk)
BP	GO:0046460	neutral lipid biosynthetic process	5	31	0.0221439358696138	0.241521775308963	Zjn_sc00005.1.g00570.1.am.mkhc(Zjn_sc00005.1.g00570.1.am.mkhc),Zjn_sc00005.1.g00580.1.sm.mk(Zjn_sc00005.1.g00580.1.sm.mk),Zjn_sc00027.1.g03420.1.am.mkhc(Zjn_sc00027.1.g03420.1.am.mkhc),Zjn_sc00069.1.g03190.1.sm.mkhc(Zjn_sc00069.1.g03190.1.sm.mkhc),Zjn_sc00181.1.g00180.1.sm.mkhc(Zjn_sc00181.1.g00180.1.sm.mkhc)
BP	GO:0046463	acylglycerol biosynthetic process	5	31	0.0221439358696138	0.241521775308963	Zjn_sc00005.1.g00570.1.am.mkhc(Zjn_sc00005.1.g00570.1.am.mkhc),Zjn_sc00005.1.g00580.1.sm.mk(Zjn_sc00005.1.g00580.1.sm.mk),Zjn_sc00027.1.g03420.1.am.mkhc(Zjn_sc00027.1.g03420.1.am.mkhc),Zjn_sc00069.1.g03190.1.sm.mkhc(Zjn_sc00069.1.g03190.1.sm.mkhc),Zjn_sc00181.1.g00180.1.sm.mkhc(Zjn_sc00181.1.g00180.1.sm.mkhc)
BP	GO:0046148	pigment biosynthetic process	16	174	0.022169594609409	0.241521775308963	Zjn_sc00004.1.g07010.1.sm.mk(Zjn_sc00004.1.g07010.1.sm.mk),Zjn_sc00006.1.g03410.1.am.mk(Zjn_sc00006.1.g03410.1.am.mk),Zjn_sc00022.1.g01430.1.am.mk(Zjn_sc00022.1.g01430.1.am.mk),Zjn_sc00030.1.g02630.1.sm.mk(Zjn_sc00030.1.g02630.1.sm.mk),Zjn_sc00030.1.g02670.1.am.mk(Zjn_sc00030.1.g02670.1.am.mk),Zjn_sc00030.1.g02680.1.am.mk(Zjn_sc00030.1.g02680.1.am.mk),Zjn_sc00030.1.g02690.1.am.mk(Zjn_sc00030.1.g0…
BP	GO:0009066	aspartate family amino acid metabolic process	6	42	0.0221799789135855	0.241521775308963	Zjn_sc00003.1.g03790.1.sm.mkhc(Zjn_sc00003.1.g03790.1.sm.mkhc),Zjn_sc00008.1.g07580.1.sm.mkhc(Zjn_sc00008.1.g07580.1.sm.mkhc),Zjn_sc00047.1.g02000.1.sm.mkhc(Zjn_sc00047.1.g02000.1.sm.mkhc),Zjn_sc00047.1.g03760.1.sm.mk(Zjn_sc00047.1.g03760.1.sm.mk),Zjn_sc00066.1.g00100.1.sm.mkhc(Zjn_sc00066.1.g00100.1.sm.mkhc),Zjn_sc00067.1.g01410.1.sm.mkhc(Zjn_sc00067.1.g01410.1.sm.mkhc)
BP	GO:2000278	regulation of DNA biosynthetic process	6	42	0.0221799789135855	0.241521775308963	Zjn_sc00012.1.g00770.1.am.mk(Zjn_sc00012.1.g00770.1.am.mk),Zjn_sc00013.1.g07370.1.sm.mkhc(Zjn_sc00013.1.g07370.1.sm.mkhc),Zjn_sc00014.1.g07500.1.sm.mkhc(Zjn_sc00014.1.g07500.1.sm.mkhc),Zjn_sc00036.1.g01310.1.am.mk(Zjn_sc00036.1.g01310.1.am.mk),Zjn_sc00108.1.g00350.1.am.mkhc(Zjn_sc00108.1.g00350.1.am.mkhc),Zjn_sc00133.1.g00780.1.am.mk(Zjn_sc00133.1.g00780.1.am.mk)
BP	GO:1900140	regulation of seedling development	12	118	0.0221970311765963	0.241521775308963	Zjn_sc00012.1.g03130.1.sm.mkhc(Zjn_sc00012.1.g03130.1.sm.mkhc),Zjn_sc00018.1.g00540.1.am.mk(Zjn_sc00018.1.g00540.1.am.mk),Zjn_sc00030.1.g02630.1.sm.mk(Zjn_sc00030.1.g02630.1.sm.mk),Zjn_sc00030.1.g02670.1.am.mk(Zjn_sc00030.1.g02670.1.am.mk),Zjn_sc00030.1.g02680.1.am.mk(Zjn_sc00030.1.g02680.1.am.mk),Zjn_sc00030.1.g02690.1.am.mk(Zjn_sc00030.1.g02690.1.am.mk),Zjn_sc00047.1.g03400.1.am.mk(Zjn_sc00047.…
MF	GO:0008324	cation transmembrane transporter activity	30	386	0.0222644075687458	0.197633568812557	Zjn_sc00003.1.g07070.1.sm.mkhc(Zjn_sc00003.1.g07070.1.sm.mkhc),Zjn_sc00003.1.g15380.1.am.mk(Zjn_sc00003.1.g15380.1.am.mk),Zjn_sc00004.1.g08400.1.sm.mkhc(Zjn_sc00004.1.g08400.1.sm.mkhc),Zjn_sc00004.1.g09630.1.am.mk(Zjn_sc00004.1.g09630.1.am.mk),Zjn_sc00008.1.g06980.1.sm.mkhc(Zjn_sc00008.1.g06980.1.sm.mkhc),Zjn_sc00011.1.g06260.1.am.mk(Zjn_sc00011.1.g06260.1.am.mk),Zjn_sc00011.1.g06270.1.am.mk(Zjn_…
BP	GO:0006855	xenobiotic transmembrane transport	13	132	0.0225475267458755	0.241521775308963	Zjn_sc00001.1.g09200.1.am.mk(Zjn_sc00001.1.g09200.1.am.mk),Zjn_sc00001.1.g09210.1.sm.mk(Zjn_sc00001.1.g09210.1.sm.mk),Zjn_sc00001.1.g09220.1.sm.mkhc(Zjn_sc00001.1.g09220.1.sm.mkhc),Zjn_sc00002.1.g05110.1.sm.mk(Zjn_sc00002.1.g05110.1.sm.mk),Zjn_sc00013.1.g10510.1.sm.mk(Zjn_sc00013.1.g10510.1.sm.mk),Zjn_sc00015.1.g03840.1.sm.mk(Zjn_sc00015.1.g03840.1.sm.mk),Zjn_sc00015.1.g03930.1.sm.mkhc(Zjn_sc0001…
BP	GO:0006096	glycolytic process	8	66	0.0225841926676772	0.241521775308963	Zjn_sc00014.1.g06090.1.sm.mkhc(Zjn_sc00014.1.g06090.1.sm.mkhc),Zjn_sc00016.1.g02950.1.sm.mkhc(Zjn_sc00016.1.g02950.1.sm.mkhc),Zjn_sc00027.1.g03420.1.am.mkhc(Zjn_sc00027.1.g03420.1.am.mkhc),Zjn_sc00028.1.g01510.1.sm.mk(Zjn_sc00028.1.g01510.1.sm.mk),Zjn_sc00028.1.g02640.1.sm.mkhc(Zjn_sc00028.1.g02640.1.sm.mkhc),Zjn_sc00031.1.g02050.1.am.mkhc(Zjn_sc00031.1.g02050.1.am.mkhc),Zjn_sc00036.1.g00110.1.am…
BP	GO:0006757	ATP generation from ADP	8	66	0.0225841926676772	0.241521775308963	Zjn_sc00014.1.g06090.1.sm.mkhc(Zjn_sc00014.1.g06090.1.sm.mkhc),Zjn_sc00016.1.g02950.1.sm.mkhc(Zjn_sc00016.1.g02950.1.sm.mkhc),Zjn_sc00027.1.g03420.1.am.mkhc(Zjn_sc00027.1.g03420.1.am.mkhc),Zjn_sc00028.1.g01510.1.sm.mk(Zjn_sc00028.1.g01510.1.sm.mk),Zjn_sc00028.1.g02640.1.sm.mkhc(Zjn_sc00028.1.g02640.1.sm.mkhc),Zjn_sc00031.1.g02050.1.am.mkhc(Zjn_sc00031.1.g02050.1.am.mkhc),Zjn_sc00036.1.g00110.1.am…
BP	GO:0046031	ADP metabolic process	8	66	0.0225841926676772	0.241521775308963	Zjn_sc00014.1.g06090.1.sm.mkhc(Zjn_sc00014.1.g06090.1.sm.mkhc),Zjn_sc00016.1.g02950.1.sm.mkhc(Zjn_sc00016.1.g02950.1.sm.mkhc),Zjn_sc00027.1.g03420.1.am.mkhc(Zjn_sc00027.1.g03420.1.am.mkhc),Zjn_sc00028.1.g01510.1.sm.mk(Zjn_sc00028.1.g01510.1.sm.mk),Zjn_sc00028.1.g02640.1.sm.mkhc(Zjn_sc00028.1.g02640.1.sm.mkhc),Zjn_sc00031.1.g02050.1.am.mkhc(Zjn_sc00031.1.g02050.1.am.mkhc),Zjn_sc00036.1.g00110.1.am…
CC	GO:0010598	NAD(P)H dehydrogenase complex (plastoquinone)	4	21	0.0226012146977726	0.166427126410871	Zjn_sc00002.1.g13950.1.am.mk(Zjn_sc00002.1.g13950.1.am.mk),Zjn_sc00064.1.g01500.1.sm.mk(Zjn_sc00064.1.g01500.1.sm.mk),Zjn_sc00109.1.g00050.1.am.mk(Zjn_sc00109.1.g00050.1.am.mk),Zjn_sc00121.1.g00550.1.sm.mkhc(Zjn_sc00121.1.g00550.1.sm.mkhc)
CC	GO:0044297	cell body	4	21	0.0226012146977726	0.166427126410871	Zjn_sc00013.1.g07370.1.sm.mkhc(Zjn_sc00013.1.g07370.1.sm.mkhc),Zjn_sc00014.1.g07500.1.sm.mkhc(Zjn_sc00014.1.g07500.1.sm.mkhc),Zjn_sc00047.1.g02670.1.sm.mkhc(Zjn_sc00047.1.g02670.1.sm.mkhc),Zjn_sc00058.1.g00380.1.sm.mkhc(Zjn_sc00058.1.g00380.1.sm.mkhc)
MF	GO:0000049	tRNA binding	4	21	0.0226474320590118	0.197633568812557	Zjn_sc00001.1.g03900.1.am.mkhc(Zjn_sc00001.1.g03900.1.am.mkhc),Zjn_sc00007.1.g07590.1.am.mk(Zjn_sc00007.1.g07590.1.am.mk),Zjn_sc00007.1.g07600.1.sm.mk(Zjn_sc00007.1.g07600.1.sm.mk),Zjn_sc00056.1.g01450.1.am.mkhc(Zjn_sc00056.1.g01450.1.am.mkhc)
MF	GO:0015175	neutral amino acid transmembrane transporter activity	4	21	0.0226474320590118	0.197633568812557	Zjn_sc00011.1.g06260.1.am.mk(Zjn_sc00011.1.g06260.1.am.mk),Zjn_sc00011.1.g06270.1.am.mk(Zjn_sc00011.1.g06270.1.am.mk),Zjn_sc00067.1.g01300.1.sm.mk(Zjn_sc00067.1.g01300.1.sm.mk),Zjn_sc00281.1.g00050.1.sm.mkhc(Zjn_sc00281.1.g00050.1.sm.mkhc)
MF	GO:0004133	glycogen debranching enzyme activity	3	12	0.0226756175690448	0.197633568812557	Zjn_sc00001.1.g01550.1.sm.mkhc(Zjn_sc00001.1.g01550.1.sm.mkhc),Zjn_sc00012.1.g09930.1.am.mk(Zjn_sc00012.1.g09930.1.am.mk),Zjn_sc00018.1.g02930.1.sm.mk(Zjn_sc00018.1.g02930.1.sm.mk)
BP	GO:0016121	carotene catabolic process	3	12	0.0226765353414007	0.241521775308963	Zjn_sc00029.1.g05630.1.am.mk(Zjn_sc00029.1.g05630.1.am.mk),Zjn_sc00088.1.g00050.1.am.mkhc(Zjn_sc00088.1.g00050.1.am.mkhc),Zjn_sc00088.1.g00060.1.am.mkhc(Zjn_sc00088.1.g00060.1.am.mkhc)
BP	GO:0046247	terpene catabolic process	3	12	0.0226765353414007	0.241521775308963	Zjn_sc00029.1.g05630.1.am.mk(Zjn_sc00029.1.g05630.1.am.mk),Zjn_sc00088.1.g00050.1.am.mkhc(Zjn_sc00088.1.g00050.1.am.mkhc),Zjn_sc00088.1.g00060.1.am.mkhc(Zjn_sc00088.1.g00060.1.am.mkhc)
BP	GO:0120253	hydrocarbon catabolic process	3	12	0.0226765353414007	0.241521775308963	Zjn_sc00029.1.g05630.1.am.mk(Zjn_sc00029.1.g05630.1.am.mk),Zjn_sc00088.1.g00050.1.am.mkhc(Zjn_sc00088.1.g00050.1.am.mkhc),Zjn_sc00088.1.g00060.1.am.mkhc(Zjn_sc00088.1.g00060.1.am.mkhc)
BP	GO:1901699	cellular response to nitrogen compound	15	161	0.0236235686668586	0.249393611293759	Zjn_sc00004.1.g08400.1.sm.mkhc(Zjn_sc00004.1.g08400.1.sm.mkhc),Zjn_sc00007.1.g08240.1.am.mk(Zjn_sc00007.1.g08240.1.am.mk),Zjn_sc00019.1.g04560.1.sm.mkhc(Zjn_sc00019.1.g04560.1.sm.mkhc),Zjn_sc00021.1.g02000.1.sm.mkhc(Zjn_sc00021.1.g02000.1.sm.mkhc),Zjn_sc00022.1.g04650.1.sm.mk(Zjn_sc00022.1.g04650.1.sm.mk),Zjn_sc00022.1.g07390.1.am.mk(Zjn_sc00022.1.g07390.1.am.mk),Zjn_sc00023.1.g01370.1.sm.mkhc(Zj…
BP	GO:0042908	xenobiotic transport	13	133	0.0238302298939252	0.249393611293759	Zjn_sc00001.1.g09200.1.am.mk(Zjn_sc00001.1.g09200.1.am.mk),Zjn_sc00001.1.g09210.1.sm.mk(Zjn_sc00001.1.g09210.1.sm.mk),Zjn_sc00001.1.g09220.1.sm.mkhc(Zjn_sc00001.1.g09220.1.sm.mkhc),Zjn_sc00002.1.g05110.1.sm.mk(Zjn_sc00002.1.g05110.1.sm.mk),Zjn_sc00013.1.g10510.1.sm.mk(Zjn_sc00013.1.g10510.1.sm.mk),Zjn_sc00015.1.g03840.1.sm.mk(Zjn_sc00015.1.g03840.1.sm.mk),Zjn_sc00015.1.g03930.1.sm.mkhc(Zjn_sc0001…
CC	GO:0010494	cytoplasmic stress granule	6	43	0.0245877630979692	0.177822215262099	Zjn_sc00010.1.g01810.1.sm.mkhc(Zjn_sc00010.1.g01810.1.sm.mkhc),Zjn_sc00016.1.g00410.1.sm.mkhc(Zjn_sc00016.1.g00410.1.sm.mkhc),Zjn_sc00019.1.g04350.1.sm.mk(Zjn_sc00019.1.g04350.1.sm.mk),Zjn_sc00019.1.g04560.1.sm.mkhc(Zjn_sc00019.1.g04560.1.sm.mkhc),Zjn_sc00047.1.g02670.1.sm.mkhc(Zjn_sc00047.1.g02670.1.sm.mkhc),Zjn_sc00098.1.g00810.1.am.mkhc(Zjn_sc00098.1.g00810.1.am.mkhc)
BP	GO:0010017	red or far-red light signaling pathway	6	43	0.0246625186781071	0.249393611293759	Zjn_sc00011.1.g07790.1.sm.mkhc(Zjn_sc00011.1.g07790.1.sm.mkhc),Zjn_sc00013.1.g06170.1.am.mkhc(Zjn_sc00013.1.g06170.1.am.mkhc),Zjn_sc00014.1.g02330.1.sm.mkhc(Zjn_sc00014.1.g02330.1.sm.mkhc),Zjn_sc00016.1.g05600.1.sm.mk(Zjn_sc00016.1.g05600.1.sm.mk),Zjn_sc00037.1.g03340.1.am.mk(Zjn_sc00037.1.g03340.1.am.mk),Zjn_sc00043.1.g03510.1.sm.mkhc(Zjn_sc00043.1.g03510.1.sm.mkhc)
BP	GO:0009145	purine nucleoside triphosphate biosynthetic process	10	93	0.024927318082539	0.249393611293759	Zjn_sc00013.1.g06060.1.sm.mkhc(Zjn_sc00013.1.g06060.1.sm.mkhc),Zjn_sc00014.1.g06090.1.sm.mkhc(Zjn_sc00014.1.g06090.1.sm.mkhc),Zjn_sc00014.1.g06360.1.sm.mkhc(Zjn_sc00014.1.g06360.1.sm.mkhc),Zjn_sc00016.1.g02950.1.sm.mkhc(Zjn_sc00016.1.g02950.1.sm.mkhc),Zjn_sc00027.1.g03420.1.am.mkhc(Zjn_sc00027.1.g03420.1.am.mkhc),Zjn_sc00028.1.g01510.1.sm.mk(Zjn_sc00028.1.g01510.1.sm.mk),Zjn_sc00028.1.g02640.1.sm…
BP	GO:0009206	purine ribonucleoside triphosphate biosynthetic process	10	93	0.024927318082539	0.249393611293759	Zjn_sc00013.1.g06060.1.sm.mkhc(Zjn_sc00013.1.g06060.1.sm.mkhc),Zjn_sc00014.1.g06090.1.sm.mkhc(Zjn_sc00014.1.g06090.1.sm.mkhc),Zjn_sc00014.1.g06360.1.sm.mkhc(Zjn_sc00014.1.g06360.1.sm.mkhc),Zjn_sc00016.1.g02950.1.sm.mkhc(Zjn_sc00016.1.g02950.1.sm.mkhc),Zjn_sc00027.1.g03420.1.am.mkhc(Zjn_sc00027.1.g03420.1.am.mkhc),Zjn_sc00028.1.g01510.1.sm.mk(Zjn_sc00028.1.g01510.1.sm.mk),Zjn_sc00028.1.g02640.1.sm…
BP	GO:0000256	allantoin catabolic process	2	5	0.0251283830491335	0.249393611293759	Zjn_sc00023.1.g06740.1.am.mk(Zjn_sc00023.1.g06740.1.am.mk),Zjn_sc00023.1.g06750.1.am.mk(Zjn_sc00023.1.g06750.1.am.mk)
BP	GO:0006107	oxaloacetate metabolic process	2	5	0.0251283830491335	0.249393611293759	Zjn_sc00017.1.g07170.1.sm.mk(Zjn_sc00017.1.g07170.1.sm.mk),Zjn_sc00020.1.g05160.1.sm.mkhc(Zjn_sc00020.1.g05160.1.sm.mkhc)
BP	GO:0006183	GTP biosynthetic process	2	5	0.0251283830491335	0.249393611293759	Zjn_sc00013.1.g06060.1.sm.mkhc(Zjn_sc00013.1.g06060.1.sm.mkhc),Zjn_sc00014.1.g06360.1.sm.mkhc(Zjn_sc00014.1.g06360.1.sm.mkhc)
BP	GO:0009157	deoxyribonucleoside monophosphate biosynthetic process	2	5	0.0251283830491335	0.249393611293759	Zjn_sc00025.1.g02710.1.am.mkhc(Zjn_sc00025.1.g02710.1.am.mkhc),Zjn_sc00103.1.g00980.1.sm.mkhc(Zjn_sc00103.1.g00980.1.sm.mkhc)
BP	GO:0009590	detection of gravity	2	5	0.0251283830491335	0.249393611293759	Zjn_sc00014.1.g01970.1.sm.mkhc(Zjn_sc00014.1.g01970.1.sm.mkhc),Zjn_sc00079.1.g00410.1.sm.mkhc(Zjn_sc00079.1.g00410.1.sm.mkhc)
BP	GO:0009831	plant-type cell wall modification involved in multidimensional cell growth	2	5	0.0251283830491335	0.249393611293759	Zjn_sc00005.1.g02610.1.am.mk(Zjn_sc00005.1.g02610.1.am.mk),Zjn_sc00011.1.g08360.1.am.mk(Zjn_sc00011.1.g08360.1.am.mk)
BP	GO:0010135	ureide metabolic process	2	5	0.0251283830491335	0.249393611293759	Zjn_sc00023.1.g06740.1.am.mk(Zjn_sc00023.1.g06740.1.am.mk),Zjn_sc00023.1.g06750.1.am.mk(Zjn_sc00023.1.g06750.1.am.mk)
BP	GO:0010136	ureide catabolic process	2	5	0.0251283830491335	0.249393611293759	Zjn_sc00023.1.g06740.1.am.mk(Zjn_sc00023.1.g06740.1.am.mk),Zjn_sc00023.1.g06750.1.am.mk(Zjn_sc00023.1.g06750.1.am.mk)
BP	GO:0015744	succinate transport	2	5	0.0251283830491335	0.249393611293759	Zjn_sc00002.1.g05110.1.sm.mk(Zjn_sc00002.1.g05110.1.sm.mk),Zjn_sc00015.1.g03840.1.sm.mk(Zjn_sc00015.1.g03840.1.sm.mk)
BP	GO:0042754	negative regulation of circadian rhythm	2	5	0.0251283830491335	0.249393611293759	Zjn_sc00063.1.g01730.1.sm.mkhc(Zjn_sc00063.1.g01730.1.sm.mkhc),Zjn_sc00071.1.g02520.1.am.mkhc(Zjn_sc00071.1.g02520.1.am.mkhc)
BP	GO:0043605	cellular amide catabolic process	2	5	0.0251283830491335	0.249393611293759	Zjn_sc00023.1.g06740.1.am.mk(Zjn_sc00023.1.g06740.1.am.mk),Zjn_sc00023.1.g06750.1.am.mk(Zjn_sc00023.1.g06750.1.am.mk)
BP	GO:0050891	multicellular organismal water homeostasis	2	5	0.0251283830491335	0.249393611293759	Zjn_sc00006.1.g03410.1.am.mk(Zjn_sc00006.1.g03410.1.am.mk),Zjn_sc00058.1.g01380.1.sm.mk(Zjn_sc00058.1.g01380.1.sm.mk)
BP	GO:0071422	succinate transmembrane transport	2	5	0.0251283830491335	0.249393611293759	Zjn_sc00002.1.g05110.1.sm.mk(Zjn_sc00002.1.g05110.1.sm.mk),Zjn_sc00015.1.g03840.1.sm.mk(Zjn_sc00015.1.g03840.1.sm.mk)
BP	GO:0090227	regulation of red or far-red light signaling pathway	2	5	0.0251283830491335	0.249393611293759	Zjn_sc00011.1.g07790.1.sm.mkhc(Zjn_sc00011.1.g07790.1.sm.mkhc),Zjn_sc00013.1.g06170.1.am.mkhc(Zjn_sc00013.1.g06170.1.am.mkhc)
MF	GO:0003865	3-oxo-5-alpha-steroid 4-dehydrogenase activity	2	5	0.0251312119383899	0.204969242323198	Zjn_sc00023.1.g00840.1.cf.mkhc(Zjn_sc00023.1.g00840.1.cf.mkhc),Zjn_sc00051.1.g01820.1.am.mk(Zjn_sc00051.1.g01820.1.am.mk)
MF	GO:0003938	IMP dehydrogenase activity	2	5	0.0251312119383899	0.204969242323198	Zjn_sc00013.1.g06060.1.sm.mkhc(Zjn_sc00013.1.g06060.1.sm.mkhc),Zjn_sc00014.1.g06360.1.sm.mkhc(Zjn_sc00014.1.g06360.1.sm.mkhc)
MF	GO:0004740	pyruvate dehydrogenase (acetyl-transferring) kinase activity	2	5	0.0251312119383899	0.204969242323198	Zjn_sc00001.1.g02580.1.sm.mkhc(Zjn_sc00001.1.g02580.1.sm.mkhc),Zjn_sc02003.1.g00010.1.am.mk(Zjn_sc02003.1.g00010.1.am.mk)
MF	GO:0005049	nuclear export signal receptor activity	2	5	0.0251312119383899	0.204969242323198	Zjn_sc00001.1.g03900.1.am.mkhc(Zjn_sc00001.1.g03900.1.am.mkhc),Zjn_sc00013.1.g10480.1.am.mkhc(Zjn_sc00013.1.g10480.1.am.mkhc)
MF	GO:0015141	succinate transmembrane transporter activity	2	5	0.0251312119383899	0.204969242323198	Zjn_sc00002.1.g05110.1.sm.mk(Zjn_sc00002.1.g05110.1.sm.mk),Zjn_sc00015.1.g03840.1.sm.mk(Zjn_sc00015.1.g03840.1.sm.mk)
MF	GO:0019202	amino acid kinase activity	2	5	0.0251312119383899	0.204969242323198	Zjn_sc00014.1.g10040.1.sm.mkhc(Zjn_sc00014.1.g10040.1.sm.mkhc),Zjn_sc00066.1.g00100.1.sm.mkhc(Zjn_sc00066.1.g00100.1.sm.mkhc)
MF	GO:0033765	steroid dehydrogenase activity, acting on the CH-CH group of donors	2	5	0.0251312119383899	0.204969242323198	Zjn_sc00023.1.g00840.1.cf.mkhc(Zjn_sc00023.1.g00840.1.cf.mkhc),Zjn_sc00051.1.g01820.1.am.mk(Zjn_sc00051.1.g01820.1.am.mk)
BP	GO:2000060	positive regulation of ubiquitin-dependent protein catabolic process	5	32	0.0251373608898093	0.249393611293759	Zjn_sc00002.1.g06540.1.sm.mkhc(Zjn_sc00002.1.g06540.1.sm.mkhc),Zjn_sc00020.1.g06050.1.sm.mkhc(Zjn_sc00020.1.g06050.1.sm.mkhc),Zjn_sc00020.1.g06060.1.sm.mkhc(Zjn_sc00020.1.g06060.1.sm.mkhc),Zjn_sc00023.1.g04510.1.sm.mkhc(Zjn_sc00023.1.g04510.1.sm.mkhc),Zjn_sc00092.1.g00750.1.am.mkhc(Zjn_sc00092.1.g00750.1.am.mkhc)
BP	GO:0062197	cellular response to chemical stress	16	177	0.0255395241158005	0.252518775984553	Zjn_sc00001.1.g00100.1.sm.mkhc(Zjn_sc00001.1.g00100.1.sm.mkhc),Zjn_sc00003.1.g04150.1.sm.mkhc(Zjn_sc00003.1.g04150.1.sm.mkhc),Zjn_sc00007.1.g03280.1.sm.mkhc(Zjn_sc00007.1.g03280.1.sm.mkhc),Zjn_sc00007.1.g08240.1.am.mk(Zjn_sc00007.1.g08240.1.am.mk),Zjn_sc00007.1.g11160.1.sm.mkhc(Zjn_sc00007.1.g11160.1.sm.mkhc),Zjn_sc00008.1.g11130.1.sm.mk(Zjn_sc00008.1.g11130.1.sm.mk),Zjn_sc00012.1.g00520.1.am.mk(…
BP	GO:0046496	nicotinamide nucleotide metabolic process	10	94	0.0266265078990884	0.262370725794759	Zjn_sc00003.1.g11200.1.am.mkhc(Zjn_sc00003.1.g11200.1.am.mkhc),Zjn_sc00014.1.g06090.1.sm.mkhc(Zjn_sc00014.1.g06090.1.sm.mkhc),Zjn_sc00016.1.g02950.1.sm.mkhc(Zjn_sc00016.1.g02950.1.sm.mkhc),Zjn_sc00017.1.g07170.1.sm.mk(Zjn_sc00017.1.g07170.1.sm.mk),Zjn_sc00020.1.g05160.1.sm.mkhc(Zjn_sc00020.1.g05160.1.sm.mkhc),Zjn_sc00028.1.g01510.1.sm.mk(Zjn_sc00028.1.g01510.1.sm.mk),Zjn_sc00028.1.g02640.1.sm.mkh…
MF	GO:0005261	cation channel activity	9	81	0.026863245552565	0.215858132382954	Zjn_sc00004.1.g08400.1.sm.mkhc(Zjn_sc00004.1.g08400.1.sm.mkhc),Zjn_sc00012.1.g04870.1.sm.mkhc(Zjn_sc00012.1.g04870.1.sm.mkhc),Zjn_sc00012.1.g04880.1.sm.mk(Zjn_sc00012.1.g04880.1.sm.mk),Zjn_sc00013.1.g06270.1.am.mkhc(Zjn_sc00013.1.g06270.1.am.mkhc),Zjn_sc00014.1.g04820.1.am.mkhc(Zjn_sc00014.1.g04820.1.am.mkhc),Zjn_sc00023.1.g01370.1.sm.mkhc(Zjn_sc00023.1.g01370.1.sm.mkhc),Zjn_sc00152.1.g00470.1.sm…
MF	GO:0043168	anion binding	40	553	0.0269519152919099	0.215858132382954	Zjn_sc00001.1.g02580.1.sm.mkhc(Zjn_sc00001.1.g02580.1.sm.mkhc),Zjn_sc00002.1.g00780.1.am.mk(Zjn_sc00002.1.g00780.1.am.mk),Zjn_sc00002.1.g01530.1.am.mk(Zjn_sc00002.1.g01530.1.am.mk),Zjn_sc00004.1.g14320.1.am.mk(Zjn_sc00004.1.g14320.1.am.mk),Zjn_sc00005.1.g01940.1.am.mkhc(Zjn_sc00005.1.g01940.1.am.mkhc),Zjn_sc00006.1.g07040.1.sm.mk(Zjn_sc00006.1.g07040.1.sm.mk),Zjn_sc00007.1.g07590.1.am.mk(Zjn_sc00…
BP	GO:0042254	ribosome biogenesis	25	314	0.0272604591127602	0.26687466484914	Zjn_sc00001.1.g02100.1.am.mkhc(Zjn_sc00001.1.g02100.1.am.mkhc),Zjn_sc00002.1.g01450.1.sm.mkhc(Zjn_sc00002.1.g01450.1.sm.mkhc),Zjn_sc00003.1.g12160.1.am.mkhc(Zjn_sc00003.1.g12160.1.am.mkhc),Zjn_sc00003.1.g12870.1.sm.mkhc(Zjn_sc00003.1.g12870.1.sm.mkhc),Zjn_sc00010.1.g00910.1.sm.mkhc(Zjn_sc00010.1.g00910.1.sm.mkhc),Zjn_sc00012.1.g01240.1.sm.mkhc(Zjn_sc00012.1.g01240.1.sm.mkhc),Zjn_sc00013.1.g03130.…
BP	GO:0098655	cation transmembrane transport	32	424	0.0272678290629429	0.26687466484914	Zjn_sc00003.1.g07070.1.sm.mkhc(Zjn_sc00003.1.g07070.1.sm.mkhc),Zjn_sc00003.1.g15380.1.am.mk(Zjn_sc00003.1.g15380.1.am.mk),Zjn_sc00004.1.g08400.1.sm.mkhc(Zjn_sc00004.1.g08400.1.sm.mkhc),Zjn_sc00004.1.g09630.1.am.mk(Zjn_sc00004.1.g09630.1.am.mk),Zjn_sc00006.1.g07040.1.sm.mk(Zjn_sc00006.1.g07040.1.sm.mk),Zjn_sc00008.1.g06980.1.sm.mkhc(Zjn_sc00008.1.g06980.1.sm.mkhc),Zjn_sc00011.1.g06260.1.am.mk(Zjn_…
BP	GO:0009630	gravitropism	11	108	0.0275411860190673	0.268642477768478	Zjn_sc00002.1.g10900.1.sm.mk(Zjn_sc00002.1.g10900.1.sm.mk),Zjn_sc00004.1.g08400.1.sm.mkhc(Zjn_sc00004.1.g08400.1.sm.mkhc),Zjn_sc00012.1.g00770.1.am.mk(Zjn_sc00012.1.g00770.1.am.mk),Zjn_sc00012.1.g10530.1.am.mkhc(Zjn_sc00012.1.g10530.1.am.mkhc),Zjn_sc00014.1.g02330.1.sm.mkhc(Zjn_sc00014.1.g02330.1.sm.mkhc),Zjn_sc00023.1.g01370.1.sm.mkhc(Zjn_sc00023.1.g01370.1.sm.mkhc),Zjn_sc00031.1.g00520.1.am.mk(…
MF	GO:0008757	S-adenosylmethionine-dependent methyltransferase activity	16	179	0.0278739989101626	0.221249866349416	Zjn_sc00002.1.g06510.1.sm.mkhc(Zjn_sc00002.1.g06510.1.sm.mkhc),Zjn_sc00009.1.g04380.1.sm.mkhc(Zjn_sc00009.1.g04380.1.sm.mkhc),Zjn_sc00012.1.g01240.1.sm.mkhc(Zjn_sc00012.1.g01240.1.sm.mkhc),Zjn_sc00012.1.g02580.1.sm.mkhc(Zjn_sc00012.1.g02580.1.sm.mkhc),Zjn_sc00014.1.g09820.1.sm.mk(Zjn_sc00014.1.g09820.1.sm.mk),Zjn_sc00018.1.g05520.1.sm.mkhc(Zjn_sc00018.1.g05520.1.sm.mkhc),Zjn_sc00022.1.g02700.1.sm…
BP	GO:0009606	tropism	12	122	0.0279578847853174	0.269217393202858	Zjn_sc00002.1.g10900.1.sm.mk(Zjn_sc00002.1.g10900.1.sm.mk),Zjn_sc00004.1.g08400.1.sm.mkhc(Zjn_sc00004.1.g08400.1.sm.mkhc),Zjn_sc00006.1.g07040.1.sm.mk(Zjn_sc00006.1.g07040.1.sm.mk),Zjn_sc00012.1.g00770.1.am.mk(Zjn_sc00012.1.g00770.1.am.mk),Zjn_sc00012.1.g10530.1.am.mkhc(Zjn_sc00012.1.g10530.1.am.mkhc),Zjn_sc00014.1.g02330.1.sm.mkhc(Zjn_sc00014.1.g02330.1.sm.mkhc),Zjn_sc00023.1.g01370.1.sm.mkhc(Zj…
BP	GO:0015980	energy derivation by oxidation of organic compounds	13	136	0.02800259544567	0.269217393202858	Zjn_sc00001.1.g01550.1.sm.mkhc(Zjn_sc00001.1.g01550.1.sm.mkhc),Zjn_sc00012.1.g03130.1.sm.mkhc(Zjn_sc00012.1.g03130.1.sm.mkhc),Zjn_sc00012.1.g09930.1.am.mk(Zjn_sc00012.1.g09930.1.am.mk),Zjn_sc00014.1.g01970.1.sm.mkhc(Zjn_sc00014.1.g01970.1.sm.mkhc),Zjn_sc00017.1.g07170.1.sm.mk(Zjn_sc00017.1.g07170.1.sm.mk),Zjn_sc00018.1.g02930.1.sm.mk(Zjn_sc00018.1.g02930.1.sm.mk),Zjn_sc00020.1.g05160.1.sm.mkhc(Zj…
BP	GO:0008015	blood circulation	3	13	0.0283435640065142	0.269217393202858	Zjn_sc00058.1.g00380.1.sm.mkhc(Zjn_sc00058.1.g00380.1.sm.mkhc),Zjn_sc00086.1.g00640.1.sm.mkhc(Zjn_sc00086.1.g00640.1.sm.mkhc),Zjn_sc00092.1.g01280.1.am.mkhc(Zjn_sc00092.1.g01280.1.am.mkhc)
BP	GO:0010207	photosystem II assembly	3	13	0.0283435640065142	0.269217393202858	Zjn_sc00012.1.g00520.1.am.mk(Zjn_sc00012.1.g00520.1.am.mk),Zjn_sc00031.1.g04020.1.sm.mkhc(Zjn_sc00031.1.g04020.1.sm.mkhc),Zjn_sc00051.1.g01430.1.sm.mkhc(Zjn_sc00051.1.g01430.1.sm.mkhc)
BP	GO:0016144	S-glycoside biosynthetic process	3	13	0.0283435640065142	0.269217393202858	Zjn_sc00002.1.g15740.1.am.mk(Zjn_sc00002.1.g15740.1.am.mk),Zjn_sc00012.1.g08450.1.sm.mkhc(Zjn_sc00012.1.g08450.1.sm.mkhc),Zjn_sc00027.1.g05390.1.sm.mkhc(Zjn_sc00027.1.g05390.1.sm.mkhc)
BP	GO:0019758	glycosinolate biosynthetic process	3	13	0.0283435640065142	0.269217393202858	Zjn_sc00002.1.g15740.1.am.mk(Zjn_sc00002.1.g15740.1.am.mk),Zjn_sc00012.1.g08450.1.sm.mkhc(Zjn_sc00012.1.g08450.1.sm.mkhc),Zjn_sc00027.1.g05390.1.sm.mkhc(Zjn_sc00027.1.g05390.1.sm.mkhc)
BP	GO:0019761	glucosinolate biosynthetic process	3	13	0.0283435640065142	0.269217393202858	Zjn_sc00002.1.g15740.1.am.mk(Zjn_sc00002.1.g15740.1.am.mk),Zjn_sc00012.1.g08450.1.sm.mkhc(Zjn_sc00012.1.g08450.1.sm.mkhc),Zjn_sc00027.1.g05390.1.sm.mkhc(Zjn_sc00027.1.g05390.1.sm.mkhc)
BP	GO:0051365	cellular response to potassium ion starvation	3	13	0.0283435640065142	0.269217393202858	Zjn_sc00007.1.g08240.1.am.mk(Zjn_sc00007.1.g08240.1.am.mk),Zjn_sc00021.1.g02000.1.sm.mkhc(Zjn_sc00021.1.g02000.1.sm.mkhc),Zjn_sc00022.1.g04650.1.sm.mk(Zjn_sc00022.1.g04650.1.sm.mk)
BP	GO:0009135	purine nucleoside diphosphate metabolic process	8	69	0.0286749979980557	0.269712562338855	Zjn_sc00014.1.g06090.1.sm.mkhc(Zjn_sc00014.1.g06090.1.sm.mkhc),Zjn_sc00016.1.g02950.1.sm.mkhc(Zjn_sc00016.1.g02950.1.sm.mkhc),Zjn_sc00027.1.g03420.1.am.mkhc(Zjn_sc00027.1.g03420.1.am.mkhc),Zjn_sc00028.1.g01510.1.sm.mk(Zjn_sc00028.1.g01510.1.sm.mk),Zjn_sc00028.1.g02640.1.sm.mkhc(Zjn_sc00028.1.g02640.1.sm.mkhc),Zjn_sc00031.1.g02050.1.am.mkhc(Zjn_sc00031.1.g02050.1.am.mkhc),Zjn_sc00036.1.g00110.1.am…
BP	GO:0009179	purine ribonucleoside diphosphate metabolic process	8	69	0.0286749979980557	0.269712562338855	Zjn_sc00014.1.g06090.1.sm.mkhc(Zjn_sc00014.1.g06090.1.sm.mkhc),Zjn_sc00016.1.g02950.1.sm.mkhc(Zjn_sc00016.1.g02950.1.sm.mkhc),Zjn_sc00027.1.g03420.1.am.mkhc(Zjn_sc00027.1.g03420.1.am.mkhc),Zjn_sc00028.1.g01510.1.sm.mk(Zjn_sc00028.1.g01510.1.sm.mk),Zjn_sc00028.1.g02640.1.sm.mkhc(Zjn_sc00028.1.g02640.1.sm.mkhc),Zjn_sc00031.1.g02050.1.am.mkhc(Zjn_sc00031.1.g02050.1.am.mkhc),Zjn_sc00036.1.g00110.1.am…
BP	GO:0009185	ribonucleoside diphosphate metabolic process	8	69	0.0286749979980557	0.269712562338855	Zjn_sc00014.1.g06090.1.sm.mkhc(Zjn_sc00014.1.g06090.1.sm.mkhc),Zjn_sc00016.1.g02950.1.sm.mkhc(Zjn_sc00016.1.g02950.1.sm.mkhc),Zjn_sc00027.1.g03420.1.am.mkhc(Zjn_sc00027.1.g03420.1.am.mkhc),Zjn_sc00028.1.g01510.1.sm.mk(Zjn_sc00028.1.g01510.1.sm.mk),Zjn_sc00028.1.g02640.1.sm.mkhc(Zjn_sc00028.1.g02640.1.sm.mkhc),Zjn_sc00031.1.g02050.1.am.mkhc(Zjn_sc00031.1.g02050.1.am.mkhc),Zjn_sc00036.1.g00110.1.am…
BP	GO:0034504	protein localization to nucleus	9	82	0.0288649314109856	0.270620408730179	Zjn_sc00013.1.g07370.1.sm.mkhc(Zjn_sc00013.1.g07370.1.sm.mkhc),Zjn_sc00014.1.g07500.1.sm.mkhc(Zjn_sc00014.1.g07500.1.sm.mkhc),Zjn_sc00016.1.g00410.1.sm.mkhc(Zjn_sc00016.1.g00410.1.sm.mkhc),Zjn_sc00029.1.g05620.1.sm.mkhc(Zjn_sc00029.1.g05620.1.sm.mkhc),Zjn_sc00031.1.g00520.1.am.mk(Zjn_sc00031.1.g00520.1.am.mk),Zjn_sc00040.1.g05920.1.am.mkhc(Zjn_sc00040.1.g05920.1.am.mkhc),Zjn_sc00097.1.g00080.1.sm…
CC	GO:0031969	chloroplast membrane	12	123	0.029416064211802	0.209008877294383	Zjn_sc00003.1.g06140.1.sm.mkhc(Zjn_sc00003.1.g06140.1.sm.mkhc),Zjn_sc00013.1.g10210.1.am.mkhc(Zjn_sc00013.1.g10210.1.am.mkhc),Zjn_sc00028.1.g01180.1.am.mkhc(Zjn_sc00028.1.g01180.1.am.mkhc),Zjn_sc00031.1.g01590.1.sm.mkhc(Zjn_sc00031.1.g01590.1.sm.mkhc),Zjn_sc00043.1.g03030.1.am.mkhc(Zjn_sc00043.1.g03030.1.am.mkhc),Zjn_sc00044.1.g04330.1.sm.mkhc(Zjn_sc00044.1.g04330.1.sm.mkhc),Zjn_sc00051.1.g01430.…
BP	GO:0033554	cellular response to stress	70	1059	0.0296787076625527	0.276206402157297	Zjn_sc00001.1.g00100.1.sm.mkhc(Zjn_sc00001.1.g00100.1.sm.mkhc),Zjn_sc00002.1.g00090.1.sm.mkhc(Zjn_sc00002.1.g00090.1.sm.mkhc),Zjn_sc00002.1.g04940.1.sm.mkhc(Zjn_sc00002.1.g04940.1.sm.mkhc),Zjn_sc00002.1.g05070.1.sm.mk(Zjn_sc00002.1.g05070.1.sm.mk),Zjn_sc00002.1.g07570.1.sm.mk(Zjn_sc00002.1.g07570.1.sm.mk),Zjn_sc00002.1.g07580.1.sm.mkhc(Zjn_sc00002.1.g07580.1.sm.mkhc),Zjn_sc00002.1.g07630.1.sm.mk(…
BP	GO:0090351	seedling development	19	225	0.0299334592674242	0.276206402157297	Zjn_sc00003.1.g07070.1.sm.mkhc(Zjn_sc00003.1.g07070.1.sm.mkhc),Zjn_sc00011.1.g01690.1.sm.mkhc(Zjn_sc00011.1.g01690.1.sm.mkhc),Zjn_sc00012.1.g03130.1.sm.mkhc(Zjn_sc00012.1.g03130.1.sm.mkhc),Zjn_sc00016.1.g02200.1.sm.mkhc(Zjn_sc00016.1.g02200.1.sm.mkhc),Zjn_sc00018.1.g00540.1.am.mk(Zjn_sc00018.1.g00540.1.am.mk),Zjn_sc00023.1.g05110.1.sm.mkhc(Zjn_sc00023.1.g05110.1.sm.mkhc),Zjn_sc00030.1.g02630.1.sm…
BP	GO:0009116	nucleoside metabolic process	7	57	0.0299374560847053	0.276206402157297	Zjn_sc00013.1.g06060.1.sm.mkhc(Zjn_sc00013.1.g06060.1.sm.mkhc),Zjn_sc00014.1.g06360.1.sm.mkhc(Zjn_sc00014.1.g06360.1.sm.mkhc),Zjn_sc00025.1.g02710.1.am.mkhc(Zjn_sc00025.1.g02710.1.am.mkhc),Zjn_sc00036.1.g02160.1.am.mkhc(Zjn_sc00036.1.g02160.1.am.mkhc),Zjn_sc00103.1.g00980.1.sm.mkhc(Zjn_sc00103.1.g00980.1.sm.mkhc),Zjn_sc00162.1.g00020.1.sm.mkhc(Zjn_sc00162.1.g00020.1.sm.mkhc),Zjn_sc03276.1.g00010.…
BP	GO:0019932	second-messenger-mediated signaling	7	57	0.0299374560847053	0.276206402157297	Zjn_sc00004.1.g08400.1.sm.mkhc(Zjn_sc00004.1.g08400.1.sm.mkhc),Zjn_sc00014.1.g04820.1.am.mkhc(Zjn_sc00014.1.g04820.1.am.mkhc),Zjn_sc00023.1.g01370.1.sm.mkhc(Zjn_sc00023.1.g01370.1.sm.mkhc),Zjn_sc00058.1.g00380.1.sm.mkhc(Zjn_sc00058.1.g00380.1.sm.mkhc),Zjn_sc00092.1.g00750.1.am.mkhc(Zjn_sc00092.1.g00750.1.am.mkhc),Zjn_sc00152.1.g00470.1.sm.mk(Zjn_sc00152.1.g00470.1.sm.mk),Zjn_sc00152.1.g00480.1.sm…
BP	GO:0042866	pyruvate biosynthetic process	7	57	0.0299374560847053	0.276206402157297	Zjn_sc00014.1.g06090.1.sm.mkhc(Zjn_sc00014.1.g06090.1.sm.mkhc),Zjn_sc00016.1.g02950.1.sm.mkhc(Zjn_sc00016.1.g02950.1.sm.mkhc),Zjn_sc00028.1.g01510.1.sm.mk(Zjn_sc00028.1.g01510.1.sm.mk),Zjn_sc00028.1.g02640.1.sm.mkhc(Zjn_sc00028.1.g02640.1.sm.mkhc),Zjn_sc00031.1.g02050.1.am.mkhc(Zjn_sc00031.1.g02050.1.am.mkhc),Zjn_sc00036.1.g00110.1.am.mkhc(Zjn_sc00036.1.g00110.1.am.mkhc),Zjn_sc00059.1.g00980.1.am…
MF	GO:0015085	calcium ion transmembrane transporter activity	6	45	0.03014720288752	0.237175782008896	Zjn_sc00004.1.g08400.1.sm.mkhc(Zjn_sc00004.1.g08400.1.sm.mkhc),Zjn_sc00014.1.g04820.1.am.mkhc(Zjn_sc00014.1.g04820.1.am.mkhc),Zjn_sc00023.1.g01370.1.sm.mkhc(Zjn_sc00023.1.g01370.1.sm.mkhc),Zjn_sc00058.1.g00380.1.sm.mkhc(Zjn_sc00058.1.g00380.1.sm.mkhc),Zjn_sc00152.1.g00470.1.sm.mk(Zjn_sc00152.1.g00470.1.sm.mk),Zjn_sc00152.1.g00480.1.sm.mk(Zjn_sc00152.1.g00480.1.sm.mk)
BP	GO:0019362	pyridine nucleotide metabolic process	10	96	0.0302703320642808	0.278390958699116	Zjn_sc00003.1.g11200.1.am.mkhc(Zjn_sc00003.1.g11200.1.am.mkhc),Zjn_sc00014.1.g06090.1.sm.mkhc(Zjn_sc00014.1.g06090.1.sm.mkhc),Zjn_sc00016.1.g02950.1.sm.mkhc(Zjn_sc00016.1.g02950.1.sm.mkhc),Zjn_sc00017.1.g07170.1.sm.mk(Zjn_sc00017.1.g07170.1.sm.mk),Zjn_sc00020.1.g05160.1.sm.mkhc(Zjn_sc00020.1.g05160.1.sm.mkhc),Zjn_sc00028.1.g01510.1.sm.mk(Zjn_sc00028.1.g01510.1.sm.mk),Zjn_sc00028.1.g02640.1.sm.mkh…
BP	GO:0030705	cytoskeleton-dependent intracellular transport	4	23	0.0308442745256372	0.28256533827753	Zjn_sc00012.1.g10530.1.am.mkhc(Zjn_sc00012.1.g10530.1.am.mkhc),Zjn_sc00018.1.g00540.1.am.mk(Zjn_sc00018.1.g00540.1.am.mk),Zjn_sc00029.1.g04010.1.sm.mkhc(Zjn_sc00029.1.g04010.1.sm.mkhc),Zjn_sc00049.1.g03920.1.sm.mkhc(Zjn_sc00049.1.g03920.1.sm.mkhc)
BP	GO:0010224	response to UV-B	9	83	0.0309193000462468	0.28256533827753	Zjn_sc00001.1.g00530.1.sm.mk(Zjn_sc00001.1.g00530.1.sm.mk),Zjn_sc00005.1.g06290.1.cf.mkhc(Zjn_sc00005.1.g06290.1.cf.mkhc),Zjn_sc00030.1.g02630.1.sm.mk(Zjn_sc00030.1.g02630.1.sm.mk),Zjn_sc00030.1.g02670.1.am.mk(Zjn_sc00030.1.g02670.1.am.mk),Zjn_sc00030.1.g02680.1.am.mk(Zjn_sc00030.1.g02680.1.am.mk),Zjn_sc00030.1.g02690.1.am.mk(Zjn_sc00030.1.g02690.1.am.mk),Zjn_sc00047.1.g03470.1.sm.mkhc(Zjn_sc0004…
BP	GO:0002790	peptide secretion	5	34	0.0318719654963114	0.287642006363907	Zjn_sc00008.1.g00620.1.am.mkhc(Zjn_sc00008.1.g00620.1.am.mkhc),Zjn_sc00012.1.g00770.1.am.mk(Zjn_sc00012.1.g00770.1.am.mk),Zjn_sc00036.1.g01310.1.am.mk(Zjn_sc00036.1.g01310.1.am.mk),Zjn_sc00068.1.g03190.1.sm.mkhc(Zjn_sc00068.1.g03190.1.sm.mkhc),Zjn_sc00133.1.g00780.1.am.mk(Zjn_sc00133.1.g00780.1.am.mk)
BP	GO:0009306	protein secretion	5	34	0.0318719654963114	0.287642006363907	Zjn_sc00008.1.g00620.1.am.mkhc(Zjn_sc00008.1.g00620.1.am.mkhc),Zjn_sc00012.1.g00770.1.am.mk(Zjn_sc00012.1.g00770.1.am.mk),Zjn_sc00036.1.g01310.1.am.mk(Zjn_sc00036.1.g01310.1.am.mk),Zjn_sc00068.1.g03190.1.sm.mkhc(Zjn_sc00068.1.g03190.1.sm.mkhc),Zjn_sc00133.1.g00780.1.am.mk(Zjn_sc00133.1.g00780.1.am.mk)
BP	GO:0035592	establishment of protein localization to extracellular region	5	34	0.0318719654963114	0.287642006363907	Zjn_sc00008.1.g00620.1.am.mkhc(Zjn_sc00008.1.g00620.1.am.mkhc),Zjn_sc00012.1.g00770.1.am.mk(Zjn_sc00012.1.g00770.1.am.mk),Zjn_sc00036.1.g01310.1.am.mk(Zjn_sc00036.1.g01310.1.am.mk),Zjn_sc00068.1.g03190.1.sm.mkhc(Zjn_sc00068.1.g03190.1.sm.mkhc),Zjn_sc00133.1.g00780.1.am.mk(Zjn_sc00133.1.g00780.1.am.mk)
BP	GO:0071692	protein localization to extracellular region	5	34	0.0318719654963114	0.287642006363907	Zjn_sc00008.1.g00620.1.am.mkhc(Zjn_sc00008.1.g00620.1.am.mkhc),Zjn_sc00012.1.g00770.1.am.mk(Zjn_sc00012.1.g00770.1.am.mk),Zjn_sc00036.1.g01310.1.am.mk(Zjn_sc00036.1.g01310.1.am.mk),Zjn_sc00068.1.g03190.1.sm.mkhc(Zjn_sc00068.1.g03190.1.sm.mkhc),Zjn_sc00133.1.g00780.1.am.mk(Zjn_sc00133.1.g00780.1.am.mk)
MF	GO:0016798	hydrolase activity, acting on glycosyl bonds	22	273	0.0325006449101802	0.253448011624125	Zjn_sc00002.1.g03370.1.am.mkhc(Zjn_sc00002.1.g03370.1.am.mkhc),Zjn_sc00002.1.g14700.1.sm.mk(Zjn_sc00002.1.g14700.1.sm.mk),Zjn_sc00003.1.g12830.1.sm.mk(Zjn_sc00003.1.g12830.1.sm.mk),Zjn_sc00005.1.g02610.1.am.mk(Zjn_sc00005.1.g02610.1.am.mk),Zjn_sc00008.1.g08220.1.sm.mkhc(Zjn_sc00008.1.g08220.1.sm.mkhc),Zjn_sc00011.1.g08360.1.am.mk(Zjn_sc00011.1.g08360.1.am.mk),Zjn_sc00012.1.g09930.1.am.mk(Zjn_sc00…
BP	GO:0019439	aromatic compound catabolic process	26	335	0.0325158452178827	0.292541626075174	Zjn_sc00001.1.g00610.1.sm.mkhc(Zjn_sc00001.1.g00610.1.sm.mkhc),Zjn_sc00011.1.g07210.1.am.mk(Zjn_sc00011.1.g07210.1.am.mk),Zjn_sc00013.1.g01210.1.sm.mk(Zjn_sc00013.1.g01210.1.sm.mk),Zjn_sc00013.1.g06330.1.sm.mk(Zjn_sc00013.1.g06330.1.sm.mk),Zjn_sc00014.1.g06090.1.sm.mkhc(Zjn_sc00014.1.g06090.1.sm.mkhc),Zjn_sc00014.1.g08060.1.am.mkhc(Zjn_sc00014.1.g08060.1.am.mkhc),Zjn_sc00015.1.g05920.1.sm.mkhc(Zj…
CC	GO:0005730	nucleolus	41	578	0.0334324198565924	0.233450517964137	Zjn_sc00001.1.g02100.1.am.mkhc(Zjn_sc00001.1.g02100.1.am.mkhc),Zjn_sc00002.1.g01450.1.sm.mkhc(Zjn_sc00002.1.g01450.1.sm.mkhc),Zjn_sc00002.1.g07570.1.sm.mk(Zjn_sc00002.1.g07570.1.sm.mk),Zjn_sc00002.1.g07580.1.sm.mkhc(Zjn_sc00002.1.g07580.1.sm.mkhc),Zjn_sc00002.1.g07630.1.sm.mk(Zjn_sc00002.1.g07630.1.sm.mk),Zjn_sc00002.1.g07640.1.sm.mkhc(Zjn_sc00002.1.g07640.1.sm.mkhc),Zjn_sc00003.1.g08580.1.sm.mkh…
BP	GO:1901361	organic cyclic compound catabolic process	27	352	0.0338122453787017	0.303263389665941	Zjn_sc00001.1.g00610.1.sm.mkhc(Zjn_sc00001.1.g00610.1.sm.mkhc),Zjn_sc00011.1.g07210.1.am.mk(Zjn_sc00011.1.g07210.1.am.mk),Zjn_sc00013.1.g01210.1.sm.mk(Zjn_sc00013.1.g01210.1.sm.mk),Zjn_sc00013.1.g06330.1.sm.mk(Zjn_sc00013.1.g06330.1.sm.mk),Zjn_sc00014.1.g06090.1.sm.mkhc(Zjn_sc00014.1.g06090.1.sm.mkhc),Zjn_sc00014.1.g08060.1.am.mkhc(Zjn_sc00014.1.g08060.1.am.mkhc),Zjn_sc00015.1.g05920.1.sm.mkhc(Zj…
BP	GO:0000272	polysaccharide catabolic process	10	98	0.0342530980691272	0.306269213290931	Zjn_sc00001.1.g01550.1.sm.mkhc(Zjn_sc00001.1.g01550.1.sm.mkhc),Zjn_sc00002.1.g03370.1.am.mkhc(Zjn_sc00002.1.g03370.1.am.mkhc),Zjn_sc00002.1.g14700.1.sm.mk(Zjn_sc00002.1.g14700.1.sm.mk),Zjn_sc00003.1.g12830.1.sm.mk(Zjn_sc00003.1.g12830.1.sm.mk),Zjn_sc00012.1.g09930.1.am.mk(Zjn_sc00012.1.g09930.1.am.mk),Zjn_sc00017.1.g07640.1.am.mk(Zjn_sc00017.1.g07640.1.am.mk),Zjn_sc00018.1.g02930.1.sm.mk(Zjn_sc00…
BP	GO:1901657	glycosyl compound metabolic process	15	169	0.0344485215617193	0.307068821428618	Zjn_sc00002.1.g15740.1.am.mk(Zjn_sc00002.1.g15740.1.am.mk),Zjn_sc00008.1.g08220.1.sm.mkhc(Zjn_sc00008.1.g08220.1.sm.mkhc),Zjn_sc00012.1.g08450.1.sm.mkhc(Zjn_sc00012.1.g08450.1.sm.mkhc),Zjn_sc00013.1.g06060.1.sm.mkhc(Zjn_sc00013.1.g06060.1.sm.mkhc),Zjn_sc00014.1.g06360.1.sm.mkhc(Zjn_sc00014.1.g06360.1.sm.mkhc),Zjn_sc00014.1.g09820.1.sm.mk(Zjn_sc00014.1.g09820.1.sm.mk),Zjn_sc00017.1.g07360.1.sm.mkh…
CC	GO:0071782	endoplasmic reticulum tubular network	3	14	0.0346255227788784	0.23736416327148	Zjn_sc00016.1.g00410.1.sm.mkhc(Zjn_sc00016.1.g00410.1.sm.mkhc),Zjn_sc00098.1.g00810.1.am.mkhc(Zjn_sc00098.1.g00810.1.am.mkhc),Zjn_sc00107.1.g00750.1.am.mkhc(Zjn_sc00107.1.g00750.1.am.mkhc)
BP	GO:1901068	guanosine-containing compound metabolic process	3	14	0.0346877519146656	0.30731014463849	Zjn_sc00013.1.g06060.1.sm.mkhc(Zjn_sc00013.1.g06060.1.sm.mkhc),Zjn_sc00014.1.g06360.1.sm.mkhc(Zjn_sc00014.1.g06360.1.sm.mkhc),Zjn_sc03276.1.g00010.1.am.mk(Zjn_sc03276.1.g00010.1.am.mk)
BP	GO:1902456	regulation of stomatal opening	3	14	0.0346877519146656	0.30731014463849	Zjn_sc00013.1.g10510.1.sm.mk(Zjn_sc00013.1.g10510.1.sm.mk),Zjn_sc00020.1.g06050.1.sm.mkhc(Zjn_sc00020.1.g06050.1.sm.mkhc),Zjn_sc00020.1.g06060.1.sm.mkhc(Zjn_sc00020.1.g06060.1.sm.mkhc)
BP	GO:0090407	organophosphate biosynthetic process	29	385	0.0351164898191071	0.310159972579126	Zjn_sc00002.1.g11860.1.sm.mkhc(Zjn_sc00002.1.g11860.1.sm.mkhc),Zjn_sc00004.1.g14320.1.am.mk(Zjn_sc00004.1.g14320.1.am.mk),Zjn_sc00011.1.g01980.1.am.mk(Zjn_sc00011.1.g01980.1.am.mk),Zjn_sc00012.1.g02580.1.sm.mkhc(Zjn_sc00012.1.g02580.1.sm.mkhc),Zjn_sc00013.1.g06060.1.sm.mkhc(Zjn_sc00013.1.g06060.1.sm.mkhc),Zjn_sc00014.1.g06090.1.sm.mkhc(Zjn_sc00014.1.g06090.1.sm.mkhc),Zjn_sc00014.1.g06360.1.sm.mkh…
MF	GO:0036094	small molecule binding	34	466	0.0353473987335622	0.263006676295413	Zjn_sc00001.1.g02580.1.sm.mkhc(Zjn_sc00001.1.g02580.1.sm.mkhc),Zjn_sc00002.1.g00780.1.am.mk(Zjn_sc00002.1.g00780.1.am.mk),Zjn_sc00002.1.g01530.1.am.mk(Zjn_sc00002.1.g01530.1.am.mk),Zjn_sc00005.1.g01940.1.am.mkhc(Zjn_sc00005.1.g01940.1.am.mkhc),Zjn_sc00006.1.g07040.1.sm.mk(Zjn_sc00006.1.g07040.1.sm.mk),Zjn_sc00007.1.g07590.1.am.mk(Zjn_sc00007.1.g07590.1.am.mk),Zjn_sc00007.1.g07600.1.sm.mk(Zjn_sc00…
BP	GO:0010833	telomere maintenance via telomere lengthening	4	24	0.0355120514901906	0.311752767172976	Zjn_sc00013.1.g07370.1.sm.mkhc(Zjn_sc00013.1.g07370.1.sm.mkhc),Zjn_sc00014.1.g07500.1.sm.mkhc(Zjn_sc00014.1.g07500.1.sm.mkhc),Zjn_sc00017.1.g05190.1.am.mkhc(Zjn_sc00017.1.g05190.1.am.mkhc),Zjn_sc00108.1.g00350.1.am.mkhc(Zjn_sc00108.1.g00350.1.am.mkhc)
BP	GO:0015804	neutral amino acid transport	4	24	0.0355120514901906	0.311752767172976	Zjn_sc00011.1.g06260.1.am.mk(Zjn_sc00011.1.g06260.1.am.mk),Zjn_sc00011.1.g06270.1.am.mk(Zjn_sc00011.1.g06270.1.am.mk),Zjn_sc00067.1.g01300.1.sm.mk(Zjn_sc00067.1.g01300.1.sm.mk),Zjn_sc00281.1.g00050.1.sm.mkhc(Zjn_sc00281.1.g00050.1.sm.mkhc)
BP	GO:0000460	maturation of 5.8S rRNA	5	35	0.035622951130863	0.311781539051692	Zjn_sc00012.1.g01240.1.sm.mkhc(Zjn_sc00012.1.g01240.1.sm.mkhc),Zjn_sc00020.1.g01220.1.sm.mkhc(Zjn_sc00020.1.g01220.1.sm.mkhc),Zjn_sc00044.1.g01050.1.sm.mkhc(Zjn_sc00044.1.g01050.1.sm.mkhc),Zjn_sc00053.1.g00970.1.am.mkhc(Zjn_sc00053.1.g00970.1.am.mkhc),Zjn_sc00108.1.g00350.1.am.mkhc(Zjn_sc00108.1.g00350.1.am.mkhc)
BP	GO:0006165	nucleoside diphosphate phosphorylation	8	72	0.035814129196212	0.312510639401886	Zjn_sc00014.1.g06090.1.sm.mkhc(Zjn_sc00014.1.g06090.1.sm.mkhc),Zjn_sc00016.1.g02950.1.sm.mkhc(Zjn_sc00016.1.g02950.1.sm.mkhc),Zjn_sc00027.1.g03420.1.am.mkhc(Zjn_sc00027.1.g03420.1.am.mkhc),Zjn_sc00028.1.g01510.1.sm.mk(Zjn_sc00028.1.g01510.1.sm.mk),Zjn_sc00028.1.g02640.1.sm.mkhc(Zjn_sc00028.1.g02640.1.sm.mkhc),Zjn_sc00031.1.g02050.1.am.mkhc(Zjn_sc00031.1.g02050.1.am.mkhc),Zjn_sc00036.1.g00110.1.am…
CC	GO:0009521	photosystem	2	6	0.036337229932918	0.23736416327148	Zjn_sc00031.1.g04020.1.sm.mkhc(Zjn_sc00031.1.g04020.1.sm.mkhc),Zjn_sc00162.1.g00250.1.am.mk(Zjn_sc00162.1.g00250.1.am.mk)
CC	GO:0009569	chloroplast starch grain	2	6	0.036337229932918	0.23736416327148	Zjn_sc00018.1.g02930.1.sm.mk(Zjn_sc00018.1.g02930.1.sm.mk),Zjn_sc00200.1.g00080.1.am.mk(Zjn_sc00200.1.g00080.1.am.mk)
CC	GO:0043036	starch grain	2	6	0.036337229932918	0.23736416327148	Zjn_sc00018.1.g02930.1.sm.mk(Zjn_sc00018.1.g02930.1.sm.mk),Zjn_sc00200.1.g00080.1.am.mk(Zjn_sc00200.1.g00080.1.am.mk)
BP	GO:0000255	allantoin metabolic process	2	6	0.0363845575222582	0.313708521255899	Zjn_sc00023.1.g06740.1.am.mk(Zjn_sc00023.1.g06740.1.am.mk),Zjn_sc00023.1.g06750.1.am.mk(Zjn_sc00023.1.g06750.1.am.mk)
BP	GO:0006145	purine nucleobase catabolic process	2	6	0.0363845575222582	0.313708521255899	Zjn_sc00023.1.g06740.1.am.mk(Zjn_sc00023.1.g06740.1.am.mk),Zjn_sc00023.1.g06750.1.am.mk(Zjn_sc00023.1.g06750.1.am.mk)
BP	GO:0009092	homoserine metabolic process	2	6	0.0363845575222582	0.313708521255899	Zjn_sc00047.1.g03760.1.sm.mk(Zjn_sc00047.1.g03760.1.sm.mk),Zjn_sc00066.1.g00100.1.sm.mkhc(Zjn_sc00066.1.g00100.1.sm.mkhc)
BP	GO:0071265	L-methionine biosynthetic process	2	6	0.0363845575222582	0.313708521255899	Zjn_sc00047.1.g03760.1.sm.mk(Zjn_sc00047.1.g03760.1.sm.mk),Zjn_sc00067.1.g01410.1.sm.mkhc(Zjn_sc00067.1.g01410.1.sm.mkhc)
MF	GO:0002039	p53 binding	2	6	0.0363890002073519	0.263006676295413	Zjn_sc00020.1.g06050.1.sm.mkhc(Zjn_sc00020.1.g06050.1.sm.mkhc),Zjn_sc00020.1.g06060.1.sm.mkhc(Zjn_sc00020.1.g06060.1.sm.mkhc)
MF	GO:0002151	G-quadruplex RNA binding	2	6	0.0363890002073519	0.263006676295413	Zjn_sc00013.1.g07370.1.sm.mkhc(Zjn_sc00013.1.g07370.1.sm.mkhc),Zjn_sc00014.1.g07500.1.sm.mkhc(Zjn_sc00014.1.g07500.1.sm.mkhc)
MF	GO:0008728	GTP diphosphokinase activity	2	6	0.0363890002073519	0.263006676295413	Zjn_sc00024.1.g01450.1.sm.mk(Zjn_sc00024.1.g01450.1.sm.mk),Zjn_sc03276.1.g00010.1.am.mk(Zjn_sc03276.1.g00010.1.am.mk)
MF	GO:0009881	photoreceptor activity	2	6	0.0363890002073519	0.263006676295413	Zjn_sc00006.1.g07040.1.sm.mk(Zjn_sc00006.1.g07040.1.sm.mk),Zjn_sc00014.1.g02330.1.sm.mkhc(Zjn_sc00014.1.g02330.1.sm.mkhc)
MF	GO:0016229	steroid dehydrogenase activity	2	6	0.0363890002073519	0.263006676295413	Zjn_sc00023.1.g00840.1.cf.mkhc(Zjn_sc00023.1.g00840.1.cf.mkhc),Zjn_sc00051.1.g01820.1.am.mk(Zjn_sc00051.1.g01820.1.am.mk)
MF	GO:0030955	potassium ion binding	2	6	0.0363890002073519	0.263006676295413	Zjn_sc00036.1.g00110.1.am.mkhc(Zjn_sc00036.1.g00110.1.am.mkhc),Zjn_sc00059.1.g00980.1.am.mkhc(Zjn_sc00059.1.g00980.1.am.mkhc)
MF	GO:0032574	5'-3' RNA helicase activity	2	6	0.0363890002073519	0.263006676295413	Zjn_sc00007.1.g07590.1.am.mk(Zjn_sc00007.1.g07590.1.am.mk),Zjn_sc00007.1.g07600.1.sm.mk(Zjn_sc00007.1.g07600.1.sm.mk)
MF	GO:0043139	5'-3' DNA helicase activity	2	6	0.0363890002073519	0.263006676295413	Zjn_sc00007.1.g07590.1.am.mk(Zjn_sc00007.1.g07590.1.am.mk),Zjn_sc00007.1.g07600.1.sm.mk(Zjn_sc00007.1.g07600.1.sm.mk)
BP	GO:1901700	response to oxygen-containing compound	124	2017	0.0365147234465859	0.313896598886526	Zjn_sc00001.1.g00100.1.sm.mkhc(Zjn_sc00001.1.g00100.1.sm.mkhc),Zjn_sc00001.1.g01810.1.am.mkhc(Zjn_sc00001.1.g01810.1.am.mkhc),Zjn_sc00001.1.g04430.1.sm.mk(Zjn_sc00001.1.g04430.1.sm.mk),Zjn_sc00001.1.g07040.1.am.mk(Zjn_sc00001.1.g07040.1.am.mk),Zjn_sc00002.1.g11860.1.sm.mkhc(Zjn_sc00002.1.g11860.1.sm.mkhc),Zjn_sc00002.1.g14000.1.am.mkhc(Zjn_sc00002.1.g14000.1.am.mkhc),Zjn_sc00002.1.g14700.1.sm.mk(…
BP	GO:0045017	glycerolipid biosynthetic process	11	113	0.0367322106773875	0.314831995066247	Zjn_sc00002.1.g11860.1.sm.mkhc(Zjn_sc00002.1.g11860.1.sm.mkhc),Zjn_sc00004.1.g14320.1.am.mk(Zjn_sc00004.1.g14320.1.am.mk),Zjn_sc00005.1.g00570.1.am.mkhc(Zjn_sc00005.1.g00570.1.am.mkhc),Zjn_sc00005.1.g00580.1.sm.mk(Zjn_sc00005.1.g00580.1.sm.mk),Zjn_sc00012.1.g02580.1.sm.mkhc(Zjn_sc00012.1.g02580.1.sm.mkhc),Zjn_sc00027.1.g02810.1.sm.mkhc(Zjn_sc00027.1.g02810.1.sm.mkhc),Zjn_sc00027.1.g03420.1.am.mkh…
BP	GO:0000271	polysaccharide biosynthetic process	17	201	0.0380370905948911	0.325054429066075	Zjn_sc00009.1.g06460.1.sm.mkhc(Zjn_sc00009.1.g06460.1.sm.mkhc),Zjn_sc00014.1.g00500.1.sm.mkhc(Zjn_sc00014.1.g00500.1.sm.mkhc),Zjn_sc00014.1.g01970.1.sm.mkhc(Zjn_sc00014.1.g01970.1.sm.mkhc),Zjn_sc00022.1.g01450.1.am.mk(Zjn_sc00022.1.g01450.1.am.mk),Zjn_sc00030.1.g00120.1.sm.mkhc(Zjn_sc00030.1.g00120.1.sm.mkhc),Zjn_sc00039.1.g00140.1.sm.mkhc(Zjn_sc00039.1.g00140.1.sm.mkhc),Zjn_sc00040.1.g05490.1.am…
BP	GO:0046434	organophosphate catabolic process	10	100	0.038587941133728	0.328791957248265	Zjn_sc00011.1.g01690.1.sm.mkhc(Zjn_sc00011.1.g01690.1.sm.mkhc),Zjn_sc00014.1.g06090.1.sm.mkhc(Zjn_sc00014.1.g06090.1.sm.mkhc),Zjn_sc00016.1.g02950.1.sm.mkhc(Zjn_sc00016.1.g02950.1.sm.mkhc),Zjn_sc00027.1.g03420.1.am.mkhc(Zjn_sc00027.1.g03420.1.am.mkhc),Zjn_sc00028.1.g01510.1.sm.mk(Zjn_sc00028.1.g01510.1.sm.mk),Zjn_sc00028.1.g02640.1.sm.mkhc(Zjn_sc00028.1.g02640.1.sm.mkhc),Zjn_sc00031.1.g02050.1.am…
CC	GO:0043005	neuron projection	5	36	0.0395337033720629	0.254145235963261	Zjn_sc00013.1.g07370.1.sm.mkhc(Zjn_sc00013.1.g07370.1.sm.mkhc),Zjn_sc00014.1.g07500.1.sm.mkhc(Zjn_sc00014.1.g07500.1.sm.mkhc),Zjn_sc00019.1.g04560.1.sm.mkhc(Zjn_sc00019.1.g04560.1.sm.mkhc),Zjn_sc00047.1.g02670.1.sm.mkhc(Zjn_sc00047.1.g02670.1.sm.mkhc),Zjn_sc00058.1.g00380.1.sm.mkhc(Zjn_sc00058.1.g00380.1.sm.mkhc)
MF	GO:0015179	L-amino acid transmembrane transporter activity	5	36	0.039620027871102	0.264336694394831	Zjn_sc00011.1.g06260.1.am.mk(Zjn_sc00011.1.g06260.1.am.mk),Zjn_sc00011.1.g06270.1.am.mk(Zjn_sc00011.1.g06270.1.am.mk),Zjn_sc00064.1.g00140.1.am.mk(Zjn_sc00064.1.g00140.1.am.mk),Zjn_sc00067.1.g01300.1.sm.mk(Zjn_sc00067.1.g01300.1.sm.mk),Zjn_sc00281.1.g00050.1.sm.mkhc(Zjn_sc00281.1.g00050.1.sm.mkhc)
BP	GO:0015807	L-amino acid transport	5	36	0.0396348668383199	0.334527365106664	Zjn_sc00011.1.g06260.1.am.mk(Zjn_sc00011.1.g06260.1.am.mk),Zjn_sc00011.1.g06270.1.am.mk(Zjn_sc00011.1.g06270.1.am.mk),Zjn_sc00064.1.g00140.1.am.mk(Zjn_sc00064.1.g00140.1.am.mk),Zjn_sc00067.1.g01300.1.sm.mk(Zjn_sc00067.1.g01300.1.sm.mk),Zjn_sc00281.1.g00050.1.sm.mkhc(Zjn_sc00281.1.g00050.1.sm.mkhc)
BP	GO:0032434	regulation of proteasomal ubiquitin-dependent protein catabolic process	5	36	0.0396348668383199	0.334527365106664	Zjn_sc00002.1.g06540.1.sm.mkhc(Zjn_sc00002.1.g06540.1.sm.mkhc),Zjn_sc00020.1.g06050.1.sm.mkhc(Zjn_sc00020.1.g06050.1.sm.mkhc),Zjn_sc00020.1.g06060.1.sm.mkhc(Zjn_sc00020.1.g06060.1.sm.mkhc),Zjn_sc00023.1.g04510.1.sm.mkhc(Zjn_sc00023.1.g04510.1.sm.mkhc),Zjn_sc00092.1.g00750.1.am.mkhc(Zjn_sc00092.1.g00750.1.am.mkhc)
BP	GO:1902475	L-alpha-amino acid transmembrane transport	5	36	0.0396348668383199	0.334527365106664	Zjn_sc00011.1.g06260.1.am.mk(Zjn_sc00011.1.g06260.1.am.mk),Zjn_sc00011.1.g06270.1.am.mk(Zjn_sc00011.1.g06270.1.am.mk),Zjn_sc00064.1.g00140.1.am.mk(Zjn_sc00064.1.g00140.1.am.mk),Zjn_sc00067.1.g01300.1.sm.mk(Zjn_sc00067.1.g01300.1.sm.mk),Zjn_sc00281.1.g00050.1.sm.mkhc(Zjn_sc00281.1.g00050.1.sm.mkhc)
BP	GO:0016108	tetraterpenoid metabolic process	6	48	0.0398384331935792	0.334527365106664	Zjn_sc00006.1.g03410.1.am.mk(Zjn_sc00006.1.g03410.1.am.mk),Zjn_sc00029.1.g05630.1.am.mk(Zjn_sc00029.1.g05630.1.am.mk),Zjn_sc00058.1.g01380.1.sm.mk(Zjn_sc00058.1.g01380.1.sm.mk),Zjn_sc00088.1.g00050.1.am.mkhc(Zjn_sc00088.1.g00050.1.am.mkhc),Zjn_sc00088.1.g00060.1.am.mkhc(Zjn_sc00088.1.g00060.1.am.mkhc),Zjn_sc00138.1.g00850.1.am.mkhc(Zjn_sc00138.1.g00850.1.am.mkhc)
BP	GO:0016116	carotenoid metabolic process	6	48	0.0398384331935792	0.334527365106664	Zjn_sc00006.1.g03410.1.am.mk(Zjn_sc00006.1.g03410.1.am.mk),Zjn_sc00029.1.g05630.1.am.mk(Zjn_sc00029.1.g05630.1.am.mk),Zjn_sc00058.1.g01380.1.sm.mk(Zjn_sc00058.1.g01380.1.sm.mk),Zjn_sc00088.1.g00050.1.am.mkhc(Zjn_sc00088.1.g00050.1.am.mkhc),Zjn_sc00088.1.g00060.1.am.mkhc(Zjn_sc00088.1.g00060.1.am.mkhc),Zjn_sc00138.1.g00850.1.am.mkhc(Zjn_sc00138.1.g00850.1.am.mkhc)
BP	GO:0016311	dephosphorylation	25	326	0.0400869150043383	0.335641019559445	Zjn_sc00002.1.g06870.1.sm.mk(Zjn_sc00002.1.g06870.1.sm.mk),Zjn_sc00002.1.g06880.1.sm.mkhc(Zjn_sc00002.1.g06880.1.sm.mkhc),Zjn_sc00003.1.g05480.1.sm.mkhc(Zjn_sc00003.1.g05480.1.sm.mkhc),Zjn_sc00005.1.g06290.1.cf.mkhc(Zjn_sc00005.1.g06290.1.cf.mkhc),Zjn_sc00007.1.g00975.1.br(Zjn_sc00007.1.g00975.1.br),Zjn_sc00009.1.g05360.1.sm.mkhc(Zjn_sc00009.1.g05360.1.sm.mkhc),Zjn_sc00009.1.g06460.1.sm.mkhc(Zjn_…
BP	GO:0006536	glutamate metabolic process	4	25	0.04056549058122	0.335766360610841	Zjn_sc00001.1.g01810.1.am.mkhc(Zjn_sc00001.1.g01810.1.am.mkhc),Zjn_sc00008.1.g07580.1.sm.mkhc(Zjn_sc00008.1.g07580.1.sm.mkhc),Zjn_sc00027.1.g03400.1.am.mkhc(Zjn_sc00027.1.g03400.1.am.mkhc),Zjn_sc00047.1.g02000.1.sm.mkhc(Zjn_sc00047.1.g02000.1.sm.mkhc)
BP	GO:0009067	aspartate family amino acid biosynthetic process	4	25	0.04056549058122	0.335766360610841	Zjn_sc00003.1.g03790.1.sm.mkhc(Zjn_sc00003.1.g03790.1.sm.mkhc),Zjn_sc00047.1.g03760.1.sm.mk(Zjn_sc00047.1.g03760.1.sm.mk),Zjn_sc00066.1.g00100.1.sm.mkhc(Zjn_sc00066.1.g00100.1.sm.mkhc),Zjn_sc00067.1.g01410.1.sm.mkhc(Zjn_sc00067.1.g01410.1.sm.mkhc)
BP	GO:0042181	ketone biosynthetic process	4	25	0.04056549058122	0.335766360610841	Zjn_sc00006.1.g04380.1.sm.mkhc(Zjn_sc00006.1.g04380.1.sm.mkhc),Zjn_sc00010.1.g03790.1.sm.mkhc(Zjn_sc00010.1.g03790.1.sm.mkhc),Zjn_sc00051.1.g01820.1.am.mk(Zjn_sc00051.1.g01820.1.am.mk),Zjn_sc00071.1.g01320.1.am.mkhc(Zjn_sc00071.1.g01320.1.am.mkhc)
BP	GO:0042214	terpene metabolic process	4	25	0.04056549058122	0.335766360610841	Zjn_sc00029.1.g05630.1.am.mk(Zjn_sc00029.1.g05630.1.am.mk),Zjn_sc00088.1.g00050.1.am.mkhc(Zjn_sc00088.1.g00050.1.am.mkhc),Zjn_sc00088.1.g00060.1.am.mkhc(Zjn_sc00088.1.g00060.1.am.mkhc),Zjn_sc00152.1.g00760.1.sm.mk(Zjn_sc00152.1.g00760.1.sm.mk)
BP	GO:0071241	cellular response to inorganic substance	10	101	0.0408911946546383	0.336539178734339	Zjn_sc00007.1.g08240.1.am.mk(Zjn_sc00007.1.g08240.1.am.mk),Zjn_sc00013.1.g10510.1.sm.mk(Zjn_sc00013.1.g10510.1.sm.mk),Zjn_sc00021.1.g02000.1.sm.mkhc(Zjn_sc00021.1.g02000.1.sm.mkhc),Zjn_sc00022.1.g04650.1.sm.mk(Zjn_sc00022.1.g04650.1.sm.mk),Zjn_sc00053.1.g02550.1.am.mkhc(Zjn_sc00053.1.g02550.1.am.mkhc),Zjn_sc00104.1.g00260.1.sm.mk(Zjn_sc00104.1.g00260.1.sm.mk),Zjn_sc00104.1.g00270.1.sm.mk(Zjn_sc00…
BP	GO:0072524	pyridine-containing compound metabolic process	10	101	0.0408911946546383	0.336539178734339	Zjn_sc00003.1.g11200.1.am.mkhc(Zjn_sc00003.1.g11200.1.am.mkhc),Zjn_sc00014.1.g06090.1.sm.mkhc(Zjn_sc00014.1.g06090.1.sm.mkhc),Zjn_sc00016.1.g02950.1.sm.mkhc(Zjn_sc00016.1.g02950.1.sm.mkhc),Zjn_sc00017.1.g07170.1.sm.mk(Zjn_sc00017.1.g07170.1.sm.mk),Zjn_sc00020.1.g05160.1.sm.mkhc(Zjn_sc00020.1.g05160.1.sm.mkhc),Zjn_sc00028.1.g01510.1.sm.mk(Zjn_sc00028.1.g01510.1.sm.mk),Zjn_sc00028.1.g02640.1.sm.mkh…
CC	GO:0043229	intracellular organelle	527	9597	0.0410949538922487	0.260054005099386	Zjn_sc00001.1.g00100.1.sm.mkhc(Zjn_sc00001.1.g00100.1.sm.mkhc),Zjn_sc00001.1.g00610.1.sm.mkhc(Zjn_sc00001.1.g00610.1.sm.mkhc),Zjn_sc00001.1.g01810.1.am.mkhc(Zjn_sc00001.1.g01810.1.am.mkhc),Zjn_sc00001.1.g02100.1.am.mkhc(Zjn_sc00001.1.g02100.1.am.mkhc),Zjn_sc00001.1.g02580.1.sm.mkhc(Zjn_sc00001.1.g02580.1.sm.mkhc),Zjn_sc00001.1.g03900.1.am.mkhc(Zjn_sc00001.1.g03900.1.am.mkhc),Zjn_sc00001.1.g04430.…
BP	GO:0042451	purine nucleoside biosynthetic process	3	15	0.0416989284477863	0.337677335006045	Zjn_sc00013.1.g06060.1.sm.mkhc(Zjn_sc00013.1.g06060.1.sm.mkhc),Zjn_sc00014.1.g06360.1.sm.mkhc(Zjn_sc00014.1.g06360.1.sm.mkhc),Zjn_sc03276.1.g00010.1.am.mk(Zjn_sc03276.1.g00010.1.am.mk)
BP	GO:0046129	purine ribonucleoside biosynthetic process	3	15	0.0416989284477863	0.337677335006045	Zjn_sc00013.1.g06060.1.sm.mkhc(Zjn_sc00013.1.g06060.1.sm.mkhc),Zjn_sc00014.1.g06360.1.sm.mkhc(Zjn_sc00014.1.g06360.1.sm.mkhc),Zjn_sc03276.1.g00010.1.am.mk(Zjn_sc03276.1.g00010.1.am.mk)
BP	GO:0072523	purine-containing compound catabolic process	3	15	0.0416989284477863	0.337677335006045	Zjn_sc00023.1.g06740.1.am.mk(Zjn_sc00023.1.g06740.1.am.mk),Zjn_sc00023.1.g06750.1.am.mk(Zjn_sc00023.1.g06750.1.am.mk),Zjn_sc00129.1.g00870.1.sm.mkhc(Zjn_sc00129.1.g00870.1.sm.mkhc)
BP	GO:0097501	stress response to metal ion	3	15	0.0416989284477863	0.337677335006045	Zjn_sc00007.1.g08240.1.am.mk(Zjn_sc00007.1.g08240.1.am.mk),Zjn_sc00022.1.g04650.1.sm.mk(Zjn_sc00022.1.g04650.1.sm.mk),Zjn_sc00068.1.g02330.1.am.mkhc(Zjn_sc00068.1.g02330.1.am.mkhc)
BP	GO:1990069	stomatal opening	3	15	0.0416989284477863	0.337677335006045	Zjn_sc00013.1.g10510.1.sm.mk(Zjn_sc00013.1.g10510.1.sm.mk),Zjn_sc00020.1.g06050.1.sm.mkhc(Zjn_sc00020.1.g06050.1.sm.mkhc),Zjn_sc00020.1.g06060.1.sm.mkhc(Zjn_sc00020.1.g06060.1.sm.mkhc)
MF	GO:0043167	ion binding	65	995	0.0424081154996441	0.264336694394831	Zjn_sc00001.1.g02580.1.sm.mkhc(Zjn_sc00001.1.g02580.1.sm.mkhc),Zjn_sc00002.1.g00780.1.am.mk(Zjn_sc00002.1.g00780.1.am.mk),Zjn_sc00002.1.g01530.1.am.mk(Zjn_sc00002.1.g01530.1.am.mk),Zjn_sc00003.1.g11200.1.am.mkhc(Zjn_sc00003.1.g11200.1.am.mkhc),Zjn_sc00004.1.g14320.1.am.mk(Zjn_sc00004.1.g14320.1.am.mk),Zjn_sc00005.1.g01940.1.am.mkhc(Zjn_sc00005.1.g01940.1.am.mkhc),Zjn_sc00006.1.g07040.1.sm.mk(Zjn_…
MF	GO:0008168	methyltransferase activity	17	204	0.0426467135721222	0.264336694394831	Zjn_sc00002.1.g06510.1.sm.mkhc(Zjn_sc00002.1.g06510.1.sm.mkhc),Zjn_sc00009.1.g04380.1.sm.mkhc(Zjn_sc00009.1.g04380.1.sm.mkhc),Zjn_sc00012.1.g01240.1.sm.mkhc(Zjn_sc00012.1.g01240.1.sm.mkhc),Zjn_sc00012.1.g02580.1.sm.mkhc(Zjn_sc00012.1.g02580.1.sm.mkhc),Zjn_sc00014.1.g06400.1.am.mkhc(Zjn_sc00014.1.g06400.1.am.mkhc),Zjn_sc00014.1.g09820.1.sm.mk(Zjn_sc00014.1.g09820.1.sm.mk),Zjn_sc00018.1.g05520.1.sm…
BP	GO:0070588	calcium ion transmembrane transport	6	49	0.043450979536758	0.337677335006045	Zjn_sc00004.1.g08400.1.sm.mkhc(Zjn_sc00004.1.g08400.1.sm.mkhc),Zjn_sc00014.1.g04820.1.am.mkhc(Zjn_sc00014.1.g04820.1.am.mkhc),Zjn_sc00023.1.g01370.1.sm.mkhc(Zjn_sc00023.1.g01370.1.sm.mkhc),Zjn_sc00058.1.g00380.1.sm.mkhc(Zjn_sc00058.1.g00380.1.sm.mkhc),Zjn_sc00152.1.g00470.1.sm.mk(Zjn_sc00152.1.g00470.1.sm.mk),Zjn_sc00152.1.g00480.1.sm.mk(Zjn_sc00152.1.g00480.1.sm.mk)
BP	GO:0006829	zinc ion transport	5	37	0.043910520146358	0.337677335006045	Zjn_sc00008.1.g06980.1.sm.mkhc(Zjn_sc00008.1.g06980.1.sm.mkhc),Zjn_sc00068.1.g02330.1.am.mkhc(Zjn_sc00068.1.g02330.1.am.mkhc),Zjn_sc00120.1.g00520.1.am.mk(Zjn_sc00120.1.g00520.1.am.mk),Zjn_sc00120.1.g00540.1.am.mk(Zjn_sc00120.1.g00540.1.am.mk),Zjn_sc06271.1.g00010.1.sm.mk(Zjn_sc06271.1.g00010.1.sm.mk)
BP	GO:0042455	ribonucleoside biosynthetic process	5	37	0.043910520146358	0.337677335006045	Zjn_sc00013.1.g06060.1.sm.mkhc(Zjn_sc00013.1.g06060.1.sm.mkhc),Zjn_sc00014.1.g06360.1.sm.mkhc(Zjn_sc00014.1.g06360.1.sm.mkhc),Zjn_sc00036.1.g02160.1.am.mkhc(Zjn_sc00036.1.g02160.1.am.mkhc),Zjn_sc00162.1.g00020.1.sm.mkhc(Zjn_sc00162.1.g00020.1.sm.mkhc),Zjn_sc03276.1.g00010.1.am.mk(Zjn_sc03276.1.g00010.1.am.mk)
BP	GO:2000058	regulation of ubiquitin-dependent protein catabolic process	5	37	0.043910520146358	0.337677335006045	Zjn_sc00002.1.g06540.1.sm.mkhc(Zjn_sc00002.1.g06540.1.sm.mkhc),Zjn_sc00020.1.g06050.1.sm.mkhc(Zjn_sc00020.1.g06050.1.sm.mkhc),Zjn_sc00020.1.g06060.1.sm.mkhc(Zjn_sc00020.1.g06060.1.sm.mkhc),Zjn_sc00023.1.g04510.1.sm.mkhc(Zjn_sc00023.1.g04510.1.sm.mkhc),Zjn_sc00092.1.g00750.1.am.mkhc(Zjn_sc00092.1.g00750.1.am.mkhc)
BP	GO:0009311	oligosaccharide metabolic process	12	131	0.0447487633236104	0.337677335006045	Zjn_sc00001.1.g01550.1.sm.mkhc(Zjn_sc00001.1.g01550.1.sm.mkhc),Zjn_sc00001.1.g07040.1.am.mk(Zjn_sc00001.1.g07040.1.am.mk),Zjn_sc00002.1.g06870.1.sm.mk(Zjn_sc00002.1.g06870.1.sm.mk),Zjn_sc00002.1.g06880.1.sm.mkhc(Zjn_sc00002.1.g06880.1.sm.mkhc),Zjn_sc00003.1.g05480.1.sm.mkhc(Zjn_sc00003.1.g05480.1.sm.mkhc),Zjn_sc00009.1.g05360.1.sm.mkhc(Zjn_sc00009.1.g05360.1.sm.mkhc),Zjn_sc00009.1.g06460.1.sm.mkh…
BP	GO:0042440	pigment metabolic process	19	236	0.0451859767029254	0.337677335006045	Zjn_sc00001.1.g00610.1.sm.mkhc(Zjn_sc00001.1.g00610.1.sm.mkhc),Zjn_sc00004.1.g07010.1.sm.mk(Zjn_sc00004.1.g07010.1.sm.mk),Zjn_sc00006.1.g03410.1.am.mk(Zjn_sc00006.1.g03410.1.am.mk),Zjn_sc00022.1.g01430.1.am.mk(Zjn_sc00022.1.g01430.1.am.mk),Zjn_sc00030.1.g02630.1.sm.mk(Zjn_sc00030.1.g02630.1.sm.mk),Zjn_sc00030.1.g02670.1.am.mk(Zjn_sc00030.1.g02670.1.am.mk),Zjn_sc00030.1.g02680.1.am.mk(Zjn_sc00030.…
MF	GO:0004553	hydrolase activity, hydrolyzing O-glycosyl compounds	20	252	0.0458304657143213	0.264336694394831	Zjn_sc00002.1.g03370.1.am.mkhc(Zjn_sc00002.1.g03370.1.am.mkhc),Zjn_sc00002.1.g14700.1.sm.mk(Zjn_sc00002.1.g14700.1.sm.mk),Zjn_sc00003.1.g12830.1.sm.mk(Zjn_sc00003.1.g12830.1.sm.mk),Zjn_sc00005.1.g02610.1.am.mk(Zjn_sc00005.1.g02610.1.am.mk),Zjn_sc00008.1.g08220.1.sm.mkhc(Zjn_sc00008.1.g08220.1.sm.mkhc),Zjn_sc00011.1.g08360.1.am.mk(Zjn_sc00011.1.g08360.1.am.mk),Zjn_sc00012.1.g09930.1.am.mk(Zjn_sc00…
BP	GO:0032543	mitochondrial translation	4	26	0.0460053473966756	0.337677335006045	Zjn_sc00002.1.g08140.1.am.mkhc(Zjn_sc00002.1.g08140.1.am.mkhc),Zjn_sc00003.1.g12870.1.sm.mkhc(Zjn_sc00003.1.g12870.1.sm.mkhc),Zjn_sc00085.1.g00090.1.am.mkhc(Zjn_sc00085.1.g00090.1.am.mkhc),Zjn_sc00141.1.g00370.1.sm.mkhc(Zjn_sc00141.1.g00370.1.sm.mkhc)
BP	GO:0044273	sulfur compound catabolic process	4	26	0.0460053473966756	0.337677335006045	Zjn_sc00014.1.g09820.1.sm.mk(Zjn_sc00014.1.g09820.1.sm.mk),Zjn_sc00020.1.g03660.1.am.mkhc(Zjn_sc00020.1.g03660.1.am.mkhc),Zjn_sc00047.1.g03760.1.sm.mk(Zjn_sc00047.1.g03760.1.sm.mk),Zjn_sc00129.1.g00870.1.sm.mkhc(Zjn_sc00129.1.g00870.1.sm.mkhc)
BP	GO:0043436	oxoacid metabolic process	64	982	0.0466080994568762	0.337677335006045	Zjn_sc00001.1.g01810.1.am.mkhc(Zjn_sc00001.1.g01810.1.am.mkhc),Zjn_sc00001.1.g02580.1.sm.mkhc(Zjn_sc00001.1.g02580.1.sm.mkhc),Zjn_sc00002.1.g15740.1.am.mk(Zjn_sc00002.1.g15740.1.am.mk),Zjn_sc00003.1.g03790.1.sm.mkhc(Zjn_sc00003.1.g03790.1.sm.mkhc),Zjn_sc00003.1.g03840.1.sm.mkhc(Zjn_sc00003.1.g03840.1.sm.mkhc),Zjn_sc00003.1.g05690.1.sm.mkhc(Zjn_sc00003.1.g05690.1.sm.mkhc),Zjn_sc00006.1.g03410.1.am…
CC	GO:0031224	intrinsic component of membrane	58	880	0.0467807051311459	0.281803369404821	Zjn_sc00002.1.g05110.1.sm.mk(Zjn_sc00002.1.g05110.1.sm.mk),Zjn_sc00002.1.g11740.1.sm.mkhc(Zjn_sc00002.1.g11740.1.sm.mkhc),Zjn_sc00002.1.g14000.1.am.mkhc(Zjn_sc00002.1.g14000.1.am.mkhc),Zjn_sc00002.1.g14470.1.sm.mkhc(Zjn_sc00002.1.g14470.1.sm.mkhc),Zjn_sc00003.1.g05410.1.sm.mkhc(Zjn_sc00003.1.g05410.1.sm.mkhc),Zjn_sc00003.1.g11900.1.am.mk(Zjn_sc00003.1.g11900.1.am.mk),Zjn_sc00003.1.g11910.1.am.mkh…
BP	GO:0010027	thylakoid membrane organization	6	50	0.0472622195258906	0.337677335006045	Zjn_sc00008.1.g02960.1.sm.mkhc(Zjn_sc00008.1.g02960.1.sm.mkhc),Zjn_sc00044.1.g04330.1.sm.mkhc(Zjn_sc00044.1.g04330.1.sm.mkhc),Zjn_sc00049.1.g04500.1.sm.mk(Zjn_sc00049.1.g04500.1.sm.mk),Zjn_sc00106.1.g01620.1.am.mkhc(Zjn_sc00106.1.g01620.1.am.mkhc),Zjn_sc00143.1.g00560.1.sm.mk(Zjn_sc00143.1.g00560.1.sm.mk),Zjn_sc02403.1.g00010.1.am.mk(Zjn_sc02403.1.g00010.1.am.mk)
BP	GO:0042176	regulation of protein catabolic process	7	63	0.0479116271957516	0.337677335006045	Zjn_sc00002.1.g06540.1.sm.mkhc(Zjn_sc00002.1.g06540.1.sm.mkhc),Zjn_sc00008.1.g11880.1.sm.mkhc(Zjn_sc00008.1.g11880.1.sm.mkhc),Zjn_sc00020.1.g06050.1.sm.mkhc(Zjn_sc00020.1.g06050.1.sm.mkhc),Zjn_sc00020.1.g06060.1.sm.mkhc(Zjn_sc00020.1.g06060.1.sm.mkhc),Zjn_sc00023.1.g04510.1.sm.mkhc(Zjn_sc00023.1.g04510.1.sm.mkhc),Zjn_sc00044.1.g01930.1.sm.mkhc(Zjn_sc00044.1.g01930.1.sm.mkhc),Zjn_sc00092.1.g00750.…
BP	GO:0016126	sterol biosynthetic process	5	38	0.0484518865289345	0.337677335006045	Zjn_sc00014.1.g07700.1.sm.mkhc(Zjn_sc00014.1.g07700.1.sm.mkhc),Zjn_sc00073.1.g01050.1.sm.mkhc(Zjn_sc00073.1.g01050.1.sm.mkhc),Zjn_sc00102.1.g00720.1.sm.mkhc(Zjn_sc00102.1.g00720.1.sm.mkhc),Zjn_sc00156.1.g00390.1.am.mk(Zjn_sc00156.1.g00390.1.am.mk),Zjn_sc00788.1.g00010.1.sm.mkhc(Zjn_sc00788.1.g00010.1.sm.mkhc)
BP	GO:0017001	antibiotic catabolic process	5	38	0.0484518865289345	0.337677335006045	Zjn_sc00001.1.g00100.1.sm.mkhc(Zjn_sc00001.1.g00100.1.sm.mkhc),Zjn_sc00002.1.g15580.1.sm.mkhc(Zjn_sc00002.1.g15580.1.sm.mkhc),Zjn_sc00003.1.g04150.1.sm.mkhc(Zjn_sc00003.1.g04150.1.sm.mkhc),Zjn_sc00017.1.g03330.1.sm.mkhc(Zjn_sc00017.1.g03330.1.sm.mkhc),Zjn_sc04751.1.g00010.1.am.mk(Zjn_sc04751.1.g00010.1.am.mk)
BP	GO:0002538	arachidonic acid metabolite production involved in inflammatory response	2	7	0.0491789441888798	0.337677335006045	Zjn_sc00086.1.g00640.1.sm.mkhc(Zjn_sc00086.1.g00640.1.sm.mkhc),Zjn_sc00092.1.g01280.1.am.mkhc(Zjn_sc00092.1.g01280.1.am.mkhc)
BP	GO:0002539	prostaglandin production involved in inflammatory response	2	7	0.0491789441888798	0.337677335006045	Zjn_sc00086.1.g00640.1.sm.mkhc(Zjn_sc00086.1.g00640.1.sm.mkhc),Zjn_sc00092.1.g01280.1.am.mkhc(Zjn_sc00092.1.g01280.1.am.mkhc)
BP	GO:0006103	2-oxoglutarate metabolic process	2	7	0.0491789441888798	0.337677335006045	Zjn_sc00008.1.g07580.1.sm.mkhc(Zjn_sc00008.1.g07580.1.sm.mkhc),Zjn_sc00047.1.g02000.1.sm.mkhc(Zjn_sc00047.1.g02000.1.sm.mkhc)
BP	GO:0006656	phosphatidylcholine biosynthetic process	2	7	0.0491789441888798	0.337677335006045	Zjn_sc00012.1.g02580.1.sm.mkhc(Zjn_sc00012.1.g02580.1.sm.mkhc),Zjn_sc00027.1.g02810.1.sm.mkhc(Zjn_sc00027.1.g02810.1.sm.mkhc)
BP	GO:0007079	mitotic chromosome movement towards spindle pole	2	7	0.0491789441888798	0.337677335006045	Zjn_sc00016.1.g00410.1.sm.mkhc(Zjn_sc00016.1.g00410.1.sm.mkhc),Zjn_sc00098.1.g00810.1.am.mkhc(Zjn_sc00098.1.g00810.1.am.mkhc)
BP	GO:0009162	deoxyribonucleoside monophosphate metabolic process	2	7	0.0491789441888798	0.337677335006045	Zjn_sc00025.1.g02710.1.am.mkhc(Zjn_sc00025.1.g02710.1.am.mkhc),Zjn_sc00103.1.g00980.1.sm.mkhc(Zjn_sc00103.1.g00980.1.sm.mkhc)
BP	GO:0009810	stilbene metabolic process	2	7	0.0491789441888798	0.337677335006045	Zjn_sc00086.1.g00640.1.sm.mkhc(Zjn_sc00086.1.g00640.1.sm.mkhc),Zjn_sc00092.1.g01280.1.am.mkhc(Zjn_sc00092.1.g01280.1.am.mkhc)
BP	GO:0015825	L-serine transport	2	7	0.0491789441888798	0.337677335006045	Zjn_sc00011.1.g06260.1.am.mk(Zjn_sc00011.1.g06260.1.am.mk),Zjn_sc00011.1.g06270.1.am.mk(Zjn_sc00011.1.g06270.1.am.mk)
BP	GO:0018904	ether metabolic process	2	7	0.0491789441888798	0.337677335006045	Zjn_sc00086.1.g00640.1.sm.mkhc(Zjn_sc00086.1.g00640.1.sm.mkhc),Zjn_sc00092.1.g01280.1.am.mkhc(Zjn_sc00092.1.g01280.1.am.mkhc)
BP	GO:0019233	sensory perception of pain	2	7	0.0491789441888798	0.337677335006045	Zjn_sc00086.1.g00640.1.sm.mkhc(Zjn_sc00086.1.g00640.1.sm.mkhc),Zjn_sc00092.1.g01280.1.am.mkhc(Zjn_sc00092.1.g01280.1.am.mkhc)
BP	GO:0032329	serine transport	2	7	0.0491789441888798	0.337677335006045	Zjn_sc00011.1.g06260.1.am.mk(Zjn_sc00011.1.g06260.1.am.mk),Zjn_sc00011.1.g06270.1.am.mk(Zjn_sc00011.1.g06270.1.am.mk)
BP	GO:0035150	regulation of tube size	2	7	0.0491789441888798	0.337677335006045	Zjn_sc00086.1.g00640.1.sm.mkhc(Zjn_sc00086.1.g00640.1.sm.mkhc),Zjn_sc00092.1.g01280.1.am.mkhc(Zjn_sc00092.1.g01280.1.am.mkhc)
BP	GO:0035296	regulation of tube diameter	2	7	0.0491789441888798	0.337677335006045	Zjn_sc00086.1.g00640.1.sm.mkhc(Zjn_sc00086.1.g00640.1.sm.mkhc),Zjn_sc00092.1.g01280.1.am.mkhc(Zjn_sc00092.1.g01280.1.am.mkhc)
BP	GO:0043982	histone H4-K8 acetylation	2	7	0.0491789441888798	0.337677335006045	Zjn_sc00013.1.g07370.1.sm.mkhc(Zjn_sc00013.1.g07370.1.sm.mkhc),Zjn_sc00014.1.g07500.1.sm.mkhc(Zjn_sc00014.1.g07500.1.sm.mkhc)
BP	GO:0043984	histone H4-K16 acetylation	2	7	0.0491789441888798	0.337677335006045	Zjn_sc00013.1.g07370.1.sm.mkhc(Zjn_sc00013.1.g07370.1.sm.mkhc),Zjn_sc00014.1.g07500.1.sm.mkhc(Zjn_sc00014.1.g07500.1.sm.mkhc)
BP	GO:0045777	positive regulation of blood pressure	2	7	0.0491789441888798	0.337677335006045	Zjn_sc00086.1.g00640.1.sm.mkhc(Zjn_sc00086.1.g00640.1.sm.mkhc),Zjn_sc00092.1.g01280.1.am.mkhc(Zjn_sc00092.1.g01280.1.am.mkhc)
BP	GO:0046039	GTP metabolic process	2	7	0.0491789441888798	0.337677335006045	Zjn_sc00013.1.g06060.1.sm.mkhc(Zjn_sc00013.1.g06060.1.sm.mkhc),Zjn_sc00014.1.g06360.1.sm.mkhc(Zjn_sc00014.1.g06360.1.sm.mkhc)
BP	GO:0046272	stilbene catabolic process	2	7	0.0491789441888798	0.337677335006045	Zjn_sc00086.1.g00640.1.sm.mkhc(Zjn_sc00086.1.g00640.1.sm.mkhc),Zjn_sc00092.1.g01280.1.am.mkhc(Zjn_sc00092.1.g01280.1.am.mkhc)
BP	GO:0050878	regulation of body fluid levels	2	7	0.0491789441888798	0.337677335006045	Zjn_sc00006.1.g03410.1.am.mk(Zjn_sc00006.1.g03410.1.am.mk),Zjn_sc00058.1.g01380.1.sm.mk(Zjn_sc00058.1.g01380.1.sm.mk)
BP	GO:0051305	chromosome movement towards spindle pole	2	7	0.0491789441888798	0.337677335006045	Zjn_sc00016.1.g00410.1.sm.mkhc(Zjn_sc00016.1.g00410.1.sm.mkhc),Zjn_sc00098.1.g00810.1.am.mkhc(Zjn_sc00098.1.g00810.1.am.mkhc)
BP	GO:0051591	response to cAMP	2	7	0.0491789441888798	0.337677335006045	Zjn_sc00020.1.g04510.1.sm.mkhc(Zjn_sc00020.1.g04510.1.sm.mkhc),Zjn_sc00058.1.g00380.1.sm.mkhc(Zjn_sc00058.1.g00380.1.sm.mkhc)
BP	GO:0070509	calcium ion import	2	7	0.0491789441888798	0.337677335006045	Zjn_sc00014.1.g04820.1.am.mkhc(Zjn_sc00014.1.g04820.1.am.mkhc),Zjn_sc00058.1.g00380.1.sm.mkhc(Zjn_sc00058.1.g00380.1.sm.mkhc)
BP	GO:0071588	hydrogen peroxide mediated signaling pathway	2	7	0.0491789441888798	0.337677335006045	Zjn_sc00017.1.g03330.1.sm.mkhc(Zjn_sc00017.1.g03330.1.sm.mkhc),Zjn_sc04751.1.g00010.1.am.mk(Zjn_sc04751.1.g00010.1.am.mk)
BP	GO:0080006	internode patterning	2	7	0.0491789441888798	0.337677335006045	Zjn_sc00012.1.g06010.1.es.mkhc(Zjn_sc00012.1.g06010.1.es.mkhc),Zjn_sc00013.1.g06170.1.am.mkhc(Zjn_sc00013.1.g06170.1.am.mkhc)
BP	GO:0097176	epoxide metabolic process	2	7	0.0491789441888798	0.337677335006045	Zjn_sc00086.1.g00640.1.sm.mkhc(Zjn_sc00086.1.g00640.1.sm.mkhc),Zjn_sc00092.1.g01280.1.am.mkhc(Zjn_sc00092.1.g01280.1.am.mkhc)
BP	GO:0097746	blood vessel diameter maintenance	2	7	0.0491789441888798	0.337677335006045	Zjn_sc00086.1.g00640.1.sm.mkhc(Zjn_sc00086.1.g00640.1.sm.mkhc),Zjn_sc00092.1.g01280.1.am.mkhc(Zjn_sc00092.1.g01280.1.am.mkhc)
MF	GO:0004332	fructose-bisphosphate aldolase activity	2	7	0.0491853970332504	0.264336694394831	Zjn_sc00028.1.g01510.1.sm.mk(Zjn_sc00028.1.g01510.1.sm.mk),Zjn_sc00031.1.g02050.1.am.mkhc(Zjn_sc00031.1.g02050.1.am.mkhc)
MF	GO:0004471	malate dehydrogenase (decarboxylating) (NAD+) activity	2	7	0.0491853970332504	0.264336694394831	Zjn_sc00086.1.g01010.1.sm.mkhc(Zjn_sc00086.1.g01010.1.sm.mkhc),Zjn_sc00092.1.g01560.1.sm.mkhc(Zjn_sc00092.1.g01560.1.sm.mkhc)
MF	GO:0004650	polygalacturonase activity	2	7	0.0491853970332504	0.264336694394831	Zjn_sc00005.1.g02610.1.am.mk(Zjn_sc00005.1.g02610.1.am.mk),Zjn_sc00011.1.g08360.1.am.mk(Zjn_sc00011.1.g08360.1.am.mk)
MF	GO:0015194	L-serine transmembrane transporter activity	2	7	0.0491853970332504	0.264336694394831	Zjn_sc00011.1.g06260.1.am.mk(Zjn_sc00011.1.g06260.1.am.mk),Zjn_sc00011.1.g06270.1.am.mk(Zjn_sc00011.1.g06270.1.am.mk)
MF	GO:0015643	toxic substance binding	2	7	0.0491853970332504	0.264336694394831	Zjn_sc00086.1.g00640.1.sm.mkhc(Zjn_sc00086.1.g00640.1.sm.mkhc),Zjn_sc00092.1.g01280.1.am.mkhc(Zjn_sc00092.1.g01280.1.am.mkhc)
MF	GO:0019156	isoamylase activity	2	7	0.0491853970332504	0.264336694394831	Zjn_sc00012.1.g09930.1.am.mk(Zjn_sc00012.1.g09930.1.am.mk),Zjn_sc00018.1.g02930.1.sm.mk(Zjn_sc00018.1.g02930.1.sm.mk)
MF	GO:0022889	serine transmembrane transporter activity	2	7	0.0491853970332504	0.264336694394831	Zjn_sc00011.1.g06260.1.am.mk(Zjn_sc00011.1.g06260.1.am.mk),Zjn_sc00011.1.g06270.1.am.mk(Zjn_sc00011.1.g06270.1.am.mk)
MF	GO:0030060	L-malate dehydrogenase activity	2	7	0.0491853970332504	0.264336694394831	Zjn_sc00017.1.g07170.1.sm.mk(Zjn_sc00017.1.g07170.1.sm.mk),Zjn_sc00020.1.g05160.1.sm.mkhc(Zjn_sc00020.1.g05160.1.sm.mkhc)
MF	GO:0031420	alkali metal ion binding	2	7	0.0491853970332504	0.264336694394831	Zjn_sc00036.1.g00110.1.am.mkhc(Zjn_sc00036.1.g00110.1.am.mkhc),Zjn_sc00059.1.g00980.1.am.mkhc(Zjn_sc00059.1.g00980.1.am.mkhc)
CC	GO:0000315	organellar large ribosomal subunit	3	16	0.0492761301040896	0.281803369404821	Zjn_sc00002.1.g08140.1.am.mkhc(Zjn_sc00002.1.g08140.1.am.mkhc),Zjn_sc00003.1.g12870.1.sm.mkhc(Zjn_sc00003.1.g12870.1.sm.mkhc),Zjn_sc00141.1.g00370.1.sm.mkhc(Zjn_sc00141.1.g00370.1.sm.mkhc)
CC	GO:0042644	chloroplast nucleoid	3	16	0.0492761301040896	0.281803369404821	Zjn_sc00018.1.g06440.1.sm.mkhc(Zjn_sc00018.1.g06440.1.sm.mkhc),Zjn_sc00024.1.g00590.1.sm.mk(Zjn_sc00024.1.g00590.1.sm.mk),Zjn_sc00027.1.g05500.1.sm.mkhc(Zjn_sc00027.1.g05500.1.sm.mkhc)
BP	GO:0007097	nuclear migration	3	16	0.049362037342205	0.337677335006045	Zjn_sc00018.1.g00540.1.am.mk(Zjn_sc00018.1.g00540.1.am.mk),Zjn_sc00029.1.g04010.1.sm.mkhc(Zjn_sc00029.1.g04010.1.sm.mkhc),Zjn_sc00049.1.g03920.1.sm.mkhc(Zjn_sc00049.1.g03920.1.sm.mkhc)
BP	GO:0009086	methionine biosynthetic process	3	16	0.049362037342205	0.337677335006045	Zjn_sc00047.1.g03760.1.sm.mk(Zjn_sc00047.1.g03760.1.sm.mk),Zjn_sc00066.1.g00100.1.sm.mkhc(Zjn_sc00066.1.g00100.1.sm.mkhc),Zjn_sc00067.1.g01410.1.sm.mkhc(Zjn_sc00067.1.g01410.1.sm.mkhc)
BP	GO:0010148	transpiration	3	16	0.049362037342205	0.337677335006045	Zjn_sc00002.1.g14000.1.am.mkhc(Zjn_sc00002.1.g14000.1.am.mkhc),Zjn_sc00003.1.g11900.1.am.mk(Zjn_sc00003.1.g11900.1.am.mk),Zjn_sc00003.1.g11910.1.am.mkhc(Zjn_sc00003.1.g11910.1.am.mkhc)
BP	GO:0019915	lipid storage	3	16	0.049362037342205	0.337677335006045	Zjn_sc00007.1.g03570.1.sm.mkhc(Zjn_sc00007.1.g03570.1.sm.mkhc),Zjn_sc00114.1.g00480.1.am.mk(Zjn_sc00114.1.g00480.1.am.mk),Zjn_sc00181.1.g00180.1.sm.mkhc(Zjn_sc00181.1.g00180.1.sm.mkhc)
BP	GO:0046940	nucleoside monophosphate phosphorylation	3	16	0.049362037342205	0.337677335006045	Zjn_sc00017.1.g05190.1.am.mkhc(Zjn_sc00017.1.g05190.1.am.mkhc),Zjn_sc00071.1.g00380.1.sm.mkhc(Zjn_sc00071.1.g00380.1.sm.mkhc),Zjn_sc00089.1.g01310.1.sm.mkhc(Zjn_sc00089.1.g01310.1.sm.mkhc)
BP	GO:0051647	nucleus localization	3	16	0.049362037342205	0.337677335006045	Zjn_sc00018.1.g00540.1.am.mk(Zjn_sc00018.1.g00540.1.am.mk),Zjn_sc00029.1.g04010.1.sm.mkhc(Zjn_sc00029.1.g04010.1.sm.mkhc),Zjn_sc00049.1.g03920.1.sm.mkhc(Zjn_sc00049.1.g03920.1.sm.mkhc)
BP	GO:0071028	nuclear mRNA surveillance	3	16	0.049362037342205	0.337677335006045	Zjn_sc00013.1.g01210.1.sm.mk(Zjn_sc00013.1.g01210.1.sm.mk),Zjn_sc00020.1.g01220.1.sm.mkhc(Zjn_sc00020.1.g01220.1.sm.mkhc),Zjn_sc00108.1.g00350.1.am.mkhc(Zjn_sc00108.1.g00350.1.am.mkhc)
MF	GO:0004743	pyruvate kinase activity	3	16	0.0493632333740795	0.264336694394831	Zjn_sc00028.1.g02640.1.sm.mkhc(Zjn_sc00028.1.g02640.1.sm.mkhc),Zjn_sc00036.1.g00110.1.am.mkhc(Zjn_sc00036.1.g00110.1.am.mkhc),Zjn_sc00059.1.g00980.1.am.mkhc(Zjn_sc00059.1.g00980.1.am.mkhc)
MF	GO:0050145	nucleoside monophosphate kinase activity	3	16	0.0493632333740795	0.264336694394831	Zjn_sc00017.1.g05190.1.am.mkhc(Zjn_sc00017.1.g05190.1.am.mkhc),Zjn_sc00071.1.g00380.1.sm.mkhc(Zjn_sc00071.1.g00380.1.sm.mkhc),Zjn_sc00089.1.g01310.1.sm.mkhc(Zjn_sc00089.1.g01310.1.sm.mkhc)
BP	GO:0006082	organic acid metabolic process	64	986	0.0498661686914856	0.337677335006045	Zjn_sc00001.1.g01810.1.am.mkhc(Zjn_sc00001.1.g01810.1.am.mkhc),Zjn_sc00001.1.g02580.1.sm.mkhc(Zjn_sc00001.1.g02580.1.sm.mkhc),Zjn_sc00002.1.g15740.1.am.mk(Zjn_sc00002.1.g15740.1.am.mk),Zjn_sc00003.1.g03790.1.sm.mkhc(Zjn_sc00003.1.g03790.1.sm.mkhc),Zjn_sc00003.1.g03840.1.sm.mkhc(Zjn_sc00003.1.g03840.1.sm.mkhc),Zjn_sc00003.1.g05690.1.sm.mkhc(Zjn_sc00003.1.g05690.1.sm.mkhc),Zjn_sc00006.1.g03410.1.am…
BP	GO:0009411	response to UV	13	148	0.050080409450641	0.337677335006045	Zjn_sc00001.1.g00530.1.sm.mk(Zjn_sc00001.1.g00530.1.sm.mk),Zjn_sc00005.1.g06290.1.cf.mkhc(Zjn_sc00005.1.g06290.1.cf.mkhc),Zjn_sc00007.1.g08240.1.am.mk(Zjn_sc00007.1.g08240.1.am.mk),Zjn_sc00019.1.g04560.1.sm.mkhc(Zjn_sc00019.1.g04560.1.sm.mkhc),Zjn_sc00022.1.g04650.1.sm.mk(Zjn_sc00022.1.g04650.1.sm.mk),Zjn_sc00030.1.g02630.1.sm.mk(Zjn_sc00030.1.g02630.1.sm.mk),Zjn_sc00030.1.g02670.1.am.mk(Zjn_sc00…
BP	GO:0009132	nucleoside diphosphate metabolic process	8	77	0.0502084307215241	0.337677335006045	Zjn_sc00014.1.g06090.1.sm.mkhc(Zjn_sc00014.1.g06090.1.sm.mkhc),Zjn_sc00016.1.g02950.1.sm.mkhc(Zjn_sc00016.1.g02950.1.sm.mkhc),Zjn_sc00027.1.g03420.1.am.mkhc(Zjn_sc00027.1.g03420.1.am.mkhc),Zjn_sc00028.1.g01510.1.sm.mk(Zjn_sc00028.1.g01510.1.sm.mk),Zjn_sc00028.1.g02640.1.sm.mkhc(Zjn_sc00028.1.g02640.1.sm.mkhc),Zjn_sc00031.1.g02050.1.am.mkhc(Zjn_sc00031.1.g02050.1.am.mkhc),Zjn_sc00036.1.g00110.1.am…
BP	GO:0045732	positive regulation of protein catabolic process	6	51	0.0512739464633078	0.337677335006045	Zjn_sc00002.1.g06540.1.sm.mkhc(Zjn_sc00002.1.g06540.1.sm.mkhc),Zjn_sc00020.1.g06050.1.sm.mkhc(Zjn_sc00020.1.g06050.1.sm.mkhc),Zjn_sc00020.1.g06060.1.sm.mkhc(Zjn_sc00020.1.g06060.1.sm.mkhc),Zjn_sc00023.1.g04510.1.sm.mkhc(Zjn_sc00023.1.g04510.1.sm.mkhc),Zjn_sc00044.1.g01930.1.sm.mkhc(Zjn_sc00044.1.g01930.1.sm.mkhc),Zjn_sc00092.1.g00750.1.am.mkhc(Zjn_sc00092.1.g00750.1.am.mkhc)
BP	GO:0051235	maintenance of location	7	64	0.0514536074421108	0.337677335006045	Zjn_sc00007.1.g03570.1.sm.mkhc(Zjn_sc00007.1.g03570.1.sm.mkhc),Zjn_sc00013.1.g10510.1.sm.mk(Zjn_sc00013.1.g10510.1.sm.mk),Zjn_sc00031.1.g00520.1.am.mk(Zjn_sc00031.1.g00520.1.am.mk),Zjn_sc00058.1.g00380.1.sm.mkhc(Zjn_sc00058.1.g00380.1.sm.mkhc),Zjn_sc00114.1.g00480.1.am.mk(Zjn_sc00114.1.g00480.1.am.mk),Zjn_sc00181.1.g00180.1.sm.mkhc(Zjn_sc00181.1.g00180.1.sm.mkhc),Zjn_sc02095.1.g00010.1.am.mk(Zjn_…
BP	GO:0006874	cellular calcium ion homeostasis	4	27	0.0518305924349874	0.337677335006045	Zjn_sc00058.1.g00380.1.sm.mkhc(Zjn_sc00058.1.g00380.1.sm.mkhc),Zjn_sc00086.1.g00640.1.sm.mkhc(Zjn_sc00086.1.g00640.1.sm.mkhc),Zjn_sc00092.1.g00750.1.am.mkhc(Zjn_sc00092.1.g00750.1.am.mkhc),Zjn_sc00092.1.g01280.1.am.mkhc(Zjn_sc00092.1.g01280.1.am.mkhc)
BP	GO:0046822	regulation of nucleocytoplasmic transport	4	27	0.0518305924349874	0.337677335006045	Zjn_sc00013.1.g10480.1.am.mkhc(Zjn_sc00013.1.g10480.1.am.mkhc),Zjn_sc00040.1.g05920.1.am.mkhc(Zjn_sc00040.1.g05920.1.am.mkhc),Zjn_sc00097.1.g00080.1.sm.mk(Zjn_sc00097.1.g00080.1.sm.mk),Zjn_sc00388.1.g00020.1.cf.mkhc(Zjn_sc00388.1.g00020.1.cf.mkhc)
CC	GO:0009575	chromoplast stroma	1	1	0.0528816199376948	0.281803369404821	Zjn_sc00051.1.g01430.1.sm.mkhc(Zjn_sc00051.1.g01430.1.sm.mkhc)
CC	GO:0009654	photosystem II oxygen evolving complex	1	1	0.0528816199376948	0.281803369404821	Zjn_sc00162.1.g00250.1.am.mk(Zjn_sc00162.1.g00250.1.am.mk)
CC	GO:0017133	mitochondrial electron transfer flavoprotein complex	1	1	0.0528816199376948	0.281803369404821	Zjn_sc00047.1.g03640.1.sm.mkhc(Zjn_sc00047.1.g03640.1.sm.mkhc)
CC	GO:0034245	mitochondrial DNA-directed RNA polymerase complex	1	1	0.0528816199376948	0.281803369404821	Zjn_sc00008.1.g03840.1.sm.mkhc(Zjn_sc00008.1.g03840.1.sm.mkhc)
CC	GO:0035448	extrinsic component of thylakoid membrane	1	1	0.0528816199376948	0.281803369404821	Zjn_sc00051.1.g01430.1.sm.mkhc(Zjn_sc00051.1.g01430.1.sm.mkhc)
CC	GO:0035974	meiotic spindle pole body	1	1	0.0528816199376948	0.281803369404821	Zjn_sc00013.1.g05070.1.sm.mkhc(Zjn_sc00013.1.g05070.1.sm.mkhc)
CC	GO:0045251	electron transfer flavoprotein complex	1	1	0.0528816199376948	0.281803369404821	Zjn_sc00047.1.g03640.1.sm.mkhc(Zjn_sc00047.1.g03640.1.sm.mkhc)
CC	GO:0071020	post-spliceosomal complex	1	1	0.0528816199376948	0.281803369404821	Zjn_sc00013.1.g01210.1.sm.mk(Zjn_sc00013.1.g01210.1.sm.mk)
CC	GO:0071021	U2-type post-spliceosomal complex	1	1	0.0528816199376948	0.281803369404821	Zjn_sc00013.1.g01210.1.sm.mk(Zjn_sc00013.1.g01210.1.sm.mk)
BP	GO:0000722	telomere maintenance via recombination	1	1	0.0529187124931807	0.337677335006045	Zjn_sc00017.1.g05190.1.am.mkhc(Zjn_sc00017.1.g05190.1.am.mkhc)
BP	GO:0006390	mitochondrial transcription	1	1	0.0529187124931807	0.337677335006045	Zjn_sc00008.1.g03840.1.sm.mkhc(Zjn_sc00008.1.g03840.1.sm.mkhc)
BP	GO:0006409	tRNA export from nucleus	1	1	0.0529187124931807	0.337677335006045	Zjn_sc00001.1.g03900.1.am.mkhc(Zjn_sc00001.1.g03900.1.am.mkhc)
BP	GO:0007263	nitric oxide mediated signal transduction	1	1	0.0529187124931807	0.337677335006045	Zjn_sc00014.1.g04820.1.am.mkhc(Zjn_sc00014.1.g04820.1.am.mkhc)
BP	GO:0009088	threonine biosynthetic process	1	1	0.0529187124931807	0.337677335006045	Zjn_sc00066.1.g00100.1.sm.mkhc(Zjn_sc00066.1.g00100.1.sm.mkhc)
BP	GO:0009120	deoxyribonucleoside metabolic process	1	1	0.0529187124931807	0.337677335006045	Zjn_sc00103.1.g00980.1.sm.mkhc(Zjn_sc00103.1.g00980.1.sm.mkhc)
BP	GO:0009915	phloem sucrose loading	1	1	0.0529187124931807	0.337677335006045	Zjn_sc00138.1.g00850.1.am.mkhc(Zjn_sc00138.1.g00850.1.am.mkhc)
BP	GO:0010203	response to very low fluence red light stimulus	1	1	0.0529187124931807	0.337677335006045	Zjn_sc00014.1.g02330.1.sm.mkhc(Zjn_sc00014.1.g02330.1.sm.mkhc)
BP	GO:0010217	cellular aluminum ion homeostasis	1	1	0.0529187124931807	0.337677335006045	Zjn_sc00013.1.g04660.1.sm.mkhc(Zjn_sc00013.1.g04660.1.sm.mkhc)
BP	GO:0010676	positive regulation of cellular carbohydrate metabolic process	1	1	0.0529187124931807	0.337677335006045	Zjn_sc00138.1.g00140.1.sm.mkhc(Zjn_sc00138.1.g00140.1.sm.mkhc)
BP	GO:0019418	sulfide oxidation	1	1	0.0529187124931807	0.337677335006045	Zjn_sc00027.1.g05500.1.sm.mkhc(Zjn_sc00027.1.g05500.1.sm.mkhc)
BP	GO:0019424	sulfide oxidation, using siroheme sulfite reductase	1	1	0.0529187124931807	0.337677335006045	Zjn_sc00027.1.g05500.1.sm.mkhc(Zjn_sc00027.1.g05500.1.sm.mkhc)
BP	GO:0033131	regulation of glucokinase activity	1	1	0.0529187124931807	0.337677335006045	Zjn_sc00138.1.g00140.1.sm.mkhc(Zjn_sc00138.1.g00140.1.sm.mkhc)
BP	GO:0033133	positive regulation of glucokinase activity	1	1	0.0529187124931807	0.337677335006045	Zjn_sc00138.1.g00140.1.sm.mkhc(Zjn_sc00138.1.g00140.1.sm.mkhc)
BP	GO:0036115	fatty-acyl-CoA catabolic process	1	1	0.0529187124931807	0.337677335006045	Zjn_sc00129.1.g00870.1.sm.mkhc(Zjn_sc00129.1.g00870.1.sm.mkhc)
BP	GO:0040019	positive regulation of embryonic development	1	1	0.0529187124931807	0.337677335006045	Zjn_sc00023.1.g05110.1.sm.mkhc(Zjn_sc00023.1.g05110.1.sm.mkhc)
BP	GO:0045913	positive regulation of carbohydrate metabolic process	1	1	0.0529187124931807	0.337677335006045	Zjn_sc00138.1.g00140.1.sm.mkhc(Zjn_sc00138.1.g00140.1.sm.mkhc)
BP	GO:0046104	thymidine metabolic process	1	1	0.0529187124931807	0.337677335006045	Zjn_sc00103.1.g00980.1.sm.mkhc(Zjn_sc00103.1.g00980.1.sm.mkhc)
BP	GO:0046125	pyrimidine deoxyribonucleoside metabolic process	1	1	0.0529187124931807	0.337677335006045	Zjn_sc00103.1.g00980.1.sm.mkhc(Zjn_sc00103.1.g00980.1.sm.mkhc)
BP	GO:0055079	aluminum ion homeostasis	1	1	0.0529187124931807	0.337677335006045	Zjn_sc00013.1.g04660.1.sm.mkhc(Zjn_sc00013.1.g04660.1.sm.mkhc)
BP	GO:0060567	negative regulation of termination of DNA-templated transcription	1	1	0.0529187124931807	0.337677335006045	Zjn_sc00034.1.g03330.1.sm.mkhc(Zjn_sc00034.1.g03330.1.sm.mkhc)
BP	GO:0060774	auxin mediated signaling pathway involved in phyllotactic patterning	1	1	0.0529187124931807	0.337677335006045	Zjn_sc00023.1.g05110.1.sm.mkhc(Zjn_sc00023.1.g05110.1.sm.mkhc)
BP	GO:0070126	mitochondrial translational termination	1	1	0.0529187124931807	0.337677335006045	Zjn_sc00002.1.g08140.1.am.mkhc(Zjn_sc00002.1.g08140.1.am.mkhc)
BP	GO:0070481	nuclear-transcribed mRNA catabolic process, non-stop decay	1	1	0.0529187124931807	0.337677335006045	Zjn_sc00020.1.g01220.1.sm.mkhc(Zjn_sc00020.1.g01220.1.sm.mkhc)
BP	GO:0070484	dehydro-D-arabinono-1,4-lactone metabolic process	1	1	0.0529187124931807	0.337677335006045	Zjn_sc00055.1.g00930.1.sm.mkhc(Zjn_sc00055.1.g00930.1.sm.mkhc)
BP	GO:0070485	dehydro-D-arabinono-1,4-lactone biosynthetic process	1	1	0.0529187124931807	0.337677335006045	Zjn_sc00055.1.g00930.1.sm.mkhc(Zjn_sc00055.1.g00930.1.sm.mkhc)
BP	GO:0071528	tRNA re-export from nucleus	1	1	0.0529187124931807	0.337677335006045	Zjn_sc00001.1.g03900.1.am.mkhc(Zjn_sc00001.1.g03900.1.am.mkhc)
BP	GO:0072344	rescue of stalled ribosome	1	1	0.0529187124931807	0.337677335006045	Zjn_sc00002.1.g08140.1.am.mkhc(Zjn_sc00002.1.g08140.1.am.mkhc)
BP	GO:0090398	cellular senescence	1	1	0.0529187124931807	0.337677335006045	Zjn_sc00027.1.g02080.1.sm.mk(Zjn_sc00027.1.g02080.1.sm.mk)
BP	GO:0097066	response to thyroid hormone	1	1	0.0529187124931807	0.337677335006045	Zjn_sc00040.1.g02160.1.am.mkhc(Zjn_sc00040.1.g02160.1.am.mkhc)
BP	GO:0097068	response to thyroxine	1	1	0.0529187124931807	0.337677335006045	Zjn_sc00040.1.g02160.1.am.mkhc(Zjn_sc00040.1.g02160.1.am.mkhc)
BP	GO:1900160	plastid chromosome packaging	1	1	0.0529187124931807	0.337677335006045	Zjn_sc00027.1.g05500.1.sm.mkhc(Zjn_sc00027.1.g05500.1.sm.mkhc)
BP	GO:1901569	fatty acid derivative catabolic process	1	1	0.0529187124931807	0.337677335006045	Zjn_sc00129.1.g00870.1.sm.mkhc(Zjn_sc00129.1.g00870.1.sm.mkhc)
BP	GO:1902189	2-methylbutanoyl-CoA(4-) metabolic process	1	1	0.0529187124931807	0.337677335006045	Zjn_sc00129.1.g00870.1.sm.mkhc(Zjn_sc00129.1.g00870.1.sm.mkhc)
BP	GO:1902190	2-methylbutanoyl-CoA(4-) catabolic process	1	1	0.0529187124931807	0.337677335006045	Zjn_sc00129.1.g00870.1.sm.mkhc(Zjn_sc00129.1.g00870.1.sm.mkhc)
BP	GO:1902192	2-methylbut-2-enoyl-CoA(4-) metabolic process	1	1	0.0529187124931807	0.337677335006045	Zjn_sc00129.1.g00870.1.sm.mkhc(Zjn_sc00129.1.g00870.1.sm.mkhc)
BP	GO:1902195	isovaleryl-CoA(4-) metabolic process	1	1	0.0529187124931807	0.337677335006045	Zjn_sc00129.1.g00870.1.sm.mkhc(Zjn_sc00129.1.g00870.1.sm.mkhc)
BP	GO:1902196	isovaleryl-CoA(4-) catabolic process	1	1	0.0529187124931807	0.337677335006045	Zjn_sc00129.1.g00870.1.sm.mkhc(Zjn_sc00129.1.g00870.1.sm.mkhc)
BP	GO:1902198	3-methylbut-2-enoyl-CoA(4-) metabolic process	1	1	0.0529187124931807	0.337677335006045	Zjn_sc00129.1.g00870.1.sm.mkhc(Zjn_sc00129.1.g00870.1.sm.mkhc)
BP	GO:1903299	regulation of hexokinase activity	1	1	0.0529187124931807	0.337677335006045	Zjn_sc00138.1.g00140.1.sm.mkhc(Zjn_sc00138.1.g00140.1.sm.mkhc)
BP	GO:1903301	positive regulation of hexokinase activity	1	1	0.0529187124931807	0.337677335006045	Zjn_sc00138.1.g00140.1.sm.mkhc(Zjn_sc00138.1.g00140.1.sm.mkhc)
BP	GO:1904386	response to L-phenylalanine derivative	1	1	0.0529187124931807	0.337677335006045	Zjn_sc00040.1.g02160.1.am.mkhc(Zjn_sc00040.1.g02160.1.am.mkhc)
BP	GO:1905711	response to phosphatidylethanolamine	1	1	0.0529187124931807	0.337677335006045	Zjn_sc00040.1.g02160.1.am.mkhc(Zjn_sc00040.1.g02160.1.am.mkhc)
BP	GO:2000772	regulation of cellular senescence	1	1	0.0529187124931807	0.337677335006045	Zjn_sc00027.1.g02080.1.sm.mk(Zjn_sc00027.1.g02080.1.sm.mk)
MF	GO:0000250	lanosterol synthase activity	1	1	0.0529268072016646	0.264336694394831	Zjn_sc00183.1.g00110.1.sm.mk(Zjn_sc00183.1.g00110.1.sm.mk)
MF	GO:0000703	oxidized pyrimidine nucleobase lesion DNA N-glycosylase activity	1	1	0.0529268072016646	0.264336694394831	Zjn_sc00024.1.g00590.1.sm.mk(Zjn_sc00024.1.g00590.1.sm.mk)
MF	GO:0001729	ceramide kinase activity	1	1	0.0529268072016646	0.264336694394831	Zjn_sc00007.1.g10350.1.am.mkhc(Zjn_sc00007.1.g10350.1.am.mkhc)
MF	GO:0003839	gamma-glutamylcyclotransferase activity	1	1	0.0529268072016646	0.264336694394831	Zjn_sc00020.1.g03660.1.am.mkhc(Zjn_sc00020.1.g03660.1.am.mkhc)
MF	GO:0003853	2-methylacyl-CoA dehydrogenase activity	1	1	0.0529268072016646	0.264336694394831	Zjn_sc00129.1.g00870.1.sm.mkhc(Zjn_sc00129.1.g00870.1.sm.mkhc)
MF	GO:0003958	NADPH-hemoprotein reductase activity	1	1	0.0529268072016646	0.264336694394831	Zjn_sc00135.1.g00490.1.sm.mkhc(Zjn_sc00135.1.g00490.1.sm.mkhc)
MF	GO:0004087	carbamoyl-phosphate synthase (ammonia) activity	1	1	0.0529268072016646	0.264336694394831	Zjn_sc00021.1.g01460.1.sm.mkhc(Zjn_sc00021.1.g01460.1.sm.mkhc)
MF	GO:0004174	electron-transferring-flavoprotein dehydrogenase activity	1	1	0.0529268072016646	0.264336694394831	Zjn_sc00047.1.g03640.1.sm.mkhc(Zjn_sc00047.1.g03640.1.sm.mkhc)
MF	GO:0004413	homoserine kinase activity	1	1	0.0529268072016646	0.264336694394831	Zjn_sc00066.1.g00100.1.sm.mkhc(Zjn_sc00066.1.g00100.1.sm.mkhc)
MF	GO:0004485	methylcrotonoyl-CoA carboxylase activity	1	1	0.0529268072016646	0.264336694394831	Zjn_sc00088.1.g01730.1.sm.mkhc(Zjn_sc00088.1.g01730.1.sm.mkhc)
MF	GO:0004572	mannosyl-oligosaccharide 1,3-1,6-alpha-mannosidase activity	1	1	0.0529268072016646	0.264336694394831	Zjn_sc00131.1.g00100.1.sm.mk(Zjn_sc00131.1.g00100.1.sm.mk)
MF	GO:0004797	thymidine kinase activity	1	1	0.0529268072016646	0.264336694394831	Zjn_sc00103.1.g00980.1.sm.mkhc(Zjn_sc00103.1.g00980.1.sm.mkhc)
MF	GO:0005222	intracellular cAMP-activated cation channel activity	1	1	0.0529268072016646	0.264336694394831	Zjn_sc00014.1.g04820.1.am.mkhc(Zjn_sc00014.1.g04820.1.am.mkhc)
MF	GO:0008470	isovaleryl-CoA dehydrogenase activity	1	1	0.0529268072016646	0.264336694394831	Zjn_sc00129.1.g00870.1.sm.mkhc(Zjn_sc00129.1.g00870.1.sm.mkhc)
MF	GO:0008650	rRNA (uridine-2'-O-)-methyltransferase activity	1	1	0.0529268072016646	0.264336694394831	Zjn_sc00012.1.g01240.1.sm.mkhc(Zjn_sc00012.1.g01240.1.sm.mkhc)
MF	GO:0008808	cardiolipin synthase activity	1	1	0.0529268072016646	0.264336694394831	Zjn_sc00040.1.g02160.1.am.mkhc(Zjn_sc00040.1.g02160.1.am.mkhc)
MF	GO:0008930	methylthioadenosine nucleosidase activity	1	1	0.0529268072016646	0.264336694394831	Zjn_sc00067.1.g01410.1.sm.mkhc(Zjn_sc00067.1.g01410.1.sm.mkhc)
MF	GO:0009673	low-affinity phosphate transmembrane transporter activity	1	1	0.0529268072016646	0.264336694394831	Zjn_sc00037.1.g02730.1.sm.mk(Zjn_sc00037.1.g02730.1.sm.mk)
MF	GO:0009883	red or far-red light photoreceptor activity	1	1	0.0529268072016646	0.264336694394831	Zjn_sc00014.1.g02330.1.sm.mkhc(Zjn_sc00014.1.g02330.1.sm.mkhc)
MF	GO:0009976	tocopherol cyclase activity	1	1	0.0529268072016646	0.264336694394831	Zjn_sc00138.1.g00850.1.am.mkhc(Zjn_sc00138.1.g00850.1.am.mkhc)
MF	GO:0010303	limit dextrinase activity	1	1	0.0529268072016646	0.264336694394831	Zjn_sc00057.1.g00220.1.sm.mk(Zjn_sc00057.1.g00220.1.sm.mk)
MF	GO:0010349	L-galactose dehydrogenase activity	1	1	0.0529268072016646	0.264336694394831	Zjn_sc00055.1.g00930.1.sm.mkhc(Zjn_sc00055.1.g00930.1.sm.mkhc)
MF	GO:0016002	sulfite reductase activity	1	1	0.0529268072016646	0.264336694394831	Zjn_sc00027.1.g05500.1.sm.mkhc(Zjn_sc00027.1.g05500.1.sm.mkhc)
MF	GO:0016150	translation release factor activity, codon nonspecific	1	1	0.0529268072016646	0.264336694394831	Zjn_sc00002.1.g08140.1.am.mkhc(Zjn_sc00002.1.g08140.1.am.mkhc)
MF	GO:0016436	rRNA (uridine) methyltransferase activity	1	1	0.0529268072016646	0.264336694394831	Zjn_sc00012.1.g01240.1.sm.mkhc(Zjn_sc00012.1.g01240.1.sm.mkhc)
MF	GO:0016673	oxidoreductase activity, acting on a sulfur group of donors, iron-sulfur protein as acceptor	1	1	0.0529268072016646	0.264336694394831	Zjn_sc00027.1.g05500.1.sm.mkhc(Zjn_sc00027.1.g05500.1.sm.mkhc)
MF	GO:0016842	amidine-lyase activity	1	1	0.0529268072016646	0.264336694394831	Zjn_sc00020.1.g03660.1.am.mkhc(Zjn_sc00020.1.g03660.1.am.mkhc)
MF	GO:0030572	phosphatidyltransferase activity	1	1	0.0529268072016646	0.264336694394831	Zjn_sc00040.1.g02160.1.am.mkhc(Zjn_sc00040.1.g02160.1.am.mkhc)
MF	GO:0030621	U4 snRNA binding	1	1	0.0529268072016646	0.264336694394831	Zjn_sc00003.1.g00830.1.sm.mkhc(Zjn_sc00003.1.g00830.1.sm.mkhc)
MF	GO:0031516	far-red light photoreceptor activity	1	1	0.0529268072016646	0.264336694394831	Zjn_sc00014.1.g02330.1.sm.mkhc(Zjn_sc00014.1.g02330.1.sm.mkhc)
MF	GO:0031559	oxidosqualene cyclase activity	1	1	0.0529268072016646	0.264336694394831	Zjn_sc00183.1.g00110.1.sm.mk(Zjn_sc00183.1.g00110.1.sm.mk)
MF	GO:0034336	misfolded RNA binding	1	1	0.0529268072016646	0.264336694394831	Zjn_sc00034.1.g03330.1.sm.mkhc(Zjn_sc00034.1.g03330.1.sm.mkhc)
MF	GO:0043783	oxidoreductase activity, acting on metal ions, flavin as acceptor	1	1	0.0529268072016646	0.264336694394831	Zjn_sc00047.1.g03640.1.sm.mkhc(Zjn_sc00047.1.g03640.1.sm.mkhc)
MF	GO:0045290	D-arabinose 1-dehydrogenase [NAD(P)+] activity	1	1	0.0529268072016646	0.264336694394831	Zjn_sc00055.1.g00930.1.sm.mkhc(Zjn_sc00055.1.g00930.1.sm.mkhc)
MF	GO:0047268	galactinol-raffinose galactosyltransferase activity	1	1	0.0529268072016646	0.264336694394831	Zjn_sc00096.1.g00590.1.am.mkhc(Zjn_sc00096.1.g00590.1.am.mkhc)
MF	GO:0047538	2-carboxy-D-arabinitol-1-phosphatase activity	1	1	0.0529268072016646	0.264336694394831	Zjn_sc00067.1.g00860.1.sm.mkhc(Zjn_sc00067.1.g00860.1.sm.mkhc)
MF	GO:0048039	ubiquinone binding	1	1	0.0529268072016646	0.264336694394831	Zjn_sc00047.1.g03640.1.sm.mkhc(Zjn_sc00047.1.g03640.1.sm.mkhc)
MF	GO:0048529	magnesium-protoporphyrin IX monomethyl ester (oxidative) cyclase activity	1	1	0.0529268072016646	0.264336694394831	Zjn_sc00043.1.g03030.1.am.mkhc(Zjn_sc00043.1.g03030.1.am.mkhc)
MF	GO:0050311	sulfite reductase (ferredoxin) activity	1	1	0.0529268072016646	0.264336694394831	Zjn_sc00027.1.g05500.1.sm.mkhc(Zjn_sc00027.1.g05500.1.sm.mkhc)
MF	GO:0051060	pullulanase activity	1	1	0.0529268072016646	0.264336694394831	Zjn_sc00057.1.g00220.1.sm.mk(Zjn_sc00057.1.g00220.1.sm.mk)
BP	GO:0009610	response to symbiotic fungus	5	39	0.0532601206487816	0.338365284034036	Zjn_sc00006.1.g01460.1.am.mk(Zjn_sc00006.1.g01460.1.am.mk),Zjn_sc00015.1.g03270.1.sm.mk(Zjn_sc00015.1.g03270.1.sm.mk),Zjn_sc00066.1.g03420.1.am.mk(Zjn_sc00066.1.g03420.1.am.mk),Zjn_sc00106.1.g01370.1.am.mk(Zjn_sc00106.1.g01370.1.am.mk),Zjn_sc00106.1.g01380.1.am.mk(Zjn_sc00106.1.g01380.1.am.mk)
BP	GO:0072348	sulfur compound transport	5	39	0.0532601206487816	0.338365284034036	Zjn_sc00002.1.g11740.1.sm.mkhc(Zjn_sc00002.1.g11740.1.sm.mkhc),Zjn_sc00004.1.g12030.1.sm.mkhc(Zjn_sc00004.1.g12030.1.sm.mkhc),Zjn_sc00004.1.g12040.1.sm.mk(Zjn_sc00004.1.g12040.1.sm.mk),Zjn_sc00015.1.g03840.1.sm.mk(Zjn_sc00015.1.g03840.1.sm.mk),Zjn_sc00093.1.g01570.1.sm.mkhc(Zjn_sc00093.1.g01570.1.sm.mkhc)
BP	GO:0090087	regulation of peptide transport	8	78	0.0534777873700956	0.339004704619621	Zjn_sc00012.1.g00770.1.am.mk(Zjn_sc00012.1.g00770.1.am.mk),Zjn_sc00013.1.g10480.1.am.mkhc(Zjn_sc00013.1.g10480.1.am.mkhc),Zjn_sc00036.1.g01310.1.am.mk(Zjn_sc00036.1.g01310.1.am.mk),Zjn_sc00040.1.g05920.1.am.mkhc(Zjn_sc00040.1.g05920.1.am.mkhc),Zjn_sc00092.1.g00750.1.am.mkhc(Zjn_sc00092.1.g00750.1.am.mkhc),Zjn_sc00097.1.g00080.1.sm.mk(Zjn_sc00097.1.g00080.1.sm.mk),Zjn_sc00133.1.g00780.1.am.mk(Zjn_…
BP	GO:0009845	seed germination	17	210	0.0536115537886582	0.339110636082408	Zjn_sc00003.1.g07070.1.sm.mkhc(Zjn_sc00003.1.g07070.1.sm.mkhc),Zjn_sc00011.1.g01690.1.sm.mkhc(Zjn_sc00011.1.g01690.1.sm.mkhc),Zjn_sc00012.1.g03130.1.sm.mkhc(Zjn_sc00012.1.g03130.1.sm.mkhc),Zjn_sc00016.1.g02200.1.sm.mkhc(Zjn_sc00016.1.g02200.1.sm.mkhc),Zjn_sc00018.1.g00540.1.am.mk(Zjn_sc00018.1.g00540.1.am.mk),Zjn_sc00023.1.g05110.1.sm.mkhc(Zjn_sc00023.1.g05110.1.sm.mkhc),Zjn_sc00030.1.g02630.1.sm…
BP	GO:1901698	response to nitrogen compound	35	500	0.0549936338152141	0.347094895779249	Zjn_sc00001.1.g07040.1.am.mk(Zjn_sc00001.1.g07040.1.am.mk),Zjn_sc00003.1.g15310.1.am.mk(Zjn_sc00003.1.g15310.1.am.mk),Zjn_sc00004.1.g06320.1.am.mk(Zjn_sc00004.1.g06320.1.am.mk),Zjn_sc00004.1.g08400.1.sm.mkhc(Zjn_sc00004.1.g08400.1.sm.mkhc),Zjn_sc00007.1.g03770.1.sm.mk(Zjn_sc00007.1.g03770.1.sm.mk),Zjn_sc00007.1.g03780.1.sm.mkhc(Zjn_sc00007.1.g03780.1.sm.mkhc),Zjn_sc00007.1.g08240.1.am.mk(Zjn_sc00…
BP	GO:0009199	ribonucleoside triphosphate metabolic process	12	136	0.0566040942117525	0.355902382021379	Zjn_sc00013.1.g06060.1.sm.mkhc(Zjn_sc00013.1.g06060.1.sm.mkhc),Zjn_sc00014.1.g06090.1.sm.mkhc(Zjn_sc00014.1.g06090.1.sm.mkhc),Zjn_sc00014.1.g06360.1.sm.mkhc(Zjn_sc00014.1.g06360.1.sm.mkhc),Zjn_sc00016.1.g02950.1.sm.mkhc(Zjn_sc00016.1.g02950.1.sm.mkhc),Zjn_sc00027.1.g03420.1.am.mkhc(Zjn_sc00027.1.g03420.1.am.mkhc),Zjn_sc00028.1.g01510.1.sm.mk(Zjn_sc00028.1.g01510.1.sm.mk),Zjn_sc00028.1.g02640.1.sm…
BP	GO:0006813	potassium ion transport	10	107	0.0566947891121748	0.355902382021379	Zjn_sc00004.1.g09630.1.am.mk(Zjn_sc00004.1.g09630.1.am.mk),Zjn_sc00012.1.g04870.1.sm.mkhc(Zjn_sc00012.1.g04870.1.sm.mkhc),Zjn_sc00012.1.g04880.1.sm.mk(Zjn_sc00012.1.g04880.1.sm.mk),Zjn_sc00014.1.g04820.1.am.mkhc(Zjn_sc00014.1.g04820.1.am.mkhc),Zjn_sc00019.1.g00100.1.sm.mkhc(Zjn_sc00019.1.g00100.1.sm.mkhc),Zjn_sc00034.1.g02170.1.sm.mk(Zjn_sc00034.1.g02170.1.sm.mk),Zjn_sc00044.1.g04650.1.sm.mkhc(Zj…
BP	GO:0046939	nucleotide phosphorylation	8	79	0.0568804980586464	0.355902382021379	Zjn_sc00014.1.g06090.1.sm.mkhc(Zjn_sc00014.1.g06090.1.sm.mkhc),Zjn_sc00016.1.g02950.1.sm.mkhc(Zjn_sc00016.1.g02950.1.sm.mkhc),Zjn_sc00027.1.g03420.1.am.mkhc(Zjn_sc00027.1.g03420.1.am.mkhc),Zjn_sc00028.1.g01510.1.sm.mk(Zjn_sc00028.1.g01510.1.sm.mk),Zjn_sc00028.1.g02640.1.sm.mkhc(Zjn_sc00028.1.g02640.1.sm.mkhc),Zjn_sc00031.1.g02050.1.am.mkhc(Zjn_sc00031.1.g02050.1.am.mkhc),Zjn_sc00036.1.g00110.1.am…
BP	GO:0051223	regulation of protein transport	8	79	0.0568804980586464	0.355902382021379	Zjn_sc00012.1.g00770.1.am.mk(Zjn_sc00012.1.g00770.1.am.mk),Zjn_sc00013.1.g10480.1.am.mkhc(Zjn_sc00013.1.g10480.1.am.mkhc),Zjn_sc00036.1.g01310.1.am.mk(Zjn_sc00036.1.g01310.1.am.mk),Zjn_sc00040.1.g05920.1.am.mkhc(Zjn_sc00040.1.g05920.1.am.mkhc),Zjn_sc00092.1.g00750.1.am.mkhc(Zjn_sc00092.1.g00750.1.am.mkhc),Zjn_sc00097.1.g00080.1.sm.mk(Zjn_sc00097.1.g00080.1.sm.mk),Zjn_sc00133.1.g00780.1.am.mk(Zjn_…
BP	GO:0097237	cellular response to toxic substance	13	151	0.057076324724974	0.356358001569504	Zjn_sc00001.1.g00100.1.sm.mkhc(Zjn_sc00001.1.g00100.1.sm.mkhc),Zjn_sc00002.1.g15580.1.sm.mkhc(Zjn_sc00002.1.g15580.1.sm.mkhc),Zjn_sc00003.1.g04150.1.sm.mkhc(Zjn_sc00003.1.g04150.1.sm.mkhc),Zjn_sc00003.1.g04210.1.am.mk(Zjn_sc00003.1.g04210.1.am.mk),Zjn_sc00007.1.g03280.1.sm.mkhc(Zjn_sc00007.1.g03280.1.sm.mkhc),Zjn_sc00007.1.g11160.1.sm.mkhc(Zjn_sc00007.1.g11160.1.sm.mkhc),Zjn_sc00008.1.g02340.1.am…
MF	GO:0016741	transferase activity, transferring one-carbon groups	17	212	0.0574166338123685	0.283203743700367	Zjn_sc00002.1.g06510.1.sm.mkhc(Zjn_sc00002.1.g06510.1.sm.mkhc),Zjn_sc00009.1.g04380.1.sm.mkhc(Zjn_sc00009.1.g04380.1.sm.mkhc),Zjn_sc00012.1.g01240.1.sm.mkhc(Zjn_sc00012.1.g01240.1.sm.mkhc),Zjn_sc00012.1.g02580.1.sm.mkhc(Zjn_sc00012.1.g02580.1.sm.mkhc),Zjn_sc00014.1.g06400.1.am.mkhc(Zjn_sc00014.1.g06400.1.am.mkhc),Zjn_sc00014.1.g09820.1.sm.mk(Zjn_sc00014.1.g09820.1.sm.mk),Zjn_sc00018.1.g05520.1.sm…
CC	GO:0005761	mitochondrial ribosome	3	17	0.0575590791940768	0.300028532558427	Zjn_sc00002.1.g08140.1.am.mkhc(Zjn_sc00002.1.g08140.1.am.mkhc),Zjn_sc00003.1.g12870.1.sm.mkhc(Zjn_sc00003.1.g12870.1.sm.mkhc),Zjn_sc00141.1.g00370.1.sm.mkhc(Zjn_sc00141.1.g00370.1.sm.mkhc)
BP	GO:0005978	glycogen biosynthetic process	3	17	0.0576578941055379	0.357676486560478	Zjn_sc00014.1.g01970.1.sm.mkhc(Zjn_sc00014.1.g01970.1.sm.mkhc),Zjn_sc00053.1.g01910.1.am.mkhc(Zjn_sc00053.1.g01910.1.am.mkhc),Zjn_sc00079.1.g00410.1.sm.mkhc(Zjn_sc00079.1.g00410.1.sm.mkhc)
BP	GO:0099587	inorganic ion import across plasma membrane	3	17	0.0576578941055379	0.357676486560478	Zjn_sc00007.1.g04920.1.sm.mkhc(Zjn_sc00007.1.g04920.1.sm.mkhc),Zjn_sc00058.1.g00380.1.sm.mkhc(Zjn_sc00058.1.g00380.1.sm.mkhc),Zjn_sc00070.1.g00570.1.sm.mkhc(Zjn_sc00070.1.g00570.1.sm.mkhc)
BP	GO:1904356	regulation of telomere maintenance via telomere lengthening	3	17	0.0576578941055379	0.357676486560478	Zjn_sc00013.1.g07370.1.sm.mkhc(Zjn_sc00013.1.g07370.1.sm.mkhc),Zjn_sc00014.1.g07500.1.sm.mkhc(Zjn_sc00014.1.g07500.1.sm.mkhc),Zjn_sc00108.1.g00350.1.am.mkhc(Zjn_sc00108.1.g00350.1.am.mkhc)
MF	GO:0008266	poly(U) RNA binding	3	17	0.0576601547916382	0.283203743700367	Zjn_sc00013.1.g07370.1.sm.mkhc(Zjn_sc00013.1.g07370.1.sm.mkhc),Zjn_sc00014.1.g07500.1.sm.mkhc(Zjn_sc00014.1.g07500.1.sm.mkhc),Zjn_sc00019.1.g04560.1.sm.mkhc(Zjn_sc00019.1.g04560.1.sm.mkhc)
MF	GO:0016778	diphosphotransferase activity	3	17	0.0576601547916382	0.283203743700367	Zjn_sc00024.1.g01450.1.sm.mk(Zjn_sc00024.1.g01450.1.sm.mk),Zjn_sc02403.1.g00010.1.am.mk(Zjn_sc02403.1.g00010.1.am.mk),Zjn_sc03276.1.g00010.1.am.mk(Zjn_sc03276.1.g00010.1.am.mk)
CC	GO:0042646	plastid nucleoid	4	28	0.0579167370911344	0.300028532558427	Zjn_sc00018.1.g06440.1.sm.mkhc(Zjn_sc00018.1.g06440.1.sm.mkhc),Zjn_sc00024.1.g00590.1.sm.mk(Zjn_sc00024.1.g00590.1.sm.mk),Zjn_sc00027.1.g05500.1.sm.mkhc(Zjn_sc00027.1.g05500.1.sm.mkhc),Zjn_sc00034.1.g01310.1.am.mkhc(Zjn_sc00034.1.g01310.1.am.mkhc)
BP	GO:0000470	maturation of LSU-rRNA	4	28	0.058038511577708	0.359268307779103	Zjn_sc00012.1.g01240.1.sm.mkhc(Zjn_sc00012.1.g01240.1.sm.mkhc),Zjn_sc00022.1.g02540.1.sm.mkhc(Zjn_sc00022.1.g02540.1.sm.mkhc),Zjn_sc00022.1.g02700.1.sm.mkhc(Zjn_sc00022.1.g02700.1.sm.mkhc),Zjn_sc00044.1.g01050.1.sm.mkhc(Zjn_sc00044.1.g01050.1.sm.mkhc)
MF	GO:1901682	sulfur compound transmembrane transporter activity	5	40	0.0583198193757801	0.284869886950926	Zjn_sc00002.1.g11740.1.sm.mkhc(Zjn_sc00002.1.g11740.1.sm.mkhc),Zjn_sc00004.1.g12030.1.sm.mkhc(Zjn_sc00004.1.g12030.1.sm.mkhc),Zjn_sc00004.1.g12040.1.sm.mk(Zjn_sc00004.1.g12040.1.sm.mk),Zjn_sc00015.1.g03840.1.sm.mk(Zjn_sc00015.1.g03840.1.sm.mk),Zjn_sc00093.1.g01570.1.sm.mkhc(Zjn_sc00093.1.g01570.1.sm.mkhc)
BP	GO:0070417	cellular response to cold	5	40	0.0583355719610034	0.360337211025644	Zjn_sc00007.1.g10950.1.am.mkhc(Zjn_sc00007.1.g10950.1.am.mkhc),Zjn_sc00008.1.g11130.1.sm.mk(Zjn_sc00008.1.g11130.1.sm.mk),Zjn_sc00013.1.g09075.1.br(Zjn_sc00013.1.g09075.1.br),Zjn_sc00019.1.g04560.1.sm.mkhc(Zjn_sc00019.1.g04560.1.sm.mkhc),Zjn_sc00056.1.g03510.1.sm.mkhc(Zjn_sc00056.1.g03510.1.sm.mkhc)
CC	GO:0043226	organelle	527	9633	0.0585240841286808	0.300028532558427	Zjn_sc00001.1.g00100.1.sm.mkhc(Zjn_sc00001.1.g00100.1.sm.mkhc),Zjn_sc00001.1.g00610.1.sm.mkhc(Zjn_sc00001.1.g00610.1.sm.mkhc),Zjn_sc00001.1.g01810.1.am.mkhc(Zjn_sc00001.1.g01810.1.am.mkhc),Zjn_sc00001.1.g02100.1.am.mkhc(Zjn_sc00001.1.g02100.1.am.mkhc),Zjn_sc00001.1.g02580.1.sm.mkhc(Zjn_sc00001.1.g02580.1.sm.mkhc),Zjn_sc00001.1.g03900.1.am.mkhc(Zjn_sc00001.1.g03900.1.am.mkhc),Zjn_sc00001.1.g04430.…
BP	GO:1901137	carbohydrate derivative biosynthetic process	29	404	0.0586613416075985	0.361578524760027	Zjn_sc00002.1.g15740.1.am.mk(Zjn_sc00002.1.g15740.1.am.mk),Zjn_sc00009.1.g00330.1.sm.mkhc(Zjn_sc00009.1.g00330.1.sm.mkhc),Zjn_sc00012.1.g08450.1.sm.mkhc(Zjn_sc00012.1.g08450.1.sm.mkhc),Zjn_sc00012.1.g09930.1.am.mk(Zjn_sc00012.1.g09930.1.am.mk),Zjn_sc00013.1.g06060.1.sm.mkhc(Zjn_sc00013.1.g06060.1.sm.mkhc),Zjn_sc00014.1.g06090.1.sm.mkhc(Zjn_sc00014.1.g06090.1.sm.mkhc),Zjn_sc00014.1.g06360.1.sm.mkh…
BP	GO:0019359	nicotinamide nucleotide biosynthetic process	7	66	0.0590207632418349	0.361820229932223	Zjn_sc00014.1.g06090.1.sm.mkhc(Zjn_sc00014.1.g06090.1.sm.mkhc),Zjn_sc00016.1.g02950.1.sm.mkhc(Zjn_sc00016.1.g02950.1.sm.mkhc),Zjn_sc00028.1.g01510.1.sm.mk(Zjn_sc00028.1.g01510.1.sm.mk),Zjn_sc00028.1.g02640.1.sm.mkhc(Zjn_sc00028.1.g02640.1.sm.mkhc),Zjn_sc00031.1.g02050.1.am.mkhc(Zjn_sc00031.1.g02050.1.am.mkhc),Zjn_sc00036.1.g00110.1.am.mkhc(Zjn_sc00036.1.g00110.1.am.mkhc),Zjn_sc00059.1.g00980.1.am…
BP	GO:0045926	negative regulation of growth	7	66	0.0590207632418349	0.361820229932223	Zjn_sc00003.1.g01320.1.sm.mk(Zjn_sc00003.1.g01320.1.sm.mk),Zjn_sc00012.1.g00770.1.am.mk(Zjn_sc00012.1.g00770.1.am.mk),Zjn_sc00019.1.g04560.1.sm.mkhc(Zjn_sc00019.1.g04560.1.sm.mkhc),Zjn_sc00036.1.g01310.1.am.mk(Zjn_sc00036.1.g01310.1.am.mk),Zjn_sc00040.1.g02980.1.am.mkhc(Zjn_sc00040.1.g02980.1.am.mkhc),Zjn_sc00056.1.g04590.1.am.mk(Zjn_sc00056.1.g04590.1.am.mk),Zjn_sc00133.1.g00780.1.am.mk(Zjn_sc00…
BP	GO:0044282	small molecule catabolic process	15	182	0.0590752394746088	0.361820229932223	Zjn_sc00003.1.g11200.1.am.mkhc(Zjn_sc00003.1.g11200.1.am.mkhc),Zjn_sc00011.1.g01690.1.sm.mkhc(Zjn_sc00011.1.g01690.1.sm.mkhc),Zjn_sc00014.1.g01970.1.sm.mkhc(Zjn_sc00014.1.g01970.1.sm.mkhc),Zjn_sc00027.1.g03400.1.am.mkhc(Zjn_sc00027.1.g03400.1.am.mkhc),Zjn_sc00032.1.g00160.1.sm.mkhc(Zjn_sc00032.1.g00160.1.sm.mkhc),Zjn_sc00033.1.g00950.1.sm.mkhc(Zjn_sc00033.1.g00950.1.sm.mkhc),Zjn_sc00033.1.g00970.…
BP	GO:0009165	nucleotide biosynthetic process	17	213	0.0596725764350121	0.363818316074993	Zjn_sc00013.1.g06060.1.sm.mkhc(Zjn_sc00013.1.g06060.1.sm.mkhc),Zjn_sc00014.1.g06090.1.sm.mkhc(Zjn_sc00014.1.g06090.1.sm.mkhc),Zjn_sc00014.1.g06360.1.sm.mkhc(Zjn_sc00014.1.g06360.1.sm.mkhc),Zjn_sc00016.1.g02950.1.sm.mkhc(Zjn_sc00016.1.g02950.1.sm.mkhc),Zjn_sc00017.1.g05190.1.am.mkhc(Zjn_sc00017.1.g05190.1.am.mkhc),Zjn_sc00025.1.g02710.1.am.mkhc(Zjn_sc00025.1.g02710.1.am.mkhc),Zjn_sc00027.1.g03420.…
BP	GO:1901293	nucleoside phosphate biosynthetic process	17	213	0.0596725764350121	0.363818316074993	Zjn_sc00013.1.g06060.1.sm.mkhc(Zjn_sc00013.1.g06060.1.sm.mkhc),Zjn_sc00014.1.g06090.1.sm.mkhc(Zjn_sc00014.1.g06090.1.sm.mkhc),Zjn_sc00014.1.g06360.1.sm.mkhc(Zjn_sc00014.1.g06360.1.sm.mkhc),Zjn_sc00016.1.g02950.1.sm.mkhc(Zjn_sc00016.1.g02950.1.sm.mkhc),Zjn_sc00017.1.g05190.1.am.mkhc(Zjn_sc00017.1.g05190.1.am.mkhc),Zjn_sc00025.1.g02710.1.am.mkhc(Zjn_sc00025.1.g02710.1.am.mkhc),Zjn_sc00027.1.g03420.…
BP	GO:0061136	regulation of proteasomal protein catabolic process	6	53	0.0599038097230831	0.363818316074993	Zjn_sc00002.1.g06540.1.sm.mkhc(Zjn_sc00002.1.g06540.1.sm.mkhc),Zjn_sc00008.1.g11880.1.sm.mkhc(Zjn_sc00008.1.g11880.1.sm.mkhc),Zjn_sc00020.1.g06050.1.sm.mkhc(Zjn_sc00020.1.g06050.1.sm.mkhc),Zjn_sc00020.1.g06060.1.sm.mkhc(Zjn_sc00020.1.g06060.1.sm.mkhc),Zjn_sc00023.1.g04510.1.sm.mkhc(Zjn_sc00023.1.g04510.1.sm.mkhc),Zjn_sc00092.1.g00750.1.am.mkhc(Zjn_sc00092.1.g00750.1.am.mkhc)
BP	GO:1903050	regulation of proteolysis involved in protein catabolic process	6	53	0.0599038097230831	0.363818316074993	Zjn_sc00002.1.g06540.1.sm.mkhc(Zjn_sc00002.1.g06540.1.sm.mkhc),Zjn_sc00008.1.g11880.1.sm.mkhc(Zjn_sc00008.1.g11880.1.sm.mkhc),Zjn_sc00020.1.g06050.1.sm.mkhc(Zjn_sc00020.1.g06050.1.sm.mkhc),Zjn_sc00020.1.g06060.1.sm.mkhc(Zjn_sc00020.1.g06060.1.sm.mkhc),Zjn_sc00023.1.g04510.1.sm.mkhc(Zjn_sc00023.1.g04510.1.sm.mkhc),Zjn_sc00092.1.g00750.1.am.mkhc(Zjn_sc00092.1.g00750.1.am.mkhc)
BP	GO:0046700	heterocycle catabolic process	24	325	0.0620597224812971	0.372828114838583	Zjn_sc00001.1.g00610.1.sm.mkhc(Zjn_sc00001.1.g00610.1.sm.mkhc),Zjn_sc00011.1.g07210.1.am.mk(Zjn_sc00011.1.g07210.1.am.mk),Zjn_sc00013.1.g01210.1.sm.mk(Zjn_sc00013.1.g01210.1.sm.mk),Zjn_sc00014.1.g06090.1.sm.mkhc(Zjn_sc00014.1.g06090.1.sm.mkhc),Zjn_sc00014.1.g08060.1.am.mkhc(Zjn_sc00014.1.g08060.1.am.mkhc),Zjn_sc00015.1.g05920.1.sm.mkhc(Zjn_sc00015.1.g05920.1.sm.mkhc),Zjn_sc00016.1.g02950.1.sm.mkh…
BP	GO:0030001	metal ion transport	23	309	0.0621857260760336	0.372828114838583	Zjn_sc00003.1.g07070.1.sm.mkhc(Zjn_sc00003.1.g07070.1.sm.mkhc),Zjn_sc00004.1.g08400.1.sm.mkhc(Zjn_sc00004.1.g08400.1.sm.mkhc),Zjn_sc00004.1.g09630.1.am.mk(Zjn_sc00004.1.g09630.1.am.mk),Zjn_sc00008.1.g06980.1.sm.mkhc(Zjn_sc00008.1.g06980.1.sm.mkhc),Zjn_sc00012.1.g04870.1.sm.mkhc(Zjn_sc00012.1.g04870.1.sm.mkhc),Zjn_sc00012.1.g04880.1.sm.mk(Zjn_sc00012.1.g04880.1.sm.mk),Zjn_sc00013.1.g10510.1.sm.mk(…
CC	GO:0031011	Ino80 complex	2	8	0.0632384527852188	0.312336260707483	Zjn_sc00013.1.g07370.1.sm.mkhc(Zjn_sc00013.1.g07370.1.sm.mkhc),Zjn_sc00014.1.g07500.1.sm.mkhc(Zjn_sc00014.1.g07500.1.sm.mkhc)
CC	GO:0033202	DNA helicase complex	2	8	0.0632384527852188	0.312336260707483	Zjn_sc00013.1.g07370.1.sm.mkhc(Zjn_sc00013.1.g07370.1.sm.mkhc),Zjn_sc00014.1.g07500.1.sm.mkhc(Zjn_sc00014.1.g07500.1.sm.mkhc)
CC	GO:0043527	tRNA methyltransferase complex	2	8	0.0632384527852188	0.312336260707483	Zjn_sc00014.1.g03960.1.sm.mkhc(Zjn_sc00014.1.g03960.1.sm.mkhc),Zjn_sc00124.1.g00200.1.am.mkhc(Zjn_sc00124.1.g00200.1.am.mkhc)
BP	GO:0009970	cellular response to sulfate starvation	2	8	0.0633177191924691	0.372828114838583	Zjn_sc00047.1.g03760.1.sm.mk(Zjn_sc00047.1.g03760.1.sm.mk),Zjn_sc00172.1.g00180.1.sm.mk(Zjn_sc00172.1.g00180.1.sm.mk)
BP	GO:0010023	proanthocyanidin biosynthetic process	2	8	0.0633177191924691	0.372828114838583	Zjn_sc00049.1.g03240.1.am.mk(Zjn_sc00049.1.g03240.1.am.mk),Zjn_sc00155.1.g00080.1.sm.mk(Zjn_sc00155.1.g00080.1.sm.mk)
BP	GO:0010106	cellular response to iron ion starvation	2	8	0.0633177191924691	0.372828114838583	Zjn_sc00002.1.g00090.1.sm.mkhc(Zjn_sc00002.1.g00090.1.sm.mkhc),Zjn_sc00034.1.g01110.1.am.mkhc(Zjn_sc00034.1.g01110.1.am.mkhc)
BP	GO:0010731	protein glutathionylation	2	8	0.0633177191924691	0.372828114838583	Zjn_sc00003.1.g04280.1.sm.mkhc(Zjn_sc00003.1.g04280.1.sm.mkhc),Zjn_sc00049.1.g04710.1.sm.mk(Zjn_sc00049.1.g04710.1.sm.mk)
BP	GO:0035865	cellular response to potassium ion	2	8	0.0633177191924691	0.372828114838583	Zjn_sc00122.1.g01250.1.sm.mk(Zjn_sc00122.1.g01250.1.sm.mk),Zjn_sc04473.1.g00010.1.am.mk(Zjn_sc04473.1.g00010.1.am.mk)
BP	GO:0042547	cell wall modification involved in multidimensional cell growth	2	8	0.0633177191924691	0.372828114838583	Zjn_sc00005.1.g02610.1.am.mk(Zjn_sc00005.1.g02610.1.am.mk),Zjn_sc00011.1.g08360.1.am.mk(Zjn_sc00011.1.g08360.1.am.mk)
BP	GO:0042632	cholesterol homeostasis	2	8	0.0633177191924691	0.372828114838583	Zjn_sc00086.1.g00640.1.sm.mkhc(Zjn_sc00086.1.g00640.1.sm.mkhc),Zjn_sc00092.1.g01280.1.am.mkhc(Zjn_sc00092.1.g01280.1.am.mkhc)
BP	GO:0043651	linoleic acid metabolic process	2	8	0.0633177191924691	0.372828114838583	Zjn_sc00086.1.g00640.1.sm.mkhc(Zjn_sc00086.1.g00640.1.sm.mkhc),Zjn_sc00092.1.g01280.1.am.mkhc(Zjn_sc00092.1.g01280.1.am.mkhc)
BP	GO:0046470	phosphatidylcholine metabolic process	2	8	0.0633177191924691	0.372828114838583	Zjn_sc00012.1.g02580.1.sm.mkhc(Zjn_sc00012.1.g02580.1.sm.mkhc),Zjn_sc00027.1.g02810.1.sm.mkhc(Zjn_sc00027.1.g02810.1.sm.mkhc)
BP	GO:0051131	chaperone-mediated protein complex assembly	2	8	0.0633177191924691	0.372828114838583	Zjn_sc00007.1.g10950.1.am.mkhc(Zjn_sc00007.1.g10950.1.am.mkhc),Zjn_sc00056.1.g03510.1.sm.mkhc(Zjn_sc00056.1.g03510.1.sm.mkhc)
BP	GO:0055092	sterol homeostasis	2	8	0.0633177191924691	0.372828114838583	Zjn_sc00086.1.g00640.1.sm.mkhc(Zjn_sc00086.1.g00640.1.sm.mkhc),Zjn_sc00092.1.g01280.1.am.mkhc(Zjn_sc00092.1.g01280.1.am.mkhc)
BP	GO:1990359	stress response to zinc ion	2	8	0.0633177191924691	0.372828114838583	Zjn_sc00007.1.g08240.1.am.mk(Zjn_sc00007.1.g08240.1.am.mk),Zjn_sc00022.1.g04650.1.sm.mk(Zjn_sc00022.1.g04650.1.sm.mk)
BP	GO:1990532	stress response to nickel ion	2	8	0.0633177191924691	0.372828114838583	Zjn_sc00007.1.g08240.1.am.mk(Zjn_sc00007.1.g08240.1.am.mk),Zjn_sc00022.1.g04650.1.sm.mk(Zjn_sc00022.1.g04650.1.sm.mk)
MF	GO:0004069	L-aspartate:2-oxoglutarate aminotransferase activity	2	8	0.0633265778517313	0.297869458784069	Zjn_sc00008.1.g07580.1.sm.mkhc(Zjn_sc00008.1.g07580.1.sm.mkhc),Zjn_sc00047.1.g02000.1.sm.mkhc(Zjn_sc00047.1.g02000.1.sm.mkhc)
MF	GO:0004427	inorganic diphosphate phosphatase activity	2	8	0.0633265778517313	0.297869458784069	Zjn_sc00007.1.g03570.1.sm.mkhc(Zjn_sc00007.1.g03570.1.sm.mkhc),Zjn_sc00011.1.g01980.1.am.mk(Zjn_sc00011.1.g01980.1.am.mk)
MF	GO:0008878	glucose-1-phosphate adenylyltransferase activity	2	8	0.0633265778517313	0.297869458784069	Zjn_sc00050.1.g02960.1.es.mkhc(Zjn_sc00050.1.g02960.1.es.mkhc),Zjn_sc00050.1.g02970.1.sm.mkhc(Zjn_sc00050.1.g02970.1.sm.mkhc)
MF	GO:0016744	transketolase or transaldolase activity	2	8	0.0633265778517313	0.297869458784069	Zjn_sc00017.1.g04940.1.am.mk(Zjn_sc00017.1.g04940.1.am.mk),Zjn_sc00067.1.g02410.1.sm.mkhc(Zjn_sc00067.1.g02410.1.sm.mkhc)
MF	GO:0016868	intramolecular transferase activity, phosphotransferases	2	8	0.0633265778517313	0.297869458784069	Zjn_sc00014.1.g01970.1.sm.mkhc(Zjn_sc00014.1.g01970.1.sm.mkhc),Zjn_sc00079.1.g00410.1.sm.mkhc(Zjn_sc00079.1.g00410.1.sm.mkhc)
MF	GO:0042577	lipid phosphatase activity	2	8	0.0633265778517313	0.297869458784069	Zjn_sc00086.1.g00640.1.sm.mkhc(Zjn_sc00086.1.g00640.1.sm.mkhc),Zjn_sc00092.1.g01280.1.am.mkhc(Zjn_sc00092.1.g01280.1.am.mkhc)
MF	GO:0140142	nucleocytoplasmic carrier activity	2	8	0.0633265778517313	0.297869458784069	Zjn_sc00001.1.g03900.1.am.mkhc(Zjn_sc00001.1.g03900.1.am.mkhc),Zjn_sc00013.1.g10480.1.am.mkhc(Zjn_sc00013.1.g10480.1.am.mkhc)
BP	GO:0051656	establishment of organelle localization	11	124	0.0640512280460708	0.37638216561758	Zjn_sc00003.1.g02650.1.sm.mkhc(Zjn_sc00003.1.g02650.1.sm.mkhc),Zjn_sc00003.1.g15090.1.am.mk(Zjn_sc00003.1.g15090.1.am.mk),Zjn_sc00006.1.g07040.1.sm.mk(Zjn_sc00006.1.g07040.1.sm.mk),Zjn_sc00012.1.g10530.1.am.mkhc(Zjn_sc00012.1.g10530.1.am.mkhc),Zjn_sc00013.1.g05070.1.sm.mkhc(Zjn_sc00013.1.g05070.1.sm.mkhc),Zjn_sc00013.1.g10480.1.am.mkhc(Zjn_sc00013.1.g10480.1.am.mkhc),Zjn_sc00016.1.g00410.1.sm.mkh…
MF	GO:0008276	protein methyltransferase activity	6	54	0.0644961586789914	0.301774131924333	Zjn_sc00018.1.g05520.1.sm.mkhc(Zjn_sc00018.1.g05520.1.sm.mkhc),Zjn_sc00024.1.g00590.1.sm.mk(Zjn_sc00024.1.g00590.1.sm.mk),Zjn_sc00039.1.g05240.1.am.mkhc(Zjn_sc00039.1.g05240.1.am.mkhc),Zjn_sc00045.1.g04280.1.sm.mkhc(Zjn_sc00045.1.g04280.1.sm.mkhc),Zjn_sc00049.1.g00250.1.sm.mkhc(Zjn_sc00049.1.g00250.1.sm.mkhc),Zjn_sc00084.1.g00900.1.sm.mkhc(Zjn_sc00084.1.g00900.1.sm.mkhc)
BP	GO:0006816	calcium ion transport	6	54	0.0645233124198247	0.37792204948162	Zjn_sc00004.1.g08400.1.sm.mkhc(Zjn_sc00004.1.g08400.1.sm.mkhc),Zjn_sc00014.1.g04820.1.am.mkhc(Zjn_sc00014.1.g04820.1.am.mkhc),Zjn_sc00023.1.g01370.1.sm.mkhc(Zjn_sc00023.1.g01370.1.sm.mkhc),Zjn_sc00058.1.g00380.1.sm.mkhc(Zjn_sc00058.1.g00380.1.sm.mkhc),Zjn_sc00152.1.g00470.1.sm.mk(Zjn_sc00152.1.g00470.1.sm.mk),Zjn_sc00152.1.g00480.1.sm.mk(Zjn_sc00152.1.g00480.1.sm.mk)
BP	GO:0010675	regulation of cellular carbohydrate metabolic process	4	29	0.0646248117078699	0.37792204948162	Zjn_sc00012.1.g08450.1.sm.mkhc(Zjn_sc00012.1.g08450.1.sm.mkhc),Zjn_sc00014.1.g00500.1.sm.mkhc(Zjn_sc00014.1.g00500.1.sm.mkhc),Zjn_sc00027.1.g05390.1.sm.mkhc(Zjn_sc00027.1.g05390.1.sm.mkhc),Zjn_sc00138.1.g00140.1.sm.mkhc(Zjn_sc00138.1.g00140.1.sm.mkhc)
BP	GO:0009123	nucleoside monophosphate metabolic process	13	154	0.0647046380886722	0.37792204948162	Zjn_sc00014.1.g06090.1.sm.mkhc(Zjn_sc00014.1.g06090.1.sm.mkhc),Zjn_sc00016.1.g02950.1.sm.mkhc(Zjn_sc00016.1.g02950.1.sm.mkhc),Zjn_sc00017.1.g05190.1.am.mkhc(Zjn_sc00017.1.g05190.1.am.mkhc),Zjn_sc00025.1.g02710.1.am.mkhc(Zjn_sc00025.1.g02710.1.am.mkhc),Zjn_sc00028.1.g01510.1.sm.mk(Zjn_sc00028.1.g01510.1.sm.mk),Zjn_sc00028.1.g02640.1.sm.mkhc(Zjn_sc00028.1.g02640.1.sm.mkhc),Zjn_sc00031.1.g02050.1.am…
MF	GO:0008514	organic anion transmembrane transporter activity	16	200	0.0649524539858631	0.302317966457761	Zjn_sc00002.1.g05110.1.sm.mk(Zjn_sc00002.1.g05110.1.sm.mk),Zjn_sc00008.1.g11130.1.sm.mk(Zjn_sc00008.1.g11130.1.sm.mk),Zjn_sc00011.1.g05570.1.sm.mkhc(Zjn_sc00011.1.g05570.1.sm.mkhc),Zjn_sc00011.1.g06260.1.am.mk(Zjn_sc00011.1.g06260.1.am.mk),Zjn_sc00011.1.g06270.1.am.mk(Zjn_sc00011.1.g06270.1.am.mk),Zjn_sc00012.1.g05700.1.sm.mk(Zjn_sc00012.1.g05700.1.sm.mk),Zjn_sc00014.1.g03250.1.sm.mkhc(Zjn_sc0001…
BP	GO:0009117	nucleotide metabolic process	23	311	0.0658133096310363	0.383624060364411	Zjn_sc00003.1.g02100.1.sm.mkhc(Zjn_sc00003.1.g02100.1.sm.mkhc),Zjn_sc00003.1.g11200.1.am.mkhc(Zjn_sc00003.1.g11200.1.am.mkhc),Zjn_sc00013.1.g06060.1.sm.mkhc(Zjn_sc00013.1.g06060.1.sm.mkhc),Zjn_sc00014.1.g06090.1.sm.mkhc(Zjn_sc00014.1.g06090.1.sm.mkhc),Zjn_sc00014.1.g06360.1.sm.mkhc(Zjn_sc00014.1.g06360.1.sm.mkhc),Zjn_sc00016.1.g02950.1.sm.mkhc(Zjn_sc00016.1.g02950.1.sm.mkhc),Zjn_sc00017.1.g05190.…
MF	GO:0016616	oxidoreductase activity, acting on the CH-OH group of donors, NAD or NADP as acceptor	10	110	0.0658374357238366	0.303479260009124	Zjn_sc00011.1.g06980.1.am.mkhc(Zjn_sc00011.1.g06980.1.am.mkhc),Zjn_sc00013.1.g06060.1.sm.mkhc(Zjn_sc00013.1.g06060.1.sm.mkhc),Zjn_sc00014.1.g06360.1.sm.mkhc(Zjn_sc00014.1.g06360.1.sm.mkhc),Zjn_sc00017.1.g07170.1.sm.mk(Zjn_sc00017.1.g07170.1.sm.mk),Zjn_sc00020.1.g05160.1.sm.mkhc(Zjn_sc00020.1.g05160.1.sm.mkhc),Zjn_sc00043.1.g01020.1.sm.mkhc(Zjn_sc00043.1.g01020.1.sm.mkhc),Zjn_sc00051.1.g01820.1.am…
BP	GO:0016119	carotene metabolic process	3	18	0.066563866009636	0.386443927514861	Zjn_sc00029.1.g05630.1.am.mk(Zjn_sc00029.1.g05630.1.am.mk),Zjn_sc00088.1.g00050.1.am.mkhc(Zjn_sc00088.1.g00050.1.am.mkhc),Zjn_sc00088.1.g00060.1.am.mkhc(Zjn_sc00088.1.g00060.1.am.mkhc)
BP	GO:1990641	response to iron ion starvation	3	18	0.066563866009636	0.386443927514861	Zjn_sc00007.1.g08240.1.am.mk(Zjn_sc00007.1.g08240.1.am.mk),Zjn_sc00020.1.g00330.1.sm.mkhc(Zjn_sc00020.1.g00330.1.sm.mkhc),Zjn_sc00022.1.g04650.1.sm.mk(Zjn_sc00022.1.g04650.1.sm.mk)
MF	GO:0004176	ATP-dependent peptidase activity	3	18	0.0665674417342848	0.303479260009124	Zjn_sc00008.1.g02960.1.sm.mkhc(Zjn_sc00008.1.g02960.1.sm.mkhc),Zjn_sc00049.1.g04500.1.sm.mk(Zjn_sc00049.1.g04500.1.sm.mk),Zjn_sc00143.1.g00560.1.sm.mk(Zjn_sc00143.1.g00560.1.sm.mk)
MF	GO:0030544	Hsp70 protein binding	3	18	0.0665674417342848	0.303479260009124	Zjn_sc00012.1.g00770.1.am.mk(Zjn_sc00012.1.g00770.1.am.mk),Zjn_sc00036.1.g01310.1.am.mk(Zjn_sc00036.1.g01310.1.am.mk),Zjn_sc00133.1.g00780.1.am.mk(Zjn_sc00133.1.g00780.1.am.mk)
MF	GO:0032266	phosphatidylinositol-3-phosphate binding	3	18	0.0665674417342848	0.303479260009124	Zjn_sc00004.1.g14320.1.am.mk(Zjn_sc00004.1.g14320.1.am.mk),Zjn_sc00040.1.g05940.1.am.mk(Zjn_sc00040.1.g05940.1.am.mk),Zjn_sc00089.1.g01010.1.sm.mk(Zjn_sc00089.1.g01010.1.sm.mk)
BP	GO:0019363	pyridine nucleotide biosynthetic process	7	68	0.067238294618653	0.389578679020475	Zjn_sc00014.1.g06090.1.sm.mkhc(Zjn_sc00014.1.g06090.1.sm.mkhc),Zjn_sc00016.1.g02950.1.sm.mkhc(Zjn_sc00016.1.g02950.1.sm.mkhc),Zjn_sc00028.1.g01510.1.sm.mk(Zjn_sc00028.1.g01510.1.sm.mk),Zjn_sc00028.1.g02640.1.sm.mkhc(Zjn_sc00028.1.g02640.1.sm.mkhc),Zjn_sc00031.1.g02050.1.am.mkhc(Zjn_sc00031.1.g02050.1.am.mkhc),Zjn_sc00036.1.g00110.1.am.mkhc(Zjn_sc00036.1.g00110.1.am.mkhc),Zjn_sc00059.1.g00980.1.am…
MF	GO:0005342	organic acid transmembrane transporter activity	13	155	0.0672611149447628	0.30352858469997	Zjn_sc00002.1.g05110.1.sm.mk(Zjn_sc00002.1.g05110.1.sm.mk),Zjn_sc00011.1.g05570.1.sm.mkhc(Zjn_sc00011.1.g05570.1.sm.mkhc),Zjn_sc00011.1.g06260.1.am.mk(Zjn_sc00011.1.g06260.1.am.mk),Zjn_sc00011.1.g06270.1.am.mk(Zjn_sc00011.1.g06270.1.am.mk),Zjn_sc00012.1.g05700.1.sm.mk(Zjn_sc00012.1.g05700.1.sm.mk),Zjn_sc00015.1.g03840.1.sm.mk(Zjn_sc00015.1.g03840.1.sm.mk),Zjn_sc00029.1.g00220.1.sm.mkhc(Zjn_sc0002…
MF	GO:0046943	carboxylic acid transmembrane transporter activity	13	155	0.0672611149447628	0.30352858469997	Zjn_sc00002.1.g05110.1.sm.mk(Zjn_sc00002.1.g05110.1.sm.mk),Zjn_sc00011.1.g05570.1.sm.mkhc(Zjn_sc00011.1.g05570.1.sm.mkhc),Zjn_sc00011.1.g06260.1.am.mk(Zjn_sc00011.1.g06260.1.am.mk),Zjn_sc00011.1.g06270.1.am.mk(Zjn_sc00011.1.g06270.1.am.mk),Zjn_sc00012.1.g05700.1.sm.mk(Zjn_sc00012.1.g05700.1.sm.mk),Zjn_sc00015.1.g03840.1.sm.mk(Zjn_sc00015.1.g03840.1.sm.mk),Zjn_sc00029.1.g00220.1.sm.mkhc(Zjn_sc0002…
BP	GO:0070201	regulation of establishment of protein localization	8	82	0.0678979354809484	0.392615407361891	Zjn_sc00012.1.g00770.1.am.mk(Zjn_sc00012.1.g00770.1.am.mk),Zjn_sc00013.1.g10480.1.am.mkhc(Zjn_sc00013.1.g10480.1.am.mkhc),Zjn_sc00036.1.g01310.1.am.mk(Zjn_sc00036.1.g01310.1.am.mk),Zjn_sc00040.1.g05920.1.am.mkhc(Zjn_sc00040.1.g05920.1.am.mkhc),Zjn_sc00092.1.g00750.1.am.mkhc(Zjn_sc00092.1.g00750.1.am.mkhc),Zjn_sc00097.1.g00080.1.sm.mk(Zjn_sc00097.1.g00080.1.sm.mk),Zjn_sc00133.1.g00780.1.am.mk(Zjn_…
BP	GO:0010029	regulation of seed germination	10	111	0.0691956505120417	0.398602151048261	Zjn_sc00012.1.g03130.1.sm.mkhc(Zjn_sc00012.1.g03130.1.sm.mkhc),Zjn_sc00018.1.g00540.1.am.mk(Zjn_sc00018.1.g00540.1.am.mk),Zjn_sc00030.1.g02630.1.sm.mk(Zjn_sc00030.1.g02630.1.sm.mk),Zjn_sc00030.1.g02670.1.am.mk(Zjn_sc00030.1.g02670.1.am.mk),Zjn_sc00030.1.g02680.1.am.mk(Zjn_sc00030.1.g02680.1.am.mk),Zjn_sc00030.1.g02690.1.am.mk(Zjn_sc00030.1.g02690.1.am.mk),Zjn_sc00051.1.g01160.1.am.mk(Zjn_sc00051.…
BP	GO:0042391	regulation of membrane potential	5	42	0.0692856184513705	0.398602151048261	Zjn_sc00012.1.g04870.1.sm.mkhc(Zjn_sc00012.1.g04870.1.sm.mkhc),Zjn_sc00012.1.g04880.1.sm.mk(Zjn_sc00012.1.g04880.1.sm.mk),Zjn_sc00014.1.g04820.1.am.mkhc(Zjn_sc00014.1.g04820.1.am.mkhc),Zjn_sc00058.1.g00380.1.sm.mkhc(Zjn_sc00058.1.g00380.1.sm.mkhc),Zjn_sc02403.1.g00010.1.am.mk(Zjn_sc02403.1.g00010.1.am.mk)
BP	GO:0009668	plastid membrane organization	6	55	0.0693460421568255	0.398602151048261	Zjn_sc00008.1.g02960.1.sm.mkhc(Zjn_sc00008.1.g02960.1.sm.mkhc),Zjn_sc00044.1.g04330.1.sm.mkhc(Zjn_sc00044.1.g04330.1.sm.mkhc),Zjn_sc00049.1.g04500.1.sm.mk(Zjn_sc00049.1.g04500.1.sm.mk),Zjn_sc00106.1.g01620.1.am.mkhc(Zjn_sc00106.1.g01620.1.am.mkhc),Zjn_sc00143.1.g00560.1.sm.mk(Zjn_sc00143.1.g00560.1.sm.mk),Zjn_sc02403.1.g00010.1.am.mk(Zjn_sc02403.1.g00010.1.am.mk)
BP	GO:0006753	nucleoside phosphate metabolic process	23	313	0.0695855158974131	0.399186612979813	Zjn_sc00003.1.g02100.1.sm.mkhc(Zjn_sc00003.1.g02100.1.sm.mkhc),Zjn_sc00003.1.g11200.1.am.mkhc(Zjn_sc00003.1.g11200.1.am.mkhc),Zjn_sc00013.1.g06060.1.sm.mkhc(Zjn_sc00013.1.g06060.1.sm.mkhc),Zjn_sc00014.1.g06090.1.sm.mkhc(Zjn_sc00014.1.g06090.1.sm.mkhc),Zjn_sc00014.1.g06360.1.sm.mkhc(Zjn_sc00014.1.g06360.1.sm.mkhc),Zjn_sc00016.1.g02950.1.sm.mkhc(Zjn_sc00016.1.g02950.1.sm.mkhc),Zjn_sc00017.1.g05190.…
BP	GO:0006213	pyrimidine nucleoside metabolic process	4	30	0.0715837297515524	0.408224537579227	Zjn_sc00025.1.g02710.1.am.mkhc(Zjn_sc00025.1.g02710.1.am.mkhc),Zjn_sc00036.1.g02160.1.am.mkhc(Zjn_sc00036.1.g02160.1.am.mkhc),Zjn_sc00103.1.g00980.1.sm.mkhc(Zjn_sc00103.1.g00980.1.sm.mkhc),Zjn_sc00162.1.g00020.1.sm.mkhc(Zjn_sc00162.1.g00020.1.sm.mkhc)
BP	GO:0006749	glutathione metabolic process	4	30	0.0715837297515524	0.408224537579227	Zjn_sc00003.1.g04280.1.sm.mkhc(Zjn_sc00003.1.g04280.1.sm.mkhc),Zjn_sc00013.1.g06330.1.sm.mk(Zjn_sc00013.1.g06330.1.sm.mk),Zjn_sc00020.1.g03660.1.am.mkhc(Zjn_sc00020.1.g03660.1.am.mkhc),Zjn_sc00049.1.g04710.1.sm.mk(Zjn_sc00049.1.g04710.1.sm.mk)
BP	GO:0055074	calcium ion homeostasis	4	30	0.0715837297515524	0.408224537579227	Zjn_sc00058.1.g00380.1.sm.mkhc(Zjn_sc00058.1.g00380.1.sm.mkhc),Zjn_sc00086.1.g00640.1.sm.mkhc(Zjn_sc00086.1.g00640.1.sm.mkhc),Zjn_sc00092.1.g00750.1.am.mkhc(Zjn_sc00092.1.g00750.1.am.mkhc),Zjn_sc00092.1.g01280.1.am.mkhc(Zjn_sc00092.1.g01280.1.am.mkhc)
BP	GO:0051259	protein complex oligomerization	10	112	0.0725734246733866	0.413055424909236	Zjn_sc00002.1.g15580.1.sm.mkhc(Zjn_sc00002.1.g15580.1.sm.mkhc),Zjn_sc00004.1.g07090.1.sm.mkhc(Zjn_sc00004.1.g07090.1.sm.mkhc),Zjn_sc00011.1.g01980.1.am.mk(Zjn_sc00011.1.g01980.1.am.mk),Zjn_sc00039.1.g02160.1.sm.mkhc(Zjn_sc00039.1.g02160.1.sm.mkhc),Zjn_sc00040.1.g05920.1.am.mkhc(Zjn_sc00040.1.g05920.1.am.mkhc),Zjn_sc00047.1.g03760.1.sm.mk(Zjn_sc00047.1.g03760.1.sm.mk),Zjn_sc00056.1.g02570.1.sm.mkh…
BP	GO:1903825	organic acid transmembrane transport	13	157	0.072980382793154	0.413745927498566	Zjn_sc00002.1.g05110.1.sm.mk(Zjn_sc00002.1.g05110.1.sm.mk),Zjn_sc00011.1.g05570.1.sm.mkhc(Zjn_sc00011.1.g05570.1.sm.mkhc),Zjn_sc00011.1.g06260.1.am.mk(Zjn_sc00011.1.g06260.1.am.mk),Zjn_sc00011.1.g06270.1.am.mk(Zjn_sc00011.1.g06270.1.am.mk),Zjn_sc00012.1.g05700.1.sm.mk(Zjn_sc00012.1.g05700.1.sm.mk),Zjn_sc00015.1.g03840.1.sm.mk(Zjn_sc00015.1.g03840.1.sm.mk),Zjn_sc00029.1.g00220.1.sm.mkhc(Zjn_sc0002…
BP	GO:1905039	carboxylic acid transmembrane transport	13	157	0.072980382793154	0.413745927498566	Zjn_sc00002.1.g05110.1.sm.mk(Zjn_sc00002.1.g05110.1.sm.mk),Zjn_sc00011.1.g05570.1.sm.mkhc(Zjn_sc00011.1.g05570.1.sm.mkhc),Zjn_sc00011.1.g06260.1.am.mk(Zjn_sc00011.1.g06260.1.am.mk),Zjn_sc00011.1.g06270.1.am.mk(Zjn_sc00011.1.g06270.1.am.mk),Zjn_sc00012.1.g05700.1.sm.mk(Zjn_sc00012.1.g05700.1.sm.mk),Zjn_sc00015.1.g03840.1.sm.mk(Zjn_sc00015.1.g03840.1.sm.mk),Zjn_sc00029.1.g00220.1.sm.mkhc(Zjn_sc0002…
BP	GO:0009141	nucleoside triphosphate metabolic process	12	142	0.0734016216695945	0.415321285110967	Zjn_sc00013.1.g06060.1.sm.mkhc(Zjn_sc00013.1.g06060.1.sm.mkhc),Zjn_sc00014.1.g06090.1.sm.mkhc(Zjn_sc00014.1.g06090.1.sm.mkhc),Zjn_sc00014.1.g06360.1.sm.mkhc(Zjn_sc00014.1.g06360.1.sm.mkhc),Zjn_sc00016.1.g02950.1.sm.mkhc(Zjn_sc00016.1.g02950.1.sm.mkhc),Zjn_sc00027.1.g03420.1.am.mkhc(Zjn_sc00027.1.g03420.1.am.mkhc),Zjn_sc00028.1.g01510.1.sm.mk(Zjn_sc00028.1.g01510.1.sm.mk),Zjn_sc00028.1.g02640.1.sm…
BP	GO:0009064	glutamine family amino acid metabolic process	6	56	0.0743715938011284	0.41998929286914	Zjn_sc00001.1.g01810.1.am.mkhc(Zjn_sc00001.1.g01810.1.am.mkhc),Zjn_sc00008.1.g07580.1.sm.mkhc(Zjn_sc00008.1.g07580.1.sm.mkhc),Zjn_sc00012.1.g06050.1.sm.mkhc(Zjn_sc00012.1.g06050.1.sm.mkhc),Zjn_sc00021.1.g01460.1.sm.mkhc(Zjn_sc00021.1.g01460.1.sm.mkhc),Zjn_sc00027.1.g03400.1.am.mkhc(Zjn_sc00027.1.g03400.1.am.mkhc),Zjn_sc00047.1.g02000.1.sm.mkhc(Zjn_sc00047.1.g02000.1.sm.mkhc)
MF	GO:0051087	chaperone binding	5	43	0.0751422528573787	0.337381125203079	Zjn_sc00012.1.g00770.1.am.mk(Zjn_sc00012.1.g00770.1.am.mk),Zjn_sc00036.1.g01310.1.am.mk(Zjn_sc00036.1.g01310.1.am.mk),Zjn_sc00039.1.g02160.1.sm.mkhc(Zjn_sc00039.1.g02160.1.sm.mkhc),Zjn_sc00106.1.g01610.1.am.mkhc(Zjn_sc00106.1.g01610.1.am.mkhc),Zjn_sc00133.1.g00780.1.am.mk(Zjn_sc00133.1.g00780.1.am.mk)
BP	GO:0140053	mitochondrial gene expression	5	43	0.0751570789478526	0.423599334069901	Zjn_sc00002.1.g08140.1.am.mkhc(Zjn_sc00002.1.g08140.1.am.mkhc),Zjn_sc00003.1.g12870.1.sm.mkhc(Zjn_sc00003.1.g12870.1.sm.mkhc),Zjn_sc00008.1.g03840.1.sm.mkhc(Zjn_sc00008.1.g03840.1.sm.mkhc),Zjn_sc00085.1.g00090.1.am.mkhc(Zjn_sc00085.1.g00090.1.am.mkhc),Zjn_sc00141.1.g00370.1.sm.mkhc(Zjn_sc00141.1.g00370.1.sm.mkhc)
CC	GO:0000325	plant-type vacuole	18	236	0.0756951239684716	0.369355725388325	Zjn_sc00002.1.g14470.1.sm.mkhc(Zjn_sc00002.1.g14470.1.sm.mkhc),Zjn_sc00003.1.g07070.1.sm.mkhc(Zjn_sc00003.1.g07070.1.sm.mkhc),Zjn_sc00006.1.g02720.1.sm.mkhc(Zjn_sc00006.1.g02720.1.sm.mkhc),Zjn_sc00008.1.g11130.1.sm.mk(Zjn_sc00008.1.g11130.1.sm.mk),Zjn_sc00013.1.g04660.1.sm.mkhc(Zjn_sc00013.1.g04660.1.sm.mkhc),Zjn_sc00056.1.g01070.1.sm.mkhc(Zjn_sc00056.1.g01070.1.sm.mkhc),Zjn_sc00067.1.g03570.1.sm…
BP	GO:0002791	regulation of peptide secretion	3	19	0.0760544812929454	0.425347166613249	Zjn_sc00012.1.g00770.1.am.mk(Zjn_sc00012.1.g00770.1.am.mk),Zjn_sc00036.1.g01310.1.am.mk(Zjn_sc00036.1.g01310.1.am.mk),Zjn_sc00133.1.g00780.1.am.mk(Zjn_sc00133.1.g00780.1.am.mk)
BP	GO:0006775	fat-soluble vitamin metabolic process	3	19	0.0760544812929454	0.425347166613249	Zjn_sc00022.1.g01430.1.am.mk(Zjn_sc00022.1.g01430.1.am.mk),Zjn_sc00071.1.g01320.1.am.mkhc(Zjn_sc00071.1.g01320.1.am.mkhc),Zjn_sc00138.1.g00850.1.am.mkhc(Zjn_sc00138.1.g00850.1.am.mkhc)
BP	GO:0042362	fat-soluble vitamin biosynthetic process	3	19	0.0760544812929454	0.425347166613249	Zjn_sc00022.1.g01430.1.am.mk(Zjn_sc00022.1.g01430.1.am.mk),Zjn_sc00071.1.g01320.1.am.mkhc(Zjn_sc00071.1.g01320.1.am.mkhc),Zjn_sc00138.1.g00850.1.am.mkhc(Zjn_sc00138.1.g00850.1.am.mkhc)
BP	GO:0050708	regulation of protein secretion	3	19	0.0760544812929454	0.425347166613249	Zjn_sc00012.1.g00770.1.am.mk(Zjn_sc00012.1.g00770.1.am.mk),Zjn_sc00036.1.g01310.1.am.mk(Zjn_sc00036.1.g01310.1.am.mk),Zjn_sc00133.1.g00780.1.am.mk(Zjn_sc00133.1.g00780.1.am.mk)
BP	GO:0034470	ncRNA processing	26	366	0.0775140372451882	0.432674693447611	Zjn_sc00001.1.g02100.1.am.mkhc(Zjn_sc00001.1.g02100.1.am.mkhc),Zjn_sc00002.1.g01450.1.sm.mkhc(Zjn_sc00002.1.g01450.1.sm.mkhc),Zjn_sc00002.1.g06510.1.sm.mkhc(Zjn_sc00002.1.g06510.1.sm.mkhc),Zjn_sc00003.1.g12160.1.am.mkhc(Zjn_sc00003.1.g12160.1.am.mkhc),Zjn_sc00010.1.g00910.1.sm.mkhc(Zjn_sc00010.1.g00910.1.sm.mkhc),Zjn_sc00012.1.g01240.1.sm.mkhc(Zjn_sc00012.1.g01240.1.sm.mkhc),Zjn_sc00013.1.g03130.…
CC	GO:0033588	elongator holoenzyme complex	2	9	0.0785266786622586	0.378610772121604	Zjn_sc00003.1.g08970.1.sm.mkhc(Zjn_sc00003.1.g08970.1.sm.mkhc),Zjn_sc00103.1.g00210.1.sm.mkhc(Zjn_sc00103.1.g00210.1.sm.mkhc)
BP	GO:0010196	nonphotochemical quenching	2	9	0.0786232136672271	0.434678339683124	Zjn_sc00031.1.g04020.1.sm.mkhc(Zjn_sc00031.1.g04020.1.sm.mkhc),Zjn_sc02403.1.g00010.1.am.mk(Zjn_sc02403.1.g00010.1.am.mk)
BP	GO:0019373	epoxygenase P450 pathway	2	9	0.0786232136672271	0.434678339683124	Zjn_sc00086.1.g00640.1.sm.mkhc(Zjn_sc00086.1.g00640.1.sm.mkhc),Zjn_sc00092.1.g01280.1.am.mkhc(Zjn_sc00092.1.g01280.1.am.mkhc)
BP	GO:0042759	long-chain fatty acid biosynthetic process	2	9	0.0786232136672271	0.434678339683124	Zjn_sc00086.1.g00640.1.sm.mkhc(Zjn_sc00086.1.g00640.1.sm.mkhc),Zjn_sc00092.1.g01280.1.am.mkhc(Zjn_sc00092.1.g01280.1.am.mkhc)
BP	GO:0046886	positive regulation of hormone biosynthetic process	2	9	0.0786232136672271	0.434678339683124	Zjn_sc00007.1.g02560.1.am.mk(Zjn_sc00007.1.g02560.1.am.mk),Zjn_sc00129.1.g00790.1.sm.mk(Zjn_sc00129.1.g00790.1.sm.mk)
BP	GO:1990066	energy quenching	2	9	0.0786232136672271	0.434678339683124	Zjn_sc00031.1.g04020.1.sm.mkhc(Zjn_sc00031.1.g04020.1.sm.mkhc),Zjn_sc02403.1.g00010.1.am.mk(Zjn_sc02403.1.g00010.1.am.mk)
MF	GO:0003995	acyl-CoA dehydrogenase activity	2	9	0.0786348656326739	0.339351434696345	Zjn_sc00096.1.g01760.1.am.mkhc(Zjn_sc00096.1.g01760.1.am.mkhc),Zjn_sc00129.1.g00870.1.sm.mkhc(Zjn_sc00129.1.g00870.1.sm.mkhc)
MF	GO:0004301	epoxide hydrolase activity	2	9	0.0786348656326739	0.339351434696345	Zjn_sc00086.1.g00640.1.sm.mkhc(Zjn_sc00086.1.g00640.1.sm.mkhc),Zjn_sc00092.1.g01280.1.am.mkhc(Zjn_sc00092.1.g01280.1.am.mkhc)
MF	GO:0010436	carotenoid dioxygenase activity	2	9	0.0786348656326739	0.339351434696345	Zjn_sc00088.1.g00050.1.am.mkhc(Zjn_sc00088.1.g00050.1.am.mkhc),Zjn_sc00088.1.g00060.1.am.mkhc(Zjn_sc00088.1.g00060.1.am.mkhc)
MF	GO:0016801	hydrolase activity, acting on ether bonds	2	9	0.0786348656326739	0.339351434696345	Zjn_sc00086.1.g00640.1.sm.mkhc(Zjn_sc00086.1.g00640.1.sm.mkhc),Zjn_sc00092.1.g01280.1.am.mkhc(Zjn_sc00092.1.g01280.1.am.mkhc)
MF	GO:0016803	ether hydrolase activity	2	9	0.0786348656326739	0.339351434696345	Zjn_sc00086.1.g00640.1.sm.mkhc(Zjn_sc00086.1.g00640.1.sm.mkhc),Zjn_sc00092.1.g01280.1.am.mkhc(Zjn_sc00092.1.g01280.1.am.mkhc)
MF	GO:0016857	racemase and epimerase activity, acting on carbohydrates and derivatives	2	9	0.0786348656326739	0.339351434696345	Zjn_sc00003.1.g11200.1.am.mkhc(Zjn_sc00003.1.g11200.1.am.mkhc),Zjn_sc00064.1.g01230.1.sm.mkhc(Zjn_sc00064.1.g01230.1.sm.mkhc)
MF	GO:0045549	9-cis-epoxycarotenoid dioxygenase activity	2	9	0.0786348656326739	0.339351434696345	Zjn_sc00088.1.g00050.1.am.mkhc(Zjn_sc00088.1.g00050.1.am.mkhc),Zjn_sc00088.1.g00060.1.am.mkhc(Zjn_sc00088.1.g00060.1.am.mkhc)
MF	GO:0052890	oxidoreductase activity, acting on the CH-CH group of donors, with a flavin as acceptor	2	9	0.0786348656326739	0.339351434696345	Zjn_sc00096.1.g01760.1.am.mkhc(Zjn_sc00096.1.g01760.1.am.mkhc),Zjn_sc00129.1.g00870.1.sm.mkhc(Zjn_sc00129.1.g00870.1.sm.mkhc)
BP	GO:0001510	RNA methylation	6	57	0.0795991394148253	0.43781357208528	Zjn_sc00002.1.g06510.1.sm.mkhc(Zjn_sc00002.1.g06510.1.sm.mkhc),Zjn_sc00012.1.g01240.1.sm.mkhc(Zjn_sc00012.1.g01240.1.sm.mkhc),Zjn_sc00022.1.g02700.1.sm.mkhc(Zjn_sc00022.1.g02700.1.sm.mkhc),Zjn_sc00033.1.g00850.1.sm.mk(Zjn_sc00033.1.g00850.1.sm.mk),Zjn_sc00103.1.g00210.1.sm.mkhc(Zjn_sc00103.1.g00210.1.sm.mkhc),Zjn_sc00124.1.g00200.1.am.mkhc(Zjn_sc00124.1.g00200.1.am.mkhc)
BP	GO:0032880	regulation of protein localization	10	114	0.0796351310371059	0.43781357208528	Zjn_sc00012.1.g00770.1.am.mk(Zjn_sc00012.1.g00770.1.am.mk),Zjn_sc00013.1.g07370.1.sm.mkhc(Zjn_sc00013.1.g07370.1.sm.mkhc),Zjn_sc00013.1.g10480.1.am.mkhc(Zjn_sc00013.1.g10480.1.am.mkhc),Zjn_sc00014.1.g07500.1.sm.mkhc(Zjn_sc00014.1.g07500.1.sm.mkhc),Zjn_sc00036.1.g01310.1.am.mk(Zjn_sc00036.1.g01310.1.am.mk),Zjn_sc00040.1.g05920.1.am.mkhc(Zjn_sc00040.1.g05920.1.am.mkhc),Zjn_sc00092.1.g00750.1.am.mkh…
BP	GO:0030258	lipid modification	12	144	0.0796436839796142	0.43781357208528	Zjn_sc00004.1.g14320.1.am.mk(Zjn_sc00004.1.g14320.1.am.mk),Zjn_sc00007.1.g10350.1.am.mkhc(Zjn_sc00007.1.g10350.1.am.mkhc),Zjn_sc00011.1.g01690.1.sm.mkhc(Zjn_sc00011.1.g01690.1.sm.mkhc),Zjn_sc00045.1.g01630.1.am.mk(Zjn_sc00045.1.g01630.1.am.mk),Zjn_sc00073.1.g01050.1.sm.mkhc(Zjn_sc00073.1.g01050.1.sm.mkhc),Zjn_sc00086.1.g00640.1.sm.mkhc(Zjn_sc00086.1.g00640.1.sm.mkhc),Zjn_sc00089.1.g01010.1.sm.mk(…
BP	GO:0120252	hydrocarbon metabolic process	7	71	0.0807905017695199	0.443276673534657	Zjn_sc00007.1.g02560.1.am.mk(Zjn_sc00007.1.g02560.1.am.mk),Zjn_sc00029.1.g05630.1.am.mk(Zjn_sc00029.1.g05630.1.am.mk),Zjn_sc00086.1.g00640.1.sm.mkhc(Zjn_sc00086.1.g00640.1.sm.mkhc),Zjn_sc00088.1.g00050.1.am.mkhc(Zjn_sc00088.1.g00050.1.am.mkhc),Zjn_sc00088.1.g00060.1.am.mkhc(Zjn_sc00088.1.g00060.1.am.mkhc),Zjn_sc00092.1.g01280.1.am.mkhc(Zjn_sc00092.1.g01280.1.am.mkhc),Zjn_sc00152.1.g00760.1.sm.mk(…
MF	GO:0046906	tetrapyrrole binding	5	44	0.0812753940119481	0.348355842921974	Zjn_sc00002.1.g15580.1.sm.mkhc(Zjn_sc00002.1.g15580.1.sm.mkhc),Zjn_sc00008.1.g05540.1.am.mk(Zjn_sc00008.1.g05540.1.am.mk),Zjn_sc00031.1.g04020.1.sm.mkhc(Zjn_sc00031.1.g04020.1.sm.mkhc),Zjn_sc00043.1.g03510.1.sm.mkhc(Zjn_sc00043.1.g03510.1.sm.mkhc),Zjn_sc00082.1.g00830.1.am.mk(Zjn_sc00082.1.g00830.1.am.mk)
MF	GO:0016614	oxidoreductase activity, acting on CH-OH group of donors	11	130	0.083310865720406	0.348355842921974	Zjn_sc00011.1.g06980.1.am.mkhc(Zjn_sc00011.1.g06980.1.am.mkhc),Zjn_sc00013.1.g06060.1.sm.mkhc(Zjn_sc00013.1.g06060.1.sm.mkhc),Zjn_sc00014.1.g06360.1.sm.mkhc(Zjn_sc00014.1.g06360.1.sm.mkhc),Zjn_sc00017.1.g07170.1.sm.mk(Zjn_sc00017.1.g07170.1.sm.mk),Zjn_sc00020.1.g05160.1.sm.mkhc(Zjn_sc00020.1.g05160.1.sm.mkhc),Zjn_sc00030.1.g02140.1.am.mkhc(Zjn_sc00030.1.g02140.1.am.mkhc),Zjn_sc00043.1.g01020.1.sm…
CC	GO:0031974	membrane-enclosed lumen	92	1515	0.0838392532647414	0.390286178991038	Zjn_sc00001.1.g01810.1.am.mkhc(Zjn_sc00001.1.g01810.1.am.mkhc),Zjn_sc00001.1.g02100.1.am.mkhc(Zjn_sc00001.1.g02100.1.am.mkhc),Zjn_sc00001.1.g02580.1.sm.mkhc(Zjn_sc00001.1.g02580.1.sm.mkhc),Zjn_sc00001.1.g03900.1.am.mkhc(Zjn_sc00001.1.g03900.1.am.mkhc),Zjn_sc00002.1.g01450.1.sm.mkhc(Zjn_sc00002.1.g01450.1.sm.mkhc),Zjn_sc00002.1.g07160.1.sm.mkhc(Zjn_sc00002.1.g07160.1.sm.mkhc),Zjn_sc00002.1.g07570.…
CC	GO:0043233	organelle lumen	92	1515	0.0838392532647414	0.390286178991038	Zjn_sc00001.1.g01810.1.am.mkhc(Zjn_sc00001.1.g01810.1.am.mkhc),Zjn_sc00001.1.g02100.1.am.mkhc(Zjn_sc00001.1.g02100.1.am.mkhc),Zjn_sc00001.1.g02580.1.sm.mkhc(Zjn_sc00001.1.g02580.1.sm.mkhc),Zjn_sc00001.1.g03900.1.am.mkhc(Zjn_sc00001.1.g03900.1.am.mkhc),Zjn_sc00002.1.g01450.1.sm.mkhc(Zjn_sc00002.1.g01450.1.sm.mkhc),Zjn_sc00002.1.g07160.1.sm.mkhc(Zjn_sc00002.1.g07160.1.sm.mkhc),Zjn_sc00002.1.g07570.…
CC	GO:0070013	intracellular organelle lumen	92	1515	0.0838392532647414	0.390286178991038	Zjn_sc00001.1.g01810.1.am.mkhc(Zjn_sc00001.1.g01810.1.am.mkhc),Zjn_sc00001.1.g02100.1.am.mkhc(Zjn_sc00001.1.g02100.1.am.mkhc),Zjn_sc00001.1.g02580.1.sm.mkhc(Zjn_sc00001.1.g02580.1.sm.mkhc),Zjn_sc00001.1.g03900.1.am.mkhc(Zjn_sc00001.1.g03900.1.am.mkhc),Zjn_sc00002.1.g01450.1.sm.mkhc(Zjn_sc00002.1.g01450.1.sm.mkhc),Zjn_sc00002.1.g07160.1.sm.mkhc(Zjn_sc00002.1.g07160.1.sm.mkhc),Zjn_sc00002.1.g07570.…
BP	GO:0009904	chloroplast accumulation movement	3	20	0.0861019736920135	0.45383400313653	Zjn_sc00003.1.g15090.1.am.mk(Zjn_sc00003.1.g15090.1.am.mk),Zjn_sc00006.1.g07040.1.sm.mk(Zjn_sc00006.1.g07040.1.sm.mk),Zjn_sc00049.1.g03920.1.sm.mkhc(Zjn_sc00049.1.g03920.1.sm.mkhc)
BP	GO:0071027	nuclear RNA surveillance	3	20	0.0861019736920135	0.45383400313653	Zjn_sc00013.1.g01210.1.sm.mk(Zjn_sc00013.1.g01210.1.sm.mk),Zjn_sc00020.1.g01220.1.sm.mkhc(Zjn_sc00020.1.g01220.1.sm.mkhc),Zjn_sc00108.1.g00350.1.am.mkhc(Zjn_sc00108.1.g00350.1.am.mkhc)
BP	GO:1900865	chloroplast RNA modification	3	20	0.0861019736920135	0.45383400313653	Zjn_sc00013.1.g01800.1.sm.mkhc(Zjn_sc00013.1.g01800.1.sm.mkhc),Zjn_sc00063.1.g02540.1.sm.mkhc(Zjn_sc00063.1.g02540.1.sm.mkhc),Zjn_sc00207.1.g00090.1.am.mkhc(Zjn_sc00207.1.g00090.1.am.mkhc)
MF	GO:0008187	poly-pyrimidine tract binding	3	20	0.0861089783646004	0.348355842921974	Zjn_sc00013.1.g07370.1.sm.mkhc(Zjn_sc00013.1.g07370.1.sm.mkhc),Zjn_sc00014.1.g07500.1.sm.mkhc(Zjn_sc00014.1.g07500.1.sm.mkhc),Zjn_sc00019.1.g04560.1.sm.mkhc(Zjn_sc00019.1.g04560.1.sm.mkhc)
BP	GO:0006520	cellular amino acid metabolic process	23	321	0.0861556417895415	0.45383400313653	Zjn_sc00001.1.g01810.1.am.mkhc(Zjn_sc00001.1.g01810.1.am.mkhc),Zjn_sc00003.1.g03790.1.sm.mkhc(Zjn_sc00003.1.g03790.1.sm.mkhc),Zjn_sc00003.1.g05690.1.sm.mkhc(Zjn_sc00003.1.g05690.1.sm.mkhc),Zjn_sc00007.1.g02560.1.am.mk(Zjn_sc00007.1.g02560.1.am.mk),Zjn_sc00008.1.g07580.1.sm.mkhc(Zjn_sc00008.1.g07580.1.sm.mkhc),Zjn_sc00012.1.g06050.1.sm.mkhc(Zjn_sc00012.1.g06050.1.sm.mkhc),Zjn_sc00014.1.g10040.1.sm…
BP	GO:0055086	nucleobase-containing small molecule metabolic process	27	387	0.0863816887650089	0.45383400313653	Zjn_sc00003.1.g02100.1.sm.mkhc(Zjn_sc00003.1.g02100.1.sm.mkhc),Zjn_sc00003.1.g11200.1.am.mkhc(Zjn_sc00003.1.g11200.1.am.mkhc),Zjn_sc00009.1.g00330.1.sm.mkhc(Zjn_sc00009.1.g00330.1.sm.mkhc),Zjn_sc00013.1.g06060.1.sm.mkhc(Zjn_sc00013.1.g06060.1.sm.mkhc),Zjn_sc00014.1.g06090.1.sm.mkhc(Zjn_sc00014.1.g06090.1.sm.mkhc),Zjn_sc00014.1.g06360.1.sm.mkhc(Zjn_sc00014.1.g06360.1.sm.mkhc),Zjn_sc00016.1.g02950.…
MF	GO:0005385	zinc ion transmembrane transporter activity	4	32	0.0865875389584048	0.348355842921974	Zjn_sc00008.1.g06980.1.sm.mkhc(Zjn_sc00008.1.g06980.1.sm.mkhc),Zjn_sc00120.1.g00520.1.am.mk(Zjn_sc00120.1.g00520.1.am.mk),Zjn_sc00120.1.g00540.1.am.mk(Zjn_sc00120.1.g00540.1.am.mk),Zjn_sc06271.1.g00010.1.sm.mk(Zjn_sc06271.1.g00010.1.sm.mk)
BP	GO:0071577	zinc ion transmembrane transport	4	32	0.0865896840557275	0.45383400313653	Zjn_sc00008.1.g06980.1.sm.mkhc(Zjn_sc00008.1.g06980.1.sm.mkhc),Zjn_sc00120.1.g00520.1.am.mk(Zjn_sc00120.1.g00520.1.am.mk),Zjn_sc00120.1.g00540.1.am.mk(Zjn_sc00120.1.g00540.1.am.mk),Zjn_sc06271.1.g00010.1.sm.mk(Zjn_sc06271.1.g00010.1.sm.mk)
BP	GO:0009144	purine nucleoside triphosphate metabolic process	11	131	0.0869577011285854	0.45383400313653	Zjn_sc00013.1.g06060.1.sm.mkhc(Zjn_sc00013.1.g06060.1.sm.mkhc),Zjn_sc00014.1.g06090.1.sm.mkhc(Zjn_sc00014.1.g06090.1.sm.mkhc),Zjn_sc00014.1.g06360.1.sm.mkhc(Zjn_sc00014.1.g06360.1.sm.mkhc),Zjn_sc00016.1.g02950.1.sm.mkhc(Zjn_sc00016.1.g02950.1.sm.mkhc),Zjn_sc00027.1.g03420.1.am.mkhc(Zjn_sc00027.1.g03420.1.am.mkhc),Zjn_sc00028.1.g01510.1.sm.mk(Zjn_sc00028.1.g01510.1.sm.mk),Zjn_sc00028.1.g02640.1.sm…
BP	GO:0009205	purine ribonucleoside triphosphate metabolic process	11	131	0.0869577011285854	0.45383400313653	Zjn_sc00013.1.g06060.1.sm.mkhc(Zjn_sc00013.1.g06060.1.sm.mkhc),Zjn_sc00014.1.g06090.1.sm.mkhc(Zjn_sc00014.1.g06090.1.sm.mkhc),Zjn_sc00014.1.g06360.1.sm.mkhc(Zjn_sc00014.1.g06360.1.sm.mkhc),Zjn_sc00016.1.g02950.1.sm.mkhc(Zjn_sc00016.1.g02950.1.sm.mkhc),Zjn_sc00027.1.g03420.1.am.mkhc(Zjn_sc00027.1.g03420.1.am.mkhc),Zjn_sc00028.1.g01510.1.sm.mk(Zjn_sc00028.1.g01510.1.sm.mk),Zjn_sc00028.1.g02640.1.sm…
BP	GO:1901607	alpha-amino acid biosynthetic process	11	131	0.0869577011285854	0.45383400313653	Zjn_sc00001.1.g01810.1.am.mkhc(Zjn_sc00001.1.g01810.1.am.mkhc),Zjn_sc00003.1.g03790.1.sm.mkhc(Zjn_sc00003.1.g03790.1.sm.mkhc),Zjn_sc00003.1.g05690.1.sm.mkhc(Zjn_sc00003.1.g05690.1.sm.mkhc),Zjn_sc00012.1.g06050.1.sm.mkhc(Zjn_sc00012.1.g06050.1.sm.mkhc),Zjn_sc00017.1.g04940.1.am.mk(Zjn_sc00017.1.g04940.1.am.mk),Zjn_sc00021.1.g01460.1.sm.mkhc(Zjn_sc00021.1.g01460.1.sm.mkhc),Zjn_sc00031.1.g01000.1.sm…
MF	GO:0042054	histone methyltransferase activity	5	45	0.0876664179025016	0.348355842921974	Zjn_sc00018.1.g05520.1.sm.mkhc(Zjn_sc00018.1.g05520.1.sm.mkhc),Zjn_sc00039.1.g05240.1.am.mkhc(Zjn_sc00039.1.g05240.1.am.mkhc),Zjn_sc00045.1.g04280.1.sm.mkhc(Zjn_sc00045.1.g04280.1.sm.mkhc),Zjn_sc00049.1.g00250.1.sm.mkhc(Zjn_sc00049.1.g00250.1.sm.mkhc),Zjn_sc00084.1.g00900.1.sm.mkhc(Zjn_sc00084.1.g00900.1.sm.mkhc)
BP	GO:0000154	rRNA modification	5	45	0.0876796862844186	0.45383400313653	Zjn_sc00002.1.g01450.1.sm.mkhc(Zjn_sc00002.1.g01450.1.sm.mkhc),Zjn_sc00012.1.g01240.1.sm.mkhc(Zjn_sc00012.1.g01240.1.sm.mkhc),Zjn_sc00022.1.g02540.1.sm.mkhc(Zjn_sc00022.1.g02540.1.sm.mkhc),Zjn_sc00022.1.g02700.1.sm.mkhc(Zjn_sc00022.1.g02700.1.sm.mkhc),Zjn_sc00033.1.g00850.1.sm.mk(Zjn_sc00033.1.g00850.1.sm.mk)
BP	GO:0009608	response to symbiont	5	45	0.0876796862844186	0.45383400313653	Zjn_sc00006.1.g01460.1.am.mk(Zjn_sc00006.1.g01460.1.am.mk),Zjn_sc00015.1.g03270.1.sm.mk(Zjn_sc00015.1.g03270.1.sm.mk),Zjn_sc00066.1.g03420.1.am.mk(Zjn_sc00066.1.g03420.1.am.mk),Zjn_sc00106.1.g01370.1.am.mk(Zjn_sc00106.1.g01370.1.am.mk),Zjn_sc00106.1.g01380.1.am.mk(Zjn_sc00106.1.g01380.1.am.mk)
BP	GO:0015706	nitrate transmembrane transport	5	45	0.0876796862844186	0.45383400313653	Zjn_sc00003.1.g15310.1.am.mk(Zjn_sc00003.1.g15310.1.am.mk),Zjn_sc00053.1.g02550.1.am.mkhc(Zjn_sc00053.1.g02550.1.am.mkhc),Zjn_sc00104.1.g00260.1.sm.mk(Zjn_sc00104.1.g00260.1.sm.mk),Zjn_sc00104.1.g00270.1.sm.mk(Zjn_sc00104.1.g00270.1.sm.mk),Zjn_sc00155.1.g00490.1.am.mk(Zjn_sc00155.1.g00490.1.am.mk)
BP	GO:0042743	hydrogen peroxide metabolic process	5	45	0.0876796862844186	0.45383400313653	Zjn_sc00001.1.g00100.1.sm.mkhc(Zjn_sc00001.1.g00100.1.sm.mkhc),Zjn_sc00002.1.g15580.1.sm.mkhc(Zjn_sc00002.1.g15580.1.sm.mkhc),Zjn_sc00003.1.g04150.1.sm.mkhc(Zjn_sc00003.1.g04150.1.sm.mkhc),Zjn_sc00017.1.g03330.1.sm.mkhc(Zjn_sc00017.1.g03330.1.sm.mkhc),Zjn_sc04751.1.g00010.1.am.mk(Zjn_sc04751.1.g00010.1.am.mk)
BP	GO:1901800	positive regulation of proteasomal protein catabolic process	5	45	0.0876796862844186	0.45383400313653	Zjn_sc00002.1.g06540.1.sm.mkhc(Zjn_sc00002.1.g06540.1.sm.mkhc),Zjn_sc00020.1.g06050.1.sm.mkhc(Zjn_sc00020.1.g06050.1.sm.mkhc),Zjn_sc00020.1.g06060.1.sm.mkhc(Zjn_sc00020.1.g06060.1.sm.mkhc),Zjn_sc00023.1.g04510.1.sm.mkhc(Zjn_sc00023.1.g04510.1.sm.mkhc),Zjn_sc00092.1.g00750.1.am.mkhc(Zjn_sc00092.1.g00750.1.am.mkhc)
BP	GO:1902025	nitrate import	5	45	0.0876796862844186	0.45383400313653	Zjn_sc00003.1.g15310.1.am.mk(Zjn_sc00003.1.g15310.1.am.mk),Zjn_sc00053.1.g02550.1.am.mkhc(Zjn_sc00053.1.g02550.1.am.mkhc),Zjn_sc00104.1.g00260.1.sm.mk(Zjn_sc00104.1.g00260.1.sm.mk),Zjn_sc00104.1.g00270.1.sm.mk(Zjn_sc00104.1.g00270.1.sm.mk),Zjn_sc00155.1.g00490.1.am.mk(Zjn_sc00155.1.g00490.1.am.mk)
BP	GO:1903052	positive regulation of proteolysis involved in protein catabolic process	5	45	0.0876796862844186	0.45383400313653	Zjn_sc00002.1.g06540.1.sm.mkhc(Zjn_sc00002.1.g06540.1.sm.mkhc),Zjn_sc00020.1.g06050.1.sm.mkhc(Zjn_sc00020.1.g06050.1.sm.mkhc),Zjn_sc00020.1.g06060.1.sm.mkhc(Zjn_sc00020.1.g06060.1.sm.mkhc),Zjn_sc00023.1.g04510.1.sm.mkhc(Zjn_sc00023.1.g04510.1.sm.mkhc),Zjn_sc00092.1.g00750.1.am.mkhc(Zjn_sc00092.1.g00750.1.am.mkhc)
BP	GO:0044270	cellular nitrogen compound catabolic process	23	322	0.0883965748711737	0.45383400313653	Zjn_sc00001.1.g00610.1.sm.mkhc(Zjn_sc00001.1.g00610.1.sm.mkhc),Zjn_sc00011.1.g07210.1.am.mk(Zjn_sc00011.1.g07210.1.am.mk),Zjn_sc00013.1.g01210.1.sm.mk(Zjn_sc00013.1.g01210.1.sm.mk),Zjn_sc00014.1.g06090.1.sm.mkhc(Zjn_sc00014.1.g06090.1.sm.mkhc),Zjn_sc00014.1.g08060.1.am.mkhc(Zjn_sc00014.1.g08060.1.am.mkhc),Zjn_sc00015.1.g05920.1.sm.mkhc(Zjn_sc00015.1.g05920.1.sm.mkhc),Zjn_sc00016.1.g02950.1.sm.mkh…
BP	GO:0072525	pyridine-containing compound biosynthetic process	7	73	0.0906397504594285	0.45383400313653	Zjn_sc00014.1.g06090.1.sm.mkhc(Zjn_sc00014.1.g06090.1.sm.mkhc),Zjn_sc00016.1.g02950.1.sm.mkhc(Zjn_sc00016.1.g02950.1.sm.mkhc),Zjn_sc00028.1.g01510.1.sm.mk(Zjn_sc00028.1.g01510.1.sm.mk),Zjn_sc00028.1.g02640.1.sm.mkhc(Zjn_sc00028.1.g02640.1.sm.mkhc),Zjn_sc00031.1.g02050.1.am.mkhc(Zjn_sc00031.1.g02050.1.am.mkhc),Zjn_sc00036.1.g00110.1.am.mkhc(Zjn_sc00036.1.g00110.1.am.mkhc),Zjn_sc00059.1.g00980.1.am…
BP	GO:0009646	response to absence of light	6	59	0.0906548438738126	0.45383400313653	Zjn_sc00003.1.g03790.1.sm.mkhc(Zjn_sc00003.1.g03790.1.sm.mkhc),Zjn_sc00003.1.g06140.1.sm.mkhc(Zjn_sc00003.1.g06140.1.sm.mkhc),Zjn_sc00007.1.g08240.1.am.mk(Zjn_sc00007.1.g08240.1.am.mk),Zjn_sc00014.1.g07080.1.sm.mkhc(Zjn_sc00014.1.g07080.1.sm.mkhc),Zjn_sc00022.1.g04650.1.sm.mk(Zjn_sc00022.1.g04650.1.sm.mk),Zjn_sc00051.1.g01540.1.sm.mkhc(Zjn_sc00051.1.g01540.1.sm.mkhc)
BP	GO:0006754	ATP biosynthetic process	8	88	0.0936115985511571	0.45383400313653	Zjn_sc00014.1.g06090.1.sm.mkhc(Zjn_sc00014.1.g06090.1.sm.mkhc),Zjn_sc00016.1.g02950.1.sm.mkhc(Zjn_sc00016.1.g02950.1.sm.mkhc),Zjn_sc00027.1.g03420.1.am.mkhc(Zjn_sc00027.1.g03420.1.am.mkhc),Zjn_sc00028.1.g01510.1.sm.mk(Zjn_sc00028.1.g01510.1.sm.mk),Zjn_sc00028.1.g02640.1.sm.mkhc(Zjn_sc00028.1.g02640.1.sm.mkhc),Zjn_sc00031.1.g02050.1.am.mkhc(Zjn_sc00031.1.g02050.1.am.mkhc),Zjn_sc00036.1.g00110.1.am…
MF	GO:0019205	nucleobase-containing compound kinase activity	5	46	0.0943113676305954	0.348355842921974	Zjn_sc00017.1.g05190.1.am.mkhc(Zjn_sc00017.1.g05190.1.am.mkhc),Zjn_sc00025.1.g02710.1.am.mkhc(Zjn_sc00025.1.g02710.1.am.mkhc),Zjn_sc00071.1.g00380.1.sm.mkhc(Zjn_sc00071.1.g00380.1.sm.mkhc),Zjn_sc00089.1.g01310.1.sm.mkhc(Zjn_sc00089.1.g01310.1.sm.mkhc),Zjn_sc00103.1.g00980.1.sm.mkhc(Zjn_sc00103.1.g00980.1.sm.mkhc)
BP	GO:0072503	cellular divalent inorganic cation homeostasis	4	33	0.0946188454510261	0.45383400313653	Zjn_sc00058.1.g00380.1.sm.mkhc(Zjn_sc00058.1.g00380.1.sm.mkhc),Zjn_sc00086.1.g00640.1.sm.mkhc(Zjn_sc00086.1.g00640.1.sm.mkhc),Zjn_sc00092.1.g00750.1.am.mkhc(Zjn_sc00092.1.g00750.1.am.mkhc),Zjn_sc00092.1.g01280.1.am.mkhc(Zjn_sc00092.1.g01280.1.am.mkhc)
CC	GO:0070772	PAS complex	2	10	0.0948184512811687	0.434407535851994	Zjn_sc00004.1.g14320.1.am.mk(Zjn_sc00004.1.g14320.1.am.mk),Zjn_sc00089.1.g01010.1.sm.mk(Zjn_sc00089.1.g01010.1.sm.mk)
BP	GO:0002532	production of molecular mediator involved in inflammatory response	2	10	0.0949327507281714	0.45383400313653	Zjn_sc00086.1.g00640.1.sm.mkhc(Zjn_sc00086.1.g00640.1.sm.mkhc),Zjn_sc00092.1.g01280.1.am.mkhc(Zjn_sc00092.1.g01280.1.am.mkhc)
BP	GO:0006531	aspartate metabolic process	2	10	0.0949327507281714	0.45383400313653	Zjn_sc00008.1.g07580.1.sm.mkhc(Zjn_sc00008.1.g07580.1.sm.mkhc),Zjn_sc00047.1.g02000.1.sm.mkhc(Zjn_sc00047.1.g02000.1.sm.mkhc)
BP	GO:0007204	positive regulation of cytosolic calcium ion concentration	2	10	0.0949327507281714	0.45383400313653	Zjn_sc00058.1.g00380.1.sm.mkhc(Zjn_sc00058.1.g00380.1.sm.mkhc),Zjn_sc00092.1.g00750.1.am.mkhc(Zjn_sc00092.1.g00750.1.am.mkhc)
BP	GO:0008203	cholesterol metabolic process	2	10	0.0949327507281714	0.45383400313653	Zjn_sc00086.1.g00640.1.sm.mkhc(Zjn_sc00086.1.g00640.1.sm.mkhc),Zjn_sc00092.1.g01280.1.am.mkhc(Zjn_sc00092.1.g01280.1.am.mkhc)
BP	GO:0008217	regulation of blood pressure	2	10	0.0949327507281714	0.45383400313653	Zjn_sc00086.1.g00640.1.sm.mkhc(Zjn_sc00086.1.g00640.1.sm.mkhc),Zjn_sc00092.1.g01280.1.am.mkhc(Zjn_sc00092.1.g01280.1.am.mkhc)
BP	GO:0010189	vitamin E biosynthetic process	2	10	0.0949327507281714	0.45383400313653	Zjn_sc00022.1.g01430.1.am.mk(Zjn_sc00022.1.g01430.1.am.mk),Zjn_sc00138.1.g00850.1.am.mkhc(Zjn_sc00138.1.g00850.1.am.mkhc)
BP	GO:0035864	response to potassium ion	2	10	0.0949327507281714	0.45383400313653	Zjn_sc00122.1.g01250.1.sm.mk(Zjn_sc00122.1.g01250.1.sm.mk),Zjn_sc04473.1.g00010.1.am.mk(Zjn_sc04473.1.g00010.1.am.mk)
BP	GO:0042360	vitamin E metabolic process	2	10	0.0949327507281714	0.45383400313653	Zjn_sc00022.1.g01430.1.am.mk(Zjn_sc00022.1.g01430.1.am.mk),Zjn_sc00138.1.g00850.1.am.mkhc(Zjn_sc00138.1.g00850.1.am.mkhc)
BP	GO:0090181	regulation of cholesterol metabolic process	2	10	0.0949327507281714	0.45383400313653	Zjn_sc00086.1.g00640.1.sm.mkhc(Zjn_sc00086.1.g00640.1.sm.mkhc),Zjn_sc00092.1.g01280.1.am.mkhc(Zjn_sc00092.1.g01280.1.am.mkhc)
BP	GO:1901031	regulation of response to reactive oxygen species	2	10	0.0949327507281714	0.45383400313653	Zjn_sc00020.1.g00330.1.sm.mkhc(Zjn_sc00020.1.g00330.1.sm.mkhc),Zjn_sc00039.1.g02160.1.sm.mkhc(Zjn_sc00039.1.g02160.1.sm.mkhc)
MF	GO:0000285	1-phosphatidylinositol-3-phosphate 5-kinase activity	2	10	0.0949475692080086	0.348355842921974	Zjn_sc00004.1.g14320.1.am.mk(Zjn_sc00004.1.g14320.1.am.mk),Zjn_sc00089.1.g01010.1.sm.mk(Zjn_sc00089.1.g01010.1.sm.mk)
MF	GO:0009674	potassium:sodium symporter activity	2	10	0.0949475692080086	0.348355842921974	Zjn_sc00019.1.g00100.1.sm.mkhc(Zjn_sc00019.1.g00100.1.sm.mkhc),Zjn_sc00034.1.g02170.1.sm.mk(Zjn_sc00034.1.g02170.1.sm.mk)
MF	GO:0015370	solute:sodium symporter activity	2	10	0.0949475692080086	0.348355842921974	Zjn_sc00019.1.g00100.1.sm.mkhc(Zjn_sc00019.1.g00100.1.sm.mkhc),Zjn_sc00034.1.g02170.1.sm.mk(Zjn_sc00034.1.g02170.1.sm.mk)
MF	GO:0016812	hydrolase activity, acting on carbon-nitrogen (but not peptide) bonds, in cyclic amides	2	10	0.0949475692080086	0.348355842921974	Zjn_sc00023.1.g06740.1.am.mk(Zjn_sc00023.1.g06740.1.am.mk),Zjn_sc00023.1.g06750.1.am.mk(Zjn_sc00023.1.g06750.1.am.mk)
BP	GO:0022613	ribonucleoprotein complex biogenesis	29	425	0.0959240662658646	0.45383400313653	Zjn_sc00001.1.g02100.1.am.mkhc(Zjn_sc00001.1.g02100.1.am.mkhc),Zjn_sc00002.1.g01450.1.sm.mkhc(Zjn_sc00002.1.g01450.1.sm.mkhc),Zjn_sc00002.1.g07160.1.sm.mkhc(Zjn_sc00002.1.g07160.1.sm.mkhc),Zjn_sc00003.1.g12160.1.am.mkhc(Zjn_sc00003.1.g12160.1.am.mkhc),Zjn_sc00003.1.g12870.1.sm.mkhc(Zjn_sc00003.1.g12870.1.sm.mkhc),Zjn_sc00010.1.g00910.1.sm.mkhc(Zjn_sc00010.1.g00910.1.sm.mkhc),Zjn_sc00012.1.g01240.…
BP	GO:0007080	mitotic metaphase plate congression	3	21	0.0966767679454495	0.45383400313653	Zjn_sc00013.1.g05070.1.sm.mkhc(Zjn_sc00013.1.g05070.1.sm.mkhc),Zjn_sc00016.1.g00410.1.sm.mkhc(Zjn_sc00016.1.g00410.1.sm.mkhc),Zjn_sc00098.1.g00810.1.am.mkhc(Zjn_sc00098.1.g00810.1.am.mkhc)
BP	GO:0042306	regulation of protein import into nucleus	3	21	0.0966767679454495	0.45383400313653	Zjn_sc00040.1.g05920.1.am.mkhc(Zjn_sc00040.1.g05920.1.am.mkhc),Zjn_sc00097.1.g00080.1.sm.mk(Zjn_sc00097.1.g00080.1.sm.mk),Zjn_sc00388.1.g00020.1.cf.mkhc(Zjn_sc00388.1.g00020.1.cf.mkhc)
MF	GO:0034062	5'-3' RNA polymerase activity	3	21	0.0966859027488653	0.348355842921974	Zjn_sc00008.1.g03840.1.sm.mkhc(Zjn_sc00008.1.g03840.1.sm.mkhc),Zjn_sc00022.1.g07390.1.am.mk(Zjn_sc00022.1.g07390.1.am.mk),Zjn_sc00092.1.g01200.1.am.mkhc(Zjn_sc00092.1.g01200.1.am.mkhc)
MF	GO:0097747	RNA polymerase activity	3	21	0.0966859027488653	0.348355842921974	Zjn_sc00008.1.g03840.1.sm.mkhc(Zjn_sc00008.1.g03840.1.sm.mkhc),Zjn_sc00022.1.g07390.1.am.mk(Zjn_sc00022.1.g07390.1.am.mk),Zjn_sc00092.1.g01200.1.am.mkhc(Zjn_sc00092.1.g01200.1.am.mkhc)
MF	GO:0003724	RNA helicase activity	9	104	0.0992087690133214	0.348355842921974	Zjn_sc00001.1.g02100.1.am.mkhc(Zjn_sc00001.1.g02100.1.am.mkhc),Zjn_sc00007.1.g07590.1.am.mk(Zjn_sc00007.1.g07590.1.am.mk),Zjn_sc00007.1.g07600.1.sm.mk(Zjn_sc00007.1.g07600.1.sm.mk),Zjn_sc00011.1.g05580.1.sm.mkhc(Zjn_sc00011.1.g05580.1.sm.mkhc),Zjn_sc00013.1.g03130.1.sm.mkhc(Zjn_sc00013.1.g03130.1.sm.mkhc),Zjn_sc00015.1.g00830.1.sm.mkhc(Zjn_sc00015.1.g00830.1.sm.mkhc),Zjn_sc00053.1.g00970.1.am.mkh…
MF	GO:0008186	ATP-dependent activity, acting on RNA	9	104	0.0992087690133214	0.348355842921974	Zjn_sc00001.1.g02100.1.am.mkhc(Zjn_sc00001.1.g02100.1.am.mkhc),Zjn_sc00007.1.g07590.1.am.mk(Zjn_sc00007.1.g07590.1.am.mk),Zjn_sc00007.1.g07600.1.sm.mk(Zjn_sc00007.1.g07600.1.sm.mk),Zjn_sc00011.1.g05580.1.sm.mkhc(Zjn_sc00011.1.g05580.1.sm.mkhc),Zjn_sc00013.1.g03130.1.sm.mkhc(Zjn_sc00013.1.g03130.1.sm.mkhc),Zjn_sc00015.1.g00830.1.sm.mkhc(Zjn_sc00015.1.g00830.1.sm.mkhc),Zjn_sc00053.1.g00970.1.am.mkh…
BP	GO:0009124	nucleoside monophosphate biosynthetic process	9	104	0.0992787017876943	0.45383400313653	Zjn_sc00014.1.g06090.1.sm.mkhc(Zjn_sc00014.1.g06090.1.sm.mkhc),Zjn_sc00016.1.g02950.1.sm.mkhc(Zjn_sc00016.1.g02950.1.sm.mkhc),Zjn_sc00025.1.g02710.1.am.mkhc(Zjn_sc00025.1.g02710.1.am.mkhc),Zjn_sc00028.1.g01510.1.sm.mk(Zjn_sc00028.1.g01510.1.sm.mk),Zjn_sc00028.1.g02640.1.sm.mkhc(Zjn_sc00028.1.g02640.1.sm.mkhc),Zjn_sc00031.1.g02050.1.am.mkhc(Zjn_sc00031.1.g02050.1.am.mkhc),Zjn_sc00036.1.g00110.1.am…
BP	GO:0098662	inorganic cation transmembrane transport	26	377	0.100651435765116	0.45383400313653	Zjn_sc00003.1.g07070.1.sm.mkhc(Zjn_sc00003.1.g07070.1.sm.mkhc),Zjn_sc00003.1.g15380.1.am.mk(Zjn_sc00003.1.g15380.1.am.mk),Zjn_sc00004.1.g08400.1.sm.mkhc(Zjn_sc00004.1.g08400.1.sm.mkhc),Zjn_sc00004.1.g09630.1.am.mk(Zjn_sc00004.1.g09630.1.am.mk),Zjn_sc00006.1.g07040.1.sm.mk(Zjn_sc00006.1.g07040.1.sm.mk),Zjn_sc00008.1.g06980.1.sm.mkhc(Zjn_sc00008.1.g06980.1.sm.mkhc),Zjn_sc00012.1.g04870.1.sm.mkhc(Zj…
BP	GO:0006812	cation transport	35	529	0.101102819198099	0.45383400313653	Zjn_sc00003.1.g07070.1.sm.mkhc(Zjn_sc00003.1.g07070.1.sm.mkhc),Zjn_sc00003.1.g15380.1.am.mk(Zjn_sc00003.1.g15380.1.am.mk),Zjn_sc00004.1.g08400.1.sm.mkhc(Zjn_sc00004.1.g08400.1.sm.mkhc),Zjn_sc00004.1.g09630.1.am.mk(Zjn_sc00004.1.g09630.1.am.mk),Zjn_sc00006.1.g07040.1.sm.mk(Zjn_sc00006.1.g07040.1.sm.mk),Zjn_sc00008.1.g06980.1.sm.mkhc(Zjn_sc00008.1.g06980.1.sm.mkhc),Zjn_sc00011.1.g06260.1.am.mk(Zjn_…
BP	GO:0009561	megagametogenesis	7	75	0.101132718750212	0.45383400313653	Zjn_sc00003.1.g00830.1.sm.mkhc(Zjn_sc00003.1.g00830.1.sm.mkhc),Zjn_sc00012.1.g01950.1.sm.mkhc(Zjn_sc00012.1.g01950.1.sm.mkhc),Zjn_sc00019.1.g04570.1.sm.mkhc(Zjn_sc00019.1.g04570.1.sm.mkhc),Zjn_sc00027.1.g02090.1.sm.mkhc(Zjn_sc00027.1.g02090.1.sm.mkhc),Zjn_sc00092.1.g01200.1.am.mkhc(Zjn_sc00092.1.g01200.1.am.mkhc),Zjn_sc00106.1.g01620.1.am.mkhc(Zjn_sc00106.1.g01620.1.am.mkhc),Zjn_sc00127.1.g00690.…
MF	GO:0008173	RNA methyltransferase activity	5	47	0.101205675100479	0.348355842921974	Zjn_sc00002.1.g06510.1.sm.mkhc(Zjn_sc00002.1.g06510.1.sm.mkhc),Zjn_sc00012.1.g01240.1.sm.mkhc(Zjn_sc00012.1.g01240.1.sm.mkhc),Zjn_sc00022.1.g02700.1.sm.mkhc(Zjn_sc00022.1.g02700.1.sm.mkhc),Zjn_sc00033.1.g00850.1.sm.mk(Zjn_sc00033.1.g00850.1.sm.mk),Zjn_sc00124.1.g00200.1.am.mkhc(Zjn_sc00124.1.g00200.1.am.mkhc)
BP	GO:0072507	divalent inorganic cation homeostasis	5	47	0.101216546939523	0.45383400313653	Zjn_sc00058.1.g00380.1.sm.mkhc(Zjn_sc00058.1.g00380.1.sm.mkhc),Zjn_sc00068.1.g02330.1.am.mkhc(Zjn_sc00068.1.g02330.1.am.mkhc),Zjn_sc00086.1.g00640.1.sm.mkhc(Zjn_sc00086.1.g00640.1.sm.mkhc),Zjn_sc00092.1.g00750.1.am.mkhc(Zjn_sc00092.1.g00750.1.am.mkhc),Zjn_sc00092.1.g01280.1.am.mkhc(Zjn_sc00092.1.g01280.1.am.mkhc)
BP	GO:0034655	nucleobase-containing compound catabolic process	19	262	0.101740608294904	0.45383400313653	Zjn_sc00011.1.g07210.1.am.mk(Zjn_sc00011.1.g07210.1.am.mk),Zjn_sc00013.1.g01210.1.sm.mk(Zjn_sc00013.1.g01210.1.sm.mk),Zjn_sc00014.1.g06090.1.sm.mkhc(Zjn_sc00014.1.g06090.1.sm.mkhc),Zjn_sc00014.1.g08060.1.am.mkhc(Zjn_sc00014.1.g08060.1.am.mkhc),Zjn_sc00015.1.g05920.1.sm.mkhc(Zjn_sc00015.1.g05920.1.sm.mkhc),Zjn_sc00016.1.g02950.1.sm.mkhc(Zjn_sc00016.1.g02950.1.sm.mkhc),Zjn_sc00019.1.g04560.1.sm.mkh…
BP	GO:0006417	regulation of translation	13	166	0.101784901751832	0.45383400313653	Zjn_sc00002.1.g08140.1.am.mkhc(Zjn_sc00002.1.g08140.1.am.mkhc),Zjn_sc00006.1.g03200.1.sm.mkhc(Zjn_sc00006.1.g03200.1.sm.mkhc),Zjn_sc00006.1.g05730.1.sm.mkhc(Zjn_sc00006.1.g05730.1.sm.mkhc),Zjn_sc00011.1.g07210.1.am.mk(Zjn_sc00011.1.g07210.1.am.mk),Zjn_sc00012.1.g00770.1.am.mk(Zjn_sc00012.1.g00770.1.am.mk),Zjn_sc00014.1.g02330.1.sm.mkhc(Zjn_sc00014.1.g02330.1.sm.mkhc),Zjn_sc00015.1.g05920.1.sm.mkh…
BP	GO:0051260	protein homooligomerization	6	61	0.102498461393975	0.45383400313653	Zjn_sc00002.1.g15580.1.sm.mkhc(Zjn_sc00002.1.g15580.1.sm.mkhc),Zjn_sc00004.1.g07090.1.sm.mkhc(Zjn_sc00004.1.g07090.1.sm.mkhc),Zjn_sc00047.1.g03760.1.sm.mk(Zjn_sc00047.1.g03760.1.sm.mk),Zjn_sc00056.1.g02570.1.sm.mkhc(Zjn_sc00056.1.g02570.1.sm.mkhc),Zjn_sc02403.1.g00010.1.am.mk(Zjn_sc02403.1.g00010.1.am.mk),Zjn_sc04067.1.g00010.1.am.mk(Zjn_sc04067.1.g00010.1.am.mk)
CC	GO:0005673	transcription factor TFIIE complex	1	2	0.102970675164917	0.434407535851994	Zjn_sc00004.1.g00580.1.sm.mkhc(Zjn_sc00004.1.g00580.1.sm.mkhc)
CC	GO:0009503	thylakoid light-harvesting complex	1	2	0.102970675164917	0.434407535851994	Zjn_sc00031.1.g04020.1.sm.mkhc(Zjn_sc00031.1.g04020.1.sm.mkhc)
CC	GO:0009517	PSII associated light-harvesting complex II	1	2	0.102970675164917	0.434407535851994	Zjn_sc00031.1.g04020.1.sm.mkhc(Zjn_sc00031.1.g04020.1.sm.mkhc)
CC	GO:0009783	photosystem II antenna complex	1	2	0.102970675164917	0.434407535851994	Zjn_sc00031.1.g04020.1.sm.mkhc(Zjn_sc00031.1.g04020.1.sm.mkhc)
CC	GO:0030076	light-harvesting complex	1	2	0.102970675164917	0.434407535851994	Zjn_sc00031.1.g04020.1.sm.mkhc(Zjn_sc00031.1.g04020.1.sm.mkhc)
CC	GO:0030870	Mre11 complex	1	2	0.102970675164917	0.434407535851994	Zjn_sc00017.1.g05190.1.am.mkhc(Zjn_sc00017.1.g05190.1.am.mkhc)
CC	GO:0033290	eukaryotic 48S preinitiation complex	1	2	0.102970675164917	0.434407535851994	Zjn_sc00002.1.g04940.1.sm.mkhc(Zjn_sc00002.1.g04940.1.sm.mkhc)
CC	GO:0034455	t-UTP complex	1	2	0.102970675164917	0.434407535851994	Zjn_sc00056.1.g04160.1.am.mk(Zjn_sc00056.1.g04160.1.am.mk)
BP	GO:2000030	regulation of response to red or far red light	4	34	0.102985096111655	0.45383400313653	Zjn_sc00011.1.g07790.1.sm.mkhc(Zjn_sc00011.1.g07790.1.sm.mkhc),Zjn_sc00013.1.g06170.1.am.mkhc(Zjn_sc00013.1.g06170.1.am.mkhc),Zjn_sc00013.1.g06330.1.sm.mk(Zjn_sc00013.1.g06330.1.sm.mk),Zjn_sc00056.1.g01120.1.am.mk(Zjn_sc00056.1.g01120.1.am.mk)
MF	GO:0015081	sodium ion transmembrane transporter activity	4	34	0.102986188995913	0.348355842921974	Zjn_sc00004.1.g09630.1.am.mk(Zjn_sc00004.1.g09630.1.am.mk),Zjn_sc00019.1.g00100.1.sm.mkhc(Zjn_sc00019.1.g00100.1.sm.mkhc),Zjn_sc00034.1.g02170.1.sm.mk(Zjn_sc00034.1.g02170.1.sm.mk),Zjn_sc00058.1.g00380.1.sm.mkhc(Zjn_sc00058.1.g00380.1.sm.mkhc)
BP	GO:0000749	response to pheromone triggering conjugation with cellular fusion	1	2	0.103040941192879	0.45383400313653	Zjn_sc00002.1.g05070.1.sm.mk(Zjn_sc00002.1.g05070.1.sm.mk)
BP	GO:0000750	pheromone-dependent signal transduction involved in conjugation with cellular fusion	1	2	0.103040941192879	0.45383400313653	Zjn_sc00002.1.g05070.1.sm.mk(Zjn_sc00002.1.g05070.1.sm.mk)
BP	GO:0002940	tRNA N2-guanine methylation	1	2	0.103040941192879	0.45383400313653	Zjn_sc00002.1.g06510.1.sm.mkhc(Zjn_sc00002.1.g06510.1.sm.mkhc)
BP	GO:0006195	purine nucleotide catabolic process	1	2	0.103040941192879	0.45383400313653	Zjn_sc00129.1.g00870.1.sm.mkhc(Zjn_sc00129.1.g00870.1.sm.mkhc)
BP	GO:0006566	threonine metabolic process	1	2	0.103040941192879	0.45383400313653	Zjn_sc00066.1.g00100.1.sm.mkhc(Zjn_sc00066.1.g00100.1.sm.mkhc)
BP	GO:0006702	androgen biosynthetic process	1	2	0.103040941192879	0.45383400313653	Zjn_sc00051.1.g01820.1.am.mk(Zjn_sc00051.1.g01820.1.am.mk)
BP	GO:0006849	plasma membrane pyruvate transport	1	2	0.103040941192879	0.45383400313653	Zjn_sc00029.1.g00220.1.sm.mkhc(Zjn_sc00029.1.g00220.1.sm.mkhc)
BP	GO:0006868	glutamine transport	1	2	0.103040941192879	0.45383400313653	Zjn_sc00067.1.g01300.1.sm.mk(Zjn_sc00067.1.g01300.1.sm.mk)
BP	GO:0008207	C21-steroid hormone metabolic process	1	2	0.103040941192879	0.45383400313653	Zjn_sc00051.1.g01820.1.am.mk(Zjn_sc00051.1.g01820.1.am.mk)
BP	GO:0008209	androgen metabolic process	1	2	0.103040941192879	0.45383400313653	Zjn_sc00051.1.g01820.1.am.mk(Zjn_sc00051.1.g01820.1.am.mk)
BP	GO:0008584	male gonad development	1	2	0.103040941192879	0.45383400313653	Zjn_sc00051.1.g01820.1.am.mk(Zjn_sc00051.1.g01820.1.am.mk)
BP	GO:0009087	methionine catabolic process	1	2	0.103040941192879	0.45383400313653	Zjn_sc00047.1.g03760.1.sm.mk(Zjn_sc00047.1.g03760.1.sm.mk)
BP	GO:0009154	purine ribonucleotide catabolic process	1	2	0.103040941192879	0.45383400313653	Zjn_sc00129.1.g00870.1.sm.mkhc(Zjn_sc00129.1.g00870.1.sm.mkhc)
BP	GO:0009261	ribonucleotide catabolic process	1	2	0.103040941192879	0.45383400313653	Zjn_sc00129.1.g00870.1.sm.mkhc(Zjn_sc00129.1.g00870.1.sm.mkhc)
BP	GO:0010288	response to lead ion	1	2	0.103040941192879	0.45383400313653	Zjn_sc00020.1.g03660.1.am.mkhc(Zjn_sc00020.1.g03660.1.am.mkhc)
BP	GO:0010360	negative regulation of anion channel activity	1	2	0.103040941192879	0.45383400313653	Zjn_sc00006.1.g07040.1.sm.mk(Zjn_sc00006.1.g07040.1.sm.mk)
BP	GO:0010361	regulation of anion channel activity by blue light	1	2	0.103040941192879	0.45383400313653	Zjn_sc00006.1.g07040.1.sm.mk(Zjn_sc00006.1.g07040.1.sm.mk)
BP	GO:0010362	negative regulation of anion channel activity by blue light	1	2	0.103040941192879	0.45383400313653	Zjn_sc00006.1.g07040.1.sm.mk(Zjn_sc00006.1.g07040.1.sm.mk)
BP	GO:0010514	induction of conjugation with cellular fusion	1	2	0.103040941192879	0.45383400313653	Zjn_sc00002.1.g05070.1.sm.mk(Zjn_sc00002.1.g05070.1.sm.mk)
BP	GO:0010601	positive regulation of auxin biosynthetic process	1	2	0.103040941192879	0.45383400313653	Zjn_sc00129.1.g00790.1.sm.mk(Zjn_sc00129.1.g00790.1.sm.mk)
BP	GO:0010906	regulation of glucose metabolic process	1	2	0.103040941192879	0.45383400313653	Zjn_sc00138.1.g00140.1.sm.mkhc(Zjn_sc00138.1.g00140.1.sm.mkhc)
BP	GO:0010984	regulation of lipoprotein particle clearance	1	2	0.103040941192879	0.45383400313653	Zjn_sc00047.1.g02670.1.sm.mkhc(Zjn_sc00047.1.g02670.1.sm.mkhc)
BP	GO:0010985	negative regulation of lipoprotein particle clearance	1	2	0.103040941192879	0.45383400313653	Zjn_sc00047.1.g02670.1.sm.mkhc(Zjn_sc00047.1.g02670.1.sm.mkhc)
BP	GO:0010988	regulation of low-density lipoprotein particle clearance	1	2	0.103040941192879	0.45383400313653	Zjn_sc00047.1.g02670.1.sm.mkhc(Zjn_sc00047.1.g02670.1.sm.mkhc)
BP	GO:0010989	negative regulation of low-density lipoprotein particle clearance	1	2	0.103040941192879	0.45383400313653	Zjn_sc00047.1.g02670.1.sm.mkhc(Zjn_sc00047.1.g02670.1.sm.mkhc)
BP	GO:0015708	silicic acid import across plasma membrane	1	2	0.103040941192879	0.45383400313653	Zjn_sc00007.1.g04920.1.sm.mkhc(Zjn_sc00007.1.g04920.1.sm.mkhc)
BP	GO:0015741	fumarate transport	1	2	0.103040941192879	0.45383400313653	Zjn_sc00002.1.g05110.1.sm.mk(Zjn_sc00002.1.g05110.1.sm.mk)
BP	GO:0015883	FAD transport	1	2	0.103040941192879	0.45383400313653	Zjn_sc00014.1.g03250.1.sm.mkhc(Zjn_sc00014.1.g03250.1.sm.mkhc)
BP	GO:0018293	protein-FAD linkage	1	2	0.103040941192879	0.45383400313653	Zjn_sc00087.1.g01080.1.am.mkhc(Zjn_sc00087.1.g01080.1.am.mkhc)
BP	GO:0019236	response to pheromone	1	2	0.103040941192879	0.45383400313653	Zjn_sc00002.1.g05070.1.sm.mk(Zjn_sc00002.1.g05070.1.sm.mk)
BP	GO:0019458	methionine catabolic process via 2-oxobutanoate	1	2	0.103040941192879	0.45383400313653	Zjn_sc00047.1.g03760.1.sm.mk(Zjn_sc00047.1.g03760.1.sm.mk)
BP	GO:0019516	lactate oxidation	1	2	0.103040941192879	0.45383400313653	Zjn_sc00030.1.g02140.1.am.mkhc(Zjn_sc00030.1.g02140.1.am.mkhc)
BP	GO:0030539	male genitalia development	1	2	0.103040941192879	0.45383400313653	Zjn_sc00051.1.g01820.1.am.mk(Zjn_sc00051.1.g01820.1.am.mk)
BP	GO:0030540	female genitalia development	1	2	0.103040941192879	0.45383400313653	Zjn_sc00051.1.g01820.1.am.mk(Zjn_sc00051.1.g01820.1.am.mk)
BP	GO:0031137	regulation of conjugation with cellular fusion	1	2	0.103040941192879	0.45383400313653	Zjn_sc00002.1.g05070.1.sm.mk(Zjn_sc00002.1.g05070.1.sm.mk)
BP	GO:0031139	positive regulation of conjugation with cellular fusion	1	2	0.103040941192879	0.45383400313653	Zjn_sc00002.1.g05070.1.sm.mk(Zjn_sc00002.1.g05070.1.sm.mk)
BP	GO:0031539	positive regulation of anthocyanin metabolic process	1	2	0.103040941192879	0.45383400313653	Zjn_sc00004.1.g07010.1.sm.mk(Zjn_sc00004.1.g07010.1.sm.mk)
BP	GO:0031542	positive regulation of anthocyanin biosynthetic process	1	2	0.103040941192879	0.45383400313653	Zjn_sc00004.1.g07010.1.sm.mk(Zjn_sc00004.1.g07010.1.sm.mk)
BP	GO:0032005	signal transduction involved in positive regulation of conjugation with cellular fusion	1	2	0.103040941192879	0.45383400313653	Zjn_sc00002.1.g05070.1.sm.mk(Zjn_sc00002.1.g05070.1.sm.mk)
BP	GO:0032049	cardiolipin biosynthetic process	1	2	0.103040941192879	0.45383400313653	Zjn_sc00040.1.g02160.1.am.mkhc(Zjn_sc00040.1.g02160.1.am.mkhc)
BP	GO:0033499	galactose catabolic process via UDP-galactose	1	2	0.103040941192879	0.45383400313653	Zjn_sc00064.1.g01230.1.sm.mkhc(Zjn_sc00064.1.g01230.1.sm.mkhc)
BP	GO:0033530	raffinose metabolic process	1	2	0.103040941192879	0.45383400313653	Zjn_sc00001.1.g07040.1.am.mk(Zjn_sc00001.1.g07040.1.am.mk)
BP	GO:0033869	nucleoside bisphosphate catabolic process	1	2	0.103040941192879	0.45383400313653	Zjn_sc00129.1.g00870.1.sm.mkhc(Zjn_sc00129.1.g00870.1.sm.mkhc)
BP	GO:0034031	ribonucleoside bisphosphate catabolic process	1	2	0.103040941192879	0.45383400313653	Zjn_sc00129.1.g00870.1.sm.mkhc(Zjn_sc00129.1.g00870.1.sm.mkhc)
BP	GO:0034034	purine nucleoside bisphosphate catabolic process	1	2	0.103040941192879	0.45383400313653	Zjn_sc00129.1.g00870.1.sm.mkhc(Zjn_sc00129.1.g00870.1.sm.mkhc)
BP	GO:0034286	response to maltose	1	2	0.103040941192879	0.45383400313653	Zjn_sc00006.1.g05730.1.sm.mkhc(Zjn_sc00006.1.g05730.1.sm.mkhc)
BP	GO:0034306	regulation of sexual sporulation	1	2	0.103040941192879	0.45383400313653	Zjn_sc00002.1.g05070.1.sm.mk(Zjn_sc00002.1.g05070.1.sm.mk)
BP	GO:0034307	regulation of ascospore formation	1	2	0.103040941192879	0.45383400313653	Zjn_sc00002.1.g05070.1.sm.mk(Zjn_sc00002.1.g05070.1.sm.mk)
BP	GO:0034381	plasma lipoprotein particle clearance	1	2	0.103040941192879	0.45383400313653	Zjn_sc00047.1.g02670.1.sm.mkhc(Zjn_sc00047.1.g02670.1.sm.mkhc)
BP	GO:0034383	low-density lipoprotein particle clearance	1	2	0.103040941192879	0.45383400313653	Zjn_sc00047.1.g02670.1.sm.mkhc(Zjn_sc00047.1.g02670.1.sm.mkhc)
BP	GO:0034552	respiratory chain complex II assembly	1	2	0.103040941192879	0.45383400313653	Zjn_sc00087.1.g01080.1.am.mkhc(Zjn_sc00087.1.g01080.1.am.mkhc)
BP	GO:0034553	mitochondrial respiratory chain complex II assembly	1	2	0.103040941192879	0.45383400313653	Zjn_sc00087.1.g01080.1.am.mkhc(Zjn_sc00087.1.g01080.1.am.mkhc)
BP	GO:0035350	FAD transmembrane transport	1	2	0.103040941192879	0.45383400313653	Zjn_sc00014.1.g03250.1.sm.mkhc(Zjn_sc00014.1.g03250.1.sm.mkhc)
BP	GO:0042448	progesterone metabolic process	1	2	0.103040941192879	0.45383400313653	Zjn_sc00051.1.g01820.1.am.mk(Zjn_sc00051.1.g01820.1.am.mk)
BP	GO:0043940	regulation of sexual sporulation resulting in formation of a cellular spore	1	2	0.103040941192879	0.45383400313653	Zjn_sc00002.1.g05070.1.sm.mk(Zjn_sc00002.1.g05070.1.sm.mk)
BP	GO:0045019	negative regulation of nitric oxide biosynthetic process	1	2	0.103040941192879	0.45383400313653	Zjn_sc00047.1.g02670.1.sm.mkhc(Zjn_sc00047.1.g02670.1.sm.mkhc)
BP	GO:0045428	regulation of nitric oxide biosynthetic process	1	2	0.103040941192879	0.45383400313653	Zjn_sc00047.1.g02670.1.sm.mkhc(Zjn_sc00047.1.g02670.1.sm.mkhc)
BP	GO:0046546	development of primary male sexual characteristics	1	2	0.103040941192879	0.45383400313653	Zjn_sc00051.1.g01820.1.am.mk(Zjn_sc00051.1.g01820.1.am.mk)
BP	GO:0046661	male sex differentiation	1	2	0.103040941192879	0.45383400313653	Zjn_sc00051.1.g01820.1.am.mk(Zjn_sc00051.1.g01820.1.am.mk)
BP	GO:0048490	anterograde synaptic vesicle transport	1	2	0.103040941192879	0.45383400313653	Zjn_sc00012.1.g10530.1.am.mkhc(Zjn_sc00012.1.g10530.1.am.mkhc)
BP	GO:0051457	maintenance of protein location in nucleus	1	2	0.103040941192879	0.45383400313653	Zjn_sc00031.1.g00520.1.am.mk(Zjn_sc00031.1.g00520.1.am.mk)
BP	GO:0051483	terpenoid biosynthetic process, mevalonate-independent	1	2	0.103040941192879	0.45383400313653	Zjn_sc00043.1.g01020.1.sm.mkhc(Zjn_sc00043.1.g01020.1.sm.mkhc)
BP	GO:0051484	isopentenyl diphosphate biosynthetic process, methylerythritol 4-phosphate pathway involved in terpenoid biosynthetic process	1	2	0.103040941192879	0.45383400313653	Zjn_sc00043.1.g01020.1.sm.mkhc(Zjn_sc00043.1.g01020.1.sm.mkhc)
BP	GO:0055122	response to very low light intensity stimulus	1	2	0.103040941192879	0.45383400313653	Zjn_sc00014.1.g02330.1.sm.mkhc(Zjn_sc00014.1.g02330.1.sm.mkhc)
BP	GO:0060771	phyllotactic patterning	1	2	0.103040941192879	0.45383400313653	Zjn_sc00023.1.g05110.1.sm.mkhc(Zjn_sc00023.1.g05110.1.sm.mkhc)
BP	GO:0060772	leaf phyllotactic patterning	1	2	0.103040941192879	0.45383400313653	Zjn_sc00023.1.g05110.1.sm.mkhc(Zjn_sc00023.1.g05110.1.sm.mkhc)
BP	GO:0061370	testosterone biosynthetic process	1	2	0.103040941192879	0.45383400313653	Zjn_sc00051.1.g01820.1.am.mk(Zjn_sc00051.1.g01820.1.am.mk)
BP	GO:0070651	nonfunctional rRNA decay	1	2	0.103040941192879	0.45383400313653	Zjn_sc00020.1.g01220.1.sm.mkhc(Zjn_sc00020.1.g01220.1.sm.mkhc)
BP	GO:0071244	cellular response to carbon dioxide	1	2	0.103040941192879	0.45383400313653	Zjn_sc00013.1.g10510.1.sm.mk(Zjn_sc00013.1.g10510.1.sm.mk)
BP	GO:0071444	cellular response to pheromone	1	2	0.103040941192879	0.45383400313653	Zjn_sc00002.1.g05070.1.sm.mk(Zjn_sc00002.1.g05070.1.sm.mk)
BP	GO:0071507	pheromone response MAPK cascade	1	2	0.103040941192879	0.45383400313653	Zjn_sc00002.1.g05070.1.sm.mk(Zjn_sc00002.1.g05070.1.sm.mk)
BP	GO:0071962	mitotic sister chromatid cohesion, centromeric	1	2	0.103040941192879	0.45383400313653	Zjn_sc00037.1.g00430.1.sm.mkhc(Zjn_sc00037.1.g00430.1.sm.mkhc)
BP	GO:0080091	regulation of raffinose metabolic process	1	2	0.103040941192879	0.45383400313653	Zjn_sc00001.1.g07040.1.am.mk(Zjn_sc00001.1.g07040.1.am.mk)
BP	GO:0080114	positive regulation of glycine hydroxymethyltransferase activity	1	2	0.103040941192879	0.45383400313653	Zjn_sc00001.1.g01810.1.am.mkhc(Zjn_sc00001.1.g01810.1.am.mkhc)
BP	GO:0080164	regulation of nitric oxide metabolic process	1	2	0.103040941192879	0.45383400313653	Zjn_sc00047.1.g02670.1.sm.mkhc(Zjn_sc00047.1.g02670.1.sm.mkhc)
BP	GO:0080178	5-carbamoylmethyl uridine residue modification	1	2	0.103040941192879	0.45383400313653	Zjn_sc00103.1.g00210.1.sm.mkhc(Zjn_sc00103.1.g00210.1.sm.mkhc)
BP	GO:0097006	regulation of plasma lipoprotein particle levels	1	2	0.103040941192879	0.45383400313653	Zjn_sc00047.1.g02670.1.sm.mkhc(Zjn_sc00047.1.g02670.1.sm.mkhc)
BP	GO:0097009	energy homeostasis	1	2	0.103040941192879	0.45383400313653	Zjn_sc00071.1.g00380.1.sm.mkhc(Zjn_sc00071.1.g00380.1.sm.mkhc)
BP	GO:0098658	inorganic anion import across plasma membrane	1	2	0.103040941192879	0.45383400313653	Zjn_sc00007.1.g04920.1.sm.mkhc(Zjn_sc00007.1.g04920.1.sm.mkhc)
BP	GO:0099514	synaptic vesicle cytoskeletal transport	1	2	0.103040941192879	0.45383400313653	Zjn_sc00012.1.g10530.1.am.mkhc(Zjn_sc00012.1.g10530.1.am.mkhc)
BP	GO:0099517	synaptic vesicle transport along microtubule	1	2	0.103040941192879	0.45383400313653	Zjn_sc00012.1.g10530.1.am.mkhc(Zjn_sc00012.1.g10530.1.am.mkhc)
BP	GO:1901975	glycerate transmembrane transport	1	2	0.103040941192879	0.45383400313653	Zjn_sc00064.1.g00710.1.am.mkhc(Zjn_sc00064.1.g00710.1.am.mkhc)
BP	GO:1902466	positive regulation of histone H3-K27 trimethylation	1	2	0.103040941192879	0.45383400313653	Zjn_sc00108.1.g00350.1.am.mkhc(Zjn_sc00108.1.g00350.1.am.mkhc)
BP	GO:1903792	negative regulation of anion transport	1	2	0.103040941192879	0.45383400313653	Zjn_sc00006.1.g07040.1.sm.mk(Zjn_sc00006.1.g07040.1.sm.mk)
BP	GO:1903960	negative regulation of anion transmembrane transport	1	2	0.103040941192879	0.45383400313653	Zjn_sc00006.1.g07040.1.sm.mk(Zjn_sc00006.1.g07040.1.sm.mk)
BP	GO:1904406	negative regulation of nitric oxide metabolic process	1	2	0.103040941192879	0.45383400313653	Zjn_sc00047.1.g02670.1.sm.mkhc(Zjn_sc00047.1.g02670.1.sm.mkhc)
MF	GO:0000702	oxidized base lesion DNA N-glycosylase activity	1	2	0.103056902911675	0.348355842921974	Zjn_sc00024.1.g00590.1.sm.mk(Zjn_sc00024.1.g00590.1.sm.mk)
MF	GO:0003914	DNA (6-4) photolyase activity	1	2	0.103056902911675	0.348355842921974	Zjn_sc00045.1.g01090.1.sm.mkhc(Zjn_sc00045.1.g01090.1.sm.mkhc)
MF	GO:0004034	aldose 1-epimerase activity	1	2	0.103056902911675	0.348355842921974	Zjn_sc00064.1.g01230.1.sm.mkhc(Zjn_sc00064.1.g01230.1.sm.mkhc)
MF	GO:0004067	asparaginase activity	1	2	0.103056902911675	0.348355842921974	Zjn_sc00023.1.g04910.1.am.mk(Zjn_sc00023.1.g04910.1.am.mk)
MF	GO:0004310	farnesyl-diphosphate farnesyltransferase activity	1	2	0.103056902911675	0.348355842921974	Zjn_sc00014.1.g07700.1.sm.mkhc(Zjn_sc00014.1.g07700.1.sm.mkhc)
MF	GO:0004373	glycogen (starch) synthase activity	1	2	0.103056902911675	0.348355842921974	Zjn_sc00200.1.g00080.1.am.mk(Zjn_sc00200.1.g00080.1.am.mk)
MF	GO:0004473	malate dehydrogenase (decarboxylating) (NADP+) activity	1	2	0.103056902911675	0.348355842921974	Zjn_sc00011.1.g06980.1.am.mkhc(Zjn_sc00011.1.g06980.1.am.mkhc)
MF	GO:0004512	inositol-3-phosphate synthase activity	1	2	0.103056902911675	0.348355842921974	Zjn_sc00002.1.g11860.1.sm.mkhc(Zjn_sc00002.1.g11860.1.sm.mkhc)
MF	GO:0004779	sulfate adenylyltransferase activity	1	2	0.103056902911675	0.348355842921974	Zjn_sc00172.1.g00180.1.sm.mk(Zjn_sc00172.1.g00180.1.sm.mk)
MF	GO:0004781	sulfate adenylyltransferase (ATP) activity	1	2	0.103056902911675	0.348355842921974	Zjn_sc00172.1.g00180.1.sm.mk(Zjn_sc00172.1.g00180.1.sm.mk)
MF	GO:0004802	transketolase activity	1	2	0.103056902911675	0.348355842921974	Zjn_sc00067.1.g02410.1.sm.mkhc(Zjn_sc00067.1.g02410.1.sm.mkhc)
MF	GO:0004809	tRNA (guanine-N2-)-methyltransferase activity	1	2	0.103056902911675	0.348355842921974	Zjn_sc00002.1.g06510.1.sm.mkhc(Zjn_sc00002.1.g06510.1.sm.mkhc)
MF	GO:0005217	intracellular ligand-gated ion channel activity	1	2	0.103056902911675	0.348355842921974	Zjn_sc00014.1.g04820.1.am.mkhc(Zjn_sc00014.1.g04820.1.am.mkhc)
MF	GO:0005221	intracellular cyclic nucleotide activated cation channel activity	1	2	0.103056902911675	0.348355842921974	Zjn_sc00014.1.g04820.1.am.mkhc(Zjn_sc00014.1.g04820.1.am.mkhc)
MF	GO:0005366	myo-inositol:proton symporter activity	1	2	0.103056902911675	0.348355842921974	Zjn_sc00056.1.g01070.1.sm.mkhc(Zjn_sc00056.1.g01070.1.sm.mkhc)
MF	GO:0008113	peptide-methionine (S)-S-oxide reductase activity	1	2	0.103056902911675	0.348355842921974	Zjn_sc00053.1.g02640.1.am.mkhc(Zjn_sc00053.1.g02640.1.am.mkhc)
MF	GO:0008840	4-hydroxy-tetrahydrodipicolinate synthase activity	1	2	0.103056902911675	0.348355842921974	Zjn_sc00040.1.g01770.1.sm.mk(Zjn_sc00040.1.g01770.1.sm.mk)
MF	GO:0015115	silicate transmembrane transporter activity	1	2	0.103056902911675	0.348355842921974	Zjn_sc00007.1.g04920.1.sm.mkhc(Zjn_sc00007.1.g04920.1.sm.mkhc)
MF	GO:0015186	L-glutamine transmembrane transporter activity	1	2	0.103056902911675	0.348355842921974	Zjn_sc00067.1.g01300.1.sm.mk(Zjn_sc00067.1.g01300.1.sm.mk)
MF	GO:0015230	FAD transmembrane transporter activity	1	2	0.103056902911675	0.348355842921974	Zjn_sc00014.1.g03250.1.sm.mkhc(Zjn_sc00014.1.g03250.1.sm.mkhc)
MF	GO:0016041	glutamate synthase (ferredoxin) activity	1	2	0.103056902911675	0.348355842921974	Zjn_sc00001.1.g01810.1.am.mkhc(Zjn_sc00001.1.g01810.1.am.mkhc)
MF	GO:0016277	[myelin basic protein]-arginine N-methyltransferase activity	1	2	0.103056902911675	0.348355842921974	Zjn_sc00049.1.g00250.1.sm.mkhc(Zjn_sc00049.1.g00250.1.sm.mkhc)
MF	GO:0016643	oxidoreductase activity, acting on the CH-NH2 group of donors, iron-sulfur protein as acceptor	1	2	0.103056902911675	0.348355842921974	Zjn_sc00001.1.g01810.1.am.mkhc(Zjn_sc00001.1.g01810.1.am.mkhc)
MF	GO:0018826	methionine gamma-lyase activity	1	2	0.103056902911675	0.348355842921974	Zjn_sc00047.1.g03760.1.sm.mk(Zjn_sc00047.1.g03760.1.sm.mk)
MF	GO:0018858	benzoate-CoA ligase activity	1	2	0.103056902911675	0.348355842921974	Zjn_sc00002.1.g15740.1.am.mk(Zjn_sc00002.1.g15740.1.am.mk)
MF	GO:0030159	signaling receptor complex adaptor activity	1	2	0.103056902911675	0.348355842921974	Zjn_sc00040.1.g05920.1.am.mkhc(Zjn_sc00040.1.g05920.1.am.mkhc)
MF	GO:0030283	testosterone dehydrogenase [NAD(P)] activity	1	2	0.103056902911675	0.348355842921974	Zjn_sc00051.1.g01820.1.am.mk(Zjn_sc00051.1.g01820.1.am.mk)
MF	GO:0030604	1-deoxy-D-xylulose-5-phosphate reductoisomerase activity	1	2	0.103056902911675	0.348355842921974	Zjn_sc00043.1.g01020.1.sm.mkhc(Zjn_sc00043.1.g01020.1.sm.mkhc)
MF	GO:0033743	peptide-methionine (R)-S-oxide reductase activity	1	2	0.103056902911675	0.348355842921974	Zjn_sc00084.1.g00320.1.sm.mkhc(Zjn_sc00084.1.g00320.1.sm.mkhc)
MF	GO:0033744	L-methionine:thioredoxin-disulfide S-oxidoreductase activity	1	2	0.103056902911675	0.348355842921974	Zjn_sc00053.1.g02640.1.am.mkhc(Zjn_sc00053.1.g02640.1.am.mkhc)
MF	GO:0033764	steroid dehydrogenase activity, acting on the CH-OH group of donors, NAD or NADP as acceptor	1	2	0.103056902911675	0.348355842921974	Zjn_sc00051.1.g01820.1.am.mk(Zjn_sc00051.1.g01820.1.am.mk)
MF	GO:0042169	SH2 domain binding	1	2	0.103056902911675	0.348355842921974	Zjn_sc00040.1.g05920.1.am.mkhc(Zjn_sc00040.1.g05920.1.am.mkhc)
MF	GO:0043855	cyclic nucleotide-gated ion channel activity	1	2	0.103056902911675	0.348355842921974	Zjn_sc00014.1.g04820.1.am.mkhc(Zjn_sc00014.1.g04820.1.am.mkhc)
MF	GO:0050589	leucocyanidin oxygenase activity	1	2	0.103056902911675	0.348355842921974	Zjn_sc00155.1.g00080.1.sm.mk(Zjn_sc00155.1.g00080.1.sm.mk)
MF	GO:0051740	ethylene binding	1	2	0.103056902911675	0.348355842921974	Zjn_sc00007.1.g00600.1.am.mkhc(Zjn_sc00007.1.g00600.1.am.mkhc)
MF	GO:0051990	(R)-2-hydroxyglutarate dehydrogenase activity	1	2	0.103056902911675	0.348355842921974	Zjn_sc00030.1.g02140.1.am.mkhc(Zjn_sc00030.1.g02140.1.am.mkhc)
MF	GO:0051996	squalene synthase activity	1	2	0.103056902911675	0.348355842921974	Zjn_sc00014.1.g07700.1.sm.mkhc(Zjn_sc00014.1.g07700.1.sm.mkhc)
MF	GO:0052858	peptidyl-lysine acetyltransferase activity	1	2	0.103056902911675	0.348355842921974	Zjn_sc00037.1.g00430.1.sm.mkhc(Zjn_sc00037.1.g00430.1.sm.mkhc)
MF	GO:0072328	alkene binding	1	2	0.103056902911675	0.348355842921974	Zjn_sc00007.1.g00600.1.am.mkhc(Zjn_sc00007.1.g00600.1.am.mkhc)
MF	GO:1901974	glycerate transmembrane transporter activity	1	2	0.103056902911675	0.348355842921974	Zjn_sc00064.1.g00710.1.am.mkhc(Zjn_sc00064.1.g00710.1.am.mkhc)
MF	GO:2001071	maltoheptaose binding	1	2	0.103056902911675	0.348355842921974	Zjn_sc00014.1.g00500.1.sm.mkhc(Zjn_sc00014.1.g00500.1.sm.mkhc)
BP	GO:1901617	organic hydroxy compound biosynthetic process	15	198	0.103080004854621	0.45383400313653	Zjn_sc00002.1.g11860.1.sm.mkhc(Zjn_sc00002.1.g11860.1.sm.mkhc),Zjn_sc00006.1.g03410.1.am.mk(Zjn_sc00006.1.g03410.1.am.mk),Zjn_sc00014.1.g07700.1.sm.mkhc(Zjn_sc00014.1.g07700.1.sm.mkhc),Zjn_sc00017.1.g05630.1.sm.mk(Zjn_sc00017.1.g05630.1.sm.mk),Zjn_sc00022.1.g01430.1.am.mk(Zjn_sc00022.1.g01430.1.am.mk),Zjn_sc00049.1.g03240.1.am.mk(Zjn_sc00049.1.g03240.1.am.mk),Zjn_sc00051.1.g01820.1.am.mk(Zjn_sc00…
MF	GO:0022890	inorganic cation transmembrane transporter activity	25	362	0.104183737382639	0.350830842928659	Zjn_sc00003.1.g07070.1.sm.mkhc(Zjn_sc00003.1.g07070.1.sm.mkhc),Zjn_sc00003.1.g15380.1.am.mk(Zjn_sc00003.1.g15380.1.am.mk),Zjn_sc00004.1.g08400.1.sm.mkhc(Zjn_sc00004.1.g08400.1.sm.mkhc),Zjn_sc00004.1.g09630.1.am.mk(Zjn_sc00004.1.g09630.1.am.mk),Zjn_sc00008.1.g06980.1.sm.mkhc(Zjn_sc00008.1.g06980.1.sm.mkhc),Zjn_sc00012.1.g04870.1.sm.mkhc(Zjn_sc00012.1.g04870.1.sm.mkhc),Zjn_sc00012.1.g04880.1.sm.mk(…
CC	GO:0005576	extracellular region	29	430	0.106028624359327	0.436018463570638	Zjn_sc00001.1.g01810.1.am.mkhc(Zjn_sc00001.1.g01810.1.am.mkhc),Zjn_sc00002.1.g03370.1.am.mkhc(Zjn_sc00002.1.g03370.1.am.mkhc),Zjn_sc00002.1.g06870.1.sm.mk(Zjn_sc00002.1.g06870.1.sm.mk),Zjn_sc00002.1.g06880.1.sm.mkhc(Zjn_sc00002.1.g06880.1.sm.mkhc),Zjn_sc00003.1.g05480.1.sm.mkhc(Zjn_sc00003.1.g05480.1.sm.mkhc),Zjn_sc00003.1.g13820.1.am.mk(Zjn_sc00003.1.g13820.1.am.mk),Zjn_sc00007.1.g03770.1.sm.mk(…
BP	GO:0006555	methionine metabolic process	3	22	0.107747911471868	0.472097231229063	Zjn_sc00047.1.g03760.1.sm.mk(Zjn_sc00047.1.g03760.1.sm.mk),Zjn_sc00066.1.g00100.1.sm.mkhc(Zjn_sc00066.1.g00100.1.sm.mkhc),Zjn_sc00067.1.g01410.1.sm.mkhc(Zjn_sc00067.1.g01410.1.sm.mkhc)
BP	GO:0046134	pyrimidine nucleoside biosynthetic process	3	22	0.107747911471868	0.472097231229063	Zjn_sc00025.1.g02710.1.am.mkhc(Zjn_sc00025.1.g02710.1.am.mkhc),Zjn_sc00036.1.g02160.1.am.mkhc(Zjn_sc00036.1.g02160.1.am.mkhc),Zjn_sc00162.1.g00020.1.sm.mkhc(Zjn_sc00162.1.g00020.1.sm.mkhc)
BP	GO:0071025	RNA surveillance	3	22	0.107747911471868	0.472097231229063	Zjn_sc00013.1.g01210.1.sm.mk(Zjn_sc00013.1.g01210.1.sm.mk),Zjn_sc00020.1.g01220.1.sm.mkhc(Zjn_sc00020.1.g01220.1.sm.mkhc),Zjn_sc00108.1.g00350.1.am.mkhc(Zjn_sc00108.1.g00350.1.am.mkhc)
MF	GO:0005253	anion channel activity	3	22	0.107759459369447	0.358794604417372	Zjn_sc00006.1.g02720.1.sm.mkhc(Zjn_sc00006.1.g02720.1.sm.mkhc),Zjn_sc00012.1.g03130.1.sm.mkhc(Zjn_sc00012.1.g03130.1.sm.mkhc),Zjn_sc00131.1.g00780.1.am.mkhc(Zjn_sc00131.1.g00780.1.am.mkhc)
MF	GO:0008649	rRNA methyltransferase activity	3	22	0.107759459369447	0.358794604417372	Zjn_sc00012.1.g01240.1.sm.mkhc(Zjn_sc00012.1.g01240.1.sm.mkhc),Zjn_sc00022.1.g02700.1.sm.mkhc(Zjn_sc00022.1.g02700.1.sm.mkhc),Zjn_sc00033.1.g00850.1.sm.mk(Zjn_sc00033.1.g00850.1.sm.mk)
MF	GO:0140102	catalytic activity, acting on a rRNA	3	22	0.107759459369447	0.358794604417372	Zjn_sc00012.1.g01240.1.sm.mkhc(Zjn_sc00012.1.g01240.1.sm.mkhc),Zjn_sc00022.1.g02700.1.sm.mkhc(Zjn_sc00022.1.g02700.1.sm.mkhc),Zjn_sc00033.1.g00850.1.sm.mk(Zjn_sc00033.1.g00850.1.sm.mk)
BP	GO:0008652	cellular amino acid biosynthetic process	12	152	0.107880002441712	0.472097231229063	Zjn_sc00001.1.g01810.1.am.mkhc(Zjn_sc00001.1.g01810.1.am.mkhc),Zjn_sc00003.1.g03790.1.sm.mkhc(Zjn_sc00003.1.g03790.1.sm.mkhc),Zjn_sc00003.1.g05690.1.sm.mkhc(Zjn_sc00003.1.g05690.1.sm.mkhc),Zjn_sc00012.1.g06050.1.sm.mkhc(Zjn_sc00012.1.g06050.1.sm.mkhc),Zjn_sc00014.1.g10040.1.sm.mkhc(Zjn_sc00014.1.g10040.1.sm.mkhc),Zjn_sc00017.1.g04940.1.am.mk(Zjn_sc00017.1.g04940.1.am.mk),Zjn_sc00021.1.g01460.1.sm…
BP	GO:0006875	cellular metal ion homeostasis	9	106	0.108438469647354	0.473825409605406	Zjn_sc00002.1.g00090.1.sm.mkhc(Zjn_sc00002.1.g00090.1.sm.mkhc),Zjn_sc00013.1.g04660.1.sm.mkhc(Zjn_sc00013.1.g04660.1.sm.mkhc),Zjn_sc00034.1.g01110.1.am.mkhc(Zjn_sc00034.1.g01110.1.am.mkhc),Zjn_sc00058.1.g00380.1.sm.mkhc(Zjn_sc00058.1.g00380.1.sm.mkhc),Zjn_sc00086.1.g00640.1.sm.mkhc(Zjn_sc00086.1.g00640.1.sm.mkhc),Zjn_sc00092.1.g00750.1.am.mkhc(Zjn_sc00092.1.g00750.1.am.mkhc),Zjn_sc00092.1.g01280.…
BP	GO:0046942	carboxylic acid transport	13	168	0.109002811598793	0.474858864964967	Zjn_sc00002.1.g05110.1.sm.mk(Zjn_sc00002.1.g05110.1.sm.mk),Zjn_sc00011.1.g05570.1.sm.mkhc(Zjn_sc00011.1.g05570.1.sm.mkhc),Zjn_sc00011.1.g06260.1.am.mk(Zjn_sc00011.1.g06260.1.am.mk),Zjn_sc00011.1.g06270.1.am.mk(Zjn_sc00011.1.g06270.1.am.mk),Zjn_sc00012.1.g05700.1.sm.mk(Zjn_sc00012.1.g05700.1.sm.mk),Zjn_sc00015.1.g03840.1.sm.mk(Zjn_sc00015.1.g03840.1.sm.mk),Zjn_sc00029.1.g00220.1.sm.mkhc(Zjn_sc0002…
BP	GO:0051640	organelle localization	13	168	0.109002811598793	0.474858864964967	Zjn_sc00003.1.g02650.1.sm.mkhc(Zjn_sc00003.1.g02650.1.sm.mkhc),Zjn_sc00003.1.g15090.1.am.mk(Zjn_sc00003.1.g15090.1.am.mk),Zjn_sc00006.1.g07040.1.sm.mk(Zjn_sc00006.1.g07040.1.sm.mk),Zjn_sc00008.1.g10710.1.am.mkhc(Zjn_sc00008.1.g10710.1.am.mkhc),Zjn_sc00012.1.g10530.1.am.mkhc(Zjn_sc00012.1.g10530.1.am.mkhc),Zjn_sc00013.1.g05070.1.sm.mkhc(Zjn_sc00013.1.g05070.1.sm.mkhc),Zjn_sc00013.1.g10480.1.am.mkh…
MF	GO:0005267	potassium channel activity	4	35	0.111680066623271	0.370461116522716	Zjn_sc00012.1.g04870.1.sm.mkhc(Zjn_sc00012.1.g04870.1.sm.mkhc),Zjn_sc00012.1.g04880.1.sm.mk(Zjn_sc00012.1.g04880.1.sm.mk),Zjn_sc00014.1.g04820.1.am.mkhc(Zjn_sc00014.1.g04820.1.am.mkhc),Zjn_sc02403.1.g00010.1.am.mk(Zjn_sc02403.1.g00010.1.am.mk)
CC	GO:0000324	fungal-type vacuole	2	11	0.111965235089744	0.436018463570638	Zjn_sc00004.1.g14320.1.am.mk(Zjn_sc00004.1.g14320.1.am.mk),Zjn_sc00089.1.g01010.1.sm.mk(Zjn_sc00089.1.g01010.1.sm.mk)
CC	GO:0000329	fungal-type vacuole membrane	2	11	0.111965235089744	0.436018463570638	Zjn_sc00004.1.g14320.1.am.mk(Zjn_sc00004.1.g14320.1.am.mk),Zjn_sc00089.1.g01010.1.sm.mk(Zjn_sc00089.1.g01010.1.sm.mk)
CC	GO:0000812	Swr1 complex	2	11	0.111965235089744	0.436018463570638	Zjn_sc00008.1.g09930.1.sm.mkhc(Zjn_sc00008.1.g09930.1.sm.mkhc),Zjn_sc00018.1.g03380.1.sm.mkhc(Zjn_sc00018.1.g03380.1.sm.mkhc)
CC	GO:0030016	myofibril	2	11	0.111965235089744	0.436018463570638	Zjn_sc00003.1.g03230.1.sm.mkhc(Zjn_sc00003.1.g03230.1.sm.mkhc),Zjn_sc00058.1.g00380.1.sm.mkhc(Zjn_sc00058.1.g00380.1.sm.mkhc)
CC	GO:0030017	sarcomere	2	11	0.111965235089744	0.436018463570638	Zjn_sc00003.1.g03230.1.sm.mkhc(Zjn_sc00003.1.g03230.1.sm.mkhc),Zjn_sc00058.1.g00380.1.sm.mkhc(Zjn_sc00058.1.g00380.1.sm.mkhc)
CC	GO:0030018	Z disc	2	11	0.111965235089744	0.436018463570638	Zjn_sc00003.1.g03230.1.sm.mkhc(Zjn_sc00003.1.g03230.1.sm.mkhc),Zjn_sc00058.1.g00380.1.sm.mkhc(Zjn_sc00058.1.g00380.1.sm.mkhc)
CC	GO:0031674	I band	2	11	0.111965235089744	0.436018463570638	Zjn_sc00003.1.g03230.1.sm.mkhc(Zjn_sc00003.1.g03230.1.sm.mkhc),Zjn_sc00058.1.g00380.1.sm.mkhc(Zjn_sc00058.1.g00380.1.sm.mkhc)
BP	GO:0008298	intracellular mRNA localization	2	11	0.112097560031321	0.483226898234049	Zjn_sc00013.1.g01210.1.sm.mk(Zjn_sc00013.1.g01210.1.sm.mk),Zjn_sc00108.1.g00350.1.am.mkhc(Zjn_sc00108.1.g00350.1.am.mkhc)
BP	GO:0009866	induced systemic resistance, ethylene mediated signaling pathway	2	11	0.112097560031321	0.483226898234049	Zjn_sc00007.1.g08240.1.am.mk(Zjn_sc00007.1.g08240.1.am.mk),Zjn_sc00022.1.g04650.1.sm.mk(Zjn_sc00022.1.g04650.1.sm.mk)
BP	GO:0010344	seed oilbody biogenesis	2	11	0.112097560031321	0.483226898234049	Zjn_sc00114.1.g00480.1.am.mk(Zjn_sc00114.1.g00480.1.am.mk),Zjn_sc00181.1.g00180.1.sm.mkhc(Zjn_sc00181.1.g00180.1.sm.mkhc)
BP	GO:0019218	regulation of steroid metabolic process	2	11	0.112097560031321	0.483226898234049	Zjn_sc00086.1.g00640.1.sm.mkhc(Zjn_sc00086.1.g00640.1.sm.mkhc),Zjn_sc00092.1.g01280.1.am.mkhc(Zjn_sc00092.1.g01280.1.am.mkhc)
BP	GO:0032352	positive regulation of hormone metabolic process	2	11	0.112097560031321	0.483226898234049	Zjn_sc00007.1.g02560.1.am.mk(Zjn_sc00007.1.g02560.1.am.mk),Zjn_sc00129.1.g00790.1.sm.mk(Zjn_sc00129.1.g00790.1.sm.mk)
BP	GO:0043981	histone H4-K5 acetylation	2	11	0.112097560031321	0.483226898234049	Zjn_sc00013.1.g07370.1.sm.mkhc(Zjn_sc00013.1.g07370.1.sm.mkhc),Zjn_sc00014.1.g07500.1.sm.mkhc(Zjn_sc00014.1.g07500.1.sm.mkhc)
BP	GO:2000378	negative regulation of reactive oxygen species metabolic process	2	11	0.112097560031321	0.483226898234049	Zjn_sc00011.1.g07200.1.sm.mkhc(Zjn_sc00011.1.g07200.1.sm.mkhc),Zjn_sc00047.1.g02670.1.sm.mkhc(Zjn_sc00047.1.g02670.1.sm.mkhc)
BP	GO:0002218	activation of innate immune response	7	77	0.112258095447537	0.483226898234049	Zjn_sc00004.1.g06320.1.am.mk(Zjn_sc00004.1.g06320.1.am.mk),Zjn_sc00004.1.g08400.1.sm.mkhc(Zjn_sc00004.1.g08400.1.sm.mkhc),Zjn_sc00007.1.g08240.1.am.mk(Zjn_sc00007.1.g08240.1.am.mk),Zjn_sc00022.1.g04650.1.sm.mk(Zjn_sc00022.1.g04650.1.sm.mk),Zjn_sc00023.1.g01370.1.sm.mkhc(Zjn_sc00023.1.g01370.1.sm.mkhc),Zjn_sc00152.1.g00470.1.sm.mk(Zjn_sc00152.1.g00470.1.sm.mk),Zjn_sc00152.1.g00480.1.sm.mk(Zjn_sc00…
BP	GO:0008610	lipid biosynthetic process	35	535	0.113143896063095	0.486317309932917	Zjn_sc00002.1.g11860.1.sm.mkhc(Zjn_sc00002.1.g11860.1.sm.mkhc),Zjn_sc00003.1.g03840.1.sm.mkhc(Zjn_sc00003.1.g03840.1.sm.mkhc),Zjn_sc00004.1.g14320.1.am.mk(Zjn_sc00004.1.g14320.1.am.mk),Zjn_sc00005.1.g00570.1.am.mkhc(Zjn_sc00005.1.g00570.1.am.mkhc),Zjn_sc00005.1.g00580.1.sm.mk(Zjn_sc00005.1.g00580.1.sm.mk),Zjn_sc00006.1.g03410.1.am.mk(Zjn_sc00006.1.g03410.1.am.mk),Zjn_sc00012.1.g02580.1.sm.mkhc(Zj…
BP	GO:0002252	immune effector process	10	123	0.116472314381789	0.499331728115292	Zjn_sc00002.1.g11860.1.sm.mkhc(Zjn_sc00002.1.g11860.1.sm.mkhc),Zjn_sc00004.1.g06320.1.am.mk(Zjn_sc00004.1.g06320.1.am.mk),Zjn_sc00004.1.g08400.1.sm.mkhc(Zjn_sc00004.1.g08400.1.sm.mkhc),Zjn_sc00007.1.g08240.1.am.mk(Zjn_sc00007.1.g08240.1.am.mk),Zjn_sc00015.1.g05920.1.sm.mkhc(Zjn_sc00015.1.g05920.1.sm.mkhc),Zjn_sc00022.1.g04650.1.sm.mk(Zjn_sc00022.1.g04650.1.sm.mk),Zjn_sc00022.1.g07390.1.am.mk(Zjn_…
BP	GO:0034248	regulation of cellular amide metabolic process	13	170	0.116516481948891	0.499331728115292	Zjn_sc00002.1.g08140.1.am.mkhc(Zjn_sc00002.1.g08140.1.am.mkhc),Zjn_sc00006.1.g03200.1.sm.mkhc(Zjn_sc00006.1.g03200.1.sm.mkhc),Zjn_sc00006.1.g05730.1.sm.mkhc(Zjn_sc00006.1.g05730.1.sm.mkhc),Zjn_sc00011.1.g07210.1.am.mk(Zjn_sc00011.1.g07210.1.am.mk),Zjn_sc00012.1.g00770.1.am.mk(Zjn_sc00012.1.g00770.1.am.mk),Zjn_sc00014.1.g02330.1.sm.mkhc(Zjn_sc00014.1.g02330.1.sm.mkhc),Zjn_sc00015.1.g05920.1.sm.mkh…
MF	GO:0003727	single-stranded RNA binding	7	78	0.118018469553644	0.390031299008139	Zjn_sc00011.1.g07210.1.am.mk(Zjn_sc00011.1.g07210.1.am.mk),Zjn_sc00013.1.g07370.1.sm.mkhc(Zjn_sc00013.1.g07370.1.sm.mkhc),Zjn_sc00014.1.g07500.1.sm.mkhc(Zjn_sc00014.1.g07500.1.sm.mkhc),Zjn_sc00015.1.g05920.1.sm.mkhc(Zjn_sc00015.1.g05920.1.sm.mkhc),Zjn_sc00019.1.g04560.1.sm.mkhc(Zjn_sc00019.1.g04560.1.sm.mkhc),Zjn_sc00051.1.g02580.1.sm.mkhc(Zjn_sc00051.1.g02580.1.sm.mkhc),Zjn_sc00060.1.g01660.1.am…
BP	GO:0015740	C4-dicarboxylate transport	3	23	0.119283457013803	0.507436380277514	Zjn_sc00002.1.g05110.1.sm.mk(Zjn_sc00002.1.g05110.1.sm.mk),Zjn_sc00015.1.g03840.1.sm.mk(Zjn_sc00015.1.g03840.1.sm.mk),Zjn_sc00131.1.g00780.1.am.mkhc(Zjn_sc00131.1.g00780.1.am.mkhc)
BP	GO:0051310	metaphase plate congression	3	23	0.119283457013803	0.507436380277514	Zjn_sc00013.1.g05070.1.sm.mkhc(Zjn_sc00013.1.g05070.1.sm.mkhc),Zjn_sc00016.1.g00410.1.sm.mkhc(Zjn_sc00016.1.g00410.1.sm.mkhc),Zjn_sc00098.1.g00810.1.am.mkhc(Zjn_sc00098.1.g00810.1.am.mkhc)
BP	GO:1901661	quinone metabolic process	3	23	0.119283457013803	0.507436380277514	Zjn_sc00006.1.g04380.1.sm.mkhc(Zjn_sc00006.1.g04380.1.sm.mkhc),Zjn_sc00010.1.g03790.1.sm.mkhc(Zjn_sc00010.1.g03790.1.sm.mkhc),Zjn_sc00071.1.g01320.1.am.mkhc(Zjn_sc00071.1.g01320.1.am.mkhc)
BP	GO:1901663	quinone biosynthetic process	3	23	0.119283457013803	0.507436380277514	Zjn_sc00006.1.g04380.1.sm.mkhc(Zjn_sc00006.1.g04380.1.sm.mkhc),Zjn_sc00010.1.g03790.1.sm.mkhc(Zjn_sc00010.1.g03790.1.sm.mkhc),Zjn_sc00071.1.g01320.1.am.mkhc(Zjn_sc00071.1.g01320.1.am.mkhc)
BP	GO:1904062	regulation of cation transmembrane transport	3	23	0.119283457013803	0.507436380277514	Zjn_sc00006.1.g07040.1.sm.mk(Zjn_sc00006.1.g07040.1.sm.mk),Zjn_sc00058.1.g00380.1.sm.mkhc(Zjn_sc00058.1.g00380.1.sm.mkhc),Zjn_sc00070.1.g00570.1.sm.mkhc(Zjn_sc00070.1.g00570.1.sm.mkhc)
MF	GO:0015556	C4-dicarboxylate transmembrane transporter activity	3	23	0.119297701817213	0.391349287511079	Zjn_sc00002.1.g05110.1.sm.mk(Zjn_sc00002.1.g05110.1.sm.mk),Zjn_sc00015.1.g03840.1.sm.mk(Zjn_sc00015.1.g03840.1.sm.mk),Zjn_sc00131.1.g00780.1.am.mkhc(Zjn_sc00131.1.g00780.1.am.mkhc)
MF	GO:0030145	manganese ion binding	3	23	0.119297701817213	0.391349287511079	Zjn_sc00040.1.g02160.1.am.mkhc(Zjn_sc00040.1.g02160.1.am.mkhc),Zjn_sc00043.1.g01020.1.sm.mkhc(Zjn_sc00043.1.g01020.1.sm.mkhc),Zjn_sc00067.1.g02410.1.sm.mkhc(Zjn_sc00067.1.g02410.1.sm.mkhc)
BP	GO:0006986	response to unfolded protein	4	36	0.12068225065513	0.511883572690939	Zjn_sc00007.1.g10950.1.am.mkhc(Zjn_sc00007.1.g10950.1.am.mkhc),Zjn_sc00039.1.g02160.1.sm.mkhc(Zjn_sc00039.1.g02160.1.sm.mkhc),Zjn_sc00056.1.g03510.1.sm.mkhc(Zjn_sc00056.1.g03510.1.sm.mkhc),Zjn_sc00069.1.g02570.1.sm.mkhc(Zjn_sc00069.1.g02570.1.sm.mkhc)
BP	GO:0098739	import across plasma membrane	4	36	0.12068225065513	0.511883572690939	Zjn_sc00007.1.g04920.1.sm.mkhc(Zjn_sc00007.1.g04920.1.sm.mkhc),Zjn_sc00012.1.g05700.1.sm.mk(Zjn_sc00012.1.g05700.1.sm.mk),Zjn_sc00058.1.g00380.1.sm.mkhc(Zjn_sc00058.1.g00380.1.sm.mkhc),Zjn_sc00070.1.g00570.1.sm.mkhc(Zjn_sc00070.1.g00570.1.sm.mkhc)
MF	GO:0016702	oxidoreductase activity, acting on single donors with incorporation of molecular oxygen, incorporation of two atoms of oxygen	4	36	0.120687571467292	0.394453128803024	Zjn_sc00029.1.g05630.1.am.mk(Zjn_sc00029.1.g05630.1.am.mk),Zjn_sc00045.1.g01630.1.am.mk(Zjn_sc00045.1.g01630.1.am.mk),Zjn_sc00088.1.g00050.1.am.mkhc(Zjn_sc00088.1.g00050.1.am.mkhc),Zjn_sc00088.1.g00060.1.am.mkhc(Zjn_sc00088.1.g00060.1.am.mkhc)
MF	GO:0015036	disulfide oxidoreductase activity	6	64	0.121674994354267	0.394777627667677	Zjn_sc00007.1.g03280.1.sm.mkhc(Zjn_sc00007.1.g03280.1.sm.mkhc),Zjn_sc00007.1.g11160.1.sm.mkhc(Zjn_sc00007.1.g11160.1.sm.mkhc),Zjn_sc00023.1.g05970.1.am.mkhc(Zjn_sc00023.1.g05970.1.am.mkhc),Zjn_sc00034.1.g03550.1.sm.mkhc(Zjn_sc00034.1.g03550.1.sm.mkhc),Zjn_sc00049.1.g04710.1.sm.mk(Zjn_sc00049.1.g04710.1.sm.mk),Zjn_sc00106.1.g01620.1.am.mkhc(Zjn_sc00106.1.g01620.1.am.mkhc)
MF	GO:0022836	gated channel activity	6	64	0.121674994354267	0.394777627667677	Zjn_sc00006.1.g02720.1.sm.mkhc(Zjn_sc00006.1.g02720.1.sm.mkhc),Zjn_sc00012.1.g03130.1.sm.mkhc(Zjn_sc00012.1.g03130.1.sm.mkhc),Zjn_sc00012.1.g04870.1.sm.mkhc(Zjn_sc00012.1.g04870.1.sm.mkhc),Zjn_sc00012.1.g04880.1.sm.mk(Zjn_sc00012.1.g04880.1.sm.mk),Zjn_sc00014.1.g04820.1.am.mkhc(Zjn_sc00014.1.g04820.1.am.mkhc),Zjn_sc00022.1.g06150.1.am.mkhc(Zjn_sc00022.1.g06150.1.am.mkhc)
BP	GO:0006641	triglyceride metabolic process	5	50	0.123336228408873	0.521613217081029	Zjn_sc00005.1.g00570.1.am.mkhc(Zjn_sc00005.1.g00570.1.am.mkhc),Zjn_sc00005.1.g00580.1.sm.mk(Zjn_sc00005.1.g00580.1.sm.mk),Zjn_sc00027.1.g03420.1.am.mkhc(Zjn_sc00027.1.g03420.1.am.mkhc),Zjn_sc00069.1.g03190.1.sm.mkhc(Zjn_sc00069.1.g03190.1.sm.mkhc),Zjn_sc00181.1.g00180.1.sm.mkhc(Zjn_sc00181.1.g00180.1.sm.mkhc)
BP	GO:0071417	cellular response to organonitrogen compound	5	50	0.123336228408873	0.521613217081029	Zjn_sc00004.1.g08400.1.sm.mkhc(Zjn_sc00004.1.g08400.1.sm.mkhc),Zjn_sc00023.1.g01370.1.sm.mkhc(Zjn_sc00023.1.g01370.1.sm.mkhc),Zjn_sc00058.1.g00380.1.sm.mkhc(Zjn_sc00058.1.g00380.1.sm.mkhc),Zjn_sc00152.1.g00470.1.sm.mk(Zjn_sc00152.1.g00470.1.sm.mk),Zjn_sc00152.1.g00480.1.sm.mk(Zjn_sc00152.1.g00480.1.sm.mk)
BP	GO:0060341	regulation of cellular localization	12	157	0.128170507865891	0.533056002267231	Zjn_sc00010.1.g01810.1.sm.mkhc(Zjn_sc00010.1.g01810.1.sm.mkhc),Zjn_sc00012.1.g00770.1.am.mk(Zjn_sc00012.1.g00770.1.am.mk),Zjn_sc00013.1.g07370.1.sm.mkhc(Zjn_sc00013.1.g07370.1.sm.mkhc),Zjn_sc00013.1.g10480.1.am.mkhc(Zjn_sc00013.1.g10480.1.am.mkhc),Zjn_sc00014.1.g07500.1.sm.mkhc(Zjn_sc00014.1.g07500.1.sm.mkhc),Zjn_sc00036.1.g01310.1.am.mk(Zjn_sc00036.1.g01310.1.am.mk),Zjn_sc00040.1.g05920.1.am.mkh…
BP	GO:0006610	ribosomal protein import into nucleus	2	12	0.129981764969305	0.533056002267231	Zjn_sc00016.1.g00410.1.sm.mkhc(Zjn_sc00016.1.g00410.1.sm.mkhc),Zjn_sc00098.1.g00810.1.am.mkhc(Zjn_sc00098.1.g00810.1.am.mkhc)
BP	GO:0006734	NADH metabolic process	2	12	0.129981764969305	0.533056002267231	Zjn_sc00017.1.g07170.1.sm.mk(Zjn_sc00017.1.g07170.1.sm.mk),Zjn_sc00020.1.g05160.1.sm.mkhc(Zjn_sc00020.1.g05160.1.sm.mkhc)
BP	GO:0009638	phototropism	2	12	0.129981764969305	0.533056002267231	Zjn_sc00006.1.g07040.1.sm.mk(Zjn_sc00006.1.g07040.1.sm.mk),Zjn_sc00014.1.g02330.1.sm.mkhc(Zjn_sc00014.1.g02330.1.sm.mkhc)
BP	GO:0010264	myo-inositol hexakisphosphate biosynthetic process	2	12	0.129981764969305	0.533056002267231	Zjn_sc00002.1.g11860.1.sm.mkhc(Zjn_sc00002.1.g11860.1.sm.mkhc),Zjn_sc00017.1.g05630.1.sm.mk(Zjn_sc00017.1.g05630.1.sm.mk)
BP	GO:0014074	response to purine-containing compound	2	12	0.129981764969305	0.533056002267231	Zjn_sc00020.1.g04510.1.sm.mkhc(Zjn_sc00020.1.g04510.1.sm.mkhc),Zjn_sc00058.1.g00380.1.sm.mkhc(Zjn_sc00058.1.g00380.1.sm.mkhc)
BP	GO:0033517	myo-inositol hexakisphosphate metabolic process	2	12	0.129981764969305	0.533056002267231	Zjn_sc00002.1.g11860.1.sm.mkhc(Zjn_sc00002.1.g11860.1.sm.mkhc),Zjn_sc00017.1.g05630.1.sm.mk(Zjn_sc00017.1.g05630.1.sm.mk)
BP	GO:0043393	regulation of protein binding	2	12	0.129981764969305	0.533056002267231	Zjn_sc00063.1.g01730.1.sm.mkhc(Zjn_sc00063.1.g01730.1.sm.mkhc),Zjn_sc00071.1.g02520.1.am.mkhc(Zjn_sc00071.1.g02520.1.am.mkhc)
BP	GO:0051480	regulation of cytosolic calcium ion concentration	2	12	0.129981764969305	0.533056002267231	Zjn_sc00058.1.g00380.1.sm.mkhc(Zjn_sc00058.1.g00380.1.sm.mkhc),Zjn_sc00092.1.g00750.1.am.mkhc(Zjn_sc00092.1.g00750.1.am.mkhc)
BP	GO:0071029	nuclear ncRNA surveillance	2	12	0.129981764969305	0.533056002267231	Zjn_sc00020.1.g01220.1.sm.mkhc(Zjn_sc00020.1.g01220.1.sm.mkhc),Zjn_sc00108.1.g00350.1.am.mkhc(Zjn_sc00108.1.g00350.1.am.mkhc)
BP	GO:0071035	nuclear polyadenylation-dependent rRNA catabolic process	2	12	0.129981764969305	0.533056002267231	Zjn_sc00020.1.g01220.1.sm.mkhc(Zjn_sc00020.1.g01220.1.sm.mkhc),Zjn_sc00108.1.g00350.1.am.mkhc(Zjn_sc00108.1.g00350.1.am.mkhc)
BP	GO:0071046	nuclear polyadenylation-dependent ncRNA catabolic process	2	12	0.129981764969305	0.533056002267231	Zjn_sc00020.1.g01220.1.sm.mkhc(Zjn_sc00020.1.g01220.1.sm.mkhc),Zjn_sc00108.1.g00350.1.am.mkhc(Zjn_sc00108.1.g00350.1.am.mkhc)
BP	GO:0035725	sodium ion transmembrane transport	4	37	0.129987914959223	0.533056002267231	Zjn_sc00004.1.g09630.1.am.mk(Zjn_sc00004.1.g09630.1.am.mk),Zjn_sc00019.1.g00100.1.sm.mkhc(Zjn_sc00019.1.g00100.1.sm.mkhc),Zjn_sc00034.1.g02170.1.sm.mk(Zjn_sc00034.1.g02170.1.sm.mk),Zjn_sc00058.1.g00380.1.sm.mkhc(Zjn_sc00058.1.g00380.1.sm.mkhc)
MF	GO:0016638	oxidoreductase activity, acting on the CH-NH2 group of donors	2	12	0.130003955297581	0.418212905585924	Zjn_sc00001.1.g01810.1.am.mkhc(Zjn_sc00001.1.g01810.1.am.mkhc),Zjn_sc00014.1.g07080.1.sm.mkhc(Zjn_sc00014.1.g07080.1.sm.mkhc)
CC	GO:0005643	nuclear pore	5	51	0.130889204395398	0.497023956329785	Zjn_sc00001.1.g03900.1.am.mkhc(Zjn_sc00001.1.g03900.1.am.mkhc),Zjn_sc00016.1.g00410.1.sm.mkhc(Zjn_sc00016.1.g00410.1.sm.mkhc),Zjn_sc00029.1.g05620.1.sm.mkhc(Zjn_sc00029.1.g05620.1.sm.mkhc),Zjn_sc00040.1.g05920.1.am.mkhc(Zjn_sc00040.1.g05920.1.am.mkhc),Zjn_sc00098.1.g00810.1.am.mkhc(Zjn_sc00098.1.g00810.1.am.mkhc)
CC	GO:0009706	chloroplast inner membrane	5	51	0.130889204395398	0.497023956329785	Zjn_sc00043.1.g03030.1.am.mkhc(Zjn_sc00043.1.g03030.1.am.mkhc),Zjn_sc00044.1.g04330.1.sm.mkhc(Zjn_sc00044.1.g04330.1.sm.mkhc),Zjn_sc00057.1.g01310.1.sm.mkhc(Zjn_sc00057.1.g01310.1.sm.mkhc),Zjn_sc00064.1.g00710.1.am.mkhc(Zjn_sc00064.1.g00710.1.am.mkhc),Zjn_sc00138.1.g00850.1.am.mkhc(Zjn_sc00138.1.g00850.1.am.mkhc)
BP	GO:0046128	purine ribonucleoside metabolic process	3	24	0.131250800660033	0.533056002267231	Zjn_sc00013.1.g06060.1.sm.mkhc(Zjn_sc00013.1.g06060.1.sm.mkhc),Zjn_sc00014.1.g06360.1.sm.mkhc(Zjn_sc00014.1.g06360.1.sm.mkhc),Zjn_sc03276.1.g00010.1.am.mk(Zjn_sc03276.1.g00010.1.am.mk)
BP	GO:0071732	cellular response to nitric oxide	3	24	0.131250800660033	0.533056002267231	Zjn_sc00007.1.g08240.1.am.mk(Zjn_sc00007.1.g08240.1.am.mk),Zjn_sc00021.1.g02000.1.sm.mkhc(Zjn_sc00021.1.g02000.1.sm.mkhc),Zjn_sc00022.1.g04650.1.sm.mk(Zjn_sc00022.1.g04650.1.sm.mk)
CC	GO:0016020	membrane	266	4761	0.131312502042684	0.497023956329785	Zjn_sc00001.1.g01810.1.am.mkhc(Zjn_sc00001.1.g01810.1.am.mkhc),Zjn_sc00002.1.g00780.1.am.mk(Zjn_sc00002.1.g00780.1.am.mk),Zjn_sc00002.1.g01450.1.sm.mkhc(Zjn_sc00002.1.g01450.1.sm.mkhc),Zjn_sc00002.1.g01480.1.sm.mk(Zjn_sc00002.1.g01480.1.sm.mk),Zjn_sc00002.1.g05070.1.sm.mk(Zjn_sc00002.1.g05070.1.sm.mk),Zjn_sc00002.1.g05110.1.sm.mk(Zjn_sc00002.1.g05110.1.sm.mk),Zjn_sc00002.1.g07570.1.sm.mk(Zjn_sc00…
BP	GO:0015849	organic acid transport	13	174	0.132421666247467	0.533056002267231	Zjn_sc00002.1.g05110.1.sm.mk(Zjn_sc00002.1.g05110.1.sm.mk),Zjn_sc00011.1.g05570.1.sm.mkhc(Zjn_sc00011.1.g05570.1.sm.mkhc),Zjn_sc00011.1.g06260.1.am.mk(Zjn_sc00011.1.g06260.1.am.mk),Zjn_sc00011.1.g06270.1.am.mk(Zjn_sc00011.1.g06270.1.am.mk),Zjn_sc00012.1.g05700.1.sm.mk(Zjn_sc00012.1.g05700.1.sm.mk),Zjn_sc00015.1.g03840.1.sm.mk(Zjn_sc00015.1.g03840.1.sm.mk),Zjn_sc00029.1.g00220.1.sm.mkhc(Zjn_sc0002…
BP	GO:0046486	glycerolipid metabolic process	13	174	0.132421666247467	0.533056002267231	Zjn_sc00002.1.g11860.1.sm.mkhc(Zjn_sc00002.1.g11860.1.sm.mkhc),Zjn_sc00004.1.g14320.1.am.mk(Zjn_sc00004.1.g14320.1.am.mk),Zjn_sc00005.1.g00570.1.am.mkhc(Zjn_sc00005.1.g00570.1.am.mkhc),Zjn_sc00005.1.g00580.1.sm.mk(Zjn_sc00005.1.g00580.1.sm.mk),Zjn_sc00011.1.g01690.1.sm.mkhc(Zjn_sc00011.1.g01690.1.sm.mkhc),Zjn_sc00012.1.g02580.1.sm.mkhc(Zjn_sc00012.1.g02580.1.sm.mkhc),Zjn_sc00027.1.g02810.1.sm.mkh…
BP	GO:0019752	carboxylic acid metabolic process	57	929	0.132902627237425	0.533056002267231	Zjn_sc00001.1.g01810.1.am.mkhc(Zjn_sc00001.1.g01810.1.am.mkhc),Zjn_sc00001.1.g02580.1.sm.mkhc(Zjn_sc00001.1.g02580.1.sm.mkhc),Zjn_sc00002.1.g15740.1.am.mk(Zjn_sc00002.1.g15740.1.am.mk),Zjn_sc00003.1.g03790.1.sm.mkhc(Zjn_sc00003.1.g03790.1.sm.mkhc),Zjn_sc00003.1.g03840.1.sm.mkhc(Zjn_sc00003.1.g03840.1.sm.mkhc),Zjn_sc00003.1.g05690.1.sm.mkhc(Zjn_sc00003.1.g05690.1.sm.mkhc),Zjn_sc00006.1.g03410.1.am…
CC	GO:0005774	vacuolar membrane	37	580	0.135139896971306	0.506774613642398	Zjn_sc00002.1.g14470.1.sm.mkhc(Zjn_sc00002.1.g14470.1.sm.mkhc),Zjn_sc00003.1.g07070.1.sm.mkhc(Zjn_sc00003.1.g07070.1.sm.mkhc),Zjn_sc00004.1.g14320.1.am.mk(Zjn_sc00004.1.g14320.1.am.mk),Zjn_sc00006.1.g01460.1.am.mk(Zjn_sc00006.1.g01460.1.am.mk),Zjn_sc00006.1.g02720.1.sm.mkhc(Zjn_sc00006.1.g02720.1.sm.mkhc),Zjn_sc00008.1.g00620.1.am.mkhc(Zjn_sc00008.1.g00620.1.am.mkhc),Zjn_sc00008.1.g06980.1.sm.mkh…
MF	GO:0016709	oxidoreductase activity, acting on paired donors, with incorporation or reduction of molecular oxygen, NAD(P)H as one donor, and incorporation of one atom of oxygen	8	96	0.135349802087131	0.418212905585924	Zjn_sc00006.1.g03410.1.am.mk(Zjn_sc00006.1.g03410.1.am.mk),Zjn_sc00043.1.g03030.1.am.mkhc(Zjn_sc00043.1.g03030.1.am.mkhc),Zjn_sc00047.1.g03470.1.sm.mkhc(Zjn_sc00047.1.g03470.1.sm.mkhc),Zjn_sc00058.1.g01380.1.sm.mk(Zjn_sc00058.1.g01380.1.sm.mk),Zjn_sc00073.1.g01050.1.sm.mkhc(Zjn_sc00073.1.g01050.1.sm.mkhc),Zjn_sc00102.1.g00720.1.sm.mkhc(Zjn_sc00102.1.g00720.1.sm.mkhc),Zjn_sc00156.1.g00390.1.am.mk(…
BP	GO:0006633	fatty acid biosynthetic process	8	96	0.135395140471678	0.533056002267231	Zjn_sc00003.1.g03840.1.sm.mkhc(Zjn_sc00003.1.g03840.1.sm.mkhc),Zjn_sc00031.1.g01590.1.sm.mkhc(Zjn_sc00031.1.g01590.1.sm.mkhc),Zjn_sc00036.1.g00110.1.am.mkhc(Zjn_sc00036.1.g00110.1.am.mkhc),Zjn_sc00049.1.g03240.1.am.mk(Zjn_sc00049.1.g03240.1.am.mk),Zjn_sc00086.1.g00640.1.sm.mkhc(Zjn_sc00086.1.g00640.1.sm.mkhc),Zjn_sc00092.1.g01280.1.am.mkhc(Zjn_sc00092.1.g01280.1.am.mkhc),Zjn_sc00132.1.g00660.1.sm…
BP	GO:0016054	organic acid catabolic process	10	127	0.135454966049786	0.533056002267231	Zjn_sc00027.1.g03400.1.am.mkhc(Zjn_sc00027.1.g03400.1.am.mkhc),Zjn_sc00032.1.g00160.1.sm.mkhc(Zjn_sc00032.1.g00160.1.sm.mkhc),Zjn_sc00033.1.g00950.1.sm.mkhc(Zjn_sc00033.1.g00950.1.sm.mkhc),Zjn_sc00033.1.g00970.1.sm.mk(Zjn_sc00033.1.g00970.1.sm.mk),Zjn_sc00047.1.g03760.1.sm.mk(Zjn_sc00047.1.g03760.1.sm.mk),Zjn_sc00051.1.g01540.1.sm.mkhc(Zjn_sc00051.1.g01540.1.sm.mkhc),Zjn_sc00088.1.g01730.1.sm.mkh…
BP	GO:0046395	carboxylic acid catabolic process	10	127	0.135454966049786	0.533056002267231	Zjn_sc00027.1.g03400.1.am.mkhc(Zjn_sc00027.1.g03400.1.am.mkhc),Zjn_sc00032.1.g00160.1.sm.mkhc(Zjn_sc00032.1.g00160.1.sm.mkhc),Zjn_sc00033.1.g00950.1.sm.mkhc(Zjn_sc00033.1.g00950.1.sm.mkhc),Zjn_sc00033.1.g00970.1.sm.mk(Zjn_sc00033.1.g00970.1.sm.mk),Zjn_sc00047.1.g03760.1.sm.mk(Zjn_sc00047.1.g03760.1.sm.mk),Zjn_sc00051.1.g01540.1.sm.mkhc(Zjn_sc00051.1.g01540.1.sm.mkhc),Zjn_sc00088.1.g01730.1.sm.mkh…
BP	GO:0071398	cellular response to fatty acid	10	127	0.135454966049786	0.533056002267231	Zjn_sc00004.1.g06320.1.am.mk(Zjn_sc00004.1.g06320.1.am.mk),Zjn_sc00004.1.g07010.1.sm.mk(Zjn_sc00004.1.g07010.1.sm.mk),Zjn_sc00004.1.g08400.1.sm.mkhc(Zjn_sc00004.1.g08400.1.sm.mkhc),Zjn_sc00011.1.g07210.1.am.mk(Zjn_sc00011.1.g07210.1.am.mk),Zjn_sc00021.1.g02000.1.sm.mkhc(Zjn_sc00021.1.g02000.1.sm.mkhc),Zjn_sc00023.1.g01370.1.sm.mkhc(Zjn_sc00023.1.g01370.1.sm.mkhc),Zjn_sc00031.1.g01590.1.sm.mkhc(Zj…
BP	GO:1901615	organic hydroxy compound metabolic process	24	357	0.135689672321454	0.533056002267231	Zjn_sc00002.1.g11860.1.sm.mkhc(Zjn_sc00002.1.g11860.1.sm.mkhc),Zjn_sc00005.1.g00570.1.am.mkhc(Zjn_sc00005.1.g00570.1.am.mkhc),Zjn_sc00005.1.g00580.1.sm.mk(Zjn_sc00005.1.g00580.1.sm.mk),Zjn_sc00006.1.g03410.1.am.mk(Zjn_sc00006.1.g03410.1.am.mk),Zjn_sc00011.1.g01690.1.sm.mkhc(Zjn_sc00011.1.g01690.1.sm.mkhc),Zjn_sc00014.1.g07700.1.sm.mkhc(Zjn_sc00014.1.g07700.1.sm.mkhc),Zjn_sc00017.1.g05630.1.sm.mk(…
BP	GO:0071897	DNA biosynthetic process	7	81	0.136341696101885	0.533056002267231	Zjn_sc00012.1.g00770.1.am.mk(Zjn_sc00012.1.g00770.1.am.mk),Zjn_sc00013.1.g07370.1.sm.mkhc(Zjn_sc00013.1.g07370.1.sm.mkhc),Zjn_sc00014.1.g07500.1.sm.mkhc(Zjn_sc00014.1.g07500.1.sm.mkhc),Zjn_sc00017.1.g05190.1.am.mkhc(Zjn_sc00017.1.g05190.1.am.mkhc),Zjn_sc00036.1.g01310.1.am.mk(Zjn_sc00036.1.g01310.1.am.mk),Zjn_sc00108.1.g00350.1.am.mkhc(Zjn_sc00108.1.g00350.1.am.mkhc),Zjn_sc00133.1.g00780.1.am.mk(…
BP	GO:1901568	fatty acid derivative metabolic process	7	81	0.136341696101885	0.533056002267231	Zjn_sc00005.1.g00570.1.am.mkhc(Zjn_sc00005.1.g00570.1.am.mkhc),Zjn_sc00005.1.g00580.1.sm.mk(Zjn_sc00005.1.g00580.1.sm.mk),Zjn_sc00045.1.g01630.1.am.mk(Zjn_sc00045.1.g01630.1.am.mk),Zjn_sc00086.1.g00640.1.sm.mkhc(Zjn_sc00086.1.g00640.1.sm.mkhc),Zjn_sc00091.1.g01660.1.am.mkhc(Zjn_sc00091.1.g01660.1.am.mkhc),Zjn_sc00092.1.g01280.1.am.mkhc(Zjn_sc00092.1.g01280.1.am.mkhc),Zjn_sc00129.1.g00870.1.sm.mkh…
BP	GO:0006066	alcohol metabolic process	12	159	0.136843873911777	0.533056002267231	Zjn_sc00002.1.g11860.1.sm.mkhc(Zjn_sc00002.1.g11860.1.sm.mkhc),Zjn_sc00005.1.g00570.1.am.mkhc(Zjn_sc00005.1.g00570.1.am.mkhc),Zjn_sc00005.1.g00580.1.sm.mk(Zjn_sc00005.1.g00580.1.sm.mk),Zjn_sc00006.1.g03410.1.am.mk(Zjn_sc00006.1.g03410.1.am.mk),Zjn_sc00011.1.g01690.1.sm.mkhc(Zjn_sc00011.1.g01690.1.sm.mkhc),Zjn_sc00017.1.g05630.1.sm.mk(Zjn_sc00017.1.g05630.1.sm.mk),Zjn_sc00023.1.g00840.1.cf.mkhc(Zj…
BP	GO:0072528	pyrimidine-containing compound biosynthetic process	5	52	0.139220316694423	0.533056002267231	Zjn_sc00011.1.g01980.1.am.mk(Zjn_sc00011.1.g01980.1.am.mk),Zjn_sc00025.1.g02710.1.am.mkhc(Zjn_sc00025.1.g02710.1.am.mkhc),Zjn_sc00036.1.g02160.1.am.mkhc(Zjn_sc00036.1.g02160.1.am.mkhc),Zjn_sc00162.1.g00020.1.sm.mkhc(Zjn_sc00162.1.g00020.1.sm.mkhc),Zjn_sc02403.1.g00010.1.am.mk(Zjn_sc02403.1.g00010.1.am.mk)
BP	GO:0009309	amine biosynthetic process	4	38	0.139580388892199	0.533056002267231	Zjn_sc00003.1.g05690.1.sm.mkhc(Zjn_sc00003.1.g05690.1.sm.mkhc),Zjn_sc00012.1.g02580.1.sm.mkhc(Zjn_sc00012.1.g02580.1.sm.mkhc),Zjn_sc00027.1.g02810.1.sm.mkhc(Zjn_sc00027.1.g02810.1.sm.mkhc),Zjn_sc00040.1.g00790.1.sm.mkhc(Zjn_sc00040.1.g00790.1.sm.mkhc)
BP	GO:0042401	cellular biogenic amine biosynthetic process	4	38	0.139580388892199	0.533056002267231	Zjn_sc00003.1.g05690.1.sm.mkhc(Zjn_sc00003.1.g05690.1.sm.mkhc),Zjn_sc00012.1.g02580.1.sm.mkhc(Zjn_sc00012.1.g02580.1.sm.mkhc),Zjn_sc00027.1.g02810.1.sm.mkhc(Zjn_sc00027.1.g02810.1.sm.mkhc),Zjn_sc00040.1.g00790.1.sm.mkhc(Zjn_sc00040.1.g00790.1.sm.mkhc)
MF	GO:0015112	nitrate transmembrane transporter activity	4	38	0.139590954354093	0.418212905585924	Zjn_sc00003.1.g15310.1.am.mk(Zjn_sc00003.1.g15310.1.am.mk),Zjn_sc00104.1.g00260.1.sm.mk(Zjn_sc00104.1.g00260.1.sm.mk),Zjn_sc00104.1.g00270.1.sm.mk(Zjn_sc00104.1.g00270.1.sm.mk),Zjn_sc00155.1.g00490.1.am.mk(Zjn_sc00155.1.g00490.1.am.mk)
MF	GO:0016866	intramolecular transferase activity	4	38	0.139590954354093	0.418212905585924	Zjn_sc00014.1.g01970.1.sm.mkhc(Zjn_sc00014.1.g01970.1.sm.mkhc),Zjn_sc00040.1.g00790.1.sm.mkhc(Zjn_sc00040.1.g00790.1.sm.mkhc),Zjn_sc00079.1.g00410.1.sm.mkhc(Zjn_sc00079.1.g00410.1.sm.mkhc),Zjn_sc00183.1.g00110.1.sm.mk(Zjn_sc00183.1.g00110.1.sm.mk)
BP	GO:0055065	metal ion homeostasis	13	176	0.140806413562257	0.533056002267231	Zjn_sc00002.1.g00090.1.sm.mkhc(Zjn_sc00002.1.g00090.1.sm.mkhc),Zjn_sc00007.1.g08240.1.am.mk(Zjn_sc00007.1.g08240.1.am.mk),Zjn_sc00013.1.g04660.1.sm.mkhc(Zjn_sc00013.1.g04660.1.sm.mkhc),Zjn_sc00020.1.g00330.1.sm.mkhc(Zjn_sc00020.1.g00330.1.sm.mkhc),Zjn_sc00022.1.g04650.1.sm.mk(Zjn_sc00022.1.g04650.1.sm.mk),Zjn_sc00034.1.g01110.1.am.mkhc(Zjn_sc00034.1.g01110.1.am.mkhc),Zjn_sc00058.1.g00380.1.sm.mkh…
BP	GO:0002253	activation of immune response	7	82	0.142729780426506	0.533056002267231	Zjn_sc00004.1.g06320.1.am.mk(Zjn_sc00004.1.g06320.1.am.mk),Zjn_sc00004.1.g08400.1.sm.mkhc(Zjn_sc00004.1.g08400.1.sm.mkhc),Zjn_sc00007.1.g08240.1.am.mk(Zjn_sc00007.1.g08240.1.am.mk),Zjn_sc00022.1.g04650.1.sm.mk(Zjn_sc00022.1.g04650.1.sm.mk),Zjn_sc00023.1.g01370.1.sm.mkhc(Zjn_sc00023.1.g01370.1.sm.mkhc),Zjn_sc00152.1.g00470.1.sm.mk(Zjn_sc00152.1.g00470.1.sm.mk),Zjn_sc00152.1.g00480.1.sm.mk(Zjn_sc00…
CC	GO:0005732	sno(s)RNA-containing ribonucleoprotein complex	3	25	0.143400334527226	0.529720380344183	Zjn_sc00002.1.g01450.1.sm.mkhc(Zjn_sc00002.1.g01450.1.sm.mkhc),Zjn_sc00017.1.g04750.1.cf-es.mkhc(Zjn_sc00017.1.g04750.1.cf-es.mkhc),Zjn_sc00022.1.g02540.1.sm.mkhc(Zjn_sc00022.1.g02540.1.sm.mkhc)
BP	GO:0071229	cellular response to acid chemical	29	445	0.143519040779206	0.533056002267231	Zjn_sc00001.1.g04430.1.sm.mk(Zjn_sc00001.1.g04430.1.sm.mk),Zjn_sc00004.1.g06320.1.am.mk(Zjn_sc00004.1.g06320.1.am.mk),Zjn_sc00004.1.g07010.1.sm.mk(Zjn_sc00004.1.g07010.1.sm.mk),Zjn_sc00004.1.g08400.1.sm.mkhc(Zjn_sc00004.1.g08400.1.sm.mkhc),Zjn_sc00008.1.g11130.1.sm.mk(Zjn_sc00008.1.g11130.1.sm.mk),Zjn_sc00011.1.g07210.1.am.mk(Zjn_sc00011.1.g07210.1.am.mk),Zjn_sc00012.1.g10070.1.sm.mkhc(Zjn_sc0001…
BP	GO:0006879	cellular iron ion homeostasis	3	25	0.143616979307144	0.533056002267231	Zjn_sc00002.1.g00090.1.sm.mkhc(Zjn_sc00002.1.g00090.1.sm.mkhc),Zjn_sc00034.1.g01110.1.am.mkhc(Zjn_sc00034.1.g01110.1.am.mkhc),Zjn_sc00128.1.g00490.1.am.mkhc(Zjn_sc00128.1.g00490.1.am.mkhc)
BP	GO:0031167	rRNA methylation	3	25	0.143616979307144	0.533056002267231	Zjn_sc00012.1.g01240.1.sm.mkhc(Zjn_sc00012.1.g01240.1.sm.mkhc),Zjn_sc00022.1.g02700.1.sm.mkhc(Zjn_sc00022.1.g02700.1.sm.mkhc),Zjn_sc00033.1.g00850.1.sm.mk(Zjn_sc00033.1.g00850.1.sm.mk)
BP	GO:0043255	regulation of carbohydrate biosynthetic process	3	25	0.143616979307144	0.533056002267231	Zjn_sc00012.1.g08450.1.sm.mkhc(Zjn_sc00012.1.g08450.1.sm.mkhc),Zjn_sc00014.1.g00500.1.sm.mkhc(Zjn_sc00014.1.g00500.1.sm.mkhc),Zjn_sc00027.1.g05390.1.sm.mkhc(Zjn_sc00027.1.g05390.1.sm.mkhc)
BP	GO:0071731	response to nitric oxide	3	25	0.143616979307144	0.533056002267231	Zjn_sc00007.1.g08240.1.am.mk(Zjn_sc00007.1.g08240.1.am.mk),Zjn_sc00021.1.g02000.1.sm.mkhc(Zjn_sc00021.1.g02000.1.sm.mkhc),Zjn_sc00022.1.g04650.1.sm.mk(Zjn_sc00022.1.g04650.1.sm.mk)
BP	GO:0097366	response to bronchodilator	3	25	0.143616979307144	0.533056002267231	Zjn_sc00007.1.g08240.1.am.mk(Zjn_sc00007.1.g08240.1.am.mk),Zjn_sc00021.1.g02000.1.sm.mkhc(Zjn_sc00021.1.g02000.1.sm.mkhc),Zjn_sc00022.1.g04650.1.sm.mk(Zjn_sc00022.1.g04650.1.sm.mk)
MF	GO:0004364	glutathione transferase activity	3	25	0.14363745963398	0.418212905585924	Zjn_sc00003.1.g04280.1.sm.mkhc(Zjn_sc00003.1.g04280.1.sm.mkhc),Zjn_sc00013.1.g06330.1.sm.mk(Zjn_sc00013.1.g06330.1.sm.mk),Zjn_sc00049.1.g04710.1.sm.mk(Zjn_sc00049.1.g04710.1.sm.mk)
BP	GO:0048582	positive regulation of post-embryonic development	10	129	0.145525437887038	0.533056002267231	Zjn_sc00014.1.g04600.1.sm.mkhc(Zjn_sc00014.1.g04600.1.sm.mkhc),Zjn_sc00030.1.g02630.1.sm.mk(Zjn_sc00030.1.g02630.1.sm.mk),Zjn_sc00030.1.g02670.1.am.mk(Zjn_sc00030.1.g02670.1.am.mk),Zjn_sc00030.1.g02680.1.am.mk(Zjn_sc00030.1.g02680.1.am.mk),Zjn_sc00030.1.g02690.1.am.mk(Zjn_sc00030.1.g02690.1.am.mk),Zjn_sc00051.1.g01160.1.am.mk(Zjn_sc00051.1.g01160.1.am.mk),Zjn_sc00051.1.g01170.1.am.mk(Zjn_sc00051.…
CC	GO:0009707	chloroplast outer membrane	5	53	0.147175645314154	0.529720380344183	Zjn_sc00003.1.g06140.1.sm.mkhc(Zjn_sc00003.1.g06140.1.sm.mkhc),Zjn_sc00013.1.g10210.1.am.mkhc(Zjn_sc00013.1.g10210.1.am.mkhc),Zjn_sc00028.1.g01180.1.am.mkhc(Zjn_sc00028.1.g01180.1.am.mkhc),Zjn_sc00031.1.g01590.1.sm.mkhc(Zjn_sc00031.1.g01590.1.sm.mkhc),Zjn_sc00096.1.g00350.1.sm.mkhc(Zjn_sc00096.1.g00350.1.sm.mkhc)
BP	GO:0009119	ribonucleoside metabolic process	5	53	0.147482452837271	0.533056002267231	Zjn_sc00013.1.g06060.1.sm.mkhc(Zjn_sc00013.1.g06060.1.sm.mkhc),Zjn_sc00014.1.g06360.1.sm.mkhc(Zjn_sc00014.1.g06360.1.sm.mkhc),Zjn_sc00036.1.g02160.1.am.mkhc(Zjn_sc00036.1.g02160.1.am.mkhc),Zjn_sc00162.1.g00020.1.sm.mkhc(Zjn_sc00162.1.g00020.1.sm.mkhc),Zjn_sc03276.1.g00010.1.am.mk(Zjn_sc03276.1.g00010.1.am.mk)
BP	GO:0007600	sensory perception	2	13	0.14846143787163	0.533056002267231	Zjn_sc00086.1.g00640.1.sm.mkhc(Zjn_sc00086.1.g00640.1.sm.mkhc),Zjn_sc00092.1.g01280.1.am.mkhc(Zjn_sc00092.1.g01280.1.am.mkhc)
BP	GO:0009229	thiamine diphosphate biosynthetic process	2	13	0.14846143787163	0.533056002267231	Zjn_sc00011.1.g01980.1.am.mk(Zjn_sc00011.1.g01980.1.am.mk),Zjn_sc02403.1.g00010.1.am.mk(Zjn_sc02403.1.g00010.1.am.mk)
BP	GO:0030104	water homeostasis	2	13	0.14846143787163	0.533056002267231	Zjn_sc00006.1.g03410.1.am.mk(Zjn_sc00006.1.g03410.1.am.mk),Zjn_sc00058.1.g01380.1.sm.mk(Zjn_sc00058.1.g01380.1.sm.mk)
BP	GO:0042357	thiamine diphosphate metabolic process	2	13	0.14846143787163	0.533056002267231	Zjn_sc00011.1.g01980.1.am.mk(Zjn_sc00011.1.g01980.1.am.mk),Zjn_sc02403.1.g00010.1.am.mk(Zjn_sc02403.1.g00010.1.am.mk)
BP	GO:0043633	polyadenylation-dependent RNA catabolic process	2	13	0.14846143787163	0.533056002267231	Zjn_sc00020.1.g01220.1.sm.mkhc(Zjn_sc00020.1.g01220.1.sm.mkhc),Zjn_sc00108.1.g00350.1.am.mkhc(Zjn_sc00108.1.g00350.1.am.mkhc)
BP	GO:0043634	polyadenylation-dependent ncRNA catabolic process	2	13	0.14846143787163	0.533056002267231	Zjn_sc00020.1.g01220.1.sm.mkhc(Zjn_sc00020.1.g01220.1.sm.mkhc),Zjn_sc00108.1.g00350.1.am.mkhc(Zjn_sc00108.1.g00350.1.am.mkhc)
MF	GO:0016307	phosphatidylinositol phosphate kinase activity	2	13	0.148487784265066	0.418212905585924	Zjn_sc00004.1.g14320.1.am.mk(Zjn_sc00004.1.g14320.1.am.mk),Zjn_sc00089.1.g01010.1.sm.mk(Zjn_sc00089.1.g01010.1.sm.mk)
MF	GO:0016838	carbon-oxygen lyase activity, acting on phosphates	2	13	0.148487784265066	0.418212905585924	Zjn_sc00011.1.g00660.1.am.mk(Zjn_sc00011.1.g00660.1.am.mk),Zjn_sc00152.1.g00760.1.sm.mk(Zjn_sc00152.1.g00760.1.sm.mk)
MF	GO:0017056	structural constituent of nuclear pore	2	13	0.148487784265066	0.418212905585924	Zjn_sc00029.1.g05620.1.sm.mkhc(Zjn_sc00029.1.g05620.1.sm.mkhc),Zjn_sc00040.1.g05920.1.am.mkhc(Zjn_sc00040.1.g05920.1.am.mkhc)
BP	GO:0006817	phosphate ion transport	4	39	0.149445562405732	0.533056002267231	Zjn_sc00005.1.g07980.1.am.mk(Zjn_sc00005.1.g07980.1.am.mk),Zjn_sc00015.1.g03840.1.sm.mk(Zjn_sc00015.1.g03840.1.sm.mk),Zjn_sc00037.1.g02730.1.sm.mk(Zjn_sc00037.1.g02730.1.sm.mk),Zjn_sc00141.1.g00270.1.sm.mkhc(Zjn_sc00141.1.g00270.1.sm.mkhc)
BP	GO:0006694	steroid biosynthetic process	6	68	0.149807519643357	0.533056002267231	Zjn_sc00014.1.g07700.1.sm.mkhc(Zjn_sc00014.1.g07700.1.sm.mkhc),Zjn_sc00051.1.g01820.1.am.mk(Zjn_sc00051.1.g01820.1.am.mk),Zjn_sc00073.1.g01050.1.sm.mkhc(Zjn_sc00073.1.g01050.1.sm.mkhc),Zjn_sc00102.1.g00720.1.sm.mkhc(Zjn_sc00102.1.g00720.1.sm.mkhc),Zjn_sc00156.1.g00390.1.am.mk(Zjn_sc00156.1.g00390.1.am.mk),Zjn_sc00788.1.g00010.1.sm.mkhc(Zjn_sc00788.1.g00010.1.sm.mkhc)
CC	GO:0005951	carbamoyl-phosphate synthase complex	1	3	0.15041442898662	0.529720380344183	Zjn_sc00021.1.g01460.1.sm.mkhc(Zjn_sc00021.1.g01460.1.sm.mkhc)
CC	GO:0009344	nitrite reductase complex [NAD(P)H]	1	3	0.15041442898662	0.529720380344183	Zjn_sc00162.1.g00250.1.am.mk(Zjn_sc00162.1.g00250.1.am.mk)
CC	GO:0032797	SMN complex	1	3	0.15041442898662	0.529720380344183	Zjn_sc00082.1.g00680.1.sm.mkhc(Zjn_sc00082.1.g00680.1.sm.mkhc)
CC	GO:0043198	dendritic shaft	1	3	0.15041442898662	0.529720380344183	Zjn_sc00058.1.g00380.1.sm.mkhc(Zjn_sc00058.1.g00380.1.sm.mkhc)
CC	GO:0097504	Gemini of coiled bodies	1	3	0.15041442898662	0.529720380344183	Zjn_sc00082.1.g00680.1.sm.mkhc(Zjn_sc00082.1.g00680.1.sm.mkhc)
BP	GO:0000350	generation of catalytic spliceosome for second transesterification step	1	3	0.150514259528683	0.533056002267231	Zjn_sc00013.1.g01210.1.sm.mk(Zjn_sc00013.1.g01210.1.sm.mk)
BP	GO:0001172	RNA-templated transcription	1	3	0.150514259528683	0.533056002267231	Zjn_sc00022.1.g07390.1.am.mk(Zjn_sc00022.1.g07390.1.am.mk)
BP	GO:0003015	heart process	1	3	0.150514259528683	0.533056002267231	Zjn_sc00058.1.g00380.1.sm.mkhc(Zjn_sc00058.1.g00380.1.sm.mkhc)
BP	GO:0006021	inositol biosynthetic process	1	3	0.150514259528683	0.533056002267231	Zjn_sc00002.1.g11860.1.sm.mkhc(Zjn_sc00002.1.g11860.1.sm.mkhc)
BP	GO:0006290	pyrimidine dimer repair	1	3	0.150514259528683	0.533056002267231	Zjn_sc00039.1.g03710.1.sm.mkhc(Zjn_sc00039.1.g03710.1.sm.mkhc)
BP	GO:0006941	striated muscle contraction	1	3	0.150514259528683	0.533056002267231	Zjn_sc00058.1.g00380.1.sm.mkhc(Zjn_sc00058.1.g00380.1.sm.mkhc)
BP	GO:0006942	regulation of striated muscle contraction	1	3	0.150514259528683	0.533056002267231	Zjn_sc00058.1.g00380.1.sm.mkhc(Zjn_sc00058.1.g00380.1.sm.mkhc)
BP	GO:0008016	regulation of heart contraction	1	3	0.150514259528683	0.533056002267231	Zjn_sc00058.1.g00380.1.sm.mkhc(Zjn_sc00058.1.g00380.1.sm.mkhc)
BP	GO:0009052	pentose-phosphate shunt, non-oxidative branch	1	3	0.150514259528683	0.533056002267231	Zjn_sc00003.1.g11200.1.am.mkhc(Zjn_sc00003.1.g11200.1.am.mkhc)
BP	GO:0009068	aspartate family amino acid catabolic process	1	3	0.150514259528683	0.533056002267231	Zjn_sc00047.1.g03760.1.sm.mk(Zjn_sc00047.1.g03760.1.sm.mk)
BP	GO:0010761	fibroblast migration	1	3	0.150514259528683	0.533056002267231	Zjn_sc00058.1.g00380.1.sm.mkhc(Zjn_sc00058.1.g00380.1.sm.mkhc)
BP	GO:0010762	regulation of fibroblast migration	1	3	0.150514259528683	0.533056002267231	Zjn_sc00058.1.g00380.1.sm.mkhc(Zjn_sc00058.1.g00380.1.sm.mkhc)
BP	GO:0010763	positive regulation of fibroblast migration	1	3	0.150514259528683	0.533056002267231	Zjn_sc00058.1.g00380.1.sm.mkhc(Zjn_sc00058.1.g00380.1.sm.mkhc)
BP	GO:0010880	regulation of release of sequestered calcium ion into cytosol by sarcoplasmic reticulum	1	3	0.150514259528683	0.533056002267231	Zjn_sc00058.1.g00380.1.sm.mkhc(Zjn_sc00058.1.g00380.1.sm.mkhc)
BP	GO:0010881	regulation of cardiac muscle contraction by regulation of the release of sequestered calcium ion	1	3	0.150514259528683	0.533056002267231	Zjn_sc00058.1.g00380.1.sm.mkhc(Zjn_sc00058.1.g00380.1.sm.mkhc)
BP	GO:0010882	regulation of cardiac muscle contraction by calcium ion signaling	1	3	0.150514259528683	0.533056002267231	Zjn_sc00058.1.g00380.1.sm.mkhc(Zjn_sc00058.1.g00380.1.sm.mkhc)
BP	GO:0010930	negative regulation of auxin mediated signaling pathway	1	3	0.150514259528683	0.533056002267231	Zjn_sc00040.1.g05920.1.am.mkhc(Zjn_sc00040.1.g05920.1.am.mkhc)
BP	GO:0014808	release of sequestered calcium ion into cytosol by sarcoplasmic reticulum	1	3	0.150514259528683	0.533056002267231	Zjn_sc00058.1.g00380.1.sm.mkhc(Zjn_sc00058.1.g00380.1.sm.mkhc)
BP	GO:0015709	thiosulfate transport	1	3	0.150514259528683	0.533056002267231	Zjn_sc00015.1.g03840.1.sm.mk(Zjn_sc00015.1.g03840.1.sm.mk)
BP	GO:0015970	guanosine tetraphosphate biosynthetic process	1	3	0.150514259528683	0.533056002267231	Zjn_sc03276.1.g00010.1.am.mk(Zjn_sc03276.1.g00010.1.am.mk)
BP	GO:0018973	trinitrotoluene metabolic process	1	3	0.150514259528683	0.533056002267231	Zjn_sc00013.1.g06330.1.sm.mk(Zjn_sc00013.1.g06330.1.sm.mk)
BP	GO:0018974	2,4,6-trinitrotoluene metabolic process	1	3	0.150514259528683	0.533056002267231	Zjn_sc00013.1.g06330.1.sm.mk(Zjn_sc00013.1.g06330.1.sm.mk)
BP	GO:0019323	pentose catabolic process	1	3	0.150514259528683	0.533056002267231	Zjn_sc00003.1.g11200.1.am.mkhc(Zjn_sc00003.1.g11200.1.am.mkhc)
BP	GO:0019326	nitrotoluene metabolic process	1	3	0.150514259528683	0.533056002267231	Zjn_sc00013.1.g06330.1.sm.mk(Zjn_sc00013.1.g06330.1.sm.mk)
BP	GO:0019343	cysteine biosynthetic process via cystathionine	1	3	0.150514259528683	0.533056002267231	Zjn_sc00047.1.g03760.1.sm.mk(Zjn_sc00047.1.g03760.1.sm.mk)
BP	GO:0019346	transsulfuration	1	3	0.150514259528683	0.533056002267231	Zjn_sc00047.1.g03760.1.sm.mk(Zjn_sc00047.1.g03760.1.sm.mk)
BP	GO:0019509	L-methionine salvage from methylthioadenosine	1	3	0.150514259528683	0.533056002267231	Zjn_sc00067.1.g01410.1.sm.mkhc(Zjn_sc00067.1.g01410.1.sm.mkhc)
BP	GO:0031554	regulation of termination of DNA-templated transcription	1	3	0.150514259528683	0.533056002267231	Zjn_sc00034.1.g03330.1.sm.mkhc(Zjn_sc00034.1.g03330.1.sm.mkhc)
BP	GO:0033198	response to ATP	1	3	0.150514259528683	0.533056002267231	Zjn_sc00058.1.g00380.1.sm.mkhc(Zjn_sc00058.1.g00380.1.sm.mkhc)
BP	GO:0033280	response to vitamin D	1	3	0.150514259528683	0.533056002267231	Zjn_sc00058.1.g00380.1.sm.mkhc(Zjn_sc00058.1.g00380.1.sm.mkhc)
BP	GO:0033385	geranylgeranyl diphosphate metabolic process	1	3	0.150514259528683	0.533056002267231	Zjn_sc00022.1.g01430.1.am.mk(Zjn_sc00022.1.g01430.1.am.mk)
BP	GO:0033519	phytyl diphosphate metabolic process	1	3	0.150514259528683	0.533056002267231	Zjn_sc00022.1.g01430.1.am.mk(Zjn_sc00022.1.g01430.1.am.mk)
BP	GO:0033521	phytyl diphosphate biosynthetic process	1	3	0.150514259528683	0.533056002267231	Zjn_sc00022.1.g01430.1.am.mk(Zjn_sc00022.1.g01430.1.am.mk)
BP	GO:0034036	purine ribonucleoside bisphosphate biosynthetic process	1	3	0.150514259528683	0.533056002267231	Zjn_sc03276.1.g00010.1.am.mk(Zjn_sc03276.1.g00010.1.am.mk)
BP	GO:0034087	establishment of mitotic sister chromatid cohesion	1	3	0.150514259528683	0.533056002267231	Zjn_sc00037.1.g00430.1.sm.mkhc(Zjn_sc00037.1.g00430.1.sm.mkhc)
BP	GO:0034473	U1 snRNA 3'-end processing	1	3	0.150514259528683	0.533056002267231	Zjn_sc00020.1.g01220.1.sm.mkhc(Zjn_sc00020.1.g01220.1.sm.mkhc)
BP	GO:0034476	U5 snRNA 3'-end processing	1	3	0.150514259528683	0.533056002267231	Zjn_sc00020.1.g01220.1.sm.mkhc(Zjn_sc00020.1.g01220.1.sm.mkhc)
BP	GO:0035902	response to immobilization stress	1	3	0.150514259528683	0.533056002267231	Zjn_sc00058.1.g00380.1.sm.mkhc(Zjn_sc00058.1.g00380.1.sm.mkhc)
BP	GO:0036376	sodium ion export across plasma membrane	1	3	0.150514259528683	0.533056002267231	Zjn_sc00058.1.g00380.1.sm.mkhc(Zjn_sc00058.1.g00380.1.sm.mkhc)
BP	GO:0042173	regulation of sporulation resulting in formation of a cellular spore	1	3	0.150514259528683	0.533056002267231	Zjn_sc00002.1.g05070.1.sm.mk(Zjn_sc00002.1.g05070.1.sm.mk)
BP	GO:0042246	tissue regeneration	1	3	0.150514259528683	0.533056002267231	Zjn_sc00023.1.g05970.1.am.mkhc(Zjn_sc00023.1.g05970.1.am.mkhc)
BP	GO:0042550	photosystem I stabilization	1	3	0.150514259528683	0.533056002267231	Zjn_sc00031.1.g01590.1.sm.mkhc(Zjn_sc00031.1.g01590.1.sm.mkhc)
BP	GO:0043102	amino acid salvage	1	3	0.150514259528683	0.533056002267231	Zjn_sc00067.1.g01410.1.sm.mkhc(Zjn_sc00067.1.g01410.1.sm.mkhc)
BP	GO:0043985	histone H4-R3 methylation	1	3	0.150514259528683	0.533056002267231	Zjn_sc00045.1.g04280.1.sm.mkhc(Zjn_sc00045.1.g04280.1.sm.mkhc)
BP	GO:0046109	uridine biosynthetic process	1	3	0.150514259528683	0.533056002267231	Zjn_sc00162.1.g00020.1.sm.mkhc(Zjn_sc00162.1.g00020.1.sm.mkhc)
BP	GO:0046256	2,4,6-trinitrotoluene catabolic process	1	3	0.150514259528683	0.533056002267231	Zjn_sc00013.1.g06330.1.sm.mk(Zjn_sc00013.1.g06330.1.sm.mk)
BP	GO:0046260	trinitrotoluene catabolic process	1	3	0.150514259528683	0.533056002267231	Zjn_sc00013.1.g06330.1.sm.mk(Zjn_sc00013.1.g06330.1.sm.mk)
BP	GO:0046263	nitrotoluene catabolic process	1	3	0.150514259528683	0.533056002267231	Zjn_sc00013.1.g06330.1.sm.mk(Zjn_sc00013.1.g06330.1.sm.mk)
BP	GO:0048172	regulation of short-term neuronal synaptic plasticity	1	3	0.150514259528683	0.533056002267231	Zjn_sc00058.1.g00380.1.sm.mkhc(Zjn_sc00058.1.g00380.1.sm.mkhc)
BP	GO:0048806	genitalia development	1	3	0.150514259528683	0.533056002267231	Zjn_sc00051.1.g01820.1.am.mk(Zjn_sc00051.1.g01820.1.am.mk)
BP	GO:0050667	homocysteine metabolic process	1	3	0.150514259528683	0.533056002267231	Zjn_sc00047.1.g03760.1.sm.mk(Zjn_sc00047.1.g03760.1.sm.mk)
BP	GO:0050806	positive regulation of synaptic transmission	1	3	0.150514259528683	0.533056002267231	Zjn_sc00058.1.g00380.1.sm.mkhc(Zjn_sc00058.1.g00380.1.sm.mkhc)
BP	GO:0055117	regulation of cardiac muscle contraction	1	3	0.150514259528683	0.533056002267231	Zjn_sc00058.1.g00380.1.sm.mkhc(Zjn_sc00058.1.g00380.1.sm.mkhc)
BP	GO:0060047	heart contraction	1	3	0.150514259528683	0.533056002267231	Zjn_sc00058.1.g00380.1.sm.mkhc(Zjn_sc00058.1.g00380.1.sm.mkhc)
BP	GO:0060048	cardiac muscle contraction	1	3	0.150514259528683	0.533056002267231	Zjn_sc00058.1.g00380.1.sm.mkhc(Zjn_sc00058.1.g00380.1.sm.mkhc)
BP	GO:0060078	regulation of postsynaptic membrane potential	1	3	0.150514259528683	0.533056002267231	Zjn_sc00058.1.g00380.1.sm.mkhc(Zjn_sc00058.1.g00380.1.sm.mkhc)
BP	GO:0060291	long-term synaptic potentiation	1	3	0.150514259528683	0.533056002267231	Zjn_sc00058.1.g00380.1.sm.mkhc(Zjn_sc00058.1.g00380.1.sm.mkhc)
BP	GO:0061337	cardiac conduction	1	3	0.150514259528683	0.533056002267231	Zjn_sc00058.1.g00380.1.sm.mkhc(Zjn_sc00058.1.g00380.1.sm.mkhc)
BP	GO:0070208	protein heterotrimerization	1	3	0.150514259528683	0.533056002267231	Zjn_sc00040.1.g05920.1.am.mkhc(Zjn_sc00040.1.g05920.1.am.mkhc)
BP	GO:0070296	sarcoplasmic reticulum calcium ion transport	1	3	0.150514259528683	0.533056002267231	Zjn_sc00058.1.g00380.1.sm.mkhc(Zjn_sc00058.1.g00380.1.sm.mkhc)
BP	GO:0071042	nuclear polyadenylation-dependent mRNA catabolic process	1	3	0.150514259528683	0.533056002267231	Zjn_sc00020.1.g01220.1.sm.mkhc(Zjn_sc00020.1.g01220.1.sm.mkhc)
BP	GO:0071047	polyadenylation-dependent mRNA catabolic process	1	3	0.150514259528683	0.533056002267231	Zjn_sc00020.1.g01220.1.sm.mkhc(Zjn_sc00020.1.g01220.1.sm.mkhc)
BP	GO:0071108	protein K48-linked deubiquitination	1	3	0.150514259528683	0.533056002267231	Zjn_sc00078.1.g01850.1.sm.mkhc(Zjn_sc00078.1.g01850.1.sm.mkhc)
BP	GO:0071266	'de novo' L-methionine biosynthetic process	1	3	0.150514259528683	0.533056002267231	Zjn_sc00047.1.g03760.1.sm.mk(Zjn_sc00047.1.g03760.1.sm.mk)
BP	GO:0071267	L-methionine salvage	1	3	0.150514259528683	0.533056002267231	Zjn_sc00067.1.g01410.1.sm.mkhc(Zjn_sc00067.1.g01410.1.sm.mkhc)
BP	GO:0071320	cellular response to cAMP	1	3	0.150514259528683	0.533056002267231	Zjn_sc00058.1.g00380.1.sm.mkhc(Zjn_sc00058.1.g00380.1.sm.mkhc)
BP	GO:0072490	toluene-containing compound metabolic process	1	3	0.150514259528683	0.533056002267231	Zjn_sc00013.1.g06330.1.sm.mk(Zjn_sc00013.1.g06330.1.sm.mk)
BP	GO:0072491	toluene-containing compound catabolic process	1	3	0.150514259528683	0.533056002267231	Zjn_sc00013.1.g06330.1.sm.mk(Zjn_sc00013.1.g06330.1.sm.mk)
BP	GO:0086064	cell communication by electrical coupling involved in cardiac conduction	1	3	0.150514259528683	0.533056002267231	Zjn_sc00058.1.g00380.1.sm.mkhc(Zjn_sc00058.1.g00380.1.sm.mkhc)
BP	GO:0086065	cell communication involved in cardiac conduction	1	3	0.150514259528683	0.533056002267231	Zjn_sc00058.1.g00380.1.sm.mkhc(Zjn_sc00058.1.g00380.1.sm.mkhc)
BP	GO:0090610	bundle sheath cell fate specification	1	3	0.150514259528683	0.533056002267231	Zjn_sc00031.1.g00520.1.am.mk(Zjn_sc00031.1.g00520.1.am.mk)
BP	GO:0090670	RNA localization to Cajal body	1	3	0.150514259528683	0.533056002267231	Zjn_sc00108.1.g00350.1.am.mkhc(Zjn_sc00108.1.g00350.1.am.mkhc)
BP	GO:0090671	telomerase RNA localization to Cajal body	1	3	0.150514259528683	0.533056002267231	Zjn_sc00108.1.g00350.1.am.mkhc(Zjn_sc00108.1.g00350.1.am.mkhc)
BP	GO:0090672	telomerase RNA localization	1	3	0.150514259528683	0.533056002267231	Zjn_sc00108.1.g00350.1.am.mkhc(Zjn_sc00108.1.g00350.1.am.mkhc)
BP	GO:0090685	RNA localization to nucleus	1	3	0.150514259528683	0.533056002267231	Zjn_sc00108.1.g00350.1.am.mkhc(Zjn_sc00108.1.g00350.1.am.mkhc)
BP	GO:0097339	glycolate transmembrane transport	1	3	0.150514259528683	0.533056002267231	Zjn_sc00064.1.g00710.1.am.mkhc(Zjn_sc00064.1.g00710.1.am.mkhc)
BP	GO:0098703	calcium ion import across plasma membrane	1	3	0.150514259528683	0.533056002267231	Zjn_sc00058.1.g00380.1.sm.mkhc(Zjn_sc00058.1.g00380.1.sm.mkhc)
BP	GO:1900866	glycolate transport	1	3	0.150514259528683	0.533056002267231	Zjn_sc00064.1.g00710.1.am.mkhc(Zjn_sc00064.1.g00710.1.am.mkhc)
BP	GO:1901660	calcium ion export	1	3	0.150514259528683	0.533056002267231	Zjn_sc00058.1.g00380.1.sm.mkhc(Zjn_sc00058.1.g00380.1.sm.mkhc)
BP	GO:1902602	aluminum ion transmembrane transport	1	3	0.150514259528683	0.533056002267231	Zjn_sc00013.1.g04660.1.sm.mkhc(Zjn_sc00013.1.g04660.1.sm.mkhc)
BP	GO:1902656	calcium ion import into cytosol	1	3	0.150514259528683	0.533056002267231	Zjn_sc00058.1.g00380.1.sm.mkhc(Zjn_sc00058.1.g00380.1.sm.mkhc)
BP	GO:1903514	release of sequestered calcium ion into cytosol by endoplasmic reticulum	1	3	0.150514259528683	0.533056002267231	Zjn_sc00058.1.g00380.1.sm.mkhc(Zjn_sc00058.1.g00380.1.sm.mkhc)
BP	GO:1903522	regulation of blood circulation	1	3	0.150514259528683	0.533056002267231	Zjn_sc00058.1.g00380.1.sm.mkhc(Zjn_sc00058.1.g00380.1.sm.mkhc)
BP	GO:1904872	regulation of telomerase RNA localization to Cajal body	1	3	0.150514259528683	0.533056002267231	Zjn_sc00108.1.g00350.1.am.mkhc(Zjn_sc00108.1.g00350.1.am.mkhc)
BP	GO:1990034	calcium ion export across plasma membrane	1	3	0.150514259528683	0.533056002267231	Zjn_sc00058.1.g00380.1.sm.mkhc(Zjn_sc00058.1.g00380.1.sm.mkhc)
BP	GO:2000628	regulation of miRNA metabolic process	1	3	0.150514259528683	0.533056002267231	Zjn_sc00047.1.g02670.1.sm.mkhc(Zjn_sc00047.1.g02670.1.sm.mkhc)
MF	GO:0001530	lipopolysaccharide binding	1	3	0.150537828782335	0.418212905585924	Zjn_sc00008.1.g09690.1.sm.mkhc(Zjn_sc00008.1.g09690.1.sm.mkhc)
MF	GO:0003842	1-pyrroline-5-carboxylate dehydrogenase activity	1	3	0.150537828782335	0.418212905585924	Zjn_sc00027.1.g03400.1.am.mkhc(Zjn_sc00027.1.g03400.1.am.mkhc)
MF	GO:0003852	2-isopropylmalate synthase activity	1	3	0.150537828782335	0.418212905585924	Zjn_sc00031.1.g01000.1.sm.mkhc(Zjn_sc00031.1.g01000.1.sm.mkhc)
MF	GO:0003913	DNA photolyase activity	1	3	0.150537828782335	0.418212905585924	Zjn_sc00045.1.g01090.1.sm.mkhc(Zjn_sc00045.1.g01090.1.sm.mkhc)
MF	GO:0003959	NADPH dehydrogenase activity	1	3	0.150537828782335	0.418212905585924	Zjn_sc00003.1.g06140.1.sm.mkhc(Zjn_sc00003.1.g06140.1.sm.mkhc)
MF	GO:0003968	RNA-directed 5'-3' RNA polymerase activity	1	3	0.150537828782335	0.418212905585924	Zjn_sc00022.1.g07390.1.am.mk(Zjn_sc00022.1.g07390.1.am.mk)
MF	GO:0004088	carbamoyl-phosphate synthase (glutamine-hydrolyzing) activity	1	3	0.150537828782335	0.418212905585924	Zjn_sc00021.1.g01460.1.sm.mkhc(Zjn_sc00021.1.g01460.1.sm.mkhc)
MF	GO:0004137	deoxycytidine kinase activity	1	3	0.150537828782335	0.418212905585924	Zjn_sc00025.1.g02710.1.am.mkhc(Zjn_sc00025.1.g02710.1.am.mkhc)
MF	GO:0004353	glutamate dehydrogenase [NAD(P)+] activity	1	3	0.150537828782335	0.418212905585924	Zjn_sc00014.1.g07080.1.sm.mkhc(Zjn_sc00014.1.g07080.1.sm.mkhc)
MF	GO:0004366	glycerol-3-phosphate O-acyltransferase activity	1	3	0.150537828782335	0.418212905585924	Zjn_sc00181.1.g00180.1.sm.mkhc(Zjn_sc00181.1.g00180.1.sm.mkhc)
MF	GO:0004457	lactate dehydrogenase activity	1	3	0.150537828782335	0.418212905585924	Zjn_sc00030.1.g02140.1.am.mkhc(Zjn_sc00030.1.g02140.1.am.mkhc)
MF	GO:0004458	D-lactate dehydrogenase (cytochrome) activity	1	3	0.150537828782335	0.418212905585924	Zjn_sc00030.1.g02140.1.am.mkhc(Zjn_sc00030.1.g02140.1.am.mkhc)
MF	GO:0004750	D-ribulose-phosphate 3-epimerase activity	1	3	0.150537828782335	0.418212905585924	Zjn_sc00003.1.g11200.1.am.mkhc(Zjn_sc00003.1.g11200.1.am.mkhc)
MF	GO:0004751	ribose-5-phosphate isomerase activity	1	3	0.150537828782335	0.418212905585924	Zjn_sc00162.1.g00020.1.sm.mkhc(Zjn_sc00162.1.g00020.1.sm.mkhc)
MF	GO:0004815	aspartate-tRNA ligase activity	1	3	0.150537828782335	0.418212905585924	Zjn_sc00045.1.g04240.1.sm.mk(Zjn_sc00045.1.g04240.1.sm.mk)
MF	GO:0009917	sterol 5-alpha reductase activity	1	3	0.150537828782335	0.418212905585924	Zjn_sc00051.1.g01820.1.am.mk(Zjn_sc00051.1.g01820.1.am.mk)
MF	GO:0010297	heteropolysaccharide binding	1	3	0.150537828782335	0.418212905585924	Zjn_sc00001.1.g01550.1.sm.mkhc(Zjn_sc00001.1.g01550.1.sm.mkhc)
MF	GO:0015083	aluminum ion transmembrane transporter activity	1	3	0.150537828782335	0.418212905585924	Zjn_sc00013.1.g04660.1.sm.mkhc(Zjn_sc00013.1.g04660.1.sm.mkhc)
MF	GO:0015117	thiosulfate transmembrane transporter activity	1	3	0.150537828782335	0.418212905585924	Zjn_sc00015.1.g03840.1.sm.mk(Zjn_sc00015.1.g03840.1.sm.mk)
MF	GO:0016421	CoA carboxylase activity	1	3	0.150537828782335	0.418212905585924	Zjn_sc00088.1.g01730.1.sm.mkhc(Zjn_sc00088.1.g01730.1.sm.mkhc)
MF	GO:0016630	protochlorophyllide reductase activity	1	3	0.150537828782335	0.418212905585924	Zjn_sc00003.1.g06140.1.sm.mkhc(Zjn_sc00003.1.g06140.1.sm.mkhc)
MF	GO:0016649	oxidoreductase activity, acting on the CH-NH group of donors, quinone or similar compound as acceptor	1	3	0.150537828782335	0.418212905585924	Zjn_sc00047.1.g03640.1.sm.mkhc(Zjn_sc00047.1.g03640.1.sm.mkhc)
MF	GO:0016851	magnesium chelatase activity	1	3	0.150537828782335	0.418212905585924	Zjn_sc00057.1.g01310.1.sm.mkhc(Zjn_sc00057.1.g01310.1.sm.mkhc)
MF	GO:0016885	ligase activity, forming carbon-carbon bonds	1	3	0.150537828782335	0.418212905585924	Zjn_sc00088.1.g01730.1.sm.mkhc(Zjn_sc00088.1.g01730.1.sm.mkhc)
MF	GO:0016898	oxidoreductase activity, acting on the CH-OH group of donors, cytochrome as acceptor	1	3	0.150537828782335	0.418212905585924	Zjn_sc00030.1.g02140.1.am.mkhc(Zjn_sc00030.1.g02140.1.am.mkhc)
MF	GO:0019707	protein-cysteine S-acyltransferase activity	1	3	0.150537828782335	0.418212905585924	Zjn_sc00011.1.g07650.1.sm.mkhc(Zjn_sc00011.1.g07650.1.sm.mkhc)
MF	GO:0019784	deNEDDylase activity	1	3	0.150537828782335	0.418212905585924	Zjn_sc00078.1.g01850.1.sm.mkhc(Zjn_sc00078.1.g01850.1.sm.mkhc)
MF	GO:0042389	omega-3 fatty acid desaturase activity	1	3	0.150537828782335	0.418212905585924	Zjn_sc00003.1.g03840.1.sm.mkhc(Zjn_sc00003.1.g03840.1.sm.mkhc)
MF	GO:0043879	glycolate transmembrane transporter activity	1	3	0.150537828782335	0.418212905585924	Zjn_sc00064.1.g00710.1.am.mkhc(Zjn_sc00064.1.g00710.1.am.mkhc)
MF	GO:0045550	geranylgeranyl reductase activity	1	3	0.150537828782335	0.418212905585924	Zjn_sc00022.1.g01430.1.am.mk(Zjn_sc00022.1.g01430.1.am.mk)
MF	GO:0051002	ligase activity, forming nitrogen-metal bonds	1	3	0.150537828782335	0.418212905585924	Zjn_sc00057.1.g01310.1.sm.mkhc(Zjn_sc00057.1.g01310.1.sm.mkhc)
MF	GO:0051003	ligase activity, forming nitrogen-metal bonds, forming coordination complexes	1	3	0.150537828782335	0.418212905585924	Zjn_sc00057.1.g01310.1.sm.mkhc(Zjn_sc00057.1.g01310.1.sm.mkhc)
[truncated: 2,944 more rows]
