# Supplementary material for: Transcriptome Analysis Reveals the Stress Tolerance Mechanisms of Cadmium in Zoysia japonica
Source: Plants (Basel). 2023 Nov 12;12(22):3833. doi: 10.3390/plants12223833 (PMC10674853; doi:10.3390/plants12223833)
Supplement: Supplementary file 1 [file plants-12-03833-s001.zip › Table S4.xls]

PathwayID	Pathway	Level1	Level2	list_number	total_number	Pvalue	FDR	Gene	URL
ko00710	Carbon fixation in photosynthetic organisms	Metabolism	Energy metabolism	46	123	6.94E-25	7.43E-23	Zjn_sc00037.1.g03630.1.sm.mkhc(Zjn_sc00037.1.g03630.1.sm.mkhc),Zjn_sc00017.1.g07170.1.sm.mk(Zjn_sc00017.1.g07170.1.sm.mk),Zjn_sc00011.1.g06980.1.am.mkhc(Zjn_sc00011.1.g06980.1.am.mkhc),Zjn_sc00002.1.g07570.1.sm.mk(Zjn_sc00002.1.g07570.1.sm.mk),Zjn_sc00086.1.g01010.1.sm.mkhc(Zjn_sc00086.1.g01010.1.sm.mkhc),Zjn_sc00032.1.g00160.1.sm.mkhc(Zjn_sc00032.1.g00160.1.sm.mkhc),Zjn_sc00033.1.g00970.1.sm.mk(…	http://www.kegg.jp/kegg-bin/show_pathway?map=map00710&multi_query=K01006+%23FFFFFF,red%0d%0aK14455+%23FFFFFF,red%0d%0aK00025+%23FFFFFF,red%0d%0aK00814+%23FFFFFF,red%0d%0aK01610+%23FFFFFF,red%0d%0aK00927+%23FFFFFF,red%0d%0aK01100+%23FFFFFF,red%0d%0aK00855+%23FFFFFF,red%0d%0aK00029+%23FFFFFF,red%0d%0aK00134+%23FFFFFF,red%0d%0aK00615+%23FFFFFF,red%0d%0aK01623+%23FFFFFF,red%0d%0aK01807+%23FFFFFF,red%…
ko00910	Nitrogen metabolism	Metabolism	Energy metabolism	19	58	8.57E-10	4.59E-08	Zjn_sc00106.1.g01380.1.am.mk(Zjn_sc00106.1.g01380.1.am.mk),Zjn_sc00014.1.g07080.1.sm.mkhc(Zjn_sc00014.1.g07080.1.sm.mkhc),Zjn_sc00104.1.g00270.1.sm.mk(Zjn_sc00104.1.g00270.1.sm.mk),Zjn_sc00022.1.g00160.1.sm.mk(Zjn_sc00022.1.g00160.1.sm.mk),Zjn_sc00066.1.g03420.1.am.mk(Zjn_sc00066.1.g03420.1.am.mk),Zjn_sc00036.1.g01210.1.sm.mkhc(Zjn_sc00036.1.g01210.1.sm.mkhc),Zjn_sc00036.1.g01190.1.sm.mkhc(Zjn_sc…	http://www.kegg.jp/kegg-bin/show_pathway?map=map00910&multi_query=K02575+%23FFFFFF,red%0d%0aK00366+%23FFFFFF,red%0d%0aK01915+%23FFFFFF,red%0d%0aK10534+%23FFFFFF,red%0d%0aK00261+%23FFFFFF,red%0d%0aK00284+%23FFFFFF,red%0d%0aK01673+%23FFFFFF,red%0d%0aK01674+%23FFFFFF,red%0d%0a
ko00010	Glycolysis / Gluconeogenesis	Metabolism	Carbohydrate metabolism	38	214	2.69E-09	9.59E-08	Zjn_sc00037.1.g03630.1.sm.mkhc(Zjn_sc00037.1.g03630.1.sm.mkhc),Zjn_sc00002.1.g07570.1.sm.mk(Zjn_sc00002.1.g07570.1.sm.mk),Zjn_sc00016.1.g02950.1.sm.mkhc(Zjn_sc00016.1.g02950.1.sm.mkhc),Zjn_sc00028.1.g02640.1.sm.mkhc(Zjn_sc00028.1.g02640.1.sm.mkhc),Zjn_sc00064.1.g01230.1.sm.mkhc(Zjn_sc00064.1.g01230.1.sm.mkhc),Zjn_sc00028.1.g03020.1.sm.mkhc(Zjn_sc00028.1.g03020.1.sm.mkhc),Zjn_sc00012.1.g08010.1.sm…	http://www.kegg.jp/kegg-bin/show_pathway?map=map00010&multi_query=K01006+%23FFFFFF,red%0d%0aK01810+%23FFFFFF,red%0d%0aK01835+%23FFFFFF,red%0d%0aK00844+%23FFFFFF,red%0d%0aK01610+%23FFFFFF,red%0d%0aK00927+%23FFFFFF,red%0d%0aK00134+%23FFFFFF,red%0d%0aK00128+%23FFFFFF,red%0d%0aK00873+%23FFFFFF,red%0d%0aK01623+%23FFFFFF,red%0d%0aK00627+%23FFFFFF,red%0d%0aK03841+%23FFFFFF,red%0d%0aK15633+%23FFFFFF,red%…
ko00620	Pyruvate metabolism	Metabolism	Carbohydrate metabolism	29	157	9.13E-08	2.44E-06	Zjn_sc00017.1.g07170.1.sm.mk(Zjn_sc00017.1.g07170.1.sm.mk),Zjn_sc00011.1.g06980.1.am.mkhc(Zjn_sc00011.1.g06980.1.am.mkhc),Zjn_sc00031.1.g01000.1.sm.mkhc(Zjn_sc00031.1.g01000.1.sm.mkhc),Zjn_sc00002.1.g07570.1.sm.mk(Zjn_sc00002.1.g07570.1.sm.mk),Zjn_sc00028.1.g02640.1.sm.mkhc(Zjn_sc00028.1.g02640.1.sm.mkhc),Zjn_sc00093.1.g00910.1.am.mk(Zjn_sc00093.1.g00910.1.am.mk),Zjn_sc00004.1.g13100.1.sm.mkhc(Zj…	http://www.kegg.jp/kegg-bin/show_pathway?map=map00620&multi_query=K01006+%23FFFFFF,red%0d%0aK00028+%23FFFFFF,red%0d%0aK00627+%23FFFFFF,red%0d%0aK00025+%23FFFFFF,red%0d%0aK01512+%23FFFFFF,red%0d%0aK01649+%23FFFFFF,red%0d%0aK00121+%23FFFFFF,red%0d%0aK01610+%23FFFFFF,red%0d%0aK00029+%23FFFFFF,red%0d%0aK01595+%23FFFFFF,red%0d%0aK00128+%23FFFFFF,red%0d%0aK00001+%23FFFFFF,red%0d%0aK00873+%23FFFFFF,red%…
ko00030	Pentose phosphate pathway	Metabolism	Carbohydrate metabolism	15	80	0.000103444	0.002213706	Zjn_sc00079.1.g00410.1.sm.mkhc(Zjn_sc00079.1.g00410.1.sm.mkhc),Zjn_sc00132.1.g00650.1.sm.mkhc(Zjn_sc00132.1.g00650.1.sm.mkhc),Zjn_sc00009.1.g05360.1.sm.mkhc(Zjn_sc00009.1.g05360.1.sm.mkhc),Zjn_sc00003.1.g05480.1.sm.mkhc(Zjn_sc00003.1.g05480.1.sm.mkhc),Zjn_sc00014.1.g01970.1.sm.mkhc(Zjn_sc00014.1.g01970.1.sm.mkhc),Zjn_sc00002.1.g06880.1.sm.mkhc(Zjn_sc00002.1.g06880.1.sm.mkhc),Zjn_sc00003.1.g11200.…	http://www.kegg.jp/kegg-bin/show_pathway?map=map00030&multi_query=K01810+%23FFFFFF,red%0d%0aK01835+%23FFFFFF,red%0d%0aK03841+%23FFFFFF,red%0d%0aK01783+%23FFFFFF,red%0d%0aK00131+%23FFFFFF,red%0d%0aK00616+%23FFFFFF,red%0d%0aK00615+%23FFFFFF,red%0d%0aK01807+%23FFFFFF,red%0d%0aK01623+%23FFFFFF,red%0d%0a
ko00500	Starch and sucrose metabolism	Metabolism	Carbohydrate metabolism	30	250	0.000381123	0.00679669	Zjn_sc00018.1.g02930.1.sm.mk(Zjn_sc00018.1.g02930.1.sm.mk),Zjn_sc00017.1.g07640.1.am.mk(Zjn_sc00017.1.g07640.1.am.mk),Zjn_sc00003.1.g12830.1.sm.mk(Zjn_sc00003.1.g12830.1.sm.mk),Zjn_sc00108.1.g00370.1.sm.mk(Zjn_sc00108.1.g00370.1.sm.mk),Zjn_sc00016.1.g02950.1.sm.mkhc(Zjn_sc00016.1.g02950.1.sm.mkhc),Zjn_sc00200.1.g00080.1.am.mk(Zjn_sc00200.1.g00080.1.am.mk),Zjn_sc00001.1.g12360.1.sm.mkhc(Zjn_sc0000…	http://www.kegg.jp/kegg-bin/show_pathway?map=map00500&multi_query=K00703+%23FFFFFF,red%0d%0aK01810+%23FFFFFF,red%0d%0aK01835+%23FFFFFF,red%0d%0aK01188+%23FFFFFF,red%0d%0aK05350+%23FFFFFF,red%0d%0aK00844+%23FFFFFF,red%0d%0aK00696+%23FFFFFF,red%0d%0aK16055+%23FFFFFF,red%0d%0aK01214+%23FFFFFF,red%0d%0aK13679+%23FFFFFF,red%0d%0aK01193+%23FFFFFF,red%0d%0aK00705+%23FFFFFF,red%0d%0aK00963+%23FFFFFF,red%…
ko00250	Alanine, aspartate and glutamate metabolism	Metabolism	Amino acid metabolism	13	78	0.000965789	0.014762772	Zjn_sc00014.1.g07080.1.sm.mkhc(Zjn_sc00014.1.g07080.1.sm.mkhc),Zjn_sc00027.1.g03400.1.am.mkhc(Zjn_sc00027.1.g03400.1.am.mkhc),Zjn_sc00003.1.g10860.1.sm.mkhc(Zjn_sc00003.1.g10860.1.sm.mkhc),Zjn_sc00032.1.g00160.1.sm.mkhc(Zjn_sc00032.1.g00160.1.sm.mkhc),Zjn_sc00033.1.g00970.1.sm.mk(Zjn_sc00033.1.g00970.1.sm.mk),Zjn_sc00002.1.g12830.1.sm.mkhc(Zjn_sc00002.1.g12830.1.sm.mkhc),Zjn_sc00008.1.g07580.1.sm…	http://www.kegg.jp/kegg-bin/show_pathway?map=map00250&multi_query=K14455+%23FFFFFF,red%0d%0aK13051+%23FFFFFF,red%0d%0aK01915+%23FFFFFF,red%0d%0aK01955+%23FFFFFF,red%0d%0aK00814+%23FFFFFF,red%0d%0aK13566+%23FFFFFF,red%0d%0aK00294+%23FFFFFF,red%0d%0aK01953+%23FFFFFF,red%0d%0aK00261+%23FFFFFF,red%0d%0a
ko00261	Monobactam biosynthesis	Metabolism	Biosynthesis of other secondary metabolites	5	14	0.001158777	0.014870607	Zjn_sc00014.1.g03810.1.sm.mkhc(Zjn_sc00014.1.g03810.1.sm.mkhc),Zjn_sc00172.1.g00180.1.sm.mk(Zjn_sc00172.1.g00180.1.sm.mk),Zjn_sc00040.1.g01770.1.sm.mk(Zjn_sc00040.1.g01770.1.sm.mk),Zjn_sc00013.1.g04030.1.sm.mkhc(Zjn_sc00013.1.g04030.1.sm.mkhc),Zjn_sc00014.1.g10040.1.sm.mkhc(Zjn_sc00014.1.g10040.1.sm.mkhc)	http://www.kegg.jp/kegg-bin/show_pathway?map=map00261&multi_query=K01714+%23FFFFFF,red%0d%0aK13811+%23FFFFFF,red%0d%0aK00928+%23FFFFFF,red%0d%0a
ko00052	Galactose metabolism	Metabolism	Carbohydrate metabolism	15	100	0.001250799	0.014870607	Zjn_sc00016.1.g02950.1.sm.mkhc(Zjn_sc00016.1.g02950.1.sm.mkhc),Zjn_sc00064.1.g01230.1.sm.mkhc(Zjn_sc00064.1.g01230.1.sm.mkhc),Zjn_sc00092.1.g01050.1.sm.mkhc(Zjn_sc00092.1.g01050.1.sm.mkhc),Zjn_sc00165.1.g00110.1.sm.mkhc(Zjn_sc00165.1.g00110.1.sm.mkhc),Zjn_sc00155.1.g00360.1.sm.mk(Zjn_sc00155.1.g00360.1.sm.mk),Zjn_sc00154.1.g00420.1.am.mkhc(Zjn_sc00154.1.g00420.1.am.mkhc),Zjn_sc00079.1.g00410.1.sm…	http://www.kegg.jp/kegg-bin/show_pathway?map=map00052&multi_query=K01784+%23FFFFFF,red%0d%0aK01835+%23FFFFFF,red%0d%0aK06611+%23FFFFFF,red%0d%0aK07407+%23FFFFFF,red%0d%0aK00844+%23FFFFFF,red%0d%0aK01193+%23FFFFFF,red%0d%0aK01785+%23FFFFFF,red%0d%0aK00963+%23FFFFFF,red%0d%0a
ko00920	Sulfur metabolism	Metabolism	Energy metabolism	9	51	0.00385502	0.041248715	Zjn_sc00014.1.g03810.1.sm.mkhc(Zjn_sc00014.1.g03810.1.sm.mkhc),Zjn_sc00172.1.g00180.1.sm.mk(Zjn_sc00172.1.g00180.1.sm.mk),Zjn_sc00027.1.g05500.1.sm.mkhc(Zjn_sc00027.1.g05500.1.sm.mkhc),Zjn_sc00060.1.g00730.1.sm.mk(Zjn_sc00060.1.g00730.1.sm.mk),Zjn_sc00001.1.g07000.1.sm.mkhc(Zjn_sc00001.1.g07000.1.sm.mkhc),Zjn_sc00001.1.g06990.1.sm.mk(Zjn_sc00001.1.g06990.1.sm.mk),Zjn_sc00001.1.g08900.1.sm.mkhc(Zj…	http://www.kegg.jp/kegg-bin/show_pathway?map=map00920&multi_query=K01082+%23FFFFFF,red%0d%0aK00392+%23FFFFFF,red%0d%0aK13811+%23FFFFFF,red%0d%0aK05907+%23FFFFFF,red%0d%0a
ko00260	Glycine, serine and threonine metabolism	Metabolism	Amino acid metabolism	11	83	0.013572516	0.132023561	Zjn_sc00028.1.g03020.1.sm.mkhc(Zjn_sc00028.1.g03020.1.sm.mkhc),Zjn_sc00013.1.g03810.1.sm.mkhc(Zjn_sc00013.1.g03810.1.sm.mkhc),Zjn_sc00043.1.g04610.1.am.mkhc(Zjn_sc00043.1.g04610.1.am.mkhc),Zjn_sc00011.1.g00660.1.am.mk(Zjn_sc00011.1.g00660.1.am.mk),Zjn_sc00132.1.g01000.1.am.mkhc(Zjn_sc00132.1.g01000.1.am.mkhc),Zjn_sc00101.1.g00090.1.sm.mkhc(Zjn_sc00101.1.g00090.1.sm.mkhc),Zjn_sc00032.1.g01900.1.sm…	http://www.kegg.jp/kegg-bin/show_pathway?map=map00260&multi_query=K00872+%23FFFFFF,red%0d%0aK00928+%23FFFFFF,red%0d%0aK00058+%23FFFFFF,red%0d%0aK15634+%23FFFFFF,red%0d%0aK00600+%23FFFFFF,red%0d%0aK15919+%23FFFFFF,red%0d%0aK15633+%23FFFFFF,red%0d%0aK00276+%23FFFFFF,red%0d%0aK01733+%23FFFFFF,red%0d%0a
ko00450	Selenocompound metabolism	Metabolism	Metabolism of other amino acids	6	33	0.015008122	0.133822418	Zjn_sc00088.1.g00640.1.sm.mkhc(Zjn_sc00088.1.g00640.1.sm.mkhc),Zjn_sc00014.1.g03810.1.sm.mkhc(Zjn_sc00014.1.g03810.1.sm.mkhc),Zjn_sc00172.1.g00180.1.sm.mk(Zjn_sc00172.1.g00180.1.sm.mk),Zjn_sc00013.1.g04030.1.sm.mkhc(Zjn_sc00013.1.g04030.1.sm.mkhc),Zjn_sc00047.1.g03760.1.sm.mk(Zjn_sc00047.1.g03760.1.sm.mk),Zjn_sc00105.1.g00590.1.sm.mkhc(Zjn_sc00105.1.g00590.1.sm.mkhc)	http://www.kegg.jp/kegg-bin/show_pathway?map=map00450&multi_query=K00549+%23FFFFFF,red%0d%0aK13811+%23FFFFFF,red%0d%0aK01761+%23FFFFFF,red%0d%0a
ko04712	Circadian rhythm - plant	Organismal Systems	Environmental adaptation	9	64	0.017082217	0.140599789	Zjn_sc00043.1.g03520.1.sm.mk(Zjn_sc00043.1.g03520.1.sm.mk),Zjn_sc00205.1.g00010.1.sm.mkhc(Zjn_sc00205.1.g00010.1.sm.mkhc),Zjn_sc00026.1.g01620.1.am.mk(Zjn_sc00026.1.g01620.1.am.mk),Zjn_sc00071.1.g02520.1.am.mkhc(Zjn_sc00071.1.g02520.1.am.mkhc),Zjn_sc00014.1.g02330.1.sm.mkhc(Zjn_sc00014.1.g02330.1.sm.mkhc),Zjn_sc00063.1.g01730.1.sm.mkhc(Zjn_sc00063.1.g01730.1.sm.mkhc),Zjn_sc00003.1.g02650.1.sm.mkh…	http://www.kegg.jp/kegg-bin/show_pathway?map=map04712&multi_query=K16223+%23FFFFFF,red%0d%0aK12130+%23FFFFFF,red%0d%0aK12120+%23FFFFFF,red%0d%0aK12126+%23FFFFFF,red%0d%0aK12133+%23FFFFFF,red%0d%0aK12121+%23FFFFFF,red%0d%0aK12116+%23FFFFFF,red%0d%0a
ko00280	Valine, leucine and isoleucine degradation	Metabolism	Amino acid metabolism	8	59	0.029099346	0.222402146	Zjn_sc00091.1.g00940.1.am.mkhc(Zjn_sc00091.1.g00940.1.am.mkhc),Zjn_sc00002.1.g09450.1.sm.mkhc(Zjn_sc00002.1.g09450.1.sm.mkhc),Zjn_sc00088.1.g01730.1.sm.mkhc(Zjn_sc00088.1.g01730.1.sm.mkhc),Zjn_sc00007.1.g05950.1.sm.mkhc(Zjn_sc00007.1.g05950.1.sm.mkhc),Zjn_sc00129.1.g00870.1.sm.mkhc(Zjn_sc00129.1.g00870.1.sm.mkhc),Zjn_sc00140.1.g00070.1.sm.mkhc(Zjn_sc00140.1.g00070.1.sm.mkhc),Zjn_sc00051.1.g01540.…	http://www.kegg.jp/kegg-bin/show_pathway?map=map00280&multi_query=K00826+%23FFFFFF,red%0d%0aK01969+%23FFFFFF,red%0d%0aK00253+%23FFFFFF,red%0d%0aK00128+%23FFFFFF,red%0d%0aK00167+%23FFFFFF,red%0d%0aK01968+%23FFFFFF,red%0d%0a
ko00196	Photosynthesis - antenna proteins	Metabolism	Energy metabolism	5	29	0.03176311	0.226576851	Zjn_sc00006.1.g01670.1.sm.mkhc(Zjn_sc00006.1.g01670.1.sm.mkhc),Zjn_sc00008.1.g05540.1.am.mk(Zjn_sc00008.1.g05540.1.am.mk),Zjn_sc00058.1.g01050.1.sm.mk(Zjn_sc00058.1.g01050.1.sm.mk),Zjn_sc00011.1.g01990.1.sm.mkhc(Zjn_sc00011.1.g01990.1.sm.mkhc),Zjn_sc00031.1.g04020.1.sm.mkhc(Zjn_sc00031.1.g04020.1.sm.mkhc)	http://www.kegg.jp/kegg-bin/show_pathway?map=map00196&multi_query=K08916+%23FFFFFF,red%0d%0aK08917+%23FFFFFF,red%0d%0aK08909+%23FFFFFF,red%0d%0aK08912+%23FFFFFF,red%0d%0a
ko00220	Arginine biosynthesis	Metabolism	Amino acid metabolism	7	51	0.037721491	0.238779962	Zjn_sc00014.1.g07080.1.sm.mkhc(Zjn_sc00014.1.g07080.1.sm.mkhc),Zjn_sc00032.1.g00160.1.sm.mkhc(Zjn_sc00032.1.g00160.1.sm.mkhc),Zjn_sc00033.1.g00970.1.sm.mk(Zjn_sc00033.1.g00970.1.sm.mk),Zjn_sc00008.1.g07580.1.sm.mkhc(Zjn_sc00008.1.g07580.1.sm.mkhc),Zjn_sc00023.1.g05410.1.sm.mkhc(Zjn_sc00023.1.g05410.1.sm.mkhc),Zjn_sc00033.1.g00950.1.sm.mkhc(Zjn_sc00033.1.g00950.1.sm.mkhc),Zjn_sc00047.1.g02000.1.sm…	http://www.kegg.jp/kegg-bin/show_pathway?map=map00220&multi_query=K14455+%23FFFFFF,red%0d%0aK01915+%23FFFFFF,red%0d%0aK00261+%23FFFFFF,red%0d%0aK00814+%23FFFFFF,red%0d%0a
ko00270	Cysteine and methionine metabolism	Metabolism	Amino acid metabolism	15	147	0.040359708	0.238779962	Zjn_sc00088.1.g00640.1.sm.mkhc(Zjn_sc00088.1.g00640.1.sm.mkhc),Zjn_sc00017.1.g07170.1.sm.mk(Zjn_sc00017.1.g07170.1.sm.mk),Zjn_sc00002.1.g09450.1.sm.mkhc(Zjn_sc00002.1.g09450.1.sm.mkhc),Zjn_sc00061.1.g00290.1.am.mkhc(Zjn_sc00061.1.g00290.1.am.mkhc),Zjn_sc00132.1.g01000.1.am.mkhc(Zjn_sc00132.1.g01000.1.am.mkhc),Zjn_sc00008.1.g07580.1.sm.mkhc(Zjn_sc00008.1.g07580.1.sm.mkhc),Zjn_sc00018.1.g07600.1.sm…	http://www.kegg.jp/kegg-bin/show_pathway?map=map00270&multi_query=K00549+%23FFFFFF,red%0d%0aK14455+%23FFFFFF,red%0d%0aK00025+%23FFFFFF,red%0d%0aK00928+%23FFFFFF,red%0d%0aK00058+%23FFFFFF,red%0d%0aK01244+%23FFFFFF,red%0d%0aK00826+%23FFFFFF,red%0d%0aK01611+%23FFFFFF,red%0d%0aK05933+%23FFFFFF,red%0d%0aK16054+%23FFFFFF,red%0d%0aK01761+%23FFFFFF,red%0d%0a
ko04141	Protein processing in endoplasmic reticulum	Genetic Information Processing	Folding, sorting and degradation	24	265	0.041210877	0.238779962	Zjn_sc00002.1.g04940.1.sm.mkhc(Zjn_sc00002.1.g04940.1.sm.mkhc),Zjn_sc00015.1.g05060.1.sm.mkhc(Zjn_sc00015.1.g05060.1.sm.mkhc),Zjn_sc00106.1.g00030.1.sm.mkhc(Zjn_sc00106.1.g00030.1.sm.mkhc),Zjn_sc00045.1.g04840.1.sm.mk(Zjn_sc00045.1.g04840.1.sm.mk),Zjn_sc00058.1.g01660.1.am.mk(Zjn_sc00058.1.g01660.1.am.mk),Zjn_sc00075.1.g00010.1.am.mk(Zjn_sc00075.1.g00010.1.am.mk),Zjn_sc00092.1.g00750.1.am.mkhc(Zj…	http://www.kegg.jp/kegg-bin/show_pathway?map=map04141&multi_query=K09487+%23FFFFFF,red%0d%0aK07151+%23FFFFFF,red%0d%0aK09490+%23FFFFFF,red%0d%0aK14009+%23FFFFFF,red%0d%0aK09584+%23FFFFFF,red%0d%0aK13993+%23FFFFFF,red%0d%0aK04079+%23FFFFFF,red%0d%0aK03283+%23FFFFFF,red%0d%0aK03237+%23FFFFFF,red%0d%0aK16196+%23FFFFFF,red%0d%0aK09580+%23FFFFFF,red%0d%0aK09562+%23FFFFFF,red%0d%0aK10839+%23FFFFFF,red%…
ko00630	Glyoxylate and dicarboxylate metabolism	Metabolism	Carbohydrate metabolism	10	87	0.043644281	0.238779962	Zjn_sc00017.1.g07170.1.sm.mk(Zjn_sc00017.1.g07170.1.sm.mk),Zjn_sc00013.1.g03810.1.sm.mkhc(Zjn_sc00013.1.g03810.1.sm.mkhc),Zjn_sc00043.1.g04610.1.am.mkhc(Zjn_sc00043.1.g04610.1.am.mkhc),Zjn_sc00101.1.g00090.1.sm.mkhc(Zjn_sc00101.1.g00090.1.sm.mkhc),Zjn_sc00023.1.g05410.1.sm.mkhc(Zjn_sc00023.1.g05410.1.sm.mkhc),Zjn_sc00001.1.g01810.1.am.mkhc(Zjn_sc00001.1.g01810.1.am.mkhc),Zjn_sc00056.1.g01030.1.sm…	http://www.kegg.jp/kegg-bin/show_pathway?map=map00630&multi_query=K00025+%23FFFFFF,red%0d%0aK01915+%23FFFFFF,red%0d%0aK03781+%23FFFFFF,red%0d%0aK00600+%23FFFFFF,red%0d%0aK15919+%23FFFFFF,red%0d%0aK19269+%23FFFFFF,red%0d%0aK00284+%23FFFFFF,red%0d%0aK01602+%23FFFFFF,red%0d%0a
ko00100	Steroid biosynthesis	Metabolism	Lipid metabolism	7	53	0.045194269	0.238779962	Zjn_sc00788.1.g00010.1.sm.mkhc(Zjn_sc00788.1.g00010.1.sm.mkhc),Zjn_sc00183.1.g00110.1.sm.mk(Zjn_sc00183.1.g00110.1.sm.mk),Zjn_sc00003.1.g07450.1.am.mkhc(Zjn_sc00003.1.g07450.1.am.mkhc),Zjn_sc00014.1.g07700.1.sm.mkhc(Zjn_sc00014.1.g07700.1.sm.mkhc),Zjn_sc00156.1.g00390.1.am.mk(Zjn_sc00156.1.g00390.1.am.mk),Zjn_sc00102.1.g00720.1.sm.mkhc(Zjn_sc00102.1.g00720.1.sm.mkhc),Zjn_sc00073.1.g01050.1.sm.mkh…	http://www.kegg.jp/kegg-bin/show_pathway?map=map00100&multi_query=K14423+%23FFFFFF,red%0d%0aK01853+%23FFFFFF,red%0d%0aK00511+%23FFFFFF,red%0d%0aK00801+%23FFFFFF,red%0d%0a
ko00360	Phenylalanine metabolism	Metabolism	Amino acid metabolism	7	54	0.049262876	0.238779962	Zjn_sc06393.1.g00010.1.am.mk(Zjn_sc06393.1.g00010.1.am.mk),Zjn_sc00060.1.g02280.1.es.mkhc(Zjn_sc00060.1.g02280.1.es.mkhc),Zjn_sc00008.1.g07580.1.sm.mkhc(Zjn_sc00008.1.g07580.1.sm.mkhc),Zjn_sc00032.1.g01900.1.sm.mkhc(Zjn_sc00032.1.g01900.1.sm.mkhc),Zjn_sc00103.1.g00580.1.am.mk(Zjn_sc00103.1.g00580.1.am.mk),Zjn_sc07248.1.g00010.1.am.mk(Zjn_sc07248.1.g00010.1.am.mk),Zjn_sc00047.1.g02000.1.sm.mkhc(Zj…	http://www.kegg.jp/kegg-bin/show_pathway?map=map00360&multi_query=K00276+%23FFFFFF,red%0d%0aK14455+%23FFFFFF,red%0d%0aK10775+%23FFFFFF,red%0d%0aK00074+%23FFFFFF,red%0d%0a
ko00730	Thiamine metabolism	Metabolism	Metabolism of cofactors and vitamins	4	23	0.051621895	0.238779962	Zjn_sc00025.1.g01560.1.am.mk(Zjn_sc00025.1.g01560.1.am.mk),Zjn_sc00089.1.g01310.1.sm.mkhc(Zjn_sc00089.1.g01310.1.sm.mkhc),Zjn_sc00071.1.g00380.1.sm.mkhc(Zjn_sc00071.1.g00380.1.sm.mkhc),Zjn_sc00071.1.g00860.1.sm.mkhc(Zjn_sc00071.1.g00860.1.sm.mkhc)	http://www.kegg.jp/kegg-bin/show_pathway?map=map00730&multi_query=K01662+%23FFFFFF,red%0d%0aK00939+%23FFFFFF,red%0d%0a
ko00290	Valine, leucine and isoleucine biosynthesis	Metabolism	Amino acid metabolism	4	23	0.051621895	0.238779962	Zjn_sc00031.1.g01000.1.sm.mkhc(Zjn_sc00031.1.g01000.1.sm.mkhc),Zjn_sc00002.1.g09450.1.sm.mkhc(Zjn_sc00002.1.g09450.1.sm.mkhc),Zjn_sc00017.1.g04940.1.am.mk(Zjn_sc00017.1.g04940.1.am.mk),Zjn_sc00003.1.g07440.1.sm.mkhc(Zjn_sc00003.1.g07440.1.sm.mkhc)	http://www.kegg.jp/kegg-bin/show_pathway?map=map00290&multi_query=K00826+%23FFFFFF,red%0d%0aK01649+%23FFFFFF,red%0d%0aK01652+%23FFFFFF,red%0d%0a
ko03008	Ribosome biogenesis in eukaryotes	Genetic Information Processing	Translation	12	115	0.054307644	0.238779962	Zjn_sc00017.1.g07940.1.sm.mkhc(Zjn_sc00017.1.g07940.1.sm.mkhc),Zjn_sc00127.1.g00690.1.sm.mk(Zjn_sc00127.1.g00690.1.sm.mk),Zjn_sc00023.1.g01780.1.sm.mkhc(Zjn_sc00023.1.g01780.1.sm.mkhc),Zjn_sc00003.1.g12160.1.am.mkhc(Zjn_sc00003.1.g12160.1.am.mkhc),Zjn_sc00056.1.g04160.1.am.mk(Zjn_sc00056.1.g04160.1.am.mk),Zjn_sc00013.1.g10480.1.am.mkhc(Zjn_sc00013.1.g10480.1.am.mkhc),Zjn_sc00002.1.g08300.1.am.mkh…	http://www.kegg.jp/kegg-bin/show_pathway?map=map03008&multi_query=K14550+%23FFFFFF,red%0d%0aK14565+%23FFFFFF,red%0d%0aK14549+%23FFFFFF,red%0d%0aK14557+%23FFFFFF,red%0d%0aK14555+%23FFFFFF,red%0d%0aK14556+%23FFFFFF,red%0d%0aK14290+%23FFFFFF,red%0d%0aK11129+%23FFFFFF,red%0d%0aK14572+%23FFFFFF,red%0d%0aK11883+%23FFFFFF,red%0d%0aK14544+%23FFFFFF,red%0d%0a
ko00195	Photosynthesis	Metabolism	Energy metabolism	8	67	0.055789711	0.238779962	Zjn_sc00138.1.g00080.1.am.mk(Zjn_sc00138.1.g00080.1.am.mk),Zjn_sc00162.1.g00250.1.am.mk(Zjn_sc00162.1.g00250.1.am.mk),Zjn_sc00004.1.g01410.1.sm.mk(Zjn_sc00004.1.g01410.1.sm.mk),Zjn_sc00184.1.g00360.1.am.mk(Zjn_sc00184.1.g00360.1.am.mk),Zjn_sc00009.1.g05190.1.sm.mkhc(Zjn_sc00009.1.g05190.1.sm.mkhc),Zjn_sc00027.1.g05250.1.sm.mk(Zjn_sc00027.1.g05250.1.sm.mk),Zjn_sc01199.1.g00010.1.am.mk(Zjn_sc01199.…	http://www.kegg.jp/kegg-bin/show_pathway?map=map00195&multi_query=K02721+%23FFFFFF,red%0d%0aK02638+%23FFFFFF,red%0d%0aK08901+%23FFFFFF,red%0d%0aK03542+%23FFFFFF,red%0d%0aK02639+%23FFFFFF,red%0d%0aK02694+%23FFFFFF,red%0d%0aK02636+%23FFFFFF,red%0d%0a
ko00906	Carotenoid biosynthesis	Metabolism	Metabolism of terpenoids and polyketides	7	57	0.062828145	0.258561983	Zjn_sc00007.1.g07610.1.am.mk(Zjn_sc00007.1.g07610.1.am.mk),Zjn_sc00008.1.g00200.1.sm.mkhc(Zjn_sc00008.1.g00200.1.sm.mkhc),Zjn_sc00029.1.g05630.1.am.mk(Zjn_sc00029.1.g05630.1.am.mk),Zjn_sc00065.1.g01090.1.am.mk(Zjn_sc00065.1.g01090.1.am.mk),Zjn_sc00004.1.g07930.1.am.mk(Zjn_sc00004.1.g07930.1.am.mk),Zjn_sc00058.1.g01380.1.sm.mk(Zjn_sc00058.1.g01380.1.sm.mk),Zjn_sc00105.1.g00500.1.am.mk(Zjn_sc00105.…	http://www.kegg.jp/kegg-bin/show_pathway?map=map00906&multi_query=K09840+%23FFFFFF,red%0d%0aK15746+%23FFFFFF,red%0d%0aK02291+%23FFFFFF,red%0d%0aK17913+%23FFFFFF,red%0d%0aK09838+%23FFFFFF,red%0d%0a
ko00520	Amino sugar and nucleotide sugar metabolism	Metabolism	Carbohydrate metabolism	20	225	0.068605254	0.271880079	Zjn_sc00016.1.g02950.1.sm.mkhc(Zjn_sc00016.1.g02950.1.sm.mkhc),Zjn_sc01016.1.g00010.1.sm.mk(Zjn_sc01016.1.g00010.1.sm.mk),Zjn_sc00030.1.g02400.1.es.mkhc(Zjn_sc00030.1.g02400.1.es.mkhc),Zjn_sc00002.1.g03370.1.am.mkhc(Zjn_sc00002.1.g03370.1.am.mkhc),Zjn_sc00009.1.g00330.1.sm.mkhc(Zjn_sc00009.1.g00330.1.sm.mkhc),Zjn_sc00165.1.g00110.1.sm.mkhc(Zjn_sc00165.1.g00110.1.sm.mkhc),Zjn_sc00119.1.g00120.1.sm…	http://www.kegg.jp/kegg-bin/show_pathway?map=map00520&multi_query=K01784+%23FFFFFF,red%0d%0aK01810+%23FFFFFF,red%0d%0aK12449+%23FFFFFF,red%0d%0aK01835+%23FFFFFF,red%0d%0aK00844+%23FFFFFF,red%0d%0aK02377+%23FFFFFF,red%0d%0aK00770+%23FFFFFF,red%0d%0aK01209+%23FFFFFF,red%0d%0aK00963+%23FFFFFF,red%0d%0aK00975+%23FFFFFF,red%0d%0aK01183+%23FFFFFF,red%0d%0a
ko00053	Ascorbate and aldarate metabolism	Metabolism	Carbohydrate metabolism	7	60	0.078460631	0.299831696	Zjn_sc04751.1.g00010.1.am.mk(Zjn_sc04751.1.g00010.1.am.mk),Zjn_sc00003.1.g04150.1.sm.mkhc(Zjn_sc00003.1.g04150.1.sm.mkhc),Zjn_sc00007.1.g05950.1.sm.mkhc(Zjn_sc00007.1.g05950.1.sm.mkhc),Zjn_sc00017.1.g03330.1.sm.mkhc(Zjn_sc00017.1.g03330.1.sm.mkhc),Zjn_sc00140.1.g00070.1.sm.mkhc(Zjn_sc00140.1.g00070.1.sm.mkhc),Zjn_sc00001.1.g00100.1.sm.mkhc(Zjn_sc00001.1.g00100.1.sm.mkhc),Zjn_sc00055.1.g00930.1.sm…	http://www.kegg.jp/kegg-bin/show_pathway?map=map00053&multi_query=K17744+%23FFFFFF,red%0d%0aK00434+%23FFFFFF,red%0d%0aK00128+%23FFFFFF,red%0d%0a
ko01040	Biosynthesis of unsaturated fatty acids	Metabolism	Lipid metabolism	6	49	0.082714069	0.305186391	Zjn_sc00011.1.g04880.1.sm.mkhc(Zjn_sc00011.1.g04880.1.sm.mkhc),Zjn_sc00051.1.g01820.1.am.mk(Zjn_sc00051.1.g01820.1.am.mk),Zjn_sc00161.1.g00260.1.am.mk(Zjn_sc00161.1.g00260.1.am.mk),Zjn_sc00006.1.g05570.1.sm.mkhc(Zjn_sc00006.1.g05570.1.sm.mkhc),Zjn_sc00096.1.g01760.1.am.mkhc(Zjn_sc00096.1.g01760.1.am.mkhc),Zjn_sc00090.1.g01250.1.sm.mkhc(Zjn_sc00090.1.g01250.1.sm.mkhc)	http://www.kegg.jp/kegg-bin/show_pathway?map=map01040&multi_query=K00232+%23FFFFFF,red%0d%0aK03921+%23FFFFFF,red%0d%0aK10258+%23FFFFFF,red%0d%0aK10251+%23FFFFFF,red%0d%0a
ko00020	Citrate cycle (TCA cycle)	Metabolism	Carbohydrate metabolism	9	87	0.091808096	0.327448877	Zjn_sc00017.1.g07170.1.sm.mk(Zjn_sc00017.1.g07170.1.sm.mk),Zjn_sc00002.1.g07570.1.sm.mk(Zjn_sc00002.1.g07570.1.sm.mk),Zjn_sc00002.1.g07580.1.sm.mkhc(Zjn_sc00002.1.g07580.1.sm.mkhc),Zjn_sc00204.1.g00230.1.sm.mkhc(Zjn_sc00204.1.g00230.1.sm.mkhc),Zjn_sc00091.1.g01210.1.sm.mkhc(Zjn_sc00091.1.g01210.1.sm.mkhc),Zjn_sc00002.1.g07630.1.sm.mk(Zjn_sc00002.1.g07630.1.sm.mk),Zjn_sc00002.1.g07640.1.sm.mkhc(Zj…	http://www.kegg.jp/kegg-bin/show_pathway?map=map00020&multi_query=K00627+%23FFFFFF,red%0d%0aK00025+%23FFFFFF,red%0d%0aK00234+%23FFFFFF,red%0d%0aK01610+%23FFFFFF,red%0d%0a
ko00480	Glutathione metabolism	Metabolism	Metabolism of other amino acids	14	153	0.09575326	0.328122422	Zjn_sc04751.1.g00010.1.am.mk(Zjn_sc04751.1.g00010.1.am.mk),Zjn_sc00102.1.g01440.1.sm.mkhc(Zjn_sc00102.1.g01440.1.sm.mkhc),Zjn_sc00102.1.g01520.1.am.mkhc(Zjn_sc00102.1.g01520.1.am.mkhc),Zjn_sc00013.1.g06330.1.sm.mk(Zjn_sc00013.1.g06330.1.sm.mk),Zjn_sc00003.1.g04150.1.sm.mkhc(Zjn_sc00003.1.g04150.1.sm.mkhc),Zjn_sc00068.1.g02430.1.am.mkhc(Zjn_sc00068.1.g02430.1.am.mkhc),Zjn_sc00017.1.g03330.1.sm.mkh…	http://www.kegg.jp/kegg-bin/show_pathway?map=map00480&multi_query=K00799+%23FFFFFF,red%0d%0aK00434+%23FFFFFF,red%0d%0a
ko00561	Glycerolipid metabolism	Metabolism	Lipid metabolism	10	101	0.09813007	0.328122422	Zjn_sc00092.1.g01050.1.sm.mkhc(Zjn_sc00092.1.g01050.1.sm.mkhc),Zjn_sc00003.1.g05630.1.am.mkhc(Zjn_sc00003.1.g05630.1.am.mkhc),Zjn_sc00069.1.g03190.1.sm.mkhc(Zjn_sc00069.1.g03190.1.sm.mkhc),Zjn_sc00007.1.g05950.1.sm.mkhc(Zjn_sc00007.1.g05950.1.sm.mkhc),Zjn_sc00069.1.g03200.1.am.mk(Zjn_sc00069.1.g03200.1.am.mk),Zjn_sc00005.1.g06100.1.sm.mkhc(Zjn_sc00005.1.g06100.1.sm.mkhc),Zjn_sc00140.1.g00070.1.sm…	http://www.kegg.jp/kegg-bin/show_pathway?map=map00561&multi_query=K11155+%23FFFFFF,red%0d%0aK09480+%23FFFFFF,red%0d%0aK06119+%23FFFFFF,red%0d%0aK00128+%23FFFFFF,red%0d%0aK07407+%23FFFFFF,red%0d%0aK13506+%23FFFFFF,red%0d%0aK01054+%23FFFFFF,red%0d%0a
ko00860	Porphyrin metabolism	Metabolism	Metabolism of cofactors and vitamins	7	65	0.109088128	0.345372824	Zjn_sc00033.1.g00790.1.sm.mk(Zjn_sc00033.1.g00790.1.sm.mk),Zjn_sc00057.1.g01310.1.sm.mkhc(Zjn_sc00057.1.g01310.1.sm.mkhc),Zjn_sc00003.1.g06140.1.sm.mkhc(Zjn_sc00003.1.g06140.1.sm.mkhc),Zjn_sc00022.1.g01430.1.am.mk(Zjn_sc00022.1.g01430.1.am.mk),Zjn_sc00086.1.g00930.1.sm.mkhc(Zjn_sc00086.1.g00930.1.sm.mkhc),Zjn_sc00043.1.g03030.1.am.mkhc(Zjn_sc00043.1.g03030.1.am.mkhc),Zjn_sc00106.1.g00170.1.am.mkh…	http://www.kegg.jp/kegg-bin/show_pathway?map=map00860&multi_query=K04035+%23FFFFFF,red%0d%0aK13545+%23FFFFFF,red%0d%0aK03403+%23FFFFFF,red%0d%0aK00218+%23FFFFFF,red%0d%0aK02492+%23FFFFFF,red%0d%0aK10960+%23FFFFFF,red%0d%0aK02259+%23FFFFFF,red%0d%0a
ko00230	Purine metabolism	Metabolism	Nucleotide metabolism	13	143	0.109744636	0.345372824	Zjn_sc00014.1.g03810.1.sm.mkhc(Zjn_sc00014.1.g03810.1.sm.mkhc),Zjn_sc00071.1.g00380.1.sm.mkhc(Zjn_sc00071.1.g00380.1.sm.mkhc),Zjn_sc00071.1.g00860.1.sm.mkhc(Zjn_sc00071.1.g00860.1.sm.mkhc),Zjn_sc00172.1.g00180.1.sm.mk(Zjn_sc00172.1.g00180.1.sm.mk),Zjn_sc00079.1.g00410.1.sm.mkhc(Zjn_sc00079.1.g00410.1.sm.mkhc),Zjn_sc00014.1.g01970.1.sm.mkhc(Zjn_sc00014.1.g01970.1.sm.mkhc),Zjn_sc00089.1.g01310.1.sm…	http://www.kegg.jp/kegg-bin/show_pathway?map=map00230&multi_query=K01466+%23FFFFFF,red%0d%0aK01835+%23FFFFFF,red%0d%0aK00088+%23FFFFFF,red%0d%0aK00939+%23FFFFFF,red%0d%0aK13811+%23FFFFFF,red%0d%0aK14977+%23FFFFFF,red%0d%0a
ko00903	Limonene and pinene degradation	Metabolism	Metabolism of terpenoids and polyketides	2	10	0.12560407	0.383989585	Zjn_sc00007.1.g05950.1.sm.mkhc(Zjn_sc00007.1.g05950.1.sm.mkhc),Zjn_sc00140.1.g00070.1.sm.mkhc(Zjn_sc00140.1.g00070.1.sm.mkhc)	http://www.kegg.jp/kegg-bin/show_pathway?map=map00903&multi_query=K00128+%23FFFFFF,red%0d%0a
ko00966	Glucosinolate biosynthesis	Metabolism	Biosynthesis of other secondary metabolites	2	12	0.169946639	0.505119177	Zjn_sc00002.1.g09450.1.sm.mkhc(Zjn_sc00002.1.g09450.1.sm.mkhc),Zjn_sc00003.1.g07440.1.sm.mkhc(Zjn_sc00003.1.g07440.1.sm.mkhc)	http://www.kegg.jp/kegg-bin/show_pathway?map=map00966&multi_query=K00826+%23FFFFFF,red%0d%0a
ko00051	Fructose and mannose metabolism	Metabolism	Carbohydrate metabolism	9	104	0.200395676	0.579522629	Zjn_sc00016.1.g02950.1.sm.mkhc(Zjn_sc00016.1.g02950.1.sm.mkhc),Zjn_sc00009.1.g05360.1.sm.mkhc(Zjn_sc00009.1.g05360.1.sm.mkhc),Zjn_sc00003.1.g05480.1.sm.mkhc(Zjn_sc00003.1.g05480.1.sm.mkhc),Zjn_sc00002.1.g06880.1.sm.mkhc(Zjn_sc00002.1.g06880.1.sm.mkhc),Zjn_sc00031.1.g02050.1.am.mkhc(Zjn_sc00031.1.g02050.1.am.mkhc),Zjn_sc00008.1.g03800.1.am.mk(Zjn_sc00008.1.g03800.1.am.mk),Zjn_sc00034.1.g05900.1.sm…	http://www.kegg.jp/kegg-bin/show_pathway?map=map00051&multi_query=K03841+%23FFFFFF,red%0d%0aK00844+%23FFFFFF,red%0d%0aK02377+%23FFFFFF,red%0d%0aK01623+%23FFFFFF,red%0d%0a
ko00770	Pantothenate and CoA biosynthesis	Metabolism	Metabolism of cofactors and vitamins	5	51	0.211254128	0.57959466	Zjn_sc00002.1.g09450.1.sm.mkhc(Zjn_sc00002.1.g09450.1.sm.mkhc),Zjn_sc00017.1.g04940.1.am.mk(Zjn_sc00017.1.g04940.1.am.mk),Zjn_sc00007.1.g05950.1.sm.mkhc(Zjn_sc00007.1.g05950.1.sm.mkhc),Zjn_sc00140.1.g00070.1.sm.mkhc(Zjn_sc00140.1.g00070.1.sm.mkhc),Zjn_sc00003.1.g07440.1.sm.mkhc(Zjn_sc00003.1.g07440.1.sm.mkhc)	http://www.kegg.jp/kegg-bin/show_pathway?map=map00770&multi_query=K00826+%23FFFFFF,red%0d%0aK00128+%23FFFFFF,red%0d%0aK01652+%23FFFFFF,red%0d%0a
ko00941	Flavonoid biosynthesis	Metabolism	Biosynthesis of other secondary metabolites	5	51	0.211254128	0.57959466	Zjn_sc00040.1.g03560.1.am.mk(Zjn_sc00040.1.g03560.1.am.mk),Zjn_sc00036.1.g01340.1.sm.mk(Zjn_sc00036.1.g01340.1.sm.mk),Zjn_sc00155.1.g00080.1.sm.mk(Zjn_sc00155.1.g00080.1.sm.mk),Zjn_sc00023.1.g03920.1.am.mk(Zjn_sc00023.1.g03920.1.am.mk),Zjn_sc00039.1.g02880.1.sm.mkhc(Zjn_sc00039.1.g02880.1.sm.mkhc)	http://www.kegg.jp/kegg-bin/show_pathway?map=map00941&multi_query=K00487+%23FFFFFF,red%0d%0aK08695+%23FFFFFF,red%0d%0aK13065+%23FFFFFF,red%0d%0aK05277+%23FFFFFF,red%0d%0aK13082+%23FFFFFF,red%0d%0a
ko00960	Tropane, piperidine and pyridine alkaloid biosynthesis	Metabolism	Biosynthesis of other secondary metabolites	3	26	0.219205113	0.586373677	Zjn_sc00008.1.g07580.1.sm.mkhc(Zjn_sc00008.1.g07580.1.sm.mkhc),Zjn_sc00032.1.g01900.1.sm.mkhc(Zjn_sc00032.1.g01900.1.sm.mkhc),Zjn_sc00047.1.g02000.1.sm.mkhc(Zjn_sc00047.1.g02000.1.sm.mkhc)	http://www.kegg.jp/kegg-bin/show_pathway?map=map00960&multi_query=K00276+%23FFFFFF,red%0d%0aK14455+%23FFFFFF,red%0d%0a
ko00330	Arginine and proline metabolism	Metabolism	Amino acid metabolism	7	83	0.260074525	0.656302128	Zjn_sc00027.1.g03400.1.am.mkhc(Zjn_sc00027.1.g03400.1.am.mkhc),Zjn_sc00007.1.g05950.1.sm.mkhc(Zjn_sc00007.1.g05950.1.sm.mkhc),Zjn_sc00008.1.g07580.1.sm.mkhc(Zjn_sc00008.1.g07580.1.sm.mkhc),Zjn_sc00018.1.g07600.1.sm.mk(Zjn_sc00018.1.g07600.1.sm.mk),Zjn_sc00012.1.g06050.1.sm.mkhc(Zjn_sc00012.1.g06050.1.sm.mkhc),Zjn_sc00140.1.g00070.1.sm.mkhc(Zjn_sc00140.1.g00070.1.sm.mkhc),Zjn_sc00047.1.g02000.1.sm…	http://www.kegg.jp/kegg-bin/show_pathway?map=map00330&multi_query=K12657+%23FFFFFF,red%0d%0aK00294+%23FFFFFF,red%0d%0aK14455+%23FFFFFF,red%0d%0aK01611+%23FFFFFF,red%0d%0aK00128+%23FFFFFF,red%0d%0a
ko00909	Sesquiterpenoid and triterpenoid biosynthesis	Metabolism	Metabolism of terpenoids and polyketides	2	16	0.263747584	0.656302128	Zjn_sc00003.1.g07450.1.am.mkhc(Zjn_sc00003.1.g07450.1.am.mkhc),Zjn_sc00014.1.g07700.1.sm.mkhc(Zjn_sc00014.1.g07700.1.sm.mkhc)	http://www.kegg.jp/kegg-bin/show_pathway?map=map00909&multi_query=K00511+%23FFFFFF,red%0d%0aK00801+%23FFFFFF,red%0d%0a
ko00300	Lysine biosynthesis	Metabolism	Amino acid metabolism	2	16	0.263747584	0.656302128	Zjn_sc00040.1.g01770.1.sm.mk(Zjn_sc00040.1.g01770.1.sm.mk),Zjn_sc00014.1.g10040.1.sm.mkhc(Zjn_sc00014.1.g10040.1.sm.mkhc)	http://www.kegg.jp/kegg-bin/show_pathway?map=map00300&multi_query=K01714+%23FFFFFF,red%0d%0aK00928+%23FFFFFF,red%0d%0a
ko00071	Fatty acid degradation	Metabolism	Lipid metabolism	6	72	0.292967593	0.712443919	Zjn_sc00011.1.g04880.1.sm.mkhc(Zjn_sc00011.1.g04880.1.sm.mkhc),Zjn_sc00060.1.g01930.1.am.mkhc(Zjn_sc00060.1.g01930.1.am.mkhc),Zjn_sc00007.1.g01030.1.sm.mkhc(Zjn_sc00007.1.g01030.1.sm.mkhc),Zjn_sc00007.1.g05950.1.sm.mkhc(Zjn_sc00007.1.g05950.1.sm.mkhc),Zjn_sc00140.1.g00070.1.sm.mkhc(Zjn_sc00140.1.g00070.1.sm.mkhc),Zjn_sc00096.1.g01760.1.am.mkhc(Zjn_sc00096.1.g01760.1.am.mkhc)	http://www.kegg.jp/kegg-bin/show_pathway?map=map00071&multi_query=K00232+%23FFFFFF,red%0d%0aK00128+%23FFFFFF,red%0d%0aK00001+%23FFFFFF,red%0d%0aK00121+%23FFFFFF,red%0d%0a
ko00410	beta-Alanine metabolism	Metabolism	Metabolism of other amino acids	5	62	0.345018642	0.820377659	Zjn_sc00011.1.g04880.1.sm.mkhc(Zjn_sc00011.1.g04880.1.sm.mkhc),Zjn_sc00007.1.g05950.1.sm.mkhc(Zjn_sc00007.1.g05950.1.sm.mkhc),Zjn_sc00140.1.g00070.1.sm.mkhc(Zjn_sc00140.1.g00070.1.sm.mkhc),Zjn_sc00032.1.g01900.1.sm.mkhc(Zjn_sc00032.1.g01900.1.sm.mkhc),Zjn_sc00096.1.g01760.1.am.mkhc(Zjn_sc00096.1.g01760.1.am.mkhc)	http://www.kegg.jp/kegg-bin/show_pathway?map=map00410&multi_query=K00276+%23FFFFFF,red%0d%0aK00232+%23FFFFFF,red%0d%0aK00128+%23FFFFFF,red%0d%0a
ko03013	Nucleocytoplasmic transport	Genetic Information Processing	Translation	10	143	0.402763556	0.936863054	Zjn_sc00098.1.g00810.1.am.mkhc(Zjn_sc00098.1.g00810.1.am.mkhc),Zjn_sc00001.1.g03900.1.am.mkhc(Zjn_sc00001.1.g03900.1.am.mkhc),Zjn_sc00022.1.g05240.1.sm.mkhc(Zjn_sc00022.1.g05240.1.sm.mkhc),Zjn_sc00013.1.g10480.1.am.mkhc(Zjn_sc00013.1.g10480.1.am.mkhc),Zjn_sc00014.1.g08060.1.am.mkhc(Zjn_sc00014.1.g08060.1.am.mkhc),Zjn_sc00043.1.g04850.1.es.mkhc(Zjn_sc00043.1.g04850.1.es.mkhc),Zjn_sc00034.1.g00700.…	http://www.kegg.jp/kegg-bin/show_pathway?map=map03013&multi_query=K14288+%23FFFFFF,red%0d%0aK14304+%23FFFFFF,red%0d%0aK18423+%23FFFFFF,red%0d%0aK14290+%23FFFFFF,red%0d%0aK14325+%23FFFFFF,red%0d%0aK14315+%23FFFFFF,red%0d%0aK12876+%23FFFFFF,red%0d%0aK14293+%23FFFFFF,red%0d%0aK14306+%23FFFFFF,red%0d%0a
ko00603	Glycosphingolipid biosynthesis - globo and isoglobo series	Metabolism	Glycan biosynthesis and metabolism	1	9	0.440476142	0.954149232	Zjn_sc00092.1.g01050.1.sm.mkhc(Zjn_sc00092.1.g01050.1.sm.mkhc)	http://www.kegg.jp/kegg-bin/show_pathway?map=map00603&multi_query=K07407+%23FFFFFF,red%0d%0a
ko00660	C5-Branched dibasic acid metabolism	Metabolism	Carbohydrate metabolism	1	9	0.440476142	0.954149232	Zjn_sc00017.1.g04940.1.am.mk(Zjn_sc00017.1.g04940.1.am.mk)	http://www.kegg.jp/kegg-bin/show_pathway?map=map00660&multi_query=K01652+%23FFFFFF,red%0d%0a
ko00950	Isoquinoline alkaloid biosynthesis	Metabolism	Biosynthesis of other secondary metabolites	3	39	0.443407996	0.954149232	Zjn_sc00008.1.g07580.1.sm.mkhc(Zjn_sc00008.1.g07580.1.sm.mkhc),Zjn_sc00032.1.g01900.1.sm.mkhc(Zjn_sc00032.1.g01900.1.sm.mkhc),Zjn_sc00047.1.g02000.1.sm.mkhc(Zjn_sc00047.1.g02000.1.sm.mkhc)	http://www.kegg.jp/kegg-bin/show_pathway?map=map00950&multi_query=K00276+%23FFFFFF,red%0d%0aK14455+%23FFFFFF,red%0d%0a
ko00350	Tyrosine metabolism	Metabolism	Amino acid metabolism	5	70	0.445864127	0.954149232	Zjn_sc00060.1.g01930.1.am.mkhc(Zjn_sc00060.1.g01930.1.am.mkhc),Zjn_sc00007.1.g01030.1.sm.mkhc(Zjn_sc00007.1.g01030.1.sm.mkhc),Zjn_sc00008.1.g07580.1.sm.mkhc(Zjn_sc00008.1.g07580.1.sm.mkhc),Zjn_sc00032.1.g01900.1.sm.mkhc(Zjn_sc00032.1.g01900.1.sm.mkhc),Zjn_sc00047.1.g02000.1.sm.mkhc(Zjn_sc00047.1.g02000.1.sm.mkhc)	http://www.kegg.jp/kegg-bin/show_pathway?map=map00350&multi_query=K00276+%23FFFFFF,red%0d%0aK14455+%23FFFFFF,red%0d%0aK00001+%23FFFFFF,red%0d%0aK00121+%23FFFFFF,red%0d%0a
ko00340	Histidine metabolism	Metabolism	Amino acid metabolism	2	25	0.468651634	0.978253668	Zjn_sc00007.1.g05950.1.sm.mkhc(Zjn_sc00007.1.g05950.1.sm.mkhc),Zjn_sc00140.1.g00070.1.sm.mkhc(Zjn_sc00140.1.g00070.1.sm.mkhc)	http://www.kegg.jp/kegg-bin/show_pathway?map=map00340&multi_query=K00128+%23FFFFFF,red%0d%0a
ko00640	Propanoate metabolism	Metabolism	Carbohydrate metabolism	3	41	0.476503927	0.978253668	Zjn_sc00011.1.g04880.1.sm.mkhc(Zjn_sc00011.1.g04880.1.sm.mkhc),Zjn_sc00096.1.g01760.1.am.mkhc(Zjn_sc00096.1.g01760.1.am.mkhc),Zjn_sc00051.1.g01540.1.sm.mkhc(Zjn_sc00051.1.g01540.1.sm.mkhc)	http://www.kegg.jp/kegg-bin/show_pathway?map=map00640&multi_query=K00232+%23FFFFFF,red%0d%0aK00167+%23FFFFFF,red%0d%0a
ko04070	Phosphatidylinositol signaling system	Environmental Information Processing	Signal transduction	6	89	0.484555555	0.978253668	Zjn_sc00089.1.g01010.1.sm.mk(Zjn_sc00089.1.g01010.1.sm.mk),Zjn_sc00004.1.g14320.1.am.mk(Zjn_sc00004.1.g14320.1.am.mk),Zjn_sc00129.1.g00790.1.sm.mk(Zjn_sc00129.1.g00790.1.sm.mk),Zjn_sc00001.1.g00430.1.sm.mkhc(Zjn_sc00001.1.g00430.1.sm.mkhc),Zjn_sc00017.1.g05630.1.sm.mk(Zjn_sc00017.1.g05630.1.sm.mk),Zjn_sc00018.1.g03520.1.sm.mk(Zjn_sc00018.1.g03520.1.sm.mk)	http://www.kegg.jp/kegg-bin/show_pathway?map=map04070&multi_query=K05857+%23FFFFFF,red%0d%0aK00921+%23FFFFFF,red%0d%0aK02183+%23FFFFFF,red%0d%0aK00913+%23FFFFFF,red%0d%0a
ko00562	Inositol phosphate metabolism	Metabolism	Carbohydrate metabolism	5	75	0.507056549	0.999999946	Zjn_sc00002.1.g11860.1.sm.mkhc(Zjn_sc00002.1.g11860.1.sm.mkhc),Zjn_sc00089.1.g01010.1.sm.mk(Zjn_sc00089.1.g01010.1.sm.mk),Zjn_sc00004.1.g14320.1.am.mk(Zjn_sc00004.1.g14320.1.am.mk),Zjn_sc00129.1.g00790.1.sm.mk(Zjn_sc00129.1.g00790.1.sm.mk),Zjn_sc00017.1.g05630.1.sm.mk(Zjn_sc00017.1.g05630.1.sm.mk)	http://www.kegg.jp/kegg-bin/show_pathway?map=map00562&multi_query=K05857+%23FFFFFF,red%0d%0aK01858+%23FFFFFF,red%0d%0aK00921+%23FFFFFF,red%0d%0aK00913+%23FFFFFF,red%0d%0a
ko03450	Non-homologous end-joining	Genetic Information Processing	Replication and repair	1	12	0.539021204	0.999999946	Zjn_sc00017.1.g05190.1.am.mkhc(Zjn_sc00017.1.g05190.1.am.mkhc)	http://www.kegg.jp/kegg-bin/show_pathway?map=map03450&multi_query=K10866+%23FFFFFF,red%0d%0a
ko00524	Neomycin, kanamycin and gentamicin biosynthesis	Metabolism	Biosynthesis of other secondary metabolites	1	13	0.567858004	0.999999946	Zjn_sc00016.1.g02950.1.sm.mkhc(Zjn_sc00016.1.g02950.1.sm.mkhc)	http://www.kegg.jp/kegg-bin/show_pathway?map=map00524&multi_query=K00844+%23FFFFFF,red%0d%0a
ko00600	Sphingolipid metabolism	Metabolism	Lipid metabolism	3	47	0.569696416	0.999999946	Zjn_sc00092.1.g01050.1.sm.mkhc(Zjn_sc00092.1.g01050.1.sm.mkhc),Zjn_sc00007.1.g10350.1.am.mkhc(Zjn_sc00007.1.g10350.1.am.mkhc),Zjn_sc00017.1.g07360.1.sm.mkhc(Zjn_sc00017.1.g07360.1.sm.mkhc)	http://www.kegg.jp/kegg-bin/show_pathway?map=map00600&multi_query=K04715+%23FFFFFF,red%0d%0aK07407+%23FFFFFF,red%0d%0aK17108+%23FFFFFF,red%0d%0a
ko00310	Lysine degradation	Metabolism	Amino acid metabolism	3	48	0.584208211	0.999999946	Zjn_sc00007.1.g05950.1.sm.mkhc(Zjn_sc00007.1.g05950.1.sm.mkhc),Zjn_sc00140.1.g00070.1.sm.mkhc(Zjn_sc00140.1.g00070.1.sm.mkhc),Zjn_sc00112.1.g00750.1.sm.mkhc(Zjn_sc00112.1.g00750.1.sm.mkhc)	http://www.kegg.jp/kegg-bin/show_pathway?map=map00310&multi_query=K00128+%23FFFFFF,red%0d%0aK11426+%23FFFFFF,red%0d%0a
ko00945	Stilbenoid, diarylheptanoid and gingerol biosynthesis	Metabolism	Biosynthesis of other secondary metabolites	2	31	0.585343039	0.999999946	Zjn_sc00040.1.g03560.1.am.mk(Zjn_sc00040.1.g03560.1.am.mk),Zjn_sc00039.1.g02880.1.sm.mkhc(Zjn_sc00039.1.g02880.1.sm.mkhc)	http://www.kegg.jp/kegg-bin/show_pathway?map=map00945&multi_query=K00487+%23FFFFFF,red%0d%0aK13065+%23FFFFFF,red%0d%0a
ko00400	Phenylalanine, tyrosine and tryptophan biosynthesis	Metabolism	Amino acid metabolism	4	65	0.585495619	0.999999946	Zjn_sc00008.1.g07580.1.sm.mkhc(Zjn_sc00008.1.g07580.1.sm.mkhc),Zjn_sc00003.1.g05690.1.sm.mkhc(Zjn_sc00003.1.g05690.1.sm.mkhc),Zjn_sc00047.1.g02000.1.sm.mkhc(Zjn_sc00047.1.g02000.1.sm.mkhc),Zjn_sc00040.1.g00790.1.sm.mkhc(Zjn_sc00040.1.g00790.1.sm.mkhc)	http://www.kegg.jp/kegg-bin/show_pathway?map=map00400&multi_query=K01657+%23FFFFFF,red%0d%0aK14455+%23FFFFFF,red%0d%0aK01850+%23FFFFFF,red%0d%0a
ko00750	Vitamin B6 metabolism	Metabolism	Metabolism of cofactors and vitamins	1	16	0.64401044	0.999999946	Zjn_sc00011.1.g00660.1.am.mk(Zjn_sc00011.1.g00660.1.am.mk)	http://www.kegg.jp/kegg-bin/show_pathway?map=map00750&multi_query=K01733+%23FFFFFF,red%0d%0a
ko00564	Glycerophospholipid metabolism	Metabolism	Lipid metabolism	8	140	0.654278368	0.999999946	Zjn_sc00011.1.g01980.1.am.mk(Zjn_sc00011.1.g01980.1.am.mk),Zjn_sc00040.1.g02160.1.am.mkhc(Zjn_sc00040.1.g02160.1.am.mkhc),Zjn_sc00050.1.g00220.1.sm.mkhc(Zjn_sc00050.1.g00220.1.sm.mkhc),Zjn_sc00039.1.g02200.1.sm.mkhc(Zjn_sc00039.1.g02200.1.sm.mkhc),Zjn_sc00027.1.g02810.1.sm.mkhc(Zjn_sc00027.1.g02810.1.sm.mkhc),Zjn_sc00012.1.g02580.1.sm.mkhc(Zjn_sc00012.1.g02580.1.sm.mkhc),Zjn_sc00181.1.g00180.1.sm…	http://www.kegg.jp/kegg-bin/show_pathway?map=map00564&multi_query=K06124+%23FFFFFF,red%0d%0aK00894+%23FFFFFF,red%0d%0aK01115+%23FFFFFF,red%0d%0aK05929+%23FFFFFF,red%0d%0aK13506+%23FFFFFF,red%0d%0aK14156+%23FFFFFF,red%0d%0aK08744+%23FFFFFF,red%0d%0a
ko00940	Phenylpropanoid biosynthesis	Metabolism	Biosynthesis of other secondary metabolites	13	231	0.693148326	0.999999946	Zjn_sc06393.1.g00010.1.am.mk(Zjn_sc06393.1.g00010.1.am.mk),Zjn_sc00040.1.g03560.1.am.mk(Zjn_sc00040.1.g03560.1.am.mk),Zjn_sc00036.1.g03300.1.am.mkhc(Zjn_sc00036.1.g03300.1.am.mkhc),Zjn_sc00047.1.g03470.1.sm.mkhc(Zjn_sc00047.1.g03470.1.sm.mkhc),Zjn_sc00014.1.g05140.1.am.mk(Zjn_sc00014.1.g05140.1.am.mk),Zjn_sc00008.1.g02340.1.am.mk(Zjn_sc00008.1.g02340.1.am.mk),Zjn_sc00074.1.g00020.1.am.mkhc(Zjn_sc…	http://www.kegg.jp/kegg-bin/show_pathway?map=map00940&multi_query=K00487+%23FFFFFF,red%0d%0aK09753+%23FFFFFF,red%0d%0aK00430+%23FFFFFF,red%0d%0aK10775+%23FFFFFF,red%0d%0aK13065+%23FFFFFF,red%0d%0aK09755+%23FFFFFF,red%0d%0aK12355+%23FFFFFF,red%0d%0a
ko00062	Fatty acid elongation	Metabolism	Lipid metabolism	2	38	0.696206062	0.999999946	Zjn_sc00051.1.g01820.1.am.mk(Zjn_sc00051.1.g01820.1.am.mk),Zjn_sc00161.1.g00260.1.am.mk(Zjn_sc00161.1.g00260.1.am.mk)	http://www.kegg.jp/kegg-bin/show_pathway?map=map00062&multi_query=K10258+%23FFFFFF,red%0d%0aK10251+%23FFFFFF,red%0d%0a
ko03020	RNA polymerase	Genetic Information Processing	Transcription	3	57	0.700210069	0.999999946	Zjn_sc00092.1.g01200.1.am.mkhc(Zjn_sc00092.1.g01200.1.am.mkhc),Zjn_sc00020.1.g01210.1.sm.mkhc(Zjn_sc00020.1.g01210.1.sm.mkhc),Zjn_sc00029.1.g02150.1.sm.mkhc(Zjn_sc00029.1.g02150.1.sm.mkhc)	http://www.kegg.jp/kegg-bin/show_pathway?map=map03020&multi_query=K03023+%23FFFFFF,red%0d%0aK03002+%23FFFFFF,red%0d%0aK03027+%23FFFFFF,red%0d%0a
ko00130	Ubiquinone and other terpenoid-quinone biosynthesis	Metabolism	Metabolism of cofactors and vitamins	3	58	0.711448504	0.999999946	Zjn_sc00040.1.g03560.1.am.mk(Zjn_sc00040.1.g03560.1.am.mk),Zjn_sc00138.1.g00850.1.am.mkhc(Zjn_sc00138.1.g00850.1.am.mkhc),Zjn_sc00071.1.g01320.1.am.mkhc(Zjn_sc00071.1.g01320.1.am.mkhc)	http://www.kegg.jp/kegg-bin/show_pathway?map=map00130&multi_query=K00487+%23FFFFFF,red%0d%0aK14760+%23FFFFFF,red%0d%0aK09834+%23FFFFFF,red%0d%0a
ko02010	ABC transporters	Environmental Information Processing	Membrane transport	3	58	0.711448504	0.999999946	Zjn_sc00054.1.g01440.1.sm.mk(Zjn_sc00054.1.g01440.1.sm.mk),Zjn_sc00011.1.g00780.1.sm.mkhc(Zjn_sc00011.1.g00780.1.sm.mkhc),Zjn_sc00054.1.g01450.1.sm.mk(Zjn_sc00054.1.g01450.1.sm.mk)	http://www.kegg.jp/kegg-bin/show_pathway?map=map02010&multi_query=K05665+%23FFFFFF,red%0d%0aK05658+%23FFFFFF,red%0d%0a
ko00670	One carbon pool by folate	Metabolism	Metabolism of cofactors and vitamins	1	20	0.725131631	0.999999946	Zjn_sc00013.1.g03810.1.sm.mkhc(Zjn_sc00013.1.g03810.1.sm.mkhc)	http://www.kegg.jp/kegg-bin/show_pathway?map=map00670&multi_query=K00600+%23FFFFFF,red%0d%0a
ko00650	Butanoate metabolism	Metabolism	Carbohydrate metabolism	2	41	0.735660303	0.999999946	Zjn_sc00060.1.g02280.1.es.mkhc(Zjn_sc00060.1.g02280.1.es.mkhc),Zjn_sc00017.1.g04940.1.am.mk(Zjn_sc00017.1.g04940.1.am.mk)	http://www.kegg.jp/kegg-bin/show_pathway?map=map00650&multi_query=K00074+%23FFFFFF,red%0d%0aK01652+%23FFFFFF,red%0d%0a
ko04075	Plant hormone signal transduction	Environmental Information Processing	Signal transduction	23	411	0.742309668	0.999999946	Zjn_sc00065.1.g00050.1.sm.mkhc(Zjn_sc00065.1.g00050.1.sm.mkhc),Zjn_sc00112.1.g00080.1.sm.mkhc(Zjn_sc00112.1.g00080.1.sm.mkhc),Zjn_sc00058.1.g01990.1.am.mk(Zjn_sc00058.1.g01990.1.am.mk),Zjn_sc00107.1.g00840.1.sm.mkhc(Zjn_sc00107.1.g00840.1.sm.mkhc),Zjn_sc00012.1.g05700.1.sm.mk(Zjn_sc00012.1.g05700.1.sm.mk),Zjn_sc00068.1.g03080.1.am.mk(Zjn_sc00068.1.g03080.1.am.mk),Zjn_sc00013.1.g06170.1.am.mkhc(Zj…	http://www.kegg.jp/kegg-bin/show_pathway?map=map04075&multi_query=K14509+%23FFFFFF,red%0d%0aK13946+%23FFFFFF,red%0d%0aK14431+%23FFFFFF,red%0d%0aK14491+%23FFFFFF,red%0d%0aK13413+%23FFFFFF,red%0d%0aK14508+%23FFFFFF,red%0d%0aK16189+%23FFFFFF,red%0d%0aK14497+%23FFFFFF,red%0d%0aK14488+%23FFFFFF,red%0d%0aK14490+%23FFFFFF,red%0d%0aK14432+%23FFFFFF,red%0d%0aK12126+%23FFFFFF,red%0d%0aK14496+%23FFFFFF,red%…
ko00591	Linoleic acid metabolism	Metabolism	Lipid metabolism	1	21	0.742346598	0.999999946	Zjn_sc00045.1.g01630.1.am.mk(Zjn_sc00045.1.g01630.1.am.mk)	http://www.kegg.jp/kegg-bin/show_pathway?map=map00591&multi_query=K00454+%23FFFFFF,red%0d%0a
ko00510	N-Glycan biosynthesis	Metabolism	Glycan biosynthesis and metabolism	3	61	0.743216917	0.999999946	Zjn_sc00131.1.g00100.1.sm.mk(Zjn_sc00131.1.g00100.1.sm.mk),Zjn_sc00023.1.g06490.1.sm.mkhc(Zjn_sc00023.1.g06490.1.sm.mkhc),Zjn_sc00023.1.g00840.1.cf.mkhc(Zjn_sc00023.1.g00840.1.cf.mkhc)	http://www.kegg.jp/kegg-bin/show_pathway?map=map00510&multi_query=K07151+%23FFFFFF,red%0d%0aK01231+%23FFFFFF,red%0d%0aK12345+%23FFFFFF,red%0d%0a
ko03040	Spliceosome	Genetic Information Processing	Transcription	14	259	0.752300922	0.999999946	Zjn_sc00013.1.g01210.1.sm.mk(Zjn_sc00013.1.g01210.1.sm.mk),Zjn_sc00003.1.g00830.1.sm.mkhc(Zjn_sc00003.1.g00830.1.sm.mkhc),Zjn_sc00002.1.g07160.1.sm.mkhc(Zjn_sc00002.1.g07160.1.sm.mkhc),Zjn_sc00115.1.g00720.1.sm.mkhc(Zjn_sc00115.1.g00720.1.sm.mkhc),Zjn_sc00053.1.g01470.1.sm.mkhc(Zjn_sc00053.1.g01470.1.sm.mkhc),Zjn_sc00011.1.g05580.1.sm.mkhc(Zjn_sc00011.1.g05580.1.sm.mkhc),Zjn_sc00014.1.g09430.1.sm…	http://www.kegg.jp/kegg-bin/show_pathway?map=map03040&multi_query=K12826+%23FFFFFF,red%0d%0aK12890+%23FFFFFF,red%0d%0aK12819+%23FFFFFF,red%0d%0aK12885+%23FFFFFF,red%0d%0aK03283+%23FFFFFF,red%0d%0aK12741+%23FFFFFF,red%0d%0aK12817+%23FFFFFF,red%0d%0aK12823+%23FFFFFF,red%0d%0aK12860+%23FFFFFF,red%0d%0aK12876+%23FFFFFF,red%0d%0aK12662+%23FFFFFF,red%0d%0a
ko00902	Monoterpenoid biosynthesis	Metabolism	Metabolism of terpenoids and polyketides	1	22	0.75848579	0.999999946	Zjn_sc00152.1.g00760.1.sm.mk(Zjn_sc00152.1.g00760.1.sm.mk)	http://www.kegg.jp/kegg-bin/show_pathway?map=map00902&multi_query=K15086+%23FFFFFF,red%0d%0a
ko04130	SNARE interactions in vesicular transport	Genetic Information Processing	Folding, sorting and degradation	3	63	0.762809314	0.999999946	Zjn_sc02095.1.g00010.1.am.mk(Zjn_sc02095.1.g00010.1.am.mk),Zjn_sc00013.1.g03700.1.am.mk(Zjn_sc00013.1.g03700.1.am.mk),Zjn_sc00038.1.g01350.1.sm.mkhc(Zjn_sc00038.1.g01350.1.sm.mkhc)	http://www.kegg.jp/kegg-bin/show_pathway?map=map04130&multi_query=K08486+%23FFFFFF,red%0d%0aK08505+%23FFFFFF,red%0d%0a
ko00513	Various types of N-glycan biosynthesis	Metabolism	Glycan biosynthesis and metabolism	2	45	0.781410069	0.999999946	Zjn_sc00131.1.g00100.1.sm.mk(Zjn_sc00131.1.g00100.1.sm.mk),Zjn_sc00023.1.g06490.1.sm.mkhc(Zjn_sc00023.1.g06490.1.sm.mkhc)	http://www.kegg.jp/kegg-bin/show_pathway?map=map00513&multi_query=K07151+%23FFFFFF,red%0d%0aK01231+%23FFFFFF,red%0d%0a
ko00900	Terpenoid backbone biosynthesis	Metabolism	Metabolism of terpenoids and polyketides	4	85	0.786464858	0.999999946	Zjn_sc00025.1.g01560.1.am.mk(Zjn_sc00025.1.g01560.1.am.mk),Zjn_sc00022.1.g01430.1.am.mk(Zjn_sc00022.1.g01430.1.am.mk),Zjn_sc00043.1.g01020.1.sm.mkhc(Zjn_sc00043.1.g01020.1.sm.mkhc),Zjn_sc00010.1.g03790.1.sm.mkhc(Zjn_sc00010.1.g03790.1.sm.mkhc)	http://www.kegg.jp/kegg-bin/show_pathway?map=map00900&multi_query=K01662+%23FFFFFF,red%0d%0aK00099+%23FFFFFF,red%0d%0aK05356+%23FFFFFF,red%0d%0aK10960+%23FFFFFF,red%0d%0a
ko00511	Other glycan degradation	Metabolism	Glycan biosynthesis and metabolism	1	26	0.813565269	0.999999946	Zjn_sc00017.1.g07360.1.sm.mkhc(Zjn_sc00017.1.g07360.1.sm.mkhc)	http://www.kegg.jp/kegg-bin/show_pathway?map=map00511&multi_query=K17108+%23FFFFFF,red%0d%0a
ko00460	Cyanoamino acid metabolism	Metabolism	Metabolism of other amino acids	4	93	0.841411465	0.999999946	Zjn_sc00013.1.g03810.1.sm.mkhc(Zjn_sc00013.1.g03810.1.sm.mkhc),Zjn_sc00056.1.g02160.1.sm.mk(Zjn_sc00056.1.g02160.1.sm.mk),Zjn_sc00023.1.g04910.1.am.mk(Zjn_sc00023.1.g04910.1.am.mk),Zjn_sc00008.1.g08220.1.sm.mkhc(Zjn_sc00008.1.g08220.1.sm.mkhc)	http://www.kegg.jp/kegg-bin/show_pathway?map=map00460&multi_query=K13051+%23FFFFFF,red%0d%0aK01188+%23FFFFFF,red%0d%0aK05350+%23FFFFFF,red%0d%0aK00600+%23FFFFFF,red%0d%0a
ko00760	Nicotinate and nicotinamide metabolism	Metabolism	Metabolism of cofactors and vitamins	1	29	0.84647835	0.999999946	Zjn_sc00012.1.g10370.1.sm.mk(Zjn_sc00012.1.g10370.1.sm.mk)	http://www.kegg.jp/kegg-bin/show_pathway?map=map00760&multi_query=K00858+%23FFFFFF,red%0d%0a
ko00240	Pyrimidine metabolism	Metabolism	Nucleotide metabolism	4	97	0.864119598	0.999999946	Zjn_sc00103.1.g00980.1.sm.mkhc(Zjn_sc00103.1.g00980.1.sm.mkhc),Zjn_sc00021.1.g01460.1.sm.mkhc(Zjn_sc00021.1.g01460.1.sm.mkhc),Zjn_sc00009.1.g00550.1.sm.mk(Zjn_sc00009.1.g00550.1.sm.mk),Zjn_sc00036.1.g02160.1.am.mkhc(Zjn_sc00036.1.g02160.1.am.mkhc)	http://www.kegg.jp/kegg-bin/show_pathway?map=map00240&multi_query=K00857+%23FFFFFF,red%0d%0aK09903+%23FFFFFF,red%0d%0aK01937+%23FFFFFF,red%0d%0aK01955+%23FFFFFF,red%0d%0a
ko00780	Biotin metabolism	Metabolism	Metabolism of cofactors and vitamins	1	31	0.86513169	0.999999946	Zjn_sc00049.1.g02960.1.sm.mkhc(Zjn_sc00049.1.g02960.1.sm.mkhc)	http://www.kegg.jp/kegg-bin/show_pathway?map=map00780&multi_query=K09458+%23FFFFFF,red%0d%0a
ko00790	Folate biosynthesis	Metabolism	Metabolism of cofactors and vitamins	1	32	0.873592286	0.999999946	Zjn_sc00037.1.g02830.1.sm.mkhc(Zjn_sc00037.1.g02830.1.sm.mkhc)	http://www.kegg.jp/kegg-bin/show_pathway?map=map00790&multi_query=K01113+%23FFFFFF,red%0d%0a
ko00380	Tryptophan metabolism	Metabolism	Amino acid metabolism	3	79	0.879216398	0.999999946	Zjn_sc00007.1.g05950.1.sm.mkhc(Zjn_sc00007.1.g05950.1.sm.mkhc),Zjn_sc00140.1.g00070.1.sm.mkhc(Zjn_sc00140.1.g00070.1.sm.mkhc),Zjn_sc00002.1.g15580.1.sm.mkhc(Zjn_sc00002.1.g15580.1.sm.mkhc)	http://www.kegg.jp/kegg-bin/show_pathway?map=map00380&multi_query=K00128+%23FFFFFF,red%0d%0aK03781+%23FFFFFF,red%0d%0a
ko00061	Fatty acid biosynthesis	Metabolism	Lipid metabolism	3	79	0.879216398	0.999999946	Zjn_sc00006.1.g05570.1.sm.mkhc(Zjn_sc00006.1.g05570.1.sm.mkhc),Zjn_sc00049.1.g02960.1.sm.mkhc(Zjn_sc00049.1.g02960.1.sm.mkhc),Zjn_sc00090.1.g01250.1.sm.mkhc(Zjn_sc00090.1.g01250.1.sm.mkhc)	http://www.kegg.jp/kegg-bin/show_pathway?map=map00061&multi_query=K03921+%23FFFFFF,red%0d%0aK09458+%23FFFFFF,red%0d%0a
ko04146	Peroxisome	Cellular Processes	Transport and catabolism	5	124	0.894566279	0.999999946	Zjn_sc00011.1.g04880.1.sm.mkhc(Zjn_sc00011.1.g04880.1.sm.mkhc),Zjn_sc00019.1.g00480.1.sm.mkhc(Zjn_sc00019.1.g00480.1.sm.mkhc),Zjn_sc00096.1.g01760.1.am.mkhc(Zjn_sc00096.1.g01760.1.am.mkhc),Zjn_sc00113.1.g00190.1.sm.mkhc(Zjn_sc00113.1.g00190.1.sm.mkhc),Zjn_sc00002.1.g15580.1.sm.mkhc(Zjn_sc00002.1.g15580.1.sm.mkhc)	http://www.kegg.jp/kegg-bin/show_pathway?map=map04146&multi_query=K13348+%23FFFFFF,red%0d%0aK00232+%23FFFFFF,red%0d%0aK03781+%23FFFFFF,red%0d%0a
ko00040	Pentose and glucuronate interconversions	Metabolism	Carbohydrate metabolism	3	83	0.89893977	0.999999946	Zjn_sc00165.1.g00110.1.sm.mkhc(Zjn_sc00165.1.g00110.1.sm.mkhc),Zjn_sc00003.1.g11200.1.am.mkhc(Zjn_sc00003.1.g11200.1.am.mkhc),Zjn_sc00041.1.g02190.1.sm.mkhc(Zjn_sc00041.1.g02190.1.sm.mkhc)	http://www.kegg.jp/kegg-bin/show_pathway?map=map00040&multi_query=K00963+%23FFFFFF,red%0d%0aK01783+%23FFFFFF,red%0d%0a
ko00565	Ether lipid metabolism	Metabolism	Lipid metabolism	1	36	0.902459495	0.999999946	Zjn_sc00050.1.g00220.1.sm.mkhc(Zjn_sc00050.1.g00220.1.sm.mkhc)	http://www.kegg.jp/kegg-bin/show_pathway?map=map00565&multi_query=K01115+%23FFFFFF,red%0d%0a
ko00592	alpha-Linolenic acid metabolism	Metabolism	Lipid metabolism	3	84	0.90339561	0.999999946	Zjn_sc00011.1.g04880.1.sm.mkhc(Zjn_sc00011.1.g04880.1.sm.mkhc),Zjn_sc00045.1.g01630.1.am.mk(Zjn_sc00045.1.g01630.1.am.mk),Zjn_sc00096.1.g01760.1.am.mkhc(Zjn_sc00096.1.g01760.1.am.mkhc)	http://www.kegg.jp/kegg-bin/show_pathway?map=map00592&multi_query=K00232+%23FFFFFF,red%0d%0aK00454+%23FFFFFF,red%0d%0a
ko00908	Zeatin biosynthesis	Metabolism	Metabolism of terpenoids and polyketides	1	38	0.9143229	0.999999946	Zjn_sc00056.1.g04590.1.am.mk(Zjn_sc00056.1.g04590.1.am.mk)	http://www.kegg.jp/kegg-bin/show_pathway?map=map00908&multi_query=K13495+%23FFFFFF,red%0d%0a
ko03018	RNA degradation	Genetic Information Processing	Folding, sorting and degradation	6	150	0.914330369	0.999999946	Zjn_sc00020.1.g01220.1.sm.mkhc(Zjn_sc00020.1.g01220.1.sm.mkhc),Zjn_sc00108.1.g00350.1.am.mkhc(Zjn_sc00108.1.g00350.1.am.mkhc),Zjn_sc00053.1.g00970.1.am.mkhc(Zjn_sc00053.1.g00970.1.am.mkhc),Zjn_sc00007.1.g01330.1.sm.mkhc(Zjn_sc00007.1.g01330.1.sm.mkhc),Zjn_sc00007.1.g01010.1.sm.mk(Zjn_sc00007.1.g01010.1.sm.mk),Zjn_sc00067.1.g02470.1.sm.mkhc(Zjn_sc00067.1.g02470.1.sm.mkhc)	http://www.kegg.jp/kegg-bin/show_pathway?map=map03018&multi_query=K12598+%23FFFFFF,red%0d%0aK07573+%23FFFFFF,red%0d%0aK01689+%23FFFFFF,red%0d%0aK12591+%23FFFFFF,red%0d%0aK03678+%23FFFFFF,red%0d%0aK12608+%23FFFFFF,red%0d%0a
ko00970	Aminoacyl-tRNA biosynthesis	Genetic Information Processing	Translation	3	87	0.915719235	0.999999946	Zjn_sc00004.1.g11570.1.sm.mk(Zjn_sc00004.1.g11570.1.sm.mk),Zjn_sc00045.1.g04240.1.sm.mk(Zjn_sc00045.1.g04240.1.sm.mk),Zjn_sc00078.1.g01880.1.sm.mkhc(Zjn_sc00078.1.g01880.1.sm.mkhc)	http://www.kegg.jp/kegg-bin/show_pathway?map=map00970&multi_query=K01876+%23FFFFFF,red%0d%0aK02433+%23FFFFFF,red%0d%0aK01880+%23FFFFFF,red%0d%0a
ko03015	mRNA surveillance pathway	Genetic Information Processing	Translation	7	182	0.943413736	0.999999946	Zjn_sc00004.1.g02830.1.sm.mkhc(Zjn_sc00004.1.g02830.1.sm.mkhc),Zjn_sc00029.1.g02720.1.am.mkhc(Zjn_sc00029.1.g02720.1.am.mkhc),Zjn_sc00009.1.g08810.1.sm.mkhc(Zjn_sc00009.1.g08810.1.sm.mkhc),Zjn_sc00132.1.g00130.1.sm.mkhc(Zjn_sc00132.1.g00130.1.sm.mkhc),Zjn_sc00014.1.g08060.1.am.mkhc(Zjn_sc00014.1.g08060.1.am.mkhc),Zjn_sc00002.1.g03890.1.am.mkhc(Zjn_sc00002.1.g03890.1.am.mkhc),Zjn_sc00034.1.g00700.…	http://www.kegg.jp/kegg-bin/show_pathway?map=map03015&multi_query=K14405+%23FFFFFF,red%0d%0aK14325+%23FFFFFF,red%0d%0aK06269+%23FFFFFF,red%0d%0aK12876+%23FFFFFF,red%0d%0aK15542+%23FFFFFF,red%0d%0aK14404+%23FFFFFF,red%0d%0aK14411+%23FFFFFF,red%0d%0a
ko03060	Protein export	Genetic Information Processing	Folding, sorting and degradation	2	72	0.945058169	0.999999946	Zjn_sc00155.1.g00590.1.sm.mkhc(Zjn_sc00155.1.g00590.1.sm.mkhc),Zjn_sc00152.1.g00400.1.sm.mkhc(Zjn_sc00152.1.g00400.1.sm.mkhc)	http://www.kegg.jp/kegg-bin/show_pathway?map=map03060&multi_query=K09490+%23FFFFFF,red%0d%0a
ko03440	Homologous recombination	Genetic Information Processing	Replication and repair	2	75	0.953240624	0.999999946	Zjn_sc00009.1.g03590.1.sm.mkhc(Zjn_sc00009.1.g03590.1.sm.mkhc),Zjn_sc00017.1.g05190.1.am.mkhc(Zjn_sc00017.1.g05190.1.am.mkhc)	http://www.kegg.jp/kegg-bin/show_pathway?map=map03440&multi_query=K03553+%23FFFFFF,red%0d%0aK10866+%23FFFFFF,red%0d%0a
ko03410	Base excision repair	Genetic Information Processing	Replication and repair	1	52	0.965474696	0.999999946	Zjn_sc00024.1.g00590.1.sm.mk(Zjn_sc00024.1.g00590.1.sm.mk)	http://www.kegg.jp/kegg-bin/show_pathway?map=map03410&multi_query=K10773+%23FFFFFF,red%0d%0a
ko03430	Mismatch repair	Genetic Information Processing	Replication and repair	1	53	0.967647329	0.999999946	Zjn_sc00039.1.g03710.1.sm.mkhc(Zjn_sc00039.1.g03710.1.sm.mkhc)	http://www.kegg.jp/kegg-bin/show_pathway?map=map03430&multi_query=K08737+%23FFFFFF,red%0d%0a
ko04016	MAPK signaling pathway - plant	Environmental Information Processing	Signal transduction	7	205	0.97605635	0.999999946	Zjn_sc00007.1.g02560.1.am.mk(Zjn_sc00007.1.g02560.1.am.mk),Zjn_sc00001.1.g00430.1.sm.mkhc(Zjn_sc00001.1.g00430.1.sm.mkhc),Zjn_sc00007.1.g00600.1.am.mkhc(Zjn_sc00007.1.g00600.1.am.mkhc),Zjn_sc00048.1.g00330.1.am.mk(Zjn_sc00048.1.g00330.1.am.mk),Zjn_sc00018.1.g03520.1.sm.mk(Zjn_sc00018.1.g03520.1.sm.mk),Zjn_sc00016.1.g02200.1.sm.mkhc(Zjn_sc00016.1.g02200.1.sm.mkhc),Zjn_sc00002.1.g15580.1.sm.mkhc(Zj…	http://www.kegg.jp/kegg-bin/show_pathway?map=map04016&multi_query=K14509+%23FFFFFF,red%0d%0aK14497+%23FFFFFF,red%0d%0aK02183+%23FFFFFF,red%0d%0aK14496+%23FFFFFF,red%0d%0aK03781+%23FFFFFF,red%0d%0aK13413+%23FFFFFF,red%0d%0a
ko03022	Basal transcription factors	Genetic Information Processing	Transcription	1	64	0.984183089	0.999999946	Zjn_sc00004.1.g00580.1.sm.mkhc(Zjn_sc00004.1.g00580.1.sm.mkhc)	http://www.kegg.jp/kegg-bin/show_pathway?map=map03022&multi_query=K03137+%23FFFFFF,red%0d%0a
ko04626	Plant-pathogen interaction	Organismal Systems	Environmental adaptation	9	272	0.990395785	0.999999946	Zjn_sc00015.1.g05060.1.sm.mkhc(Zjn_sc00015.1.g05060.1.sm.mkhc),Zjn_sc00106.1.g00030.1.sm.mkhc(Zjn_sc00106.1.g00030.1.sm.mkhc),Zjn_sc00007.1.g02560.1.am.mk(Zjn_sc00007.1.g02560.1.am.mk),Zjn_sc00001.1.g00430.1.sm.mkhc(Zjn_sc00001.1.g00430.1.sm.mkhc),Zjn_sc00068.1.g03190.1.sm.mkhc(Zjn_sc00068.1.g03190.1.sm.mkhc),Zjn_sc00008.1.g00620.1.am.mkhc(Zjn_sc00008.1.g00620.1.am.mkhc),Zjn_sc00034.1.g01290.1.am…	http://www.kegg.jp/kegg-bin/show_pathway?map=map04626&multi_query=K09487+%23FFFFFF,red%0d%0aK13448+%23FFFFFF,red%0d%0aK05391+%23FFFFFF,red%0d%0aK02183+%23FFFFFF,red%0d%0aK13413+%23FFFFFF,red%0d%0aK04079+%23FFFFFF,red%0d%0a
ko00190	Oxidative phosphorylation	Metabolism	Energy metabolism	5	191	0.993865082	0.999999946	Zjn_sc00066.1.g02100.1.am.mkhc(Zjn_sc00066.1.g02100.1.am.mkhc),Zjn_sc00204.1.g00230.1.sm.mkhc(Zjn_sc00204.1.g00230.1.sm.mkhc),Zjn_sc00007.1.g03570.1.sm.mkhc(Zjn_sc00007.1.g03570.1.sm.mkhc),Zjn_sc00016.1.g05950.1.sm.mkhc(Zjn_sc00016.1.g05950.1.sm.mkhc),Zjn_sc00106.1.g00170.1.am.mkhc(Zjn_sc00106.1.g00170.1.am.mkhc)	http://www.kegg.jp/kegg-bin/show_pathway?map=map00190&multi_query=K00234+%23FFFFFF,red%0d%0aK01507+%23FFFFFF,red%0d%0aK02260+%23FFFFFF,red%0d%0aK02259+%23FFFFFF,red%0d%0a
ko03420	Nucleotide excision repair	Genetic Information Processing	Replication and repair	1	82	0.995108763	0.999999946	Zjn_sc00018.1.g06820.1.sm.mkhc(Zjn_sc00018.1.g06820.1.sm.mkhc)	http://www.kegg.jp/kegg-bin/show_pathway?map=map03420&multi_query=K10839+%23FFFFFF,red%0d%0a
ko04145	Phagosome	Cellular Processes	Transport and catabolism	2	119	0.996063348	0.999999946	Zjn_sc00089.1.g01010.1.sm.mk(Zjn_sc00089.1.g01010.1.sm.mk),Zjn_sc00004.1.g14320.1.am.mk(Zjn_sc00004.1.g14320.1.am.mk)	http://www.kegg.jp/kegg-bin/show_pathway?map=map04145&multi_query=K00921+%23FFFFFF,red%0d%0a
ko03050	Proteasome	Genetic Information Processing	Folding, sorting and degradation	1	89	0.996903883	0.999999946	Zjn_sc00008.1.g11880.1.sm.mkhc(Zjn_sc00008.1.g11880.1.sm.mkhc)	http://www.kegg.jp/kegg-bin/show_pathway?map=map03050&multi_query=K06700+%23FFFFFF,red%0d%0a
ko04120	Ubiquitin mediated proteolysis	Genetic Information Processing	Folding, sorting and degradation	3	166	0.998507143	0.999999946	Zjn_sc00020.1.g06050.1.sm.mkhc(Zjn_sc00020.1.g06050.1.sm.mkhc),Zjn_sc00038.1.g01470.1.sm.mkhc(Zjn_sc00038.1.g01470.1.sm.mkhc),Zjn_sc00020.1.g06060.1.sm.mkhc(Zjn_sc00020.1.g06060.1.sm.mkhc)	http://www.kegg.jp/kegg-bin/show_pathway?map=map04120&multi_query=K10144+%23FFFFFF,red%0d%0a
ko04144	Endocytosis	Cellular Processes	Transport and catabolism	5	235	0.99927592	0.999999946	Zjn_sc00005.1.g08390.1.sm.mkhc(Zjn_sc00005.1.g08390.1.sm.mkhc),Zjn_sc00050.1.g00220.1.sm.mkhc(Zjn_sc00050.1.g00220.1.sm.mkhc),Zjn_sc00128.1.g00850.1.cf.mkhc(Zjn_sc00128.1.g00850.1.cf.mkhc),Zjn_sc00040.1.g04780.1.cf.mkhc(Zjn_sc00040.1.g04780.1.cf.mkhc),Zjn_sc00043.1.g01260.1.am.mkhc(Zjn_sc00043.1.g01260.1.am.mkhc)	http://www.kegg.jp/kegg-bin/show_pathway?map=map04144&multi_query=K03283+%23FFFFFF,red%0d%0aK01115+%23FFFFFF,red%0d%0aK12198+%23FFFFFF,red%0d%0a
ko03010	Ribosome	Genetic Information Processing	Translation	6	439	0.999999946	0.999999946	Zjn_sc00027.1.g02090.1.sm.mkhc(Zjn_sc00027.1.g02090.1.sm.mkhc),Zjn_sc00036.1.g03180.1.sm.mkhc(Zjn_sc00036.1.g03180.1.sm.mkhc),Zjn_sc00003.1.g12870.1.sm.mkhc(Zjn_sc00003.1.g12870.1.sm.mkhc),Zjn_sc00012.1.g01950.1.sm.mkhc(Zjn_sc00012.1.g01950.1.sm.mkhc),Zjn_sc00096.1.g02340.1.am.mkhc(Zjn_sc00096.1.g02340.1.am.mkhc),Zjn_sc00007.1.g10600.1.sm.mkhc(Zjn_sc00007.1.g10600.1.sm.mkhc)	http://www.kegg.jp/kegg-bin/show_pathway?map=map03010&multi_query=K02926+%23FFFFFF,red%0d%0aK02867+%23FFFFFF,red%0d%0aK02897+%23FFFFFF,red%0d%0aK02884+%23FFFFFF,red%0d%0aK02888+%23FFFFFF,red%0d%0a
