# Supplementary material for: Transcriptome Analysis Reveals the Stress Tolerance Mechanisms of Cadmium in Zoysia japonica
Source: Plants (Basel). 2023 Nov 12;12(22):3833. doi: 10.3390/plants12223833 (PMC10674853; doi:10.3390/plants12223833)
Supplement: Supplementary file 1 [file plants-12-03833-s001.zip › Table S5.xlsx]

## Sheet: Sheet1
gene_id	L_0h_vs_L_12h_de	L_0h_vs_L_12h_log2fc	L_0h_vs_L_12h_pval	L_0h_vs_L_24h_de	L_0h_vs_L_24h_log2fc	L_0h_vs_L_24h_pval	L_0h_vs_L_6h_de	L_0h_vs_L_6h_log2fc	L_0h_vs_L_6h_pval	Chromosome	Start Site	End Site	Direction	Length	Name	GO	KEGG	eggNOG	eggNOG_Category	Swissprot	NR	BP	CC	MF	Pathway
Zjn_sc00017.1.g03330.1.sm.mkhc	down	-1.41721	0.000793649	down	-1.33152	0.00258784	down	-3.10465	1.89845e-10	Zjn_sc00017.1	1485283	1488454	+	1385	Zjn_sc00017.1.g03330.1.sm.mkhc	GO:0000302;GO:0003674;GO:0003824;GO:0004130;GO:0004601;GO:0005575;GO:0005622;GO:0005623;GO:0005737;GO:0005739;GO:0006950;GO:0006979;GO:0007154;GO:0007165;GO:0008150;GO:0008152;GO:0009056;GO:0009266;GO:0009409;GO:0009507;GO:0009532;GO:0009534;GO:0009535;GO:0009536;GO:0009570;GO:0009579;GO:0009628;GO:0009631;GO:0009636;GO:0009719;GO:0009725;GO:0009735;GO:0009987;GO:0010019;GO:0010033;GO:0016020;GO:…	K00434	3I9M9	E	sp|Q69SV0|APX8_ORYSJ Probable L-ascorbate peroxidase 8, chloroplastic OS=Oryza sativa subsp. japonica OX=39947 GN=APX8 PE=1 SV=2	TVU29720.1 hypothetical protein EJB05_21302 [Eragrostis curvula]	GO:0000302//response to reactive oxygen species;GO:0006950//response to stress;GO:0006979//response to oxidative stress;GO:0007154//cell communication;GO:0007165//signal transduction;GO:0008150//biological_process;GO:0008152//metabolic process;GO:0009056//catabolic process;GO:0009266//response to temperature stimulus;GO:0009409//response to cold;GO:0009628//response to abiotic stimulus;GO:0009631…	GO:0005575//cellular_component;GO:0005622//intracellular anatomical structure;GO:0005623//obsolete cell;GO:0005737//cytoplasm;GO:0005739//mitochondrion;GO:0009507//chloroplast;GO:0009532//plastid stroma;GO:0009534//chloroplast thylakoid;GO:0009535//chloroplast thylakoid membrane;GO:0009536//plastid;GO:0009570//chloroplast stroma;GO:0009579//thylakoid;GO:0016020//membrane;GO:0031976//plastid thyla…	GO:0003674//molecular_function;GO:0003824//catalytic activity;GO:0004130//cytochrome-c peroxidase activity;GO:0004601//peroxidase activity;GO:0016209//antioxidant activity;GO:0016491//oxidoreductase activity;GO:0016684//oxidoreductase activity, acting on peroxide as acceptor;	ko00480(Glutathione metabolism);ko00053(Ascorbate and aldarate metabolism)
Zjn_sc00068.1.g02430.1.am.mkhc	up	2.94162	0.0384593	up	2.9458	7.39922e-08	up	3.94817	0.00306106	Zjn_sc00068.1	1058656	1060659	+	1927	Zjn_sc00068.1.g02430.1.am.mkhc	-	K00799	3IGP4	O	sp|Q9FQA3|GST23_MAIZE Glutathione transferase GST 23 OS=Zea mays OX=4577 PE=2 SV=1	XP_004966104.1 glutathione transferase GST 23 [Setaria italica] &gt;XP_034589728.1 glutathione transferase GST 23-like [Setaria viridis] &gt;RCV22696.1 hypothetical protein SETIT_4G241000v2 [Setaria italica] &gt;TKW22832.1 hypothetical protein SEVIR_4G253700v2 [Setaria viridis]	-	-	-	ko00480(Glutathione metabolism)
Zjn_sc05613.1.g00010.1.sm.mk	down	-3.07526	6.91833e-08	down	-1.72602	0.001046	down	-2.45298	8.72669e-05	Zjn_sc05613.1	18	864	-	666	Zjn_sc05613.1.g00010.1.sm.mk	-	K00799	3IBK7	O	sp|Q06398|GSTU6_ORYSJ Probable glutathione S-transferase GSTU6 OS=Oryza sativa subsp. japonica OX=39947 GN=GSTU6 PE=2 SV=2	TVU35455.1 hypothetical protein EJB05_17345 [Eragrostis curvula]	-	-	-	ko00480(Glutathione metabolism)
Zjn_sc00001.1.g00100.1.sm.mkhc	down	-2.79558	5.05265e-10	down	-1.48199	0.000374378	down	-2.34563	5.28391e-07	Zjn_sc00001.1	65413	68607	+	1018	Zjn_sc00001.1.g00100.1.sm.mkhc	GO:0000302;GO:0003674;GO:0003824;GO:0004130;GO:0004601;GO:0005575;GO:0005622;GO:0005623;GO:0005737;GO:0006950;GO:0006979;GO:0008150;GO:0008152;GO:0009056;GO:0009507;GO:0009536;GO:0009636;GO:0009987;GO:0016209;GO:0016491;GO:0016684;GO:0016688;GO:0016999;GO:0017001;GO:0017144;GO:0033554;GO:0034599;GO:0042221;GO:0042737;GO:0042743;GO:0042744;GO:0043226;GO:0043227;GO:0043229;GO:0043231;GO:0044237;GO:…	K00434	3ICJJ	E	sp|Q9FE01|APX2_ORYSJ L-ascorbate peroxidase 2, cytosolic OS=Oryza sativa subsp. japonica OX=39947 GN=APX2 PE=1 SV=1	NP_001105500.2 ascorbate peroxidase 2 [Zea mays] &gt;ACF87724.1 unknown [Zea mays] &gt;ONM26394.1 ascorbate peroxidase2 [Zea mays] &gt;PWZ36889.1 L-ascorbate peroxidase 2, cytosolic [Zea mays]	GO:0000302//response to reactive oxygen species;GO:0006950//response to stress;GO:0006979//response to oxidative stress;GO:0008150//biological_process;GO:0008152//metabolic process;GO:0009056//catabolic process;GO:0009636//response to toxic substance;GO:0009987//cellular process;GO:0016999//antibiotic metabolic process;GO:0017001//antibiotic catabolic process;GO:0017144//xenobiotic metabolic proc…	GO:0005575//cellular_component;GO:0005622//intracellular anatomical structure;GO:0005623//obsolete cell;GO:0005737//cytoplasm;GO:0009507//chloroplast;GO:0009536//plastid;GO:0043226//organelle;GO:0043227//membrane-bounded organelle;GO:0043229//intracellular organelle;GO:0043231//intracellular membrane-bounded organelle;GO:0044424//obsolete intracellular part;GO:0044444//obsolete cytoplasmic part;G…	GO:0003674//molecular_function;GO:0003824//catalytic activity;GO:0004130//cytochrome-c peroxidase activity;GO:0004601//peroxidase activity;GO:0016209//antioxidant activity;GO:0016491//oxidoreductase activity;GO:0016684//oxidoreductase activity, acting on peroxide as acceptor;GO:0016688//L-ascorbate peroxidase activity;	ko00480(Glutathione metabolism);ko00053(Ascorbate and aldarate metabolism)
Zjn_sc04751.1.g00010.1.am.mk	down	-1.21171	0.00783324	down	-2.29334	3.53959e-06	down	-3.24523	2.13807e-08	Zjn_sc04751.1	3	706	-	645	Zjn_sc04751.1.g00010.1.am.mk	GO:0000302;GO:0003674;GO:0003824;GO:0004130;GO:0004601;GO:0005575;GO:0005622;GO:0005623;GO:0005737;GO:0005739;GO:0006950;GO:0006979;GO:0007154;GO:0007165;GO:0008150;GO:0008152;GO:0009056;GO:0009266;GO:0009409;GO:0009507;GO:0009532;GO:0009534;GO:0009535;GO:0009536;GO:0009570;GO:0009579;GO:0009628;GO:0009631;GO:0009636;GO:0009719;GO:0009725;GO:0009735;GO:0009987;GO:0010019;GO:0010033;GO:0016020;GO:…	K00434	3I9M9	E	sp|Q69SV0|APX8_ORYSJ Probable L-ascorbate peroxidase 8, chloroplastic OS=Oryza sativa subsp. japonica OX=39947 GN=APX8 PE=1 SV=2	ATL76055.1 ascorbate peroxidase 8 [Eleusine coracana]	GO:0000302//response to reactive oxygen species;GO:0006950//response to stress;GO:0006979//response to oxidative stress;GO:0007154//cell communication;GO:0007165//signal transduction;GO:0008150//biological_process;GO:0008152//metabolic process;GO:0009056//catabolic process;GO:0009266//response to temperature stimulus;GO:0009409//response to cold;GO:0009628//response to abiotic stimulus;GO:0009631…	GO:0005575//cellular_component;GO:0005622//intracellular anatomical structure;GO:0005623//obsolete cell;GO:0005737//cytoplasm;GO:0005739//mitochondrion;GO:0009507//chloroplast;GO:0009532//plastid stroma;GO:0009534//chloroplast thylakoid;GO:0009535//chloroplast thylakoid membrane;GO:0009536//plastid;GO:0009570//chloroplast stroma;GO:0009579//thylakoid;GO:0016020//membrane;GO:0031976//plastid thyla…	GO:0003674//molecular_function;GO:0003824//catalytic activity;GO:0004130//cytochrome-c peroxidase activity;GO:0004601//peroxidase activity;GO:0016209//antioxidant activity;GO:0016491//oxidoreductase activity;GO:0016684//oxidoreductase activity, acting on peroxide as acceptor;	ko00480(Glutathione metabolism);ko00053(Ascorbate and aldarate metabolism)
Zjn_sc00102.1.g01450.1.sm.mk	down	-3.1708	2.18334e-07	down	-2.49533	1.81515e-05	down	-8.24769	2.96838e-13	Zjn_sc00102.1	860416	861231	-	675	Zjn_sc00102.1.g01450.1.sm.mk	-	K00799	3I5FW	O	sp|Q06398|GSTU6_ORYSJ Probable glutathione S-transferase GSTU6 OS=Oryza sativa subsp. japonica OX=39947 GN=GSTU6 PE=2 SV=2	CAD6204267.1 unnamed protein product [Miscanthus lutarioriparius]	-	-	-	ko00480(Glutathione metabolism)
Zjn_sc00102.1.g01440.1.sm.mkhc	down	-2.35642	0.00115032	down	-1.82738	0.00884675	down	-1.82852	0.0364499	Zjn_sc00102.1	857940	858756	-	737	Zjn_sc00102.1.g01440.1.sm.mkhc	-	K00799	3I4ZE	O	sp|Q06398|GSTU6_ORYSJ Probable glutathione S-transferase GSTU6 OS=Oryza sativa subsp. japonica OX=39947 GN=GSTU6 PE=2 SV=2	XP_002467600.1 probable glutathione S-transferase GSTU6 [Sorghum bicolor] &gt;EER94598.1 hypothetical protein SORBI_3001G317300 [Sorghum bicolor] &gt;KAG0550457.1 hypothetical protein BDA96_01G340100 [Sorghum bicolor]	-	-	-	ko00480(Glutathione metabolism)
Zjn_sc00003.1.g04280.1.sm.mkhc	down	-1.82693	4.15437e-05	down	-1.24288	0.00241029	down	-1.5701	0.000493947	Zjn_sc00003.1	2084802	2089407	+	1754	Zjn_sc00003.1.g04280.1.sm.mkhc	GO:0003674;GO:0003824;GO:0004364;GO:0005575;GO:0005622;GO:0005623;GO:0005737;GO:0005829;GO:0006464;GO:0006518;GO:0006575;GO:0006749;GO:0006790;GO:0006807;GO:0008150;GO:0008152;GO:0009507;GO:0009532;GO:0009536;GO:0009570;GO:0009987;GO:0010035;GO:0010038;GO:0010731;GO:0016740;GO:0016765;GO:0019538;GO:0034641;GO:0036211;GO:0042221;GO:0043170;GO:0043226;GO:0043227;GO:0043229;GO:0043231;GO:0043412;GO:…	K00799	3IA8J	O	sp|A1XBB7|IN21B_ORYSI Protein IN2-1 homolog B OS=Oryza sativa subsp. indica OX=39946 GN=GSTZ5 PE=1 SV=1	TVU47476.1 hypothetical protein EJB05_07079 [Eragrostis curvula]	GO:0006464//cellular protein modification process;GO:0006518//peptide metabolic process;GO:0006575//cellular modified amino acid metabolic process;GO:0006749//glutathione metabolic process;GO:0006790//sulfur compound metabolic process;GO:0006807//nitrogen compound metabolic process;GO:0008150//biological_process;GO:0008152//metabolic process;GO:0009987//cellular process;GO:0010035//response to in…	GO:0005575//cellular_component;GO:0005622//intracellular anatomical structure;GO:0005623//obsolete cell;GO:0005737//cytoplasm;GO:0005829//cytosol;GO:0009507//chloroplast;GO:0009532//plastid stroma;GO:0009536//plastid;GO:0009570//chloroplast stroma;GO:0043226//organelle;GO:0043227//membrane-bounded organelle;GO:0043229//intracellular organelle;GO:0043231//intracellular membrane-bounded organelle;G…	GO:0003674//molecular_function;GO:0003824//catalytic activity;GO:0004364//glutathione transferase activity;GO:0016740//transferase activity;GO:0016765//transferase activity, transferring alkyl or aryl (other than methyl) groups;	ko00480(Glutathione metabolism)
Zjn_sc00003.1.g04150.1.sm.mkhc	down	-1.59664	0.00246443	down	-1.00879	0.0272005	down	-1.36495	0.00530461	Zjn_sc00003.1	2012219	2015088	-	1192	Zjn_sc00003.1.g04150.1.sm.mkhc	GO:0000302;GO:0003674;GO:0003824;GO:0004130;GO:0004601;GO:0005575;GO:0005622;GO:0005623;GO:0005737;GO:0006950;GO:0006979;GO:0008150;GO:0008152;GO:0009056;GO:0009507;GO:0009536;GO:0009636;GO:0009987;GO:0016209;GO:0016491;GO:0016684;GO:0016688;GO:0016999;GO:0017001;GO:0017144;GO:0033554;GO:0034599;GO:0042221;GO:0042737;GO:0042743;GO:0042744;GO:0043226;GO:0043227;GO:0043229;GO:0043231;GO:0044237;GO:…	K00434	3ID1E	E	sp|Q10N21|APX1_ORYSJ L-ascorbate peroxidase 1, cytosolic OS=Oryza sativa subsp. japonica OX=39947 GN=APX1 PE=1 SV=1	XP_039786595.1 L-ascorbate peroxidase 1, cytosolic [Panicum virgatum] &gt;KAG2552739.1 hypothetical protein PVAP13_9KG480900 [Panicum virgatum]	GO:0000302//response to reactive oxygen species;GO:0006950//response to stress;GO:0006979//response to oxidative stress;GO:0008150//biological_process;GO:0008152//metabolic process;GO:0009056//catabolic process;GO:0009636//response to toxic substance;GO:0009987//cellular process;GO:0016999//antibiotic metabolic process;GO:0017001//antibiotic catabolic process;GO:0017144//xenobiotic metabolic proc…	GO:0005575//cellular_component;GO:0005622//intracellular anatomical structure;GO:0005623//obsolete cell;GO:0005737//cytoplasm;GO:0009507//chloroplast;GO:0009536//plastid;GO:0043226//organelle;GO:0043227//membrane-bounded organelle;GO:0043229//intracellular organelle;GO:0043231//intracellular membrane-bounded organelle;GO:0044424//obsolete intracellular part;GO:0044444//obsolete cytoplasmic part;G…	GO:0003674//molecular_function;GO:0003824//catalytic activity;GO:0004130//cytochrome-c peroxidase activity;GO:0004601//peroxidase activity;GO:0016209//antioxidant activity;GO:0016491//oxidoreductase activity;GO:0016684//oxidoreductase activity, acting on peroxide as acceptor;GO:0016688//L-ascorbate peroxidase activity;	ko00480(Glutathione metabolism);ko00053(Ascorbate and aldarate metabolism)
Zjn_sc00013.1.g06330.1.sm.mk	down	-4.12305	9.4238e-13	down	-1.31061	0.00223908	down	-3.03764	4.33225e-08	Zjn_sc00013.1	3123551	3124222	-	672	Zjn_sc00013.1.g06330.1.sm.mk	GO:0001101;GO:0003674;GO:0003824;GO:0004364;GO:0005488;GO:0005515;GO:0005575;GO:0005576;GO:0005622;GO:0005623;GO:0005634;GO:0005737;GO:0005773;GO:0005774;GO:0005829;GO:0005886;GO:0006518;GO:0006575;GO:0006725;GO:0006749;GO:0006790;GO:0006807;GO:0006950;GO:0006979;GO:0007154;GO:0008150;GO:0008152;GO:0009056;GO:0009266;GO:0009404;GO:0009407;GO:0009409;GO:0009414;GO:0009415;GO:0009507;GO:0009532;GO:…	K00799	3IFWM	O	sp|A2XMN2|GSTU1_ORYSI Probable glutathione S-transferase GSTU1 OS=Oryza sativa subsp. indica OX=39946 GN=GSTU1 PE=1 SV=1	OEL23461.1 putative glutathione S-transferase GSTU1 [Dichanthelium oligosanthes]	GO:0001101//response to acid chemical;GO:0006518//peptide metabolic process;GO:0006575//cellular modified amino acid metabolic process;GO:0006725//cellular aromatic compound metabolic process;GO:0006749//glutathione metabolic process;GO:0006790//sulfur compound metabolic process;GO:0006807//nitrogen compound metabolic process;GO:0006950//response to stress;GO:0006979//response to oxidative stress…	GO:0005575//cellular_component;GO:0005576//extracellular region;GO:0005622//intracellular anatomical structure;GO:0005623//obsolete cell;GO:0005634//nucleus;GO:0005737//cytoplasm;GO:0005773//vacuole;GO:0005774//vacuolar membrane;GO:0005829//cytosol;GO:0005886//plasma membrane;GO:0009507//chloroplast;GO:0009532//plastid stroma;GO:0009536//plastid;GO:0009570//chloroplast stroma;GO:0016020//membrane…	GO:0003674//molecular_function;GO:0003824//catalytic activity;GO:0004364//glutathione transferase activity;GO:0005488//binding;GO:0005515//protein binding;GO:0016740//transferase activity;GO:0016765//transferase activity, transferring alkyl or aryl (other than methyl) groups;GO:0019899//enzyme binding;GO:0033218//amide binding;GO:0042277//peptide binding;GO:0043167//ion binding;GO:0043168//anion …	ko00480(Glutathione metabolism)
Zjn_sc00102.1.g01520.1.am.mkhc	down	-4.37262	0.00240216	down	-2.88149	0.0215284	down	-2.4696	0.0346173	Zjn_sc00102.1	893375	894654	+	1154	Zjn_sc00102.1.g01520.1.am.mkhc	-	K00799	3IGVX	O	sp|Q9FUS9|GSTUI_ARATH Glutathione S-transferase U18 OS=Arabidopsis thaliana OX=3702 GN=GSTU18 PE=2 SV=1	OEL27753.1 Glutathione S-transferase U17 [Dichanthelium oligosanthes]	-	-	-	ko00480(Glutathione metabolism)
Zjn_sc00053.1.g00430.1.am.mk	down	-4.27913	0.00328179	down	-2.56995	0.0308852	down	-3.31929	0.011245	Zjn_sc00053.1	241617	242718	-	819	Zjn_sc00053.1.g00430.1.am.mk	-	K00799	3IGVX	O	sp|Q9FUS9|GSTUI_ARATH Glutathione S-transferase U18 OS=Arabidopsis thaliana OX=3702 GN=GSTU18 PE=2 SV=1	OEL27753.1 Glutathione S-transferase U17 [Dichanthelium oligosanthes]	-	-	-	ko00480(Glutathione metabolism)
Zjn_sc00068.1.g02420.1.sm.mk	up	3.56786	0.0446881	up	2.02907	0.000272593	up	4.23	0.000506961	Zjn_sc00068.1	1057994	1058338	+	345	Zjn_sc00068.1.g02420.1.sm.mk	-	K00799	3IGP4	O	sp|P32110|GSTX6_SOYBN Probable glutathione S-transferase OS=Glycine max OX=3847 GN=HSP26-A PE=2 SV=1	TVU08139.1 hypothetical protein EJB05_41528, partial [Eragrostis curvula]	-	-	-	ko00480(Glutathione metabolism)
Zjn_sc00104.1.g00620.1.am.mk	down	-5.79381	8.99292e-16	down	-1.45709	0.00479235	down	-3.03201	3.73945e-07	Zjn_sc00104.1	595229	596869	-	1092	Zjn_sc00104.1.g00620.1.am.mk	-	K00799	3IMUC	O	sp|Q9FUS8|GSTUH_ARATH Glutathione S-transferase U17 OS=Arabidopsis thaliana OX=3702 GN=GSTU17 PE=2 SV=1	RLM93365.1 hypothetical protein C2845_PM08G16360 [Panicum miliaceum]	-	-	-	ko00480(Glutathione metabolism)
