# Supplementary material for: Transcriptome Analysis Reveals the Stress Tolerance Mechanisms of Cadmium in Zoysia japonica
Source: Plants (Basel). 2023 Nov 12;12(22):3833. doi: 10.3390/plants12223833 (PMC10674853; doi:10.3390/plants12223833)
Supplement: Supplementary file 1 [file plants-12-03833-s001.zip › Table S6.xlsx]

## Sheet: Sheet1
gene_id	L_0h_vs_L_12h_de	L_0h_vs_L_12h_log2fc	L_0h_vs_L_12h_pval	L_0h_vs_L_24h_de	L_0h_vs_L_24h_log2fc	L_0h_vs_L_24h_pval	L_0h_vs_L_6h_de	L_0h_vs_L_6h_log2fc	L_0h_vs_L_6h_pval	Chromosome	Start Site	End Site	Direction	Length	Name	GO	KEGG	eggNOG	eggNOG_Category	Swissprot	NR	BP	CC	MF	Pathway
Zjn_sc00007.1.g01680.1.am.mk	up	2.87099	0.000190124	up	2.58615	0.0100028	up	2.65279	0.00926984	Zjn_sc00007.1	700789	702710	-	885	Zjn_sc00007.1.g01680.1.am.mk	GO:0003674;GO:0003700;GO:0006355;GO:0008150;GO:0009314;GO:0009416;GO:0009628;GO:0009639;GO:0009719;GO:0009725;GO:0009733;GO:0009889;GO:0010033;GO:0010114;GO:0010218;GO:0010468;GO:0010556;GO:0019219;GO:0019222;GO:0031323;GO:0031326;GO:0042221;GO:0050789;GO:0050794;GO:0050896;GO:0051171;GO:0051252;GO:0060255;GO:0065007;GO:0080090;GO:0140110;GO:1903506;GO:2000112;GO:2001141	K14484	3II7H	K	sp|Q6K846|IAA9_ORYSJ Auxin-responsive protein IAA9 OS=Oryza sativa subsp. japonica OX=39947 GN=IAA9 PE=2 SV=1	TVU01177.1 hypothetical protein EJB05_53370 [Eragrostis curvula] &gt;TVU27816.1 hypothetical protein EJB05_19317 [Eragrostis curvula]	GO:0006355//regulation of transcription, DNA-templated;GO:0008150//biological_process;GO:0009314//response to radiation;GO:0009416//response to light stimulus;GO:0009628//response to abiotic stimulus;GO:0009639//response to red or far red light;GO:0009719//response to endogenous stimulus;GO:0009725//response to hormone;GO:0009733//response to auxin;GO:0009889//regulation of biosynthetic process;G…	-	GO:0003674//molecular_function;GO:0003700//DNA-binding transcription factor activity;GO:0140110//transcription regulator activity;	ko04075(Plant hormone signal transduction)
Zjn_sc00065.1.g00050.1.sm.mkhc	up	2.36362	1.3732e-06	up	1.72454	0.000820501	up	2.96211	3.84629e-05	Zjn_sc00065.1	40034	42671	+	597	Zjn_sc00065.1.g00050.1.sm.mkhc	GO:0000151;GO:0002376;GO:0002682;GO:0002684;GO:0003674;GO:0005488;GO:0005515;GO:0005575;GO:0005622;GO:0005623;GO:0005737;GO:0006508;GO:0006511;GO:0006807;GO:0006950;GO:0006952;GO:0006955;GO:0008144;GO:0008150;GO:0008152;GO:0009056;GO:0009057;GO:0009605;GO:0009607;GO:0009617;GO:0009620;GO:0009627;GO:0009814;GO:0009816;GO:0009817;GO:0009966;GO:0009987;GO:0010498;GO:0010646;GO:0019005;GO:0019222;GO:…	K14508	3GF0S	S	sp|Q75HA6|NPR3_ORYSJ BTB/POZ domain and ankyrin repeat-containing protein NPR3 OS=Oryza sativa subsp. japonica OX=39947 GN=NPR3 PE=1 SV=1	TVU45774.1 hypothetical protein EJB05_05276, partial [Eragrostis curvula]	GO:0002376//immune system process;GO:0002682//regulation of immune system process;GO:0002684//positive regulation of immune system process;GO:0006508//proteolysis;GO:0006511//ubiquitin-dependent protein catabolic process;GO:0006807//nitrogen compound metabolic process;GO:0006950//response to stress;GO:0006952//defense response;GO:0006955//immune response;GO:0008150//biological_process;GO:0008152/…	GO:0000151//ubiquitin ligase complex;GO:0005575//cellular_component;GO:0005622//intracellular anatomical structure;GO:0005623//obsolete cell;GO:0005737//cytoplasm;GO:0019005//SCF ubiquitin ligase complex;GO:0031461//cullin-RING ubiquitin ligase complex;GO:0032991//protein-containing complex;GO:0044424//obsolete intracellular part;GO:0044464//obsolete cell part;GO:1902494//catalytic complex;GO:199…	GO:0003674//molecular_function;GO:0005488//binding;GO:0005515//protein binding;GO:0008144//obsolete drug binding;GO:0019899//enzyme binding;GO:0031406//carboxylic acid binding;GO:0031625//ubiquitin protein ligase binding;GO:0033293//monocarboxylic acid binding;GO:0036094//small molecule binding;GO:0042562//hormone binding;GO:0043167//ion binding;GO:0043168//anion binding;GO:0043177//organic acid …	ko04075(Plant hormone signal transduction)
Zjn_sc00024.1.g02230.1.am.mkhc	up	1.07652	0.0232948	up	1.03391	0.0318744	up	1.47449	0.000808254	Zjn_sc00024.1	2309402	2314589	-	4434	Zjn_sc00024.1.g02230.1.am.mkhc	GO:0003674;GO:0003700;GO:0005488;GO:0005515;GO:0005575;GO:0005622;GO:0005623;GO:0005634;GO:0006355;GO:0007154;GO:0007165;GO:0008150;GO:0009719;GO:0009725;GO:0009733;GO:0009734;GO:0009755;GO:0009889;GO:0009987;GO:0010033;GO:0010468;GO:0010556;GO:0019219;GO:0019222;GO:0023052;GO:0031323;GO:0031326;GO:0032870;GO:0042221;GO:0042802;GO:0043226;GO:0043227;GO:0043229;GO:0043231;GO:0044424;GO:0044464;GO:…	K14484	3INRC	K	sp|Q6AT10|IAA15_ORYSJ Auxin-responsive protein IAA15 OS=Oryza sativa subsp. japonica OX=39947 GN=IAA15 PE=2 SV=1	OEL19014.1 Auxin-responsive protein IAA15 [Dichanthelium oligosanthes]	GO:0006355//regulation of transcription, DNA-templated;GO:0007154//cell communication;GO:0007165//signal transduction;GO:0008150//biological_process;GO:0009719//response to endogenous stimulus;GO:0009725//response to hormone;GO:0009733//response to auxin;GO:0009734//auxin-activated signaling pathway;GO:0009755//hormone-mediated signaling pathway;GO:0009889//regulation of biosynthetic process;GO:0…	GO:0005575//cellular_component;GO:0005622//intracellular anatomical structure;GO:0005623//obsolete cell;GO:0005634//nucleus;GO:0043226//organelle;GO:0043227//membrane-bounded organelle;GO:0043229//intracellular organelle;GO:0043231//intracellular membrane-bounded organelle;GO:0044424//obsolete intracellular part;GO:0044464//obsolete cell part;	GO:0003674//molecular_function;GO:0003700//DNA-binding transcription factor activity;GO:0005488//binding;GO:0005515//protein binding;GO:0042802//identical protein binding;GO:0140110//transcription regulator activity;	ko04075(Plant hormone signal transduction)
Zjn_sc00065.1.g01610.1.am.mk	down	-2.46939	4.34833e-05	down	-1.69061	0.00154821	down	-2.7028	1.57814e-05	Zjn_sc00065.1	1101145	1106499	-	2316	Zjn_sc00065.1.g01610.1.am.mk	-	K16189	3IF31	K	sp|Q10CH5|PIL13_ORYSJ Transcription factor PHYTOCHROME INTERACTING FACTOR-LIKE 13 OS=Oryza sativa subsp. japonica OX=39947 GN=PIL13 PE=1 SV=1	PUZ37852.1 hypothetical protein GQ55_9G152800 [Panicum hallii var. hallii]	-	-	-	ko04075(Plant hormone signal transduction)
Zjn_sc00071.1.g00390.1.sm.mk	down	-6.48142	2.26302e-11	down	-3.50989	2.8768e-06	down	-6.76929	9.17556e-12	Zjn_sc00071.1	221430	222272	+	696	Zjn_sc00071.1.g00390.1.sm.mk	-	K14484	3IG94	K	sp|P0C128|IAA25_ORYSJ Auxin-responsive protein IAA25 OS=Oryza sativa subsp. japonica OX=39947 GN=IAA25 PE=2 SV=1	XP_039817740.1 auxin-responsive protein IAA25-like isoform X1 [Panicum virgatum] &gt;KAG2576181.1 hypothetical protein PVAP13_6NG012500 [Panicum virgatum]	-	-	-	ko04075(Plant hormone signal transduction)
Zjn_sc00007.1.g00600.1.am.mkhc	up	2.23281	5.99135e-05	up	1.84971	0.00149342	up	3.82389	8.63117e-11	Zjn_sc00007.1	237404	239789	-	1860	Zjn_sc00007.1.g00600.1.am.mkhc	GO:0003674;GO:0003824;GO:0004672;GO:0004674;GO:0005488;GO:0005515;GO:0005575;GO:0005622;GO:0005623;GO:0005737;GO:0005783;GO:0006464;GO:0006468;GO:0006793;GO:0006796;GO:0006807;GO:0008150;GO:0008152;GO:0009966;GO:0009968;GO:0009987;GO:0010104;GO:0010105;GO:0010646;GO:0010648;GO:0012505;GO:0016301;GO:0016310;GO:0016740;GO:0016772;GO:0016773;GO:0019538;GO:0023051;GO:0023057;GO:0036211;GO:0042562;GO:…	K14509	3I4VN	T	sp|Q0DWC7|ETR3_ORYSJ Ethylene receptor 3 OS=Oryza sativa subsp. japonica OX=39947 GN=ETR3 PE=2 SV=1	XP_039779451.1 ethylene receptor 3-like [Panicum virgatum] &gt;XP_039779460.1 ethylene receptor 3-like [Panicum virgatum] &gt;KAG2662625.1 hypothetical protein PVAP13_1KG547200 [Panicum virgatum] &gt;KAG2662626.1 hypothetical protein PVAP13_1KG547200 [Panicum virgatum] &gt;KAG2662627.1 hypothetical protein PVAP13_1KG547200 [Panicum virgatum] &gt;KAG2662628.1 hypothetical protein PVAP13_1KG547200 …	GO:0006464//cellular protein modification process;GO:0006468//protein phosphorylation;GO:0006793//phosphorus metabolic process;GO:0006796//phosphate-containing compound metabolic process;GO:0006807//nitrogen compound metabolic process;GO:0008150//biological_process;GO:0008152//metabolic process;GO:0009966//regulation of signal transduction;GO:0009968//negative regulation of signal transduction;GO…	GO:0005575//cellular_component;GO:0005622//intracellular anatomical structure;GO:0005623//obsolete cell;GO:0005737//cytoplasm;GO:0005783//endoplasmic reticulum;GO:0012505//endomembrane system;GO:0043226//organelle;GO:0043227//membrane-bounded organelle;GO:0043229//intracellular organelle;GO:0043231//intracellular membrane-bounded organelle;GO:0044424//obsolete intracellular part;GO:0044444//obsol…	GO:0003674//molecular_function;GO:0003824//catalytic activity;GO:0004672//protein kinase activity;GO:0004674//protein serine/threonine kinase activity;GO:0005488//binding;GO:0005515//protein binding;GO:0016301//kinase activity;GO:0016740//transferase activity;GO:0016772//transferase activity, transferring phosphorus-containing groups;GO:0016773//phosphotransferase activity, alcohol group as accep…	ko04075(Plant hormone signal transduction);ko04016(MAPK signaling pathway - plant)
Zjn_sc00047.1.g03400.1.am.mk	down	-2.45649	4.99386e-05	down	-2.04382	0.000199305	down	-1.83091	0.0016388	Zjn_sc00047.1	1740322	1742484	-	1842	Zjn_sc00047.1.g03400.1.am.mk	GO:0005575;GO:0005622;GO:0005623;GO:0005634;GO:0005737;GO:0008150;GO:0043226;GO:0043227;GO:0043229;GO:0043231;GO:0044424;GO:0044464;GO:0048580;GO:0050789;GO:0050793;GO:0051239;GO:0065007;GO:1900140;GO:2000026	K14488	3IIFM	S	sp|Q9ZUZ3|SAU32_ARATH Auxin-responsive protein SAUR32 OS=Arabidopsis thaliana OX=3702 GN=SAUR32 PE=2 SV=1	OEL17110.1 hypothetical protein BAE44_0021873 [Dichanthelium oligosanthes]	GO:0008150//biological_process;GO:0048580//regulation of post-embryonic development;GO:0050789//regulation of biological process;GO:0050793//regulation of developmental process;GO:0051239//regulation of multicellular organismal process;GO:0065007//biological regulation;GO:1900140//regulation of seedling development;GO:2000026//regulation of multicellular organismal development;	GO:0005575//cellular_component;GO:0005622//intracellular anatomical structure;GO:0005623//obsolete cell;GO:0005634//nucleus;GO:0005737//cytoplasm;GO:0043226//organelle;GO:0043227//membrane-bounded organelle;GO:0043229//intracellular organelle;GO:0043231//intracellular membrane-bounded organelle;GO:0044424//obsolete intracellular part;GO:0044464//obsolete cell part;	-	ko04075(Plant hormone signal transduction)
Zjn_sc00029.1.g05510.1.sm.mkhc	down	-2.50645	2.03596e-05	down	-2.22488	3.8233e-05	down	-1.41239	0.0118075	Zjn_sc00029.1	2460246	2465358	+	620	Zjn_sc00029.1.g05510.1.sm.mkhc	GO:0000160;GO:0003674;GO:0003824;GO:0004672;GO:0005488;GO:0005515;GO:0005575;GO:0005622;GO:0005623;GO:0005634;GO:0005737;GO:0006464;GO:0006468;GO:0006793;GO:0006796;GO:0006807;GO:0007154;GO:0007165;GO:0008150;GO:0008152;GO:0009719;GO:0009725;GO:0009735;GO:0009736;GO:0009755;GO:0009927;GO:0009987;GO:0010033;GO:0016301;GO:0016310;GO:0016740;GO:0016772;GO:0016773;GO:0019538;GO:0019899;GO:0019900;GO:…	K14490	3I6AD	T	sp|Q0JJE3|PHP1_ORYSJ Pseudo histidine-containing phosphotransfer protein 1 OS=Oryza sativa subsp. japonica OX=39947 GN=PHP1 PE=3 SV=2	XP_025818285.1 pseudo histidine-containing phosphotransfer protein 5-like [Panicum hallii] &gt;PAN28572.1 hypothetical protein PAHAL_5G162900 [Panicum hallii]	GO:0000160//phosphorelay signal transduction system;GO:0006464//cellular protein modification process;GO:0006468//protein phosphorylation;GO:0006793//phosphorus metabolic process;GO:0006796//phosphate-containing compound metabolic process;GO:0006807//nitrogen compound metabolic process;GO:0007154//cell communication;GO:0007165//signal transduction;GO:0008150//biological_process;GO:0008152//metabo…	GO:0005575//cellular_component;GO:0005622//intracellular anatomical structure;GO:0005623//obsolete cell;GO:0005634//nucleus;GO:0005737//cytoplasm;GO:0043226//organelle;GO:0043227//membrane-bounded organelle;GO:0043229//intracellular organelle;GO:0043231//intracellular membrane-bounded organelle;GO:0044424//obsolete intracellular part;GO:0044464//obsolete cell part;	GO:0003674//molecular_function;GO:0003824//catalytic activity;GO:0004672//protein kinase activity;GO:0005488//binding;GO:0005515//protein binding;GO:0009927//histidine phosphotransfer kinase activity;GO:0016301//kinase activity;GO:0016740//transferase activity;GO:0016772//transferase activity, transferring phosphorus-containing groups;GO:0016773//phosphotransferase activity, alcohol group as acce…	ko04075(Plant hormone signal transduction)
Zjn_sc00107.1.g00840.1.sm.mkhc	up	2.62913	1.48979e-08	up	1.4557	0.00144311	up	3.12604	0.00482121	Zjn_sc00107.1	444942	448613	+	1604	Zjn_sc00107.1.g00840.1.sm.mkhc	GO:0008150;GO:0009719;GO:0009725;GO:0009733;GO:0010033;GO:0042221;GO:0050896	K14484	3IA4F	K	sp|Q5Z749|IAA21_ORYSJ Auxin-responsive protein IAA21 OS=Oryza sativa subsp. japonica OX=39947 GN=IAA21 PE=2 SV=1	TVT98651.1 hypothetical protein EJB05_56025 [Eragrostis curvula] &gt;TVU09005.1 hypothetical protein EJB05_42440 [Eragrostis curvula]	GO:0008150//biological_process;GO:0009719//response to endogenous stimulus;GO:0009725//response to hormone;GO:0009733//response to auxin;GO:0010033//response to organic substance;GO:0042221//response to chemical;GO:0050896//response to stimulus;	-	-	ko04075(Plant hormone signal transduction)
Zjn_sc00017.1.g07760.1.sm.mk	down	-Inf	0.00398521	down	-5.9793	0.0102201	down	-4.217	0.0257165	Zjn_sc00017.1	3704624	3705845	+	498	Zjn_sc00017.1.g07760.1.sm.mk	-	K14491	3IU2Y	K	sp|Q7Y0W3|EHD1_ORYSI Two-component response regulator EHD1 OS=Oryza sativa subsp. indica OX=39946 GN=EHD1 PE=2 SV=1	TVU30442.1 hypothetical protein EJB05_22066, partial [Eragrostis curvula]	-	-	-	ko04075(Plant hormone signal transduction)
Zjn_sc00012.1.g05700.1.sm.mk	down	-2.56871	0.0112258	down	-1.94079	0.0438136	down	-3.90131	0.010073	Zjn_sc00012.1	2250850	2251755	-	684	Zjn_sc00012.1.g05700.1.sm.mk	GO:0003333;GO:0003674;GO:0005215;GO:0005342;GO:0005575;GO:0005622;GO:0005623;GO:0005634;GO:0005886;GO:0006355;GO:0006810;GO:0006811;GO:0006820;GO:0006865;GO:0007275;GO:0008150;GO:0008509;GO:0008514;GO:0009889;GO:0009891;GO:0009893;GO:0009914;GO:0010328;GO:0010468;GO:0010556;GO:0010557;GO:0010604;GO:0010628;GO:0010817;GO:0015075;GO:0015171;GO:0015318;GO:0015711;GO:0015849;GO:0016020;GO:0019219;GO:…	K13946	3I47R	E	sp|Q5N892|LAX11_ORYSJ Auxin transporter-like protein 1 OS=Oryza sativa subsp. japonica OX=39947 GN=Os01g0856500 PE=2 SV=2	CAB3461315.1 unnamed protein product [Digitaria exilis]	GO:0003333//amino acid transmembrane transport;GO:0006355//regulation of transcription, DNA-templated;GO:0006810//transport;GO:0006811//ion transport;GO:0006820//anion transport;GO:0006865//amino acid transport;GO:0007275//multicellular organism development;GO:0008150//biological_process;GO:0009889//regulation of biosynthetic process;GO:0009891//positive regulation of biosynthetic process;GO:0009…	GO:0005575//cellular_component;GO:0005622//intracellular anatomical structure;GO:0005623//obsolete cell;GO:0005634//nucleus;GO:0005886//plasma membrane;GO:0016020//membrane;GO:0043226//organelle;GO:0043227//membrane-bounded organelle;GO:0043229//intracellular organelle;GO:0043231//intracellular membrane-bounded organelle;GO:0044424//obsolete intracellular part;GO:0044464//obsolete cell part;GO:00…	GO:0003674//molecular_function;GO:0005215//transporter activity;GO:0005342//organic acid transmembrane transporter activity;GO:0008509//anion transmembrane transporter activity;GO:0008514//organic anion transmembrane transporter activity;GO:0010328//auxin influx transmembrane transporter activity;GO:0015075//ion transmembrane transporter activity;GO:0015171//amino acid transmembrane transporter a…	ko04075(Plant hormone signal transduction)
Zjn_sc00007.1.g02560.1.am.mk	up	1.77567	0.000531834	up	1.28658	0.0207531	up	1.34352	0.0346808	Zjn_sc00007.1	1090435	1091205	+	771	Zjn_sc00007.1.g02560.1.am.mk	GO:0000003;GO:0001932;GO:0001934;GO:0002376;GO:0003006;GO:0003674;GO:0003824;GO:0004672;GO:0004674;GO:0005575;GO:0005622;GO:0005623;GO:0005634;GO:0005737;GO:0006464;GO:0006468;GO:0006521;GO:0006793;GO:0006796;GO:0006807;GO:0006950;GO:0006952;GO:0006955;GO:0007154;GO:0007165;GO:0007275;GO:0007346;GO:0008150;GO:0008152;GO:0008219;GO:0009507;GO:0009532;GO:0009536;GO:0009570;GO:0009605;GO:0009607;GO:…	K13413	3I578	T	sp|O80397|M2K4_ARATH Mitogen-activated protein kinase kinase 4 OS=Arabidopsis thaliana OX=3702 GN=MKK4 PE=1 SV=1	TVU28856.1 hypothetical protein EJB05_20392, partial [Eragrostis curvula]	GO:0000003//reproduction;GO:0001932//regulation of protein phosphorylation;GO:0001934//positive regulation of protein phosphorylation;GO:0002376//immune system process;GO:0003006//developmental process involved in reproduction;GO:0006464//cellular protein modification process;GO:0006468//protein phosphorylation;GO:0006521//regulation of cellular amino acid metabolic process;GO:0006793//phosphorus…	GO:0005575//cellular_component;GO:0005622//intracellular anatomical structure;GO:0005623//obsolete cell;GO:0005634//nucleus;GO:0005737//cytoplasm;GO:0009507//chloroplast;GO:0009532//plastid stroma;GO:0009536//plastid;GO:0009570//chloroplast stroma;GO:0043226//organelle;GO:0043227//membrane-bounded organelle;GO:0043229//intracellular organelle;GO:0043231//intracellular membrane-bounded organelle;G…	GO:0003674//molecular_function;GO:0003824//catalytic activity;GO:0004672//protein kinase activity;GO:0004674//protein serine/threonine kinase activity;GO:0016301//kinase activity;GO:0016740//transferase activity;GO:0016772//transferase activity, transferring phosphorus-containing groups;GO:0016773//phosphotransferase activity, alcohol group as acceptor;GO:0140096//catalytic activity, acting on a …	ko04626(Plant-pathogen interaction);ko04075(Plant hormone signal transduction);ko04016(MAPK signaling pathway - plant)
Zjn_sc00058.1.g01990.1.am.mk	down	-3.18533	4.89684e-05	down	-2.77686	0.000167506	down	-3.14431	6.53425e-05	Zjn_sc00058.1	978527	980759	+	930	Zjn_sc00058.1.g01990.1.am.mk	GO:0007275;GO:0008150;GO:0022622;GO:0032501;GO:0032502;GO:0048364;GO:0048731;GO:0048830;GO:0048856;GO:0099402	K14492	3I4QF	K	sp|Q2HWG4|ORR1_ORYSJ Two-component response regulator ORR1 OS=Oryza sativa subsp. japonica OX=39947 GN=RR1 PE=2 SV=1	TVU00562.1 hypothetical protein EJB05_54025 [Eragrostis curvula]	GO:0007275//multicellular organism development;GO:0008150//biological_process;GO:0022622//root system development;GO:0032501//multicellular organismal process;GO:0032502//developmental process;GO:0048364//root development;GO:0048731//system development;GO:0048830//adventitious root development;GO:0048856//anatomical structure development;GO:0099402//plant organ development;	-	-	ko04075(Plant hormone signal transduction)
Zjn_sc00009.1.g02170.1.am.mk	down	-3.74306	5.56913e-06	down	-1.75459	0.0123822	down	-5.21245	8.89699e-06	Zjn_sc00009.1	893825	895296	+	777	Zjn_sc00009.1.g02170.1.am.mk	-	K14488	3IU9K	S	sp|Q9SA49|SAU41_ARATH Auxin-responsive protein SAUR41 OS=Arabidopsis thaliana OX=3702 GN=SAUR41 PE=2 SV=1	TVU34583.1 hypothetical protein EJB05_16420, partial [Eragrostis curvula]	-	-	-	ko04075(Plant hormone signal transduction)
Zjn_sc00048.1.g00330.1.am.mk	up	3.10647	9.55772e-11	up	2.19275	4.64439e-06	up	2.84606	1.72023e-06	Zjn_sc00048.1	264366	264826	+	408	Zjn_sc00048.1.g00330.1.am.mk	GO:0003674;GO:0003824;GO:0004721;GO:0004722;GO:0006464;GO:0006470;GO:0006793;GO:0006796;GO:0006807;GO:0008150;GO:0008152;GO:0009987;GO:0016311;GO:0016787;GO:0016788;GO:0016791;GO:0019538;GO:0036211;GO:0042578;GO:0043170;GO:0043412;GO:0044237;GO:0044238;GO:0044260;GO:0044267;GO:0071704;GO:0140096;GO:1901564	K14497	3IGSJ	T	sp|Q5N9N2|P2C09_ORYSJ Probable protein phosphatase 2C 9 OS=Oryza sativa subsp. japonica OX=39947 GN=Os01g0846300 PE=2 SV=1	CAD6229158.1 unnamed protein product [Miscanthus lutarioriparius]	GO:0006464//cellular protein modification process;GO:0006470//protein dephosphorylation;GO:0006793//phosphorus metabolic process;GO:0006796//phosphate-containing compound metabolic process;GO:0006807//nitrogen compound metabolic process;GO:0008150//biological_process;GO:0008152//metabolic process;GO:0009987//cellular process;GO:0016311//dephosphorylation;GO:0019538//protein metabolic process;GO:0…	-	GO:0003674//molecular_function;GO:0003824//catalytic activity;GO:0004721//phosphoprotein phosphatase activity;GO:0004722//protein serine/threonine phosphatase activity;GO:0016787//hydrolase activity;GO:0016788//hydrolase activity, acting on ester bonds;GO:0016791//phosphatase activity;GO:0042578//phosphoric ester hydrolase activity;GO:0140096//catalytic activity, acting on a protein;	ko04075(Plant hormone signal transduction);ko04016(MAPK signaling pathway - plant)
Zjn_sc00066.1.g01480.1.sm.mkhc	up	3.24175	3.41308e-07	up	3.35481	0.00251643	up	3.86571	0.000916288	Zjn_sc00066.1	728873	729420	-	426	Zjn_sc00066.1.g01480.1.sm.mkhc	GO:0003674;GO:0003700;GO:0006355;GO:0008150;GO:0009314;GO:0009416;GO:0009628;GO:0009639;GO:0009719;GO:0009725;GO:0009733;GO:0009889;GO:0010033;GO:0010114;GO:0010218;GO:0010468;GO:0010556;GO:0019219;GO:0019222;GO:0031323;GO:0031326;GO:0042221;GO:0050789;GO:0050794;GO:0050896;GO:0051171;GO:0051252;GO:0060255;GO:0065007;GO:0080090;GO:0140110;GO:1903506;GO:2000112;GO:2001141	K14484	3II7H	K	sp|Q6K846|IAA9_ORYSJ Auxin-responsive protein IAA9 OS=Oryza sativa subsp. japonica OX=39947 GN=IAA9 PE=2 SV=1	TVU01177.1 hypothetical protein EJB05_53370 [Eragrostis curvula] &gt;TVU27816.1 hypothetical protein EJB05_19317 [Eragrostis curvula]	GO:0006355//regulation of transcription, DNA-templated;GO:0008150//biological_process;GO:0009314//response to radiation;GO:0009416//response to light stimulus;GO:0009628//response to abiotic stimulus;GO:0009639//response to red or far red light;GO:0009719//response to endogenous stimulus;GO:0009725//response to hormone;GO:0009733//response to auxin;GO:0009889//regulation of biosynthetic process;G…	-	GO:0003674//molecular_function;GO:0003700//DNA-binding transcription factor activity;GO:0140110//transcription regulator activity;	ko04075(Plant hormone signal transduction)
Zjn_sc00029.1.g01930.1.sm.mkhc	down	-1.27552	0.00601674	down	-1.27652	0.0179623	down	-1.41263	0.0312245	Zjn_sc00029.1	912700	915765	+	1133	Zjn_sc00029.1.g01930.1.sm.mkhc	-	K14484	3I3I1	K	sp|Q0JKG7|IAA5_ORYSJ Auxin-responsive protein IAA5 OS=Oryza sativa subsp. japonica OX=39947 GN=IAA5 PE=2 SV=1	CAD6230358.1 unnamed protein product [Miscanthus lutarioriparius]	-	-	-	ko04075(Plant hormone signal transduction)
Zjn_sc00068.1.g03080.1.am.mk	down	-3.71908	1.12075e-08	down	-1.11717	0.0119305	down	-2.58996	6.0736e-06	Zjn_sc00068.1	1314740	1316844	-	723	Zjn_sc00068.1.g03080.1.am.mk	GO:0005575;GO:0005622;GO:0005623;GO:0005634;GO:0005737;GO:0008150;GO:0043226;GO:0043227;GO:0043229;GO:0043231;GO:0044424;GO:0044464;GO:0048580;GO:0050789;GO:0050793;GO:0051239;GO:0065007;GO:1900140;GO:2000026	K14488	3IIS7	S	sp|Q9ZUZ3|SAU32_ARATH Auxin-responsive protein SAUR32 OS=Arabidopsis thaliana OX=3702 GN=SAUR32 PE=2 SV=1	KAF8687025.1 hypothetical protein HU200_043306 [Digitaria exilis]	GO:0008150//biological_process;GO:0048580//regulation of post-embryonic development;GO:0050789//regulation of biological process;GO:0050793//regulation of developmental process;GO:0051239//regulation of multicellular organismal process;GO:0065007//biological regulation;GO:1900140//regulation of seedling development;GO:2000026//regulation of multicellular organismal development;	GO:0005575//cellular_component;GO:0005622//intracellular anatomical structure;GO:0005623//obsolete cell;GO:0005634//nucleus;GO:0005737//cytoplasm;GO:0043226//organelle;GO:0043227//membrane-bounded organelle;GO:0043229//intracellular organelle;GO:0043231//intracellular membrane-bounded organelle;GO:0044424//obsolete intracellular part;GO:0044464//obsolete cell part;	-	ko04075(Plant hormone signal transduction)
Zjn_sc00039.1.g01200.1.sm.mk	down	-1.17885	0.00881383	down	-1.3485	0.002833	down	-1.70161	0.000696271	Zjn_sc00039.1	531601	534856	-	1038	Zjn_sc00039.1.g01200.1.sm.mk	GO:0000976;GO:0001067;GO:0001101;GO:0003674;GO:0003676;GO:0003677;GO:0003690;GO:0003700;GO:0005488;GO:0005575;GO:0005622;GO:0005623;GO:0005634;GO:0006355;GO:0006950;GO:0006970;GO:0007154;GO:0007165;GO:0008150;GO:0009414;GO:0009415;GO:0009628;GO:0009651;GO:0009719;GO:0009725;GO:0009737;GO:0009738;GO:0009755;GO:0009889;GO:0009987;GO:0010033;GO:0010035;GO:0010468;GO:0010556;GO:0019219;GO:0019222;GO:…	K14432	3IDA2	K	sp|Q6ZDF3|TRAB1_ORYSJ bZIP transcription factor TRAB1 OS=Oryza sativa subsp. japonica OX=39947 GN=TRAB1 PE=1 SV=2	XP_004957010.1 bZIP transcription factor TRAB1 [Setaria italica] &gt;XP_034578166.1 bZIP transcription factor TRAB1-like [Setaria viridis] &gt;RCV11966.1 hypothetical protein SETIT_2G229500v2 [Setaria italica] &gt;TKW33491.1 hypothetical protein SEVIR_2G239700v2 [Setaria viridis]	GO:0001101//response to acid chemical;GO:0006355//regulation of transcription, DNA-templated;GO:0006950//response to stress;GO:0006970//response to osmotic stress;GO:0007154//cell communication;GO:0007165//signal transduction;GO:0008150//biological_process;GO:0009414//response to water deprivation;GO:0009415//response to water;GO:0009628//response to abiotic stimulus;GO:0009651//response to salt …	GO:0005575//cellular_component;GO:0005622//intracellular anatomical structure;GO:0005623//obsolete cell;GO:0005634//nucleus;GO:0043226//organelle;GO:0043227//membrane-bounded organelle;GO:0043229//intracellular organelle;GO:0043231//intracellular membrane-bounded organelle;GO:0044424//obsolete intracellular part;GO:0044464//obsolete cell part;	GO:0000976//transcription cis-regulatory region binding;GO:0001067//transcription regulatory region nucleic acid binding;GO:0003674//molecular_function;GO:0003676//nucleic acid binding;GO:0003677//DNA binding;GO:0003690//double-stranded DNA binding;GO:0003700//DNA-binding transcription factor activity;GO:0005488//binding;GO:0043565//sequence-specific DNA binding;GO:0044212//transcription cis-regu…	ko04075(Plant hormone signal transduction)
Zjn_sc00112.1.g00080.1.sm.mkhc	down	-1.98159	3.58948e-05	down	-1.20885	0.00448205	down	-1.59164	0.00117307	Zjn_sc00112.1	55305	57631	+	1711	Zjn_sc00112.1.g00080.1.sm.mkhc	GO:0001101;GO:0002376;GO:0003674;GO:0003676;GO:0003677;GO:0003700;GO:0005488;GO:0005515;GO:0005516;GO:0005575;GO:0005622;GO:0005623;GO:0005634;GO:0006355;GO:0006950;GO:0006952;GO:0006955;GO:0007154;GO:0007165;GO:0008150;GO:0009605;GO:0009607;GO:0009617;GO:0009627;GO:0009719;GO:0009725;GO:0009751;GO:0009814;GO:0009862;GO:0009863;GO:0009889;GO:0009987;GO:0010033;GO:0010468;GO:0010556;GO:0014070;GO:…	K14431	3I4EF	K	sp|A0A0P0WFC8|TGAL6_ORYSJ Transcription factor TGAL6 OS=Oryza sativa subsp. japonica OX=39947 GN=TGAL6 PE=2 SV=1	TVU43037.1 hypothetical protein EJB05_09471 [Eragrostis curvula]	GO:0001101//response to acid chemical;GO:0002376//immune system process;GO:0006355//regulation of transcription, DNA-templated;GO:0006950//response to stress;GO:0006952//defense response;GO:0006955//immune response;GO:0007154//cell communication;GO:0007165//signal transduction;GO:0008150//biological_process;GO:0009605//response to external stimulus;GO:0009607//response to biotic stimulus;GO:00096…	GO:0005575//cellular_component;GO:0005622//intracellular anatomical structure;GO:0005623//obsolete cell;GO:0005634//nucleus;GO:0043226//organelle;GO:0043227//membrane-bounded organelle;GO:0043229//intracellular organelle;GO:0043231//intracellular membrane-bounded organelle;GO:0044424//obsolete intracellular part;GO:0044464//obsolete cell part;	GO:0003674//molecular_function;GO:0003676//nucleic acid binding;GO:0003677//DNA binding;GO:0003700//DNA-binding transcription factor activity;GO:0005488//binding;GO:0005515//protein binding;GO:0005516//calmodulin binding;GO:0043565//sequence-specific DNA binding;GO:0097159//organic cyclic compound binding;GO:0140110//transcription regulator activity;GO:1901363//heterocyclic compound binding;	ko04075(Plant hormone signal transduction)
Zjn_sc00016.1.g02200.1.sm.mkhc	up	1.43429	0.00106339	up	1.59822	0.000260204	up	2.96255	1.10892e-09	Zjn_sc00016.1	1555488	1558338	-	1560	Zjn_sc00016.1.g02200.1.sm.mkhc	GO:0001101;GO:0003674;GO:0004857;GO:0004864;GO:0005488;GO:0005515;GO:0005575;GO:0005622;GO:0005623;GO:0005634;GO:0005737;GO:0005829;GO:0006950;GO:0006970;GO:0007154;GO:0007165;GO:0007275;GO:0008150;GO:0008289;GO:0009414;GO:0009415;GO:0009628;GO:0009651;GO:0009719;GO:0009725;GO:0009737;GO:0009738;GO:0009755;GO:0009791;GO:0009845;GO:0009892;GO:0009987;GO:0010033;GO:0010035;GO:0010427;GO:0010563;GO:…	K14496	3I99A	S	sp|Q6I5C3|PYL5_ORYSJ Abscisic acid receptor PYL5 OS=Oryza sativa subsp. japonica OX=39947 GN=PYL5 PE=1 SV=1	TVU16975.1 hypothetical protein EJB05_32980, partial [Eragrostis curvula]	GO:0001101//response to acid chemical;GO:0006950//response to stress;GO:0006970//response to osmotic stress;GO:0007154//cell communication;GO:0007165//signal transduction;GO:0007275//multicellular organism development;GO:0008150//biological_process;GO:0009414//response to water deprivation;GO:0009415//response to water;GO:0009628//response to abiotic stimulus;GO:0009651//response to salt stress;G…	GO:0005575//cellular_component;GO:0005622//intracellular anatomical structure;GO:0005623//obsolete cell;GO:0005634//nucleus;GO:0005737//cytoplasm;GO:0005829//cytosol;GO:0043226//organelle;GO:0043227//membrane-bounded organelle;GO:0043229//intracellular organelle;GO:0043231//intracellular membrane-bounded organelle;GO:0044424//obsolete intracellular part;GO:0044444//obsolete cytoplasmic part;GO:00…	GO:0003674//molecular_function;GO:0004857//enzyme inhibitor activity;GO:0004864//protein phosphatase inhibitor activity;GO:0005488//binding;GO:0005515//protein binding;GO:0008289//lipid binding;GO:0010427//abscisic acid binding;GO:0019208//phosphatase regulator activity;GO:0019212//phosphatase inhibitor activity;GO:0019840//isoprenoid binding;GO:0019888//protein phosphatase regulator activity;GO:…	ko04075(Plant hormone signal transduction);ko04016(MAPK signaling pathway - plant)
Zjn_sc00011.1.g07790.1.sm.mkhc	up	1.54202	0.00267887	up	2.15628	1.48781e-05	up	1.93911	0.000622872	Zjn_sc00011.1	4053164	4055111	-	1230	Zjn_sc00011.1.g07790.1.sm.mkhc	GO:0005575;GO:0005622;GO:0005623;GO:0005634;GO:0006355;GO:0008150;GO:0009889;GO:0009966;GO:0009968;GO:0010468;GO:0010556;GO:0010646;GO:0010648;GO:0019219;GO:0019222;GO:0023051;GO:0023057;GO:0031323;GO:0031326;GO:0043226;GO:0043227;GO:0043229;GO:0043231;GO:0044424;GO:0044464;GO:0048519;GO:0048523;GO:0048583;GO:0048585;GO:0050789;GO:0050794;GO:0051171;GO:0051252;GO:0060255;GO:0065007;GO:0080090;GO:…	K12126	3IDMG	K	sp|Q0JNI9|PIL15_ORYSJ Transcription factor PHYTOCHROME INTERACTING FACTOR-LIKE 15 OS=Oryza sativa subsp. japonica OX=39947 GN=PIL15 PE=1 SV=2	RLM93315.1 transcription factor APG-like isoform X1 [Panicum miliaceum]	GO:0006355//regulation of transcription, DNA-templated;GO:0008150//biological_process;GO:0009889//regulation of biosynthetic process;GO:0009966//regulation of signal transduction;GO:0009968//negative regulation of signal transduction;GO:0010468//regulation of gene expression;GO:0010556//regulation of macromolecule biosynthetic process;GO:0010646//regulation of cell communication;GO:0010648//negat…	GO:0005575//cellular_component;GO:0005622//intracellular anatomical structure;GO:0005623//obsolete cell;GO:0005634//nucleus;GO:0043226//organelle;GO:0043227//membrane-bounded organelle;GO:0043229//intracellular organelle;GO:0043231//intracellular membrane-bounded organelle;GO:0044424//obsolete intracellular part;GO:0044464//obsolete cell part;	-	ko04712(Circadian rhythm - plant);ko04075(Plant hormone signal transduction)
Zjn_sc00013.1.g06170.1.am.mkhc	down	-3.24445	8.88505e-13	down	-1.25491	0.00354645	down	-2.82319	2.26051e-09	Zjn_sc00013.1	3044440	3051005	+	2676	Zjn_sc00013.1.g06170.1.am.mkhc	GO:0005575;GO:0005622;GO:0005623;GO:0005634;GO:0006355;GO:0007275;GO:0007389;GO:0008150;GO:0009889;GO:0009891;GO:0009893;GO:0009966;GO:0009968;GO:0010468;GO:0010556;GO:0010557;GO:0010604;GO:0010628;GO:0010646;GO:0010648;GO:0019219;GO:0019222;GO:0023051;GO:0023057;GO:0031323;GO:0031325;GO:0031326;GO:0031328;GO:0032501;GO:0032502;GO:0043226;GO:0043227;GO:0043229;GO:0043231;GO:0044424;GO:0044464;GO:…	K16189	3IEAZ	K	sp|Q10CH5|PIL13_ORYSJ Transcription factor PHYTOCHROME INTERACTING FACTOR-LIKE 13 OS=Oryza sativa subsp. japonica OX=39947 GN=PIL13 PE=1 SV=1	RLN39566.1 transcription factor PIF4-like isoform X1 [Panicum miliaceum]	GO:0006355//regulation of transcription, DNA-templated;GO:0007275//multicellular organism development;GO:0007389//pattern specification process;GO:0008150//biological_process;GO:0009889//regulation of biosynthetic process;GO:0009891//positive regulation of biosynthetic process;GO:0009893//positive regulation of metabolic process;GO:0009966//regulation of signal transduction;GO:0009968//negative r…	GO:0005575//cellular_component;GO:0005622//intracellular anatomical structure;GO:0005623//obsolete cell;GO:0005634//nucleus;GO:0043226//organelle;GO:0043227//membrane-bounded organelle;GO:0043229//intracellular organelle;GO:0043231//intracellular membrane-bounded organelle;GO:0044424//obsolete intracellular part;GO:0044464//obsolete cell part;	-	ko04075(Plant hormone signal transduction)
