# Supplementary material for: Transcriptome Analysis Reveals the Stress Tolerance Mechanisms of Cadmium in Zoysia japonica
Source: Plants (Basel). 2023 Nov 12;12(22):3833. doi: 10.3390/plants12223833 (PMC10674853; doi:10.3390/plants12223833)
Supplement: Supplementary file 1 [file plants-12-03833-s001.zip › Table S7.xlsx]

## Sheet: Sheet1
gene_id	L_0h_vs_L_12h_de	L_0h_vs_L_12h_log2fc	L_0h_vs_L_12h_pval	L_0h_vs_L_24h_de	L_0h_vs_L_24h_log2fc	L_0h_vs_L_24h_pval	L_0h_vs_L_6h_de	L_0h_vs_L_6h_log2fc	L_0h_vs_L_6h_pval	Chromosome	Start Site	End Site	Direction	Length	Name	GO	KEGG	eggNOG	eggNOG_Category	Swissprot	NR	BP	CC	MF	Pathway
Zjn_sc00011.1.g06630.1.sm.mk	down	-4.88692	3.92602e-05	down	-3.88792	0.000290315	down	-2.11663	0.0236826	Zjn_sc00011.1	3293895	3294380	-	486	Zjn_sc00011.1.g06630.1.sm.mk	GO:0005575;GO:0005622;GO:0005623;GO:0005737;GO:0006950;GO:0008150;GO:0009266;GO:0009408;GO:0009628;GO:0044424;GO:0044464;GO:0050896	K13993	3I533	O	sp|P24631|HSP21_MAIZE 17.5 kDa class II heat shock protein OS=Zea mays OX=4577 PE=2 SV=1	PUZ58391.1 hypothetical protein GQ55_5G506300 [Panicum hallii var. hallii]	GO:0006950//response to stress;GO:0008150//biological_process;GO:0009266//response to temperature stimulus;GO:0009408//response to heat;GO:0009628//response to abiotic stimulus;GO:0050896//response to stimulus;	GO:0005575//cellular_component;GO:0005622//intracellular anatomical structure;GO:0005623//obsolete cell;GO:0005737//cytoplasm;GO:0044424//obsolete intracellular part;GO:0044464//obsolete cell part;	-	ko04141(Protein processing in endoplasmic reticulum)
Zjn_sc00002.1.g04940.1.sm.mkhc	up	1.20417	0.0106597	up	1.04585	0.0264614	up	1.4487	0.00530875	Zjn_sc00002.1	2643291	2647426	-	1423	Zjn_sc00002.1.g04940.1.sm.mkhc	GO:0000075;GO:0000077;GO:0000278;GO:0002181;GO:0002183;GO:0003674;GO:0003676;GO:0003723;GO:0003729;GO:0003743;GO:0005488;GO:0005575;GO:0005622;GO:0005623;GO:0005634;GO:0005737;GO:0005829;GO:0005840;GO:0005850;GO:0005851;GO:0006412;GO:0006413;GO:0006518;GO:0006807;GO:0006950;GO:0006974;GO:0007049;GO:0007093;GO:0007346;GO:0008135;GO:0008150;GO:0008152;GO:0009058;GO:0009059;GO:0009987;GO:0010467;GO:…	K03237	3I3GM	J	sp|Q9SIZ2|IF2AH_ARATH Eukaryotic translation initiation factor 2 subunit alpha homolog OS=Arabidopsis thaliana OX=3702 GN=At2g40290 PE=1 SV=2	TVU47413.1 hypothetical protein EJB05_07014 [Eragrostis curvula]	GO:0000075//cell cycle checkpoint signaling;GO:0000077//DNA damage checkpoint signaling;GO:0000278//mitotic cell cycle;GO:0002181//cytoplasmic translation;GO:0002183//cytoplasmic translational initiation;GO:0006412//translation;GO:0006413//translational initiation;GO:0006518//peptide metabolic process;GO:0006807//nitrogen compound metabolic process;GO:0006950//response to stress;GO:0006974//cellu…	GO:0005575//cellular_component;GO:0005622//intracellular anatomical structure;GO:0005623//obsolete cell;GO:0005634//nucleus;GO:0005737//cytoplasm;GO:0005829//cytosol;GO:0005840//ribosome;GO:0005850//eukaryotic translation initiation factor 2 complex;GO:0005851//eukaryotic translation initiation factor 2B complex;GO:0032991//protein-containing complex;GO:0033290//eukaryotic 48S preinitiation compl…	GO:0003674//molecular_function;GO:0003676//nucleic acid binding;GO:0003723//RNA binding;GO:0003729//mRNA binding;GO:0003743//translation initiation factor activity;GO:0005488//binding;GO:0008135//translation factor activity, RNA binding;GO:0043021//ribonucleoprotein complex binding;GO:0043022//ribosome binding;GO:0044877//protein-containing complex binding;GO:0097159//organic cyclic compound bind…	ko04141(Protein processing in endoplasmic reticulum)
Zjn_sc00140.1.g00500.1.am.mkhc	up	1.57628	0.000675356	up	1.28358	0.00595926	up	1.17482	0.0256972	Zjn_sc00140.1	469378	472771	-	2247	Zjn_sc00140.1.g00500.1.am.mkhc	GO:0000003;GO:0000322;GO:0000323;GO:0000325;GO:0000326;GO:0000327;GO:0003006;GO:0003674;GO:0003756;GO:0003824;GO:0005575;GO:0005618;GO:0005622;GO:0005623;GO:0005737;GO:0005773;GO:0005774;GO:0005783;GO:0005788;GO:0005794;GO:0005886;GO:0006457;GO:0006950;GO:0006970;GO:0007275;GO:0008150;GO:0009314;GO:0009416;GO:0009505;GO:0009507;GO:0009532;GO:0009536;GO:0009570;GO:0009579;GO:0009628;GO:0009642;GO:…	K09580	3IFXC	O	sp|P52589|PDI_WHEAT Protein disulfide-isomerase OS=Triticum aestivum OX=4565 GN=PDI PE=2 SV=1	AIN39842.1 hypothetical protein [Zoysia matrella]	GO:0000003//reproduction;GO:0003006//developmental process involved in reproduction;GO:0006457//protein folding;GO:0006950//response to stress;GO:0006970//response to osmotic stress;GO:0007275//multicellular organism development;GO:0008150//biological_process;GO:0009314//response to radiation;GO:0009416//response to light stimulus;GO:0009628//response to abiotic stimulus;GO:0009642//response to l…	GO:0000322//storage vacuole;GO:0000323//lytic vacuole;GO:0000325//plant-type vacuole;GO:0000326//protein storage vacuole;GO:0000327//lytic vacuole within protein storage vacuole;GO:0005575//cellular_component;GO:0005618//cell wall;GO:0005622//intracellular anatomical structure;GO:0005623//obsolete cell;GO:0005737//cytoplasm;GO:0005773//vacuole;GO:0005774//vacuolar membrane;GO:0005783//endoplasmic…	GO:0003674//molecular_function;GO:0003756//protein disulfide isomerase activity;GO:0003824//catalytic activity;GO:0016853//isomerase activity;GO:0016860//intramolecular oxidoreductase activity;GO:0016864//intramolecular oxidoreductase activity, transposing S-S bonds;GO:0140096//catalytic activity, acting on a protein;	ko04141(Protein processing in endoplasmic reticulum)
Zjn_sc00092.1.g00750.1.am.mkhc	up	1.58352	0.00241364	up	1.43512	0.00584245	up	1.9143	0.00140193	Zjn_sc00092.1	400199	404217	+	843	Zjn_sc00092.1.g00750.1.am.mkhc	GO:0000003;GO:0000139;GO:0003674;GO:0005102;GO:0005488;GO:0005515;GO:0005575;GO:0005622;GO:0005623;GO:0005737;GO:0005783;GO:0005789;GO:0005794;GO:0005795;GO:0005811;GO:0005886;GO:0005887;GO:0006810;GO:0006873;GO:0006874;GO:0006875;GO:0006888;GO:0007154;GO:0007165;GO:0007204;GO:0007276;GO:0007283;GO:0008104;GO:0008150;GO:0009893;GO:0009894;GO:0009896;GO:0009966;GO:0009967;GO:0009987;GO:0010604;GO:…	K14009	3IBRY	V	-	TVU32272.1 hypothetical protein EJB05_23996 [Eragrostis curvula]	GO:0000003//reproduction;GO:0006810//transport;GO:0006873//cellular ion homeostasis;GO:0006874//cellular calcium ion homeostasis;GO:0006875//cellular metal ion homeostasis;GO:0006888//endoplasmic reticulum to Golgi vesicle-mediated transport;GO:0007154//cell communication;GO:0007165//signal transduction;GO:0007204//positive regulation of cytosolic calcium ion concentration;GO:0007276//gamete gene…	GO:0000139//Golgi membrane;GO:0005575//cellular_component;GO:0005622//intracellular anatomical structure;GO:0005623//obsolete cell;GO:0005737//cytoplasm;GO:0005783//endoplasmic reticulum;GO:0005789//endoplasmic reticulum membrane;GO:0005794//Golgi apparatus;GO:0005795//Golgi stack;GO:0005811//lipid droplet;GO:0005886//plasma membrane;GO:0005887//integral component of plasma membrane;GO:0012505//e…	GO:0003674//molecular_function;GO:0005102//signaling receptor binding;GO:0005488//binding;GO:0005515//protein binding;GO:0042287//MHC protein binding;GO:0042288//MHC class I protein binding;GO:0044877//protein-containing complex binding;	ko04141(Protein processing in endoplasmic reticulum)
Zjn_sc00039.1.g01480.1.sm.mkhc	down	-2.55973	2.8397e-08	down	-1.13409	0.00732327	down	-2.32211	1.93498e-06	Zjn_sc00039.1	662684	667319	-	1491	Zjn_sc00039.1.g01480.1.sm.mkhc	GO:0003674;GO:0003756;GO:0003824;GO:0005575;GO:0005618;GO:0005622;GO:0005623;GO:0005737;GO:0005773;GO:0005783;GO:0005788;GO:0005794;GO:0005886;GO:0006457;GO:0006950;GO:0008150;GO:0009505;GO:0009987;GO:0012505;GO:0016020;GO:0016853;GO:0016860;GO:0016864;GO:0030312;GO:0031974;GO:0033554;GO:0034976;GO:0043226;GO:0043227;GO:0043229;GO:0043231;GO:0043233;GO:0044422;GO:0044424;GO:0044432;GO:0044444;GO:…	K09584	3IGN3	O	sp|Q67UF5|PDI23_ORYSJ Protein disulfide isomerase-like 2-3 OS=Oryza sativa subsp. japonica OX=39947 GN=PDIL2-3 PE=2 SV=1	TVU09771.1 hypothetical protein EJB05_43266 [Eragrostis curvula]	GO:0006457//protein folding;GO:0006950//response to stress;GO:0008150//biological_process;GO:0009987//cellular process;GO:0033554//cellular response to stress;GO:0034976//response to endoplasmic reticulum stress;GO:0050896//response to stimulus;GO:0051716//cellular response to stimulus;	GO:0005575//cellular_component;GO:0005618//cell wall;GO:0005622//intracellular anatomical structure;GO:0005623//obsolete cell;GO:0005737//cytoplasm;GO:0005773//vacuole;GO:0005783//endoplasmic reticulum;GO:0005788//endoplasmic reticulum lumen;GO:0005794//Golgi apparatus;GO:0005886//plasma membrane;GO:0009505//plant-type cell wall;GO:0012505//endomembrane system;GO:0016020//membrane;GO:0030312//ext…	GO:0003674//molecular_function;GO:0003756//protein disulfide isomerase activity;GO:0003824//catalytic activity;GO:0016853//isomerase activity;GO:0016860//intramolecular oxidoreductase activity;GO:0016864//intramolecular oxidoreductase activity, transposing S-S bonds;GO:0140096//catalytic activity, acting on a protein;	ko04141(Protein processing in endoplasmic reticulum)
Zjn_sc00040.1.g04780.1.cf.mkhc	down	-3.51126	1.26637e-05	down	-1.36346	0.0195166	down	-3.31843	1.56599e-05	Zjn_sc00040.1	2078914	2082448	+	2271	Zjn_sc00040.1.g04780.1.cf.mkhc	GO:0000166;GO:0000302;GO:0003674;GO:0005488;GO:0005515;GO:0005524;GO:0005575;GO:0005576;GO:0005618;GO:0005622;GO:0005623;GO:0005737;GO:0005739;GO:0005773;GO:0005774;GO:0005794;GO:0005829;GO:0005886;GO:0006464;GO:0006807;GO:0006950;GO:0006979;GO:0008144;GO:0008150;GO:0008152;GO:0009266;GO:0009314;GO:0009408;GO:0009416;GO:0009605;GO:0009607;GO:0009615;GO:0009617;GO:0009628;GO:0009636;GO:0009642;GO:…	K03283	3ICDZ	O	sp|P09189|HSP7C_PETHY Heat shock cognate 70 kDa protein OS=Petunia hybrida OX=4102 GN=HSP70 PE=2 SV=1	XP_025814309.1 heat shock 70 kDa protein [Panicum hallii] &gt;PAN27662.1 hypothetical protein PAHAL_5G096200 [Panicum hallii] &gt;PUZ54043.1 hypothetical protein GQ55_5G097600 [Panicum hallii var. hallii] &gt;RLM93333.1 heat shock 70 kDa protein [Panicum miliaceum] &gt;RLN24281.1 heat shock 70 kDa protein [Panicum miliaceum]	GO:0000302//response to reactive oxygen species;GO:0006464//cellular protein modification process;GO:0006807//nitrogen compound metabolic process;GO:0006950//response to stress;GO:0006979//response to oxidative stress;GO:0008150//biological_process;GO:0008152//metabolic process;GO:0009266//response to temperature stimulus;GO:0009314//response to radiation;GO:0009408//response to heat;GO:0009416//…	GO:0005575//cellular_component;GO:0005576//extracellular region;GO:0005618//cell wall;GO:0005622//intracellular anatomical structure;GO:0005623//obsolete cell;GO:0005737//cytoplasm;GO:0005739//mitochondrion;GO:0005773//vacuole;GO:0005774//vacuolar membrane;GO:0005794//Golgi apparatus;GO:0005829//cytosol;GO:0005886//plasma membrane;GO:0012505//endomembrane system;GO:0016020//membrane;GO:0030312//e…	GO:0000166//nucleotide binding;GO:0003674//molecular_function;GO:0005488//binding;GO:0005515//protein binding;GO:0005524//ATP binding;GO:0008144//obsolete drug binding;GO:0017076//purine nucleotide binding;GO:0019899//enzyme binding;GO:0030554//adenyl nucleotide binding;GO:0031625//ubiquitin protein ligase binding;GO:0032553//ribonucleotide binding;GO:0032555//purine ribonucleotide binding;GO:003…	ko04144(Endocytosis);ko04141(Protein processing in endoplasmic reticulum);ko03040(Spliceosome)
Zjn_sc00022.1.g00600.1.am.mk	down	-5.26205	0.000607619	down	-3.23439	0.00943751	down	-6.20154	0.000117202	Zjn_sc00022.1	242842	245792	-	1077	Zjn_sc00022.1.g00600.1.am.mk	GO:0006950;GO:0006970;GO:0008150;GO:0009266;GO:0009408;GO:0009628;GO:0010035;GO:0010038;GO:0042221;GO:0046686;GO:0050896	K13993	3ICJW	O	sp|Q6Z7V2|HS24M_ORYSJ 24.1 kDa heat shock protein, mitochondrial OS=Oryza sativa subsp. japonica OX=39947 GN=HSP24.1 PE=2 SV=1	TVU28588.1 hypothetical protein EJB05_20110 [Eragrostis curvula]	GO:0006950//response to stress;GO:0006970//response to osmotic stress;GO:0008150//biological_process;GO:0009266//response to temperature stimulus;GO:0009408//response to heat;GO:0009628//response to abiotic stimulus;GO:0010035//response to inorganic substance;GO:0010038//response to metal ion;GO:0042221//response to chemical;GO:0046686//response to cadmium ion;GO:0050896//response to stimulus;	-	-	ko04141(Protein processing in endoplasmic reticulum)
Zjn_sc00004.1.g03050.1.am.mkhc	up	1.39897	0.00127815	up	1.28703	0.00873653	up	2.05951	1.21713e-05	Zjn_sc00004.1	1395716	1410046	+	4506	Zjn_sc00004.1.g03050.1.am.mkhc	-	K16196	3I2T1	T	sp|Q9LX30|GCN2_ARATH eIF-2-alpha kinase GCN2 OS=Arabidopsis thaliana OX=3702 GN=GCN2 PE=2 SV=2	TVU15417.1 hypothetical protein EJB05_38938 [Eragrostis curvula]	-	-	-	ko04141(Protein processing in endoplasmic reticulum)
Zjn_sc00023.1.g06490.1.sm.mkhc	up	1.83705	6.74669e-05	up	1.33818	0.00407957	up	1.97383	0.000109667	Zjn_sc00023.1	2748163	2753422	-	2890	Zjn_sc00023.1.g06490.1.sm.mkhc	GO:0003674;GO:0003824;GO:0004576;GO:0004579;GO:0005575;GO:0005622;GO:0005623;GO:0005737;GO:0005783;GO:0005789;GO:0005886;GO:0006464;GO:0006486;GO:0006487;GO:0006807;GO:0008150;GO:0008152;GO:0008250;GO:0009058;GO:0009059;GO:0009100;GO:0009101;GO:0009987;GO:0012505;GO:0016020;GO:0016740;GO:0016757;GO:0016758;GO:0018193;GO:0018196;GO:0018279;GO:0019538;GO:0031984;GO:0032991;GO:0034645;GO:0036211;GO:…	K07151	3IEQK	O	sp|Q7XQ88|STT3B_ORYSJ Dolichyl-diphosphooligosaccharide--protein glycosyltransferase subunit STT3B OS=Oryza sativa subsp. japonica OX=39947 GN=STT3B PE=2 SV=2	TVU16556.1 hypothetical protein EJB05_40127 [Eragrostis curvula]	GO:0006464//cellular protein modification process;GO:0006486//protein glycosylation;GO:0006487//protein N-linked glycosylation;GO:0006807//nitrogen compound metabolic process;GO:0008150//biological_process;GO:0008152//metabolic process;GO:0009058//biosynthetic process;GO:0009059//macromolecule biosynthetic process;GO:0009100//glycoprotein metabolic process;GO:0009101//glycoprotein biosynthetic pr…	GO:0005575//cellular_component;GO:0005622//intracellular anatomical structure;GO:0005623//obsolete cell;GO:0005737//cytoplasm;GO:0005783//endoplasmic reticulum;GO:0005789//endoplasmic reticulum membrane;GO:0005886//plasma membrane;GO:0008250//oligosaccharyltransferase complex;GO:0012505//endomembrane system;GO:0016020//membrane;GO:0031984//organelle subcompartment;GO:0032991//protein-containing c…	GO:0003674//molecular_function;GO:0003824//catalytic activity;GO:0004576//oligosaccharyl transferase activity;GO:0004579//dolichyl-diphosphooligosaccharide-protein glycotransferase activity;GO:0016740//transferase activity;GO:0016757//glycosyltransferase activity;GO:0016758//hexosyltransferase activity;	ko04141(Protein processing in endoplasmic reticulum);ko00513(Various types of N-glycan biosynthesis);ko00510(N-Glycan biosynthesis)
Zjn_sc00002.1.g06540.1.sm.mkhc	up	1.51589	0.0010814	up	2.08033	5.6364e-06	up	4.0546	0.00022104	Zjn_sc00002.1	3324042	3328096	+	1487	Zjn_sc00002.1.g06540.1.sm.mkhc	GO:0003674;GO:0004857;GO:0005488;GO:0005515;GO:0008150;GO:0009893;GO:0009894;GO:0009896;GO:0010604;GO:0019222;GO:0019899;GO:0030162;GO:0030234;GO:0031323;GO:0031325;GO:0031329;GO:0031331;GO:0031396;GO:0031398;GO:0031399;GO:0031401;GO:0031625;GO:0032268;GO:0032270;GO:0032434;GO:0032436;GO:0042176;GO:0043086;GO:0044092;GO:0044389;GO:0045732;GO:0045862;GO:0048518;GO:0048522;GO:0050789;GO:0050790;GO:…	K09562	3I7CV	O	-	ACN33985.1 unknown [Zea mays] &gt;ONL96517.1 Fes1B [Zea mays] &gt;PWZ53257.1 Hsp70 nucleotide exchange factor FES1 [Zea mays]	GO:0008150//biological_process;GO:0009893//positive regulation of metabolic process;GO:0009894//regulation of catabolic process;GO:0009896//positive regulation of catabolic process;GO:0010604//positive regulation of macromolecule metabolic process;GO:0019222//regulation of metabolic process;GO:0030162//regulation of proteolysis;GO:0031323//regulation of cellular metabolic process;GO:0031325//posi…	-	GO:0003674//molecular_function;GO:0004857//enzyme inhibitor activity;GO:0005488//binding;GO:0005515//protein binding;GO:0019899//enzyme binding;GO:0030234//enzyme regulator activity;GO:0031625//ubiquitin protein ligase binding;GO:0044389//ubiquitin-like protein ligase binding;GO:0098772//molecular function regulator;	ko04141(Protein processing in endoplasmic reticulum)
Zjn_sc00015.1.g05060.1.sm.mkhc	down	-3.49408	2.47132e-05	down	-1.83603	0.00382075	down	-3.6031	1.16532e-05	Zjn_sc00015.1	2895971	2899853	-	2626	Zjn_sc00015.1.g05060.1.sm.mkhc	-	K04079	3I40T	O	sp|A2YWQ1|HSP81_ORYSI Heat shock protein 81-1 OS=Oryza sativa subsp. indica OX=39946 GN=HSP81-1 PE=2 SV=1	RLN04590.1 hypothetical protein C2845_PM13G21450 [Panicum miliaceum]	-	-	-	ko04626(Plant-pathogen interaction);ko04141(Protein processing in endoplasmic reticulum)
Zjn_sc00003.1.g05530.1.sm.mk	down	-2.55355	1.08015e-07	down	-1.64325	0.00015141	down	-2.25093	4.37396e-06	Zjn_sc00003.1	2596228	2596710	-	483	Zjn_sc00003.1.g05530.1.sm.mk	-	K13993	3IU5Q	O	sp|Q84Q77|HS17A_ORYSJ 17.9 kDa class I heat shock protein OS=Oryza sativa subsp. japonica OX=39947 GN=HSP17.9A PE=1 SV=1	XP_004984672.1 17.9 kDa class I heat shock protein [Setaria italica] &gt;XP_034572762.1 17.9 kDa class I heat shock protein [Setaria viridis] &gt;RCV45485.1 hypothetical protein SETIT_9G458200v2 [Setaria italica] &gt;TKV96920.1 hypothetical protein SEVIR_9G461800v2 [Setaria viridis]	-	-	-	ko04141(Protein processing in endoplasmic reticulum)
Zjn_sc00045.1.g04840.1.sm.mk	down	-2.75216	0.00138048	down	-2.27038	0.00522276	down	-2.68193	0.00179532	Zjn_sc00045.1	2144179	2144736	-	558	Zjn_sc00045.1.g04840.1.sm.mk	-	K13993	KOG0710	O	sp|Q0E4A8|HS189_ORYSJ 18.9 kDa heat shock protein OS=Oryza sativa subsp. japonica OX=39947 GN=HSP18.9 PE=3 SV=1	XP_025814625.1 18.9 kDa heat shock protein-like [Panicum hallii] &gt;PAN03804.1 hypothetical protein PAHAL_1G022800 [Panicum hallii] &gt;PUZ73884.1 hypothetical protein GQ55_1G022500 [Panicum hallii var. hallii]	-	-	-	ko04141(Protein processing in endoplasmic reticulum)
Zjn_sc00058.1.g01660.1.am.mk	down	-1.99832	0.00619534	down	-1.4993	0.0204583	down	-3.68676	5.58834e-05	Zjn_sc00058.1	843931	848443	-	1443	Zjn_sc00058.1.g01660.1.am.mk	GO:0005575;GO:0005622;GO:0005623;GO:0005737;GO:0005783;GO:0006950;GO:0008150;GO:0009266;GO:0009408;GO:0009628;GO:0012505;GO:0043226;GO:0043227;GO:0043229;GO:0043231;GO:0044424;GO:0044444;GO:0044464;GO:0050896	K13993	3I819	O	sp|Q7XUW5|HS232_ORYSJ 23.2 kDa heat shock protein OS=Oryza sativa subsp. japonica OX=39947 GN=HSP23.2 PE=2 SV=2	TVU14271.1 hypothetical protein EJB05_37730, partial [Eragrostis curvula]	GO:0006950//response to stress;GO:0008150//biological_process;GO:0009266//response to temperature stimulus;GO:0009408//response to heat;GO:0009628//response to abiotic stimulus;GO:0050896//response to stimulus;	GO:0005575//cellular_component;GO:0005622//intracellular anatomical structure;GO:0005623//obsolete cell;GO:0005737//cytoplasm;GO:0005783//endoplasmic reticulum;GO:0012505//endomembrane system;GO:0043226//organelle;GO:0043227//membrane-bounded organelle;GO:0043229//intracellular organelle;GO:0043231//intracellular membrane-bounded organelle;GO:0044424//obsolete intracellular part;GO:0044444//obsol…	-	ko04141(Protein processing in endoplasmic reticulum)
Zjn_sc00128.1.g00850.1.cf.mkhc	down	-1.60004	0.000254311	down	-1.16495	0.00574852	down	-1.18631	0.00973515	Zjn_sc00128.1	500495	503377	+	1503	Zjn_sc00128.1.g00850.1.cf.mkhc	-	K03283	3IAWB	O	sp|P09189|HSP7C_PETHY Heat shock cognate 70 kDa protein OS=Petunia hybrida OX=4102 GN=HSP70 PE=2 SV=1	XP_002442353.1 probable mediator of RNA polymerase II transcription subunit 37c [Sorghum bicolor] &gt;AHV91025.1 Hsp70 [Saccharum hybrid cultivar] &gt;EES16191.1 hypothetical protein SORBI_3008G136000 [Sorghum bicolor] &gt;KAG0521320.1 hypothetical protein BDA96_08G150300 [Sorghum bicolor]	-	-	-	ko04144(Endocytosis);ko04141(Protein processing in endoplasmic reticulum);ko03040(Spliceosome)
Zjn_sc00008.1.g00620.1.am.mkhc	down	-2.62375	6.55911e-06	down	-2.1065	4.74033e-05	down	-2.92234	5.2775e-07	Zjn_sc00008.1	270757	276663	+	2753	Zjn_sc00008.1.g00620.1.am.mkhc	GO:0001101;GO:0002790;GO:0003674;GO:0003824;GO:0005575;GO:0005576;GO:0005622;GO:0005623;GO:0005634;GO:0005737;GO:0005739;GO:0005773;GO:0005774;GO:0005783;GO:0005788;GO:0005886;GO:0005911;GO:0006810;GO:0006950;GO:0006970;GO:0008104;GO:0008150;GO:0009266;GO:0009306;GO:0009409;GO:0009414;GO:0009415;GO:0009506;GO:0009507;GO:0009536;GO:0009628;GO:0009651;GO:0009888;GO:0009934;GO:0009987;GO:0010035;GO:…	K09487	3I5HE	O	sp|P36183|ENPL_HORVU Endoplasmin homolog OS=Hordeum vulgare OX=4513 PE=2 SV=1	TVU07586.1 hypothetical protein EJB05_40949, partial [Eragrostis curvula]	GO:0001101//response to acid chemical;GO:0002790//peptide secretion;GO:0006810//transport;GO:0006950//response to stress;GO:0006970//response to osmotic stress;GO:0008104//protein localization;GO:0008150//biological_process;GO:0009266//response to temperature stimulus;GO:0009306//protein secretion;GO:0009409//response to cold;GO:0009414//response to water deprivation;GO:0009415//response to water…	GO:0005575//cellular_component;GO:0005576//extracellular region;GO:0005622//intracellular anatomical structure;GO:0005623//obsolete cell;GO:0005634//nucleus;GO:0005737//cytoplasm;GO:0005739//mitochondrion;GO:0005773//vacuole;GO:0005774//vacuolar membrane;GO:0005783//endoplasmic reticulum;GO:0005788//endoplasmic reticulum lumen;GO:0005886//plasma membrane;GO:0005911//cell-cell junction;GO:0009506/…	GO:0003674//molecular_function;GO:0003824//catalytic activity;GO:0016462//pyrophosphatase activity;GO:0016787//hydrolase activity;GO:0016817//hydrolase activity, acting on acid anhydrides;GO:0016818//hydrolase activity, acting on acid anhydrides, in phosphorus-containing anhydrides;GO:0016887//ATP hydrolysis activity;GO:0017111//nucleoside-triphosphatase activity;	ko04626(Plant-pathogen interaction);ko04141(Protein processing in endoplasmic reticulum)
Zjn_sc00155.1.g00590.1.sm.mkhc	down	-2.02479	0.000456841	down	-2.59703	3.27686e-05	down	-2.69559	1.83654e-05	Zjn_sc00155.1	277780	278790	-	393	Zjn_sc00155.1.g00590.1.sm.mkhc	GO:0000325;GO:0005575;GO:0005622;GO:0005623;GO:0005737;GO:0005773;GO:0005774;GO:0005783;GO:0005788;GO:0006457;GO:0008150;GO:0009705;GO:0009987;GO:0012505;GO:0016020;GO:0031090;GO:0031974;GO:0034975;GO:0043226;GO:0043227;GO:0043229;GO:0043231;GO:0043233;GO:0044422;GO:0044424;GO:0044432;GO:0044437;GO:0044444;GO:0044446;GO:0044464;GO:0070013;GO:0098588;GO:0098805	K09490	3I2HN	O	sp|O24581|BIP3_MAIZE Luminal-binding protein 3 OS=Zea mays OX=4577 GN=BIPE3 PE=2 SV=1	AQK61111.1 Binding protein homolog2 [Zea mays]	GO:0006457//protein folding;GO:0008150//biological_process;GO:0009987//cellular process;GO:0034975//protein folding in endoplasmic reticulum;	GO:0000325//plant-type vacuole;GO:0005575//cellular_component;GO:0005622//intracellular anatomical structure;GO:0005623//obsolete cell;GO:0005737//cytoplasm;GO:0005773//vacuole;GO:0005774//vacuolar membrane;GO:0005783//endoplasmic reticulum;GO:0005788//endoplasmic reticulum lumen;GO:0009705//plant-type vacuole membrane;GO:0012505//endomembrane system;GO:0016020//membrane;GO:0031090//organelle mem…	-	ko04141(Protein processing in endoplasmic reticulum);ko03060(Protein export)
Zjn_sc00018.1.g06820.1.sm.mkhc	up	1.8741	2.27887e-05	up	1.06948	0.0134441	up	2.15044	6.65743e-06	Zjn_sc00018.1	3175505	3179876	+	1509	Zjn_sc00018.1.g06820.1.sm.mkhc	GO:0003674;GO:0005488;GO:0005515;GO:0005575;GO:0005622;GO:0005623;GO:0005634;GO:0005737;GO:0005829;GO:0006950;GO:0008150;GO:0009266;GO:0009409;GO:0009628;GO:0031593;GO:0032182;GO:0043130;GO:0043226;GO:0043227;GO:0043229;GO:0043231;GO:0044424;GO:0044444;GO:0044464;GO:0044877;GO:0050896;GO:0070628;GO:0140030	K10839	3I42S	L	sp|Q40742|RAD23_ORYSJ Probable ubiquitin receptor RAD23 OS=Oryza sativa subsp. japonica OX=39947 GN=RAD23 PE=1 SV=2	TVU09495.1 hypothetical protein EJB05_42971 [Eragrostis curvula]	GO:0006950//response to stress;GO:0008150//biological_process;GO:0009266//response to temperature stimulus;GO:0009409//response to cold;GO:0009628//response to abiotic stimulus;GO:0050896//response to stimulus;	GO:0005575//cellular_component;GO:0005622//intracellular anatomical structure;GO:0005623//obsolete cell;GO:0005634//nucleus;GO:0005737//cytoplasm;GO:0005829//cytosol;GO:0043226//organelle;GO:0043227//membrane-bounded organelle;GO:0043229//intracellular organelle;GO:0043231//intracellular membrane-bounded organelle;GO:0044424//obsolete intracellular part;GO:0044444//obsolete cytoplasmic part;GO:00…	GO:0003674//molecular_function;GO:0005488//binding;GO:0005515//protein binding;GO:0031593//polyubiquitin modification-dependent protein binding;GO:0032182//ubiquitin-like protein binding;GO:0043130//ubiquitin binding;GO:0044877//protein-containing complex binding;GO:0070628//proteasome binding;GO:0140030//modification-dependent protein binding;	ko04141(Protein processing in endoplasmic reticulum);ko03420(Nucleotide excision repair)
Zjn_sc00152.1.g00400.1.sm.mkhc	down	-1.71954	0.000226847	down	-1.23434	0.0355169	down	-1.55148	0.00195733	Zjn_sc00152.1	183141	187050	-	530	Zjn_sc00152.1.g00400.1.sm.mkhc	GO:0000325;GO:0005575;GO:0005622;GO:0005623;GO:0005737;GO:0005773;GO:0005774;GO:0005783;GO:0005788;GO:0006457;GO:0008150;GO:0009705;GO:0009987;GO:0012505;GO:0016020;GO:0031090;GO:0031974;GO:0034975;GO:0043226;GO:0043227;GO:0043229;GO:0043231;GO:0043233;GO:0044422;GO:0044424;GO:0044432;GO:0044437;GO:0044444;GO:0044446;GO:0044464;GO:0070013;GO:0098588;GO:0098805	K09490	3I2HN	O	sp|O24581|BIP3_MAIZE Luminal-binding protein 3 OS=Zea mays OX=4577 GN=BIPE3 PE=2 SV=1	AQK61111.1 Binding protein homolog2 [Zea mays]	GO:0006457//protein folding;GO:0008150//biological_process;GO:0009987//cellular process;GO:0034975//protein folding in endoplasmic reticulum;	GO:0000325//plant-type vacuole;GO:0005575//cellular_component;GO:0005622//intracellular anatomical structure;GO:0005623//obsolete cell;GO:0005737//cytoplasm;GO:0005773//vacuole;GO:0005774//vacuolar membrane;GO:0005783//endoplasmic reticulum;GO:0005788//endoplasmic reticulum lumen;GO:0009705//plant-type vacuole membrane;GO:0012505//endomembrane system;GO:0016020//membrane;GO:0031090//organelle mem…	-	ko04141(Protein processing in endoplasmic reticulum);ko03060(Protein export)
Zjn_sc00075.1.g00010.1.am.mk	down	-3.17311	6.12395e-08	down	-3.69617	9.55081e-10	down	-3.30552	2.91379e-08	Zjn_sc00075.1	8726	10631	-	1128	Zjn_sc00075.1.g00010.1.am.mk	-	K13993	3I7Y1	O	sp|P31170|HS25P_ARATH Heat shock protein 21, chloroplastic OS=Arabidopsis thaliana OX=3702 GN=HSP21 PE=1 SV=1	TVU18614.1 hypothetical protein EJB05_34721 [Eragrostis curvula]	-	-	-	ko04141(Protein processing in endoplasmic reticulum)
Zjn_sc00068.1.g03190.1.sm.mkhc	down	-1.53365	0.0200841	down	-1.26138	0.0353173	down	-1.78216	0.00878532	Zjn_sc00068.1	1359417	1365568	-	3226	Zjn_sc00068.1.g03190.1.sm.mkhc	GO:0001101;GO:0002790;GO:0003674;GO:0003824;GO:0005575;GO:0005576;GO:0005622;GO:0005623;GO:0005634;GO:0005737;GO:0005739;GO:0005773;GO:0005774;GO:0005783;GO:0005788;GO:0005886;GO:0005911;GO:0006810;GO:0006950;GO:0006970;GO:0008104;GO:0008150;GO:0009266;GO:0009306;GO:0009409;GO:0009414;GO:0009415;GO:0009506;GO:0009507;GO:0009536;GO:0009628;GO:0009651;GO:0009888;GO:0009934;GO:0009987;GO:0010035;GO:…	K09487	3I5HE	O	sp|P36183|ENPL_HORVU Endoplasmin homolog OS=Hordeum vulgare OX=4513 PE=2 SV=1	PUZ59080.1 hypothetical protein GQ55_4G012300 [Panicum hallii var. hallii]	GO:0001101//response to acid chemical;GO:0002790//peptide secretion;GO:0006810//transport;GO:0006950//response to stress;GO:0006970//response to osmotic stress;GO:0008104//protein localization;GO:0008150//biological_process;GO:0009266//response to temperature stimulus;GO:0009306//protein secretion;GO:0009409//response to cold;GO:0009414//response to water deprivation;GO:0009415//response to water…	GO:0005575//cellular_component;GO:0005576//extracellular region;GO:0005622//intracellular anatomical structure;GO:0005623//obsolete cell;GO:0005634//nucleus;GO:0005737//cytoplasm;GO:0005739//mitochondrion;GO:0005773//vacuole;GO:0005774//vacuolar membrane;GO:0005783//endoplasmic reticulum;GO:0005788//endoplasmic reticulum lumen;GO:0005886//plasma membrane;GO:0005911//cell-cell junction;GO:0009506/…	GO:0003674//molecular_function;GO:0003824//catalytic activity;GO:0016462//pyrophosphatase activity;GO:0016787//hydrolase activity;GO:0016817//hydrolase activity, acting on acid anhydrides;GO:0016818//hydrolase activity, acting on acid anhydrides, in phosphorus-containing anhydrides;GO:0016887//ATP hydrolysis activity;GO:0017111//nucleoside-triphosphatase activity;	ko04626(Plant-pathogen interaction);ko04141(Protein processing in endoplasmic reticulum)
Zjn_sc00013.1.g06490.1.sm.mkhc	down	-2.08118	2.15872e-06	down	-1.01889	0.0137842	down	-2.78244	5.2423e-09	Zjn_sc00013.1	3176794	3179658	+	1526	Zjn_sc00013.1.g06490.1.sm.mkhc	-	K09503	3I8K5	O	sp|Q04960|DNJH_CUCSA DnaJ protein homolog OS=Cucumis sativus OX=3659 GN=DNAJ1 PE=2 SV=1	TVU44700.1 hypothetical protein EJB05_04150 [Eragrostis curvula]	-	-	-	ko04141(Protein processing in endoplasmic reticulum)
Zjn_sc00007.1.g02780.1.am.mk	down	-3.76028	0.000212537	down	-3.07852	0.000793665	down	-4.89543	1.00053e-05	Zjn_sc00007.1	1205174	1205796	-	501	Zjn_sc00007.1.g02780.1.am.mk	GO:0006950;GO:0008150;GO:0009266;GO:0009408;GO:0009628;GO:0050896	K13993	3IH6F	O	sp|Q6K7E9|HS186_ORYSJ 18.6 kDa class III heat shock protein OS=Oryza sativa subsp. japonica OX=39947 GN=HSP18.6 PE=2 SV=1	TVU28892.1 hypothetical protein EJB05_20429 [Eragrostis curvula]	GO:0006950//response to stress;GO:0008150//biological_process;GO:0009266//response to temperature stimulus;GO:0009408//response to heat;GO:0009628//response to abiotic stimulus;GO:0050896//response to stimulus;	-	-	ko04141(Protein processing in endoplasmic reticulum)
Zjn_sc00106.1.g00030.1.sm.mkhc	down	-2.7938	9.39228e-06	down	-1.75115	0.00078713	down	-2.6688	1.42212e-05	Zjn_sc00106.1	16625	20638	+	2484	Zjn_sc00106.1.g00030.1.sm.mkhc	-	K04079	3I40T	O	sp|A2YWQ1|HSP81_ORYSI Heat shock protein 81-1 OS=Oryza sativa subsp. indica OX=39946 GN=HSP81-1 PE=2 SV=1	RLN04590.1 hypothetical protein C2845_PM13G21450 [Panicum miliaceum]	-	-	-	ko04626(Plant-pathogen interaction);ko04141(Protein processing in endoplasmic reticulum)
