# Supplementary material for: Transcriptome Analysis Reveals the Stress Tolerance Mechanisms of Cadmium in Zoysia japonica
Source: Plants (Basel). 2023 Nov 12;12(22):3833. doi: 10.3390/plants12223833 (PMC10674853; doi:10.3390/plants12223833)
Supplement: Supplementary file 1 [file plants-12-03833-s001.zip › Table S8.xlsx]

## Sheet: Sheet1
gene_id	L_0h_vs_L_12h_de	L_0h_vs_L_12h_log2fc	L_0h_vs_L_12h_pval	L_0h_vs_L_24h_de	L_0h_vs_L_24h_log2fc	L_0h_vs_L_24h_pval	L_0h_vs_L_6h_de	L_0h_vs_L_6h_log2fc	L_0h_vs_L_6h_pval	Chromosome	Start Site	End Site	Direction	Length	Name	GO	KEGG	eggNOG	eggNOG_Category	Swissprot	NR	BP	CC	MF	Pathway
Zjn_sc00027.1.g01490.1.sm.mkhc	up	1.03238	0.0499066	up	1.49708	0.0197341	up	2.56542	0.00252116	Zjn_sc00027.1	538636	543611	-	1907	Zjn_sc00027.1.g01490.1.sm.mkhc	-	K08145	3I4TT	U	sp|Q93YP9|ERDL4_ARATH Sugar transporter ERD6-like 4 OS=Arabidopsis thaliana OX=3702 GN=At1g19450 PE=2 SV=1	XP_039837098.1 sugar transporter ERD6-like 4 [Panicum virgatum] &gt;KAG2625698.1 hypothetical protein PVAP13_3KG310300 [Panicum virgatum]	-	-	-	-
Zjn_sc00096.1.g01270.1.sm.mk	down	-2.17109	0.000103105	down	-2.01363	0.000307538	down	-2.63702	0.000131211	Zjn_sc00096.1	591828	593543	+	1479	Zjn_sc00096.1.g01270.1.sm.mk	-	-	3ICIM	U	sp|Q8VZ80|PLT5_ARATH Polyol transporter 5 OS=Arabidopsis thaliana OX=3702 GN=PLT5 PE=1 SV=2	TVU24036.1 hypothetical protein EJB05_26428 [Eragrostis curvula]	-	-	-	-
Zjn_sc00043.1.g01470.1.am.mkhc	up	1.19994	0.0063634	up	1.21685	0.00536129	up	1.94513	0.000656251	Zjn_sc00043.1	779332	782968	-	904	Zjn_sc00043.1.g01470.1.am.mkhc	GO:0003674;GO:0005215;GO:0005351;GO:0005355;GO:0005402;GO:0006810;GO:0006811;GO:0006812;GO:0008150;GO:0008324;GO:0008643;GO:0008645;GO:0015075;GO:0015077;GO:0015078;GO:0015144;GO:0015145;GO:0015149;GO:0015291;GO:0015293;GO:0015294;GO:0015295;GO:0015318;GO:0015672;GO:0015749;GO:0022804;GO:0022857;GO:0022890;GO:0034219;GO:0034220;GO:0046323;GO:0051119;GO:0051179;GO:0051234;GO:0055085;GO:0071702;GO:…	K08145	3I9BM	U	sp|Q3ECP7|ERDL5_ARATH Sugar transporter ERD6-like 5 OS=Arabidopsis thaliana OX=3702 GN=At1g54730 PE=2 SV=2	TVU04331.1 hypothetical protein EJB05_50097 [Eragrostis curvula] &gt;TVU22380.1 hypothetical protein EJB05_32071 [Eragrostis curvula]	GO:0006810//transport;GO:0006811//ion transport;GO:0006812//cation transport;GO:0008150//biological_process;GO:0008643//carbohydrate transport;GO:0008645//hexose transmembrane transport;GO:0015672//inorganic cation transmembrane transport;GO:0015749//monosaccharide transmembrane transport;GO:0034219//carbohydrate transmembrane transport;GO:0034220//ion transmembrane transport;GO:0046323//glucose …	-	GO:0003674//molecular_function;GO:0005215//transporter activity;GO:0005351//carbohydrate:proton symporter activity;GO:0005355//glucose transmembrane transporter activity;GO:0005402//carbohydrate:cation symporter activity;GO:0008324//cation transmembrane transporter activity;GO:0015075//ion transmembrane transporter activity;GO:0015077//inorganic cation transmembrane transporter activity;GO:001507…	-
Zjn_sc00071.1.g03070.1.am.mk	down	-2.74611	0.00294471	down	-2.32728	0.00916771	down	-2.76751	0.00339347	Zjn_sc00071.1	1443441	1453610	+	3573	Zjn_sc00071.1.g03070.1.am.mk	GO:0000003;GO:0003002;GO:0003006;GO:0003674;GO:0003824;GO:0005215;GO:0005575;GO:0005623;GO:0005886;GO:0006810;GO:0007275;GO:0007389;GO:0008150;GO:0009653;GO:0009790;GO:0009791;GO:0009793;GO:0009965;GO:0010016;GO:0010051;GO:0010154;GO:0010222;GO:0010588;GO:0015399;GO:0015405;GO:0016020;GO:0016021;GO:0016462;GO:0016787;GO:0016817;GO:0016818;GO:0016887;GO:0017111;GO:0022414;GO:0022804;GO:0022857;GO:…	-	3IEDC	Q	sp|Q9C6W5|AB14G_ARATH ABC transporter G family member 14 OS=Arabidopsis thaliana OX=3702 GN=ABCG14 PE=1 SV=1	PUZ50273.1 hypothetical protein GQ55_6G045700 [Panicum hallii var. hallii]	GO:0000003//reproduction;GO:0003002//regionalization;GO:0003006//developmental process involved in reproduction;GO:0006810//transport;GO:0007275//multicellular organism development;GO:0007389//pattern specification process;GO:0008150//biological_process;GO:0009653//anatomical structure morphogenesis;GO:0009790//embryo development;GO:0009791//post-embryonic development;GO:0009793//embryo developme…	GO:0005575//cellular_component;GO:0005623//obsolete cell;GO:0005886//plasma membrane;GO:0016020//membrane;GO:0016021//integral component of membrane;GO:0031224//intrinsic component of membrane;GO:0044425//obsolete membrane part;GO:0044464//obsolete cell part;GO:0071944//cell periphery;	GO:0003674//molecular_function;GO:0003824//catalytic activity;GO:0005215//transporter activity;GO:0015399//primary active transmembrane transporter activity;GO:0015405//ATPase-coupled transmembrane transporter activity;GO:0016462//pyrophosphatase activity;GO:0016787//hydrolase activity;GO:0016817//hydrolase activity, acting on acid anhydrides;GO:0016818//hydrolase activity, acting on acid anhydri…	-
Zjn_sc00002.1.g05110.1.sm.mk	down	-2.20809	0.00109589	down	-1.26358	0.030428	down	-1.65358	0.0171212	Zjn_sc00002.1	2704110	2707171	-	525	Zjn_sc00002.1.g05110.1.sm.mk	GO:0003674;GO:0005215;GO:0005310;GO:0005342;GO:0005575;GO:0005622;GO:0005623;GO:0005737;GO:0005739;GO:0005740;GO:0005743;GO:0006810;GO:0006811;GO:0006820;GO:0006835;GO:0006839;GO:0006855;GO:0008150;GO:0008509;GO:0008514;GO:0015075;GO:0015141;GO:0015238;GO:0015318;GO:0015556;GO:0015711;GO:0015740;GO:0015741;GO:0015744;GO:0015849;GO:0015893;GO:0016020;GO:0016021;GO:0019866;GO:0022857;GO:0031090;GO:…	K15100	3I596	C	sp|Q9M038|SFC1_ARATH Mitochondrial succinate-fumarate transporter 1 OS=Arabidopsis thaliana OX=3702 GN=SFC1 PE=2 SV=1	TVU47398.1 hypothetical protein EJB05_06998, partial [Eragrostis curvula]	GO:0006810//transport;GO:0006811//ion transport;GO:0006820//anion transport;GO:0006835//dicarboxylic acid transport;GO:0006839//mitochondrial transport;GO:0006855//xenobiotic transmembrane transport;GO:0008150//biological_process;GO:0015711//organic anion transport;GO:0015740//C4-dicarboxylate transport;GO:0015741//fumarate transport;GO:0015744//succinate transport;GO:0015849//organic acid transp…	GO:0005575//cellular_component;GO:0005622//intracellular anatomical structure;GO:0005623//obsolete cell;GO:0005737//cytoplasm;GO:0005739//mitochondrion;GO:0005740//mitochondrial envelope;GO:0005743//mitochondrial inner membrane;GO:0016020//membrane;GO:0016021//integral component of membrane;GO:0019866//organelle inner membrane;GO:0031090//organelle membrane;GO:0031224//intrinsic component of memb…	GO:0003674//molecular_function;GO:0005215//transporter activity;GO:0005310//dicarboxylic acid transmembrane transporter activity;GO:0005342//organic acid transmembrane transporter activity;GO:0008509//anion transmembrane transporter activity;GO:0008514//organic anion transmembrane transporter activity;GO:0015075//ion transmembrane transporter activity;GO:0015141//succinate transmembrane transport…	-
Zjn_sc00065.1.g00810.1.am.mkhc	down	-4.36353	4.97738e-06	down	-2.38919	0.00177689	down	-3.98569	0.000579921	Zjn_sc00065.1	518032	521892	+	1563	Zjn_sc00065.1.g00810.1.am.mkhc	-	K17470	3IFQP	P	sp|Q9FEP7|SUT13_ARATH Sulfate transporter 1.3 OS=Arabidopsis thaliana OX=3702 GN=SULTR1;3 PE=2 SV=1	TVU45887.1 hypothetical protein EJB05_05395, partial [Eragrostis curvula]	-	-	-	-
Zjn_sc06271.1.g00010.1.sm.mk	down	-4.34018	0.000856628	down	-3.98351	0.0014479	down	-2.31609	0.03295	Zjn_sc06271.1	204	899	-	696	Zjn_sc06271.1.g00010.1.sm.mk	GO:0000041;GO:0003674;GO:0005215;GO:0005385;GO:0005575;GO:0005623;GO:0005886;GO:0006810;GO:0006811;GO:0006812;GO:0006829;GO:0008150;GO:0008324;GO:0015075;GO:0015318;GO:0016020;GO:0022857;GO:0022890;GO:0030001;GO:0034220;GO:0044464;GO:0046873;GO:0046915;GO:0051179;GO:0051234;GO:0055085;GO:0070838;GO:0071577;GO:0071944;GO:0072509;GO:0072511;GO:0098655;GO:0098660;GO:0098662	K14709	3I4ZG	P	sp|A3BI11|ZIP8_ORYSJ Zinc transporter 8 OS=Oryza sativa subsp. japonica OX=39947 GN=ZIP8 PE=2 SV=1	TVU02030.1 hypothetical protein EJB05_52494, partial [Eragrostis curvula]	GO:0000041//transition metal ion transport;GO:0006810//transport;GO:0006811//ion transport;GO:0006812//cation transport;GO:0006829//zinc ion transport;GO:0008150//biological_process;GO:0030001//metal ion transport;GO:0034220//ion transmembrane transport;GO:0051179//localization;GO:0051234//establishment of localization;GO:0055085//transmembrane transport;GO:0070838//metal ion transport;GO:0071577…	GO:0005575//cellular_component;GO:0005623//obsolete cell;GO:0005886//plasma membrane;GO:0016020//membrane;GO:0044464//obsolete cell part;GO:0071944//cell periphery;	GO:0003674//molecular_function;GO:0005215//transporter activity;GO:0005385//zinc ion transmembrane transporter activity;GO:0008324//cation transmembrane transporter activity;GO:0015075//ion transmembrane transporter activity;GO:0015318//inorganic molecular entity transmembrane transporter activity;GO:0022857//transmembrane transporter activity;GO:0022890//inorganic cation transmembrane transporte…	-
Zjn_sc00033.1.g02070.1.sm.mk	down	-2.70317	9.97996e-06	down	-2.36598	7.33637e-05	down	-1.78391	0.00836859	Zjn_sc00033.1	2222360	2224260	+	1170	Zjn_sc00033.1.g02070.1.sm.mk	-	-	3I447	E	sp|F4HW02|GAT1_ARATH GABA transporter 1 OS=Arabidopsis thaliana OX=3702 GN=GAT1 PE=1 SV=1	TVU31051.1 hypothetical protein EJB05_22716 [Eragrostis curvula]	-	-	-	-
Zjn_sc00025.1.g00420.1.sm.mk	down	-1.30931	0.0195984	down	-2.12903	0.000963972	down	-2.45254	0.00027486	Zjn_sc00025.1	278579	281438	+	285	Zjn_sc00025.1.g00420.1.sm.mk	-	-	3I3HD	S	sp|Q9XIQ7|FBT7_ARATH Probable folate-biopterin transporter 7 OS=Arabidopsis thaliana OX=3702 GN=At1g64890 PE=2 SV=1	XP_039801176.1 probable folate-biopterin transporter 7 isoform X3 [Panicum virgatum] &gt;XP_039801177.1 probable folate-biopterin transporter 7 isoform X3 [Panicum virgatum]	-	-	-	-
Zjn_sc00043.1.g03810.1.am.mk	down	-3.40883	4.08897e-06	down	-2.08178	0.00242828	down	-2.43004	0.000304446	Zjn_sc00043.1	1806762	1816156	-	4596	Zjn_sc00043.1.g03810.1.am.mk	GO:0005575;GO:0005623;GO:0005886;GO:0016020;GO:0044464;GO:0071944	K03294	3I4KY	E	sp|O64759|CAAT5_ARATH Cationic amino acid transporter 5 OS=Arabidopsis thaliana OX=3702 GN=CAT5 PE=1 SV=1	TVU22838.1 hypothetical protein EJB05_32558 [Eragrostis curvula]	-	GO:0005575//cellular_component;GO:0005623//obsolete cell;GO:0005886//plasma membrane;GO:0016020//membrane;GO:0044464//obsolete cell part;GO:0071944//cell periphery;	-	-
Zjn_sc00003.1.g05410.1.sm.mkhc	down	-1.57427	0.00123916	down	-1.25052	0.00845952	down	-3.01893	4.11551e-07	Zjn_sc00003.1	2556631	2557448	-	519	Zjn_sc00003.1.g05410.1.sm.mkhc	GO:0003674;GO:0005215;GO:0005575;GO:0005622;GO:0005623;GO:0005737;GO:0005739;GO:0005740;GO:0005743;GO:0006810;GO:0006839;GO:0008150;GO:0016020;GO:0016021;GO:0019866;GO:0022857;GO:0031090;GO:0031224;GO:0031966;GO:0031967;GO:0031975;GO:0043226;GO:0043227;GO:0043229;GO:0043231;GO:0044422;GO:0044424;GO:0044425;GO:0044429;GO:0044444;GO:0044446;GO:0044464;GO:0051179;GO:0051234;GO:0055085	-	3ICMQ	C	sp|P0C546|S2542_RAT Mitochondrial coenzyme A transporter SLC25A42 OS=Rattus norvegicus OX=10116 GN=Slc25a42 PE=2 SV=1	XP_034573971.1 mitochondrial substrate carrier family protein B-like [Setaria viridis] &gt;TKV96931.1 hypothetical protein SEVIR_9G462600v2 [Setaria viridis]	GO:0006810//transport;GO:0006839//mitochondrial transport;GO:0008150//biological_process;GO:0051179//localization;GO:0051234//establishment of localization;GO:0055085//transmembrane transport;	GO:0005575//cellular_component;GO:0005622//intracellular anatomical structure;GO:0005623//obsolete cell;GO:0005737//cytoplasm;GO:0005739//mitochondrion;GO:0005740//mitochondrial envelope;GO:0005743//mitochondrial inner membrane;GO:0016020//membrane;GO:0016021//integral component of membrane;GO:0019866//organelle inner membrane;GO:0031090//organelle membrane;GO:0031224//intrinsic component of memb…	GO:0003674//molecular_function;GO:0005215//transporter activity;GO:0022857//transmembrane transporter activity;	-
Zjn_sc00120.1.g00540.1.am.mk	down	-4.54402	2.34029e-05	down	-2.0701	0.00926949	down	-2.69244	0.00433609	Zjn_sc00120.1	450493	451309	-	345	Zjn_sc00120.1.g00540.1.am.mk	GO:0000041;GO:0003674;GO:0005215;GO:0005385;GO:0005575;GO:0005623;GO:0005886;GO:0006810;GO:0006811;GO:0006812;GO:0006829;GO:0008150;GO:0008324;GO:0015075;GO:0015318;GO:0016020;GO:0022857;GO:0022890;GO:0030001;GO:0034220;GO:0044464;GO:0046873;GO:0046915;GO:0051179;GO:0051234;GO:0055085;GO:0070838;GO:0071577;GO:0071944;GO:0072509;GO:0072511;GO:0098655;GO:0098660;GO:0098662	K14709	3I4ZG	P	sp|A3BI11|ZIP8_ORYSJ Zinc transporter 8 OS=Oryza sativa subsp. japonica OX=39947 GN=ZIP8 PE=2 SV=1	XP_039793889.1 zinc transporter 8-like [Panicum virgatum]	GO:0000041//transition metal ion transport;GO:0006810//transport;GO:0006811//ion transport;GO:0006812//cation transport;GO:0006829//zinc ion transport;GO:0008150//biological_process;GO:0030001//metal ion transport;GO:0034220//ion transmembrane transport;GO:0051179//localization;GO:0051234//establishment of localization;GO:0055085//transmembrane transport;GO:0070838//metal ion transport;GO:0071577…	GO:0005575//cellular_component;GO:0005623//obsolete cell;GO:0005886//plasma membrane;GO:0016020//membrane;GO:0044464//obsolete cell part;GO:0071944//cell periphery;	GO:0003674//molecular_function;GO:0005215//transporter activity;GO:0005385//zinc ion transmembrane transporter activity;GO:0008324//cation transmembrane transporter activity;GO:0015075//ion transmembrane transporter activity;GO:0015318//inorganic molecular entity transmembrane transporter activity;GO:0022857//transmembrane transporter activity;GO:0022890//inorganic cation transmembrane transporte…	-
Zjn_sc00106.1.g00260.1.am.mk	up	3.85423	0.00390433	up	4.79118	4.40464e-08	up	4.92743	0.000291887	Zjn_sc00106.1	125021	129385	-	2217	Zjn_sc00106.1.g00260.1.am.mk	GO:0003674;GO:0005215;GO:0005575;GO:0005623;GO:0005886;GO:0005887;GO:0006810;GO:0006857;GO:0008150;GO:0015833;GO:0016020;GO:0016021;GO:0022857;GO:0031224;GO:0031226;GO:0035672;GO:0035673;GO:0042886;GO:0042887;GO:0044425;GO:0044459;GO:0044464;GO:0051179;GO:0051234;GO:0055085;GO:0071702;GO:0071705;GO:0071944;GO:1904680	-	3IER9	T	sp|Q9FG72|OPT1_ARATH Oligopeptide transporter 1 OS=Arabidopsis thaliana OX=3702 GN=OPT1 PE=2 SV=1	RLN05479.1 oligopeptide transporter 1-like [Panicum miliaceum]	GO:0006810//transport;GO:0006857//oligopeptide transport;GO:0008150//biological_process;GO:0015833//peptide transport;GO:0035672//oligopeptide transmembrane transport;GO:0042886//amide transport;GO:0051179//localization;GO:0051234//establishment of localization;GO:0055085//transmembrane transport;GO:0071702//organic substance transport;GO:0071705//nitrogen compound transport;	GO:0005575//cellular_component;GO:0005623//obsolete cell;GO:0005886//plasma membrane;GO:0005887//integral component of plasma membrane;GO:0016020//membrane;GO:0016021//integral component of membrane;GO:0031224//intrinsic component of membrane;GO:0031226//intrinsic component of plasma membrane;GO:0044425//obsolete membrane part;GO:0044459//obsolete plasma membrane part;GO:0044464//obsolete cell pa…	GO:0003674//molecular_function;GO:0005215//transporter activity;GO:0022857//transmembrane transporter activity;GO:0035673//oligopeptide transmembrane transporter activity;GO:0042887//amide transmembrane transporter activity;GO:1904680//peptide transmembrane transporter activity;	-
Zjn_sc00107.1.g01620.1.sm.mkhc	up	1.70746	9.17635e-05	up	1.63223	0.000197542	up	1.9812	3.06105e-05	Zjn_sc00107.1	898894	901548	+	1675	Zjn_sc00107.1.g01620.1.sm.mkhc	GO:0003674;GO:0005215;GO:0005351;GO:0005355;GO:0005402;GO:0005575;GO:0005623;GO:0005886;GO:0006810;GO:0006811;GO:0006812;GO:0008150;GO:0008324;GO:0008643;GO:0008645;GO:0015075;GO:0015077;GO:0015078;GO:0015144;GO:0015145;GO:0015149;GO:0015291;GO:0015293;GO:0015294;GO:0015295;GO:0015318;GO:0015672;GO:0015749;GO:0016020;GO:0022804;GO:0022857;GO:0022890;GO:0034219;GO:0034220;GO:0044464;GO:0046323;GO:…	-	3I2B3	U	sp|Q8GW61|STP14_ARATH Sugar transport protein 14 OS=Arabidopsis thaliana OX=3702 GN=STP14 PE=2 SV=2	XP_004956587.1 LOW QUALITY PROTEIN: sugar transport protein 14 [Setaria italica] &gt;XP_034582431.1 sugar transport protein 14 [Setaria viridis] &gt;XP_034582432.1 sugar transport protein 14 [Setaria viridis] &gt;TKW32679.1 hypothetical protein SEVIR_2G183300v2 [Setaria viridis] &gt;TKW32680.1 hypothetical protein SEVIR_2G183300v2 [Setaria viridis]	GO:0006810//transport;GO:0006811//ion transport;GO:0006812//cation transport;GO:0008150//biological_process;GO:0008643//carbohydrate transport;GO:0008645//hexose transmembrane transport;GO:0015672//inorganic cation transmembrane transport;GO:0015749//monosaccharide transmembrane transport;GO:0034219//carbohydrate transmembrane transport;GO:0034220//ion transmembrane transport;GO:0046323//glucose …	GO:0005575//cellular_component;GO:0005623//obsolete cell;GO:0005886//plasma membrane;GO:0016020//membrane;GO:0044464//obsolete cell part;GO:0071944//cell periphery;	GO:0003674//molecular_function;GO:0005215//transporter activity;GO:0005351//carbohydrate:proton symporter activity;GO:0005355//glucose transmembrane transporter activity;GO:0005402//carbohydrate:cation symporter activity;GO:0008324//cation transmembrane transporter activity;GO:0015075//ion transmembrane transporter activity;GO:0015077//inorganic cation transmembrane transporter activity;GO:001507…	-
Zjn_sc00036.1.g02690.1.cf.mkhc	down	-2.20323	1.28432e-05	down	-1.1635	0.0164075	down	-1.17647	0.0317491	Zjn_sc00036.1	1506244	1512505	+	4881	Zjn_sc00036.1.g02690.1.cf.mkhc	GO:0003674;GO:0003824;GO:0005215;GO:0005575;GO:0005623;GO:0005886;GO:0006810;GO:0008150;GO:0015399;GO:0015405;GO:0016020;GO:0016021;GO:0016462;GO:0016787;GO:0016817;GO:0016818;GO:0016887;GO:0017111;GO:0022804;GO:0022857;GO:0031224;GO:0042623;GO:0042626;GO:0043492;GO:0044425;GO:0044464;GO:0051179;GO:0051234;GO:0055085;GO:0071944	-	3IC7K	Q	sp|A2WSH0|AB36G_ORYSI ABC transporter G family member 36 OS=Oryza sativa subsp. indica OX=39946 GN=ABCG36 PE=2 SV=1	QGN75301.1 PDR-type ABC transporter 9 protein, partial [Eleusine coracana subsp. coracana]	GO:0006810//transport;GO:0008150//biological_process;GO:0051179//localization;GO:0051234//establishment of localization;GO:0055085//transmembrane transport;	GO:0005575//cellular_component;GO:0005623//obsolete cell;GO:0005886//plasma membrane;GO:0016020//membrane;GO:0016021//integral component of membrane;GO:0031224//intrinsic component of membrane;GO:0044425//obsolete membrane part;GO:0044464//obsolete cell part;GO:0071944//cell periphery;	GO:0003674//molecular_function;GO:0003824//catalytic activity;GO:0005215//transporter activity;GO:0015399//primary active transmembrane transporter activity;GO:0015405//ATPase-coupled transmembrane transporter activity;GO:0016462//pyrophosphatase activity;GO:0016787//hydrolase activity;GO:0016817//hydrolase activity, acting on acid anhydrides;GO:0016818//hydrolase activity, acting on acid anhydri…	-
Zjn_sc00010.1.g01810.1.sm.mkhc	up	2.1414	3.38774e-05	up	1.48775	0.00749588	up	1.86977	0.00162675	Zjn_sc00010.1	1565821	1571213	+	1630	Zjn_sc00010.1.g01810.1.sm.mkhc	GO:0003674;GO:0003676;GO:0003723;GO:0003729;GO:0005488;GO:0005575;GO:0005622;GO:0005623;GO:0005737;GO:0006464;GO:0006508;GO:0006807;GO:0006914;GO:0008150;GO:0008152;GO:0009056;GO:0009987;GO:0010494;GO:0016236;GO:0016579;GO:0019538;GO:0032386;GO:0032879;GO:0032991;GO:0034517;GO:0035770;GO:0035973;GO:0036211;GO:0036464;GO:0043021;GO:0043170;GO:0043226;GO:0043228;GO:0043229;GO:0043232;GO:0043412;GO:…	-	3I327	A	sp|Q9FME2|NTF2_ARATH Nuclear transport factor 2 OS=Arabidopsis thaliana OX=3702 GN=NTF2 PE=1 SV=1	RLN41008.1 ras GTPase-activating protein-binding protein 1-like [Panicum miliaceum]	GO:0006464//cellular protein modification process;GO:0006508//proteolysis;GO:0006807//nitrogen compound metabolic process;GO:0006914//autophagy;GO:0008150//biological_process;GO:0008152//metabolic process;GO:0009056//catabolic process;GO:0009987//cellular process;GO:0016236//macroautophagy;GO:0016579//protein deubiquitination;GO:0019538//protein metabolic process;GO:0032386//regulation of intrace…	GO:0005575//cellular_component;GO:0005622//intracellular anatomical structure;GO:0005623//obsolete cell;GO:0005737//cytoplasm;GO:0010494//cytoplasmic stress granule;GO:0032991//protein-containing complex;GO:0035770//ribonucleoprotein granule;GO:0036464//cytoplasmic ribonucleoprotein granule;GO:0043226//organelle;GO:0043228//non-membrane-bounded organelle;GO:0043229//intracellular organelle;GO:004…	GO:0003674//molecular_function;GO:0003676//nucleic acid binding;GO:0003723//RNA binding;GO:0003729//mRNA binding;GO:0005488//binding;GO:0043021//ribonucleoprotein complex binding;GO:0044877//protein-containing complex binding;GO:0097159//organic cyclic compound binding;GO:1901363//heterocyclic compound binding;GO:1905538//polysome binding;	-
Zjn_sc00008.1.g11130.1.sm.mk	up	3.86193	0.0183235	up	5.88589	0.0306355	up	7.16104	0.0040071	Zjn_sc00008.1	4916068	4917651	-	1584	Zjn_sc00008.1.g11130.1.sm.mk	GO:0000325;GO:0001101;GO:0003674;GO:0005215;GO:0005575;GO:0005622;GO:0005623;GO:0005737;GO:0005773;GO:0005774;GO:0006810;GO:0006811;GO:0006820;GO:0006950;GO:0006970;GO:0007154;GO:0008150;GO:0008509;GO:0008514;GO:0009266;GO:0009409;GO:0009414;GO:0009415;GO:0009605;GO:0009628;GO:0009651;GO:0009705;GO:0009987;GO:0009991;GO:0010035;GO:0015075;GO:0015711;GO:0016020;GO:0016021;GO:0022857;GO:0031090;GO:…	-	3I9SH	S	sp|Q9SA38|OCT3_ARATH Organic cation/carnitine transporter 3 OS=Arabidopsis thaliana OX=3702 GN=OCT3 PE=2 SV=1	CAD6223493.1 unnamed protein product [Miscanthus lutarioriparius]	GO:0001101//response to acid chemical;GO:0006810//transport;GO:0006811//ion transport;GO:0006820//anion transport;GO:0006950//response to stress;GO:0006970//response to osmotic stress;GO:0007154//cell communication;GO:0008150//biological_process;GO:0009266//response to temperature stimulus;GO:0009409//response to cold;GO:0009414//response to water deprivation;GO:0009415//response to water;GO:0009…	GO:0000325//plant-type vacuole;GO:0005575//cellular_component;GO:0005622//intracellular anatomical structure;GO:0005623//obsolete cell;GO:0005737//cytoplasm;GO:0005773//vacuole;GO:0005774//vacuolar membrane;GO:0009705//plant-type vacuole membrane;GO:0016020//membrane;GO:0016021//integral component of membrane;GO:0031090//organelle membrane;GO:0031224//intrinsic component of membrane;GO:0043226//o…	GO:0003674//molecular_function;GO:0005215//transporter activity;GO:0008509//anion transmembrane transporter activity;GO:0008514//organic anion transmembrane transporter activity;GO:0015075//ion transmembrane transporter activity;GO:0022857//transmembrane transporter activity;	-
Zjn_sc00092.1.g01640.1.sm.mkhc	up	1.2275	0.0109936	up	1.55243	0.00122174	up	1.08344	0.0496701	Zjn_sc00092.1	820966	823505	-	627	Zjn_sc00092.1.g01640.1.sm.mkhc	-	K08360	3I7S9	C	sp|A3A9H6|ACET1_ORYSJ Probable ascorbate-specific transmembrane electron transporter 1 OS=Oryza sativa subsp. japonica OX=39947 GN=Os02g0642300 PE=3 SV=1	ONM05255.1 Transmembrane ascorbate ferrireductase 1 [Zea mays]	-	-	-	-
Zjn_sc00054.1.g01450.1.sm.mk	down	-3.00669	2.14131e-05	down	-1.76861	0.004184	down	-2.37454	0.00339762	Zjn_sc00054.1	1755678	1756262	+	585	Zjn_sc00054.1.g01450.1.sm.mk	-	K05665	3IEGV	Q	sp|Q9LZJ5|AB14C_ARATH ABC transporter C family member 14 OS=Arabidopsis thaliana OX=3702 GN=ABCC14 PE=1 SV=1	TVU20932.1 hypothetical protein EJB05_30538 [Eragrostis curvula]	-	-	-	ko02010(ABC transporters)
Zjn_sc00005.1.g07980.1.am.mk	down	-7.44716	1.85403e-11	down	-7.45652	3.13715e-11	down	-4.33385	5.70554e-07	Zjn_sc00005.1	5148357	5152097	-	2508	Zjn_sc00005.1.g07980.1.am.mk	GO:0005575;GO:0005622;GO:0005623;GO:0005737;GO:0005794;GO:0005802;GO:0005886;GO:0006810;GO:0006811;GO:0006817;GO:0006820;GO:0006950;GO:0007154;GO:0008150;GO:0009267;GO:0009605;GO:0009987;GO:0009991;GO:0012505;GO:0015698;GO:0016020;GO:0016036;GO:0031667;GO:0031668;GO:0031669;GO:0031984;GO:0033554;GO:0042594;GO:0043226;GO:0043227;GO:0043229;GO:0043231;GO:0044422;GO:0044424;GO:0044431;GO:0044444;GO:…	-	3ICCE	U	sp|Q657S5|PHO11_ORYSJ Phosphate transporter PHO1-1 OS=Oryza sativa subsp. japonica OX=39947 GN=PHO1-1 PE=2 SV=2	TVU22250.1 hypothetical protein EJB05_31934 [Eragrostis curvula]	GO:0006810//transport;GO:0006811//ion transport;GO:0006817//phosphate ion transport;GO:0006820//anion transport;GO:0006950//response to stress;GO:0007154//cell communication;GO:0008150//biological_process;GO:0009267//cellular response to starvation;GO:0009605//response to external stimulus;GO:0009987//cellular process;GO:0009991//response to extracellular stimulus;GO:0015698//inorganic anion tran…	GO:0005575//cellular_component;GO:0005622//intracellular anatomical structure;GO:0005623//obsolete cell;GO:0005737//cytoplasm;GO:0005794//Golgi apparatus;GO:0005802//trans-Golgi network;GO:0005886//plasma membrane;GO:0012505//endomembrane system;GO:0016020//membrane;GO:0031984//organelle subcompartment;GO:0043226//organelle;GO:0043227//membrane-bounded organelle;GO:0043229//intracellular organell…	-	-
Zjn_sc00119.1.g00310.1.sm.mk	down	-2.62377	1.93664e-06	down	-1.30164	0.00317381	down	-2.65831	5.47813e-07	Zjn_sc00119.1	230334	231907	-	1371	Zjn_sc00119.1.g00310.1.sm.mk	-	-	3ICIM	U	sp|Q8VZ80|PLT5_ARATH Polyol transporter 5 OS=Arabidopsis thaliana OX=3702 GN=PLT5 PE=1 SV=2	TVU24028.1 hypothetical protein EJB05_26420 [Eragrostis curvula]	-	-	-	-
Zjn_sc00056.1.g01070.1.sm.mkhc	down	-1.03385	0.0145692	down	-1.32412	0.00150251	down	-1.10481	0.0153708	Zjn_sc00056.1	413654	418140	-	2764	Zjn_sc00056.1.g01070.1.sm.mkhc	GO:0000325;GO:0003674;GO:0005215;GO:0005365;GO:0005366;GO:0005575;GO:0005622;GO:0005623;GO:0005737;GO:0005773;GO:0005774;GO:0005886;GO:0005887;GO:0006810;GO:0006811;GO:0006812;GO:0008150;GO:0008324;GO:0009705;GO:0015075;GO:0015077;GO:0015078;GO:0015166;GO:0015291;GO:0015293;GO:0015294;GO:0015295;GO:0015318;GO:0015672;GO:0015791;GO:0015798;GO:0015850;GO:0016020;GO:0016021;GO:0022804;GO:0022857;GO:…	K08150	3I4GX	U	sp|Q8VZR6|INT1_ARATH Inositol transporter 1 OS=Arabidopsis thaliana OX=3702 GN=INT1 PE=1 SV=1	TVU15425.1 hypothetical protein EJB05_38946 [Eragrostis curvula]	GO:0006810//transport;GO:0006811//ion transport;GO:0006812//cation transport;GO:0008150//biological_process;GO:0015672//inorganic cation transmembrane transport;GO:0015791//polyol transport;GO:0015798//myo-inositol transport;GO:0015850//organic hydroxy compound transport;GO:0034220//ion transmembrane transport;GO:0051179//localization;GO:0051234//establishment of localization;GO:0055085//transmem…	GO:0000325//plant-type vacuole;GO:0005575//cellular_component;GO:0005622//intracellular anatomical structure;GO:0005623//obsolete cell;GO:0005737//cytoplasm;GO:0005773//vacuole;GO:0005774//vacuolar membrane;GO:0005886//plasma membrane;GO:0005887//integral component of plasma membrane;GO:0009705//plant-type vacuole membrane;GO:0016020//membrane;GO:0016021//integral component of membrane;GO:0031090…	GO:0003674//molecular_function;GO:0005215//transporter activity;GO:0005365//myo-inositol transmembrane transporter activity;GO:0005366//myo-inositol:proton symporter activity;GO:0008324//cation transmembrane transporter activity;GO:0015075//ion transmembrane transporter activity;GO:0015077//inorganic cation transmembrane transporter activity;GO:0015078//proton transmembrane transporter activity;G…	-
Zjn_sc00069.1.g02570.1.sm.mkhc	down	-1.21113	0.0058728	down	-1.30264	0.00257316	down	-1.15888	0.0113977	Zjn_sc00069.1	1161432	1165200	-	1772	Zjn_sc00069.1.g02570.1.sm.mkhc	GO:0000139;GO:0003674;GO:0005215;GO:0005338;GO:0005459;GO:0005460;GO:0005575;GO:0005622;GO:0005623;GO:0005737;GO:0005783;GO:0005789;GO:0005794;GO:0006810;GO:0006811;GO:0006820;GO:0006950;GO:0006986;GO:0007154;GO:0007165;GO:0007275;GO:0008150;GO:0008509;GO:0008514;GO:0009553;GO:0009555;GO:0009987;GO:0010033;GO:0012505;GO:0015075;GO:0015165;GO:0015711;GO:0015780;GO:0015786;GO:0015931;GO:0015932;GO:…	K15275	3I8Q7	P	sp|Q9M9S6|UTR3_ARATH UDP-galactose/UDP-glucose transporter 3 OS=Arabidopsis thaliana OX=3702 GN=UTR3 PE=1 SV=1	TVU08036.1 hypothetical protein EJB05_41420 [Eragrostis curvula]	GO:0006810//transport;GO:0006811//ion transport;GO:0006820//anion transport;GO:0006950//response to stress;GO:0006986//response to unfolded protein;GO:0007154//cell communication;GO:0007165//signal transduction;GO:0007275//multicellular organism development;GO:0008150//biological_process;GO:0009553//embryo sac development;GO:0009555//pollen development;GO:0009987//cellular process;GO:0010033//res…	GO:0000139//Golgi membrane;GO:0005575//cellular_component;GO:0005622//intracellular anatomical structure;GO:0005623//obsolete cell;GO:0005737//cytoplasm;GO:0005783//endoplasmic reticulum;GO:0005789//endoplasmic reticulum membrane;GO:0005794//Golgi apparatus;GO:0012505//endomembrane system;GO:0016020//membrane;GO:0016021//integral component of membrane;GO:0030173//integral component of Golgi membr…	GO:0003674//molecular_function;GO:0005215//transporter activity;GO:0005338//nucleotide-sugar transmembrane transporter activity;GO:0005459//UDP-galactose transmembrane transporter activity;GO:0005460//UDP-glucose transmembrane transporter activity;GO:0008509//anion transmembrane transporter activity;GO:0008514//organic anion transmembrane transporter activity;GO:0015075//ion transmembrane transpo…	-
Zjn_sc00007.1.g01330.1.sm.mkhc	down	-1.68476	0.000473679	down	-1.43218	0.00275997	down	-1.11827	0.0406338	Zjn_sc00007.1	557314	560198	+	591	Zjn_sc00007.1.g01330.1.sm.mkhc	GO:0003674;GO:0005215;GO:0008150;GO:0009314;GO:0009416;GO:0009628;GO:0009639;GO:0010114;GO:0010218;GO:0050896	K12608	3I7X2	K	sp|Q9XF19|AB21I_ARATH ABC transporter I family member 21 OS=Arabidopsis thaliana OX=3702 GN=ABCI21 PE=2 SV=1	ACN28232.1 unknown [Zea mays]	GO:0008150//biological_process;GO:0009314//response to radiation;GO:0009416//response to light stimulus;GO:0009628//response to abiotic stimulus;GO:0009639//response to red or far red light;GO:0010114//response to red light;GO:0010218//response to far red light;GO:0050896//response to stimulus;	-	GO:0003674//molecular_function;GO:0005215//transporter activity;	ko03018(RNA degradation)
Zjn_sc00001.1.g11950.1.am.mk	down	-4.11565	6.61234e-06	down	-1.87214	0.0106917	down	-5.36081	2.02894e-07	Zjn_sc00001.1	7064880	7066849	+	1101	Zjn_sc00001.1.g11950.1.am.mk	-	-	3I3QY	S	sp|F4I5Q2|FBT8_ARATH Probable folate-biopterin transporter 8, chloroplastic OS=Arabidopsis thaliana OX=3702 GN=At1g04570 PE=2 SV=1	TVU39485.1 hypothetical protein EJB05_12907 [Eragrostis curvula]	-	-	-	-
Zjn_sc00042.1.g00490.1.am.mk	down	-3.90147	1.70117e-06	down	-3.90449	1.81314e-06	down	-3.78412	0.000162072	Zjn_sc00042.1	589118	593224	-	1053	Zjn_sc00042.1.g00490.1.am.mk	-	K03320	3I8JK	P	sp|Q851M9|AMT32_ORYSJ Ammonium transporter 3 member 2 OS=Oryza sativa subsp. japonica OX=39947 GN=AMT3-2 PE=2 SV=1	TVU44018.1 hypothetical protein EJB05_03442, partial [Eragrostis curvula]	-	-	-	-
Zjn_sc00069.1.g01020.1.am.mkhc	down	-5.43027	4.79424e-26	down	-2.40023	7.33748e-08	down	-3.90042	7.8003e-15	Zjn_sc00069.1	506524	510063	-	2140	Zjn_sc00069.1.g01020.1.am.mkhc	-	K14207	3I7KE	E	sp|Q9LI61|AVT6A_ARATH Amino acid transporter AVT6A OS=Arabidopsis thaliana OX=3702 GN=AVT6A PE=2 SV=1	CAB3470927.1 unnamed protein product [Digitaria exilis]	-	-	-	-
Zjn_sc00003.1.g11910.1.am.mkhc	down	-2.26876	6.90212e-05	down	-1.03843	0.0198204	down	-2.27742	6.06587e-05	Zjn_sc00003.1	5364423	5367340	+	2080	Zjn_sc00003.1.g11910.1.am.mkhc	GO:0001101;GO:0003674;GO:0003824;GO:0005215;GO:0005575;GO:0005623;GO:0005886;GO:0006810;GO:0006833;GO:0006950;GO:0008150;GO:0009414;GO:0009415;GO:0009628;GO:0010035;GO:0010148;GO:0015399;GO:0015405;GO:0016020;GO:0016021;GO:0016462;GO:0016787;GO:0016817;GO:0016818;GO:0016887;GO:0017111;GO:0022804;GO:0022857;GO:0031224;GO:0042044;GO:0042221;GO:0042623;GO:0042626;GO:0043492;GO:0044425;GO:0044464;GO:…	-	3I3ZA	Q	sp|Q93YS4|AB22G_ARATH ABC transporter G family member 22 OS=Arabidopsis thaliana OX=3702 GN=ABCG22 PE=1 SV=1	TVU48331.1 hypothetical protein EJB05_07965, partial [Eragrostis curvula]	GO:0001101//response to acid chemical;GO:0006810//transport;GO:0006833//water transport;GO:0006950//response to stress;GO:0008150//biological_process;GO:0009414//response to water deprivation;GO:0009415//response to water;GO:0009628//response to abiotic stimulus;GO:0010035//response to inorganic substance;GO:0010148//transpiration;GO:0042044//fluid transport;GO:0042221//response to chemical;GO:00…	GO:0005575//cellular_component;GO:0005623//obsolete cell;GO:0005886//plasma membrane;GO:0016020//membrane;GO:0016021//integral component of membrane;GO:0031224//intrinsic component of membrane;GO:0044425//obsolete membrane part;GO:0044464//obsolete cell part;GO:0071944//cell periphery;	GO:0003674//molecular_function;GO:0003824//catalytic activity;GO:0005215//transporter activity;GO:0015399//primary active transmembrane transporter activity;GO:0015405//ATPase-coupled transmembrane transporter activity;GO:0016462//pyrophosphatase activity;GO:0016787//hydrolase activity;GO:0016817//hydrolase activity, acting on acid anhydrides;GO:0016818//hydrolase activity, acting on acid anhydri…	-
Zjn_sc00013.1.g09630.1.sm.mkhc	down	-3.83992	0.000238991	down	-1.82181	0.0218407	down	-1.61387	0.0390484	Zjn_sc00013.1	4380467	4386028	+	1686	Zjn_sc00013.1.g09630.1.sm.mkhc	-	K03320	3I8JK	P	sp|Q851M9|AMT32_ORYSJ Ammonium transporter 3 member 2 OS=Oryza sativa subsp. japonica OX=39947 GN=AMT3-2 PE=2 SV=1	TVU44018.1 hypothetical protein EJB05_03442, partial [Eragrostis curvula]	-	-	-	-
Zjn_sc00055.1.g00540.1.am.mkhc	down	-1.4684	0.000651417	down	-1.78227	3.82123e-05	down	-2.15823	6.60517e-06	Zjn_sc00055.1	740783	742919	-	1412	Zjn_sc00055.1.g00540.1.am.mkhc	GO:0003674;GO:0005215;GO:0005575;GO:0005623;GO:0005886;GO:0005887;GO:0006810;GO:0008150;GO:0008515;GO:0008643;GO:0015144;GO:0015154;GO:0015157;GO:0015766;GO:0015770;GO:0015772;GO:0016020;GO:0016021;GO:0022857;GO:0031224;GO:0031226;GO:0034219;GO:0044425;GO:0044459;GO:0044464;GO:0051119;GO:0051179;GO:0051234;GO:0055085;GO:0071702;GO:0071944	K15382	3IFH4	U	sp|Q2QR07|SWT13_ORYSJ Bidirectional sugar transporter SWEET13 OS=Oryza sativa subsp. japonica OX=39947 GN=SWEET13 PE=2 SV=1	TVU50334.1 hypothetical protein EJB05_01702 [Eragrostis curvula]	GO:0006810//transport;GO:0008150//biological_process;GO:0008643//carbohydrate transport;GO:0015766//disaccharide transport;GO:0015770//sucrose transport;GO:0015772//oligosaccharide transport;GO:0034219//carbohydrate transmembrane transport;GO:0051179//localization;GO:0051234//establishment of localization;GO:0055085//transmembrane transport;GO:0071702//organic substance transport;	GO:0005575//cellular_component;GO:0005623//obsolete cell;GO:0005886//plasma membrane;GO:0005887//integral component of plasma membrane;GO:0016020//membrane;GO:0016021//integral component of membrane;GO:0031224//intrinsic component of membrane;GO:0031226//intrinsic component of plasma membrane;GO:0044425//obsolete membrane part;GO:0044459//obsolete plasma membrane part;GO:0044464//obsolete cell pa…	GO:0003674//molecular_function;GO:0005215//transporter activity;GO:0008515//sucrose transmembrane transporter activity;GO:0015144//carbohydrate transmembrane transporter activity;GO:0015154//disaccharide transmembrane transporter activity;GO:0015157//oligosaccharide transmembrane transporter activity;GO:0022857//transmembrane transporter activity;GO:0051119//sugar transmembrane transporter activi…	-
Zjn_sc00012.1.g05700.1.sm.mk	down	-2.56871	0.0112258	down	-1.94079	0.0438136	down	-3.90131	0.010073	Zjn_sc00012.1	2250850	2251755	-	684	Zjn_sc00012.1.g05700.1.sm.mk	GO:0003333;GO:0003674;GO:0005215;GO:0005342;GO:0005575;GO:0005622;GO:0005623;GO:0005634;GO:0005886;GO:0006355;GO:0006810;GO:0006811;GO:0006820;GO:0006865;GO:0007275;GO:0008150;GO:0008509;GO:0008514;GO:0009889;GO:0009891;GO:0009893;GO:0009914;GO:0010328;GO:0010468;GO:0010556;GO:0010557;GO:0010604;GO:0010628;GO:0010817;GO:0015075;GO:0015171;GO:0015318;GO:0015711;GO:0015849;GO:0016020;GO:0019219;GO:…	K13946	3I47R	E	sp|Q5N892|LAX11_ORYSJ Auxin transporter-like protein 1 OS=Oryza sativa subsp. japonica OX=39947 GN=Os01g0856500 PE=2 SV=2	CAB3461315.1 unnamed protein product [Digitaria exilis]	GO:0003333//amino acid transmembrane transport;GO:0006355//regulation of transcription, DNA-templated;GO:0006810//transport;GO:0006811//ion transport;GO:0006820//anion transport;GO:0006865//amino acid transport;GO:0007275//multicellular organism development;GO:0008150//biological_process;GO:0009889//regulation of biosynthetic process;GO:0009891//positive regulation of biosynthetic process;GO:0009…	GO:0005575//cellular_component;GO:0005622//intracellular anatomical structure;GO:0005623//obsolete cell;GO:0005634//nucleus;GO:0005886//plasma membrane;GO:0016020//membrane;GO:0043226//organelle;GO:0043227//membrane-bounded organelle;GO:0043229//intracellular organelle;GO:0043231//intracellular membrane-bounded organelle;GO:0044424//obsolete intracellular part;GO:0044464//obsolete cell part;GO:00…	GO:0003674//molecular_function;GO:0005215//transporter activity;GO:0005342//organic acid transmembrane transporter activity;GO:0008509//anion transmembrane transporter activity;GO:0008514//organic anion transmembrane transporter activity;GO:0010328//auxin influx transmembrane transporter activity;GO:0015075//ion transmembrane transporter activity;GO:0015171//amino acid transmembrane transporter a…	ko04075(Plant hormone signal transduction)
Zjn_sc00016.1.g02120.1.sm.mk	down	-7.30742	1.57012e-17	down	-4.05941	1.54642e-08	down	-4.69139	2.10125e-10	Zjn_sc00016.1	1501082	1516064	+	672	Zjn_sc00016.1.g02120.1.sm.mk	GO:0003674;GO:0005215;GO:0005575;GO:0005623;GO:0005886;GO:0005887;GO:0006810;GO:0008150;GO:0008643;GO:0015144;GO:0016020;GO:0016021;GO:0022857;GO:0031224;GO:0031226;GO:0034219;GO:0044425;GO:0044459;GO:0044464;GO:0051119;GO:0051179;GO:0051234;GO:0055085;GO:0071702;GO:0071944	K15382	3IDW8	U	sp|Q0DJY3|SWT3A_ORYSJ Bidirectional sugar transporter SWEET3a OS=Oryza sativa subsp. japonica OX=39947 GN=SWEET3A PE=3 SV=2	CAB3459818.1 unnamed protein product [Digitaria exilis]	GO:0006810//transport;GO:0008150//biological_process;GO:0008643//carbohydrate transport;GO:0034219//carbohydrate transmembrane transport;GO:0051179//localization;GO:0051234//establishment of localization;GO:0055085//transmembrane transport;GO:0071702//organic substance transport;	GO:0005575//cellular_component;GO:0005623//obsolete cell;GO:0005886//plasma membrane;GO:0005887//integral component of plasma membrane;GO:0016020//membrane;GO:0016021//integral component of membrane;GO:0031224//intrinsic component of membrane;GO:0031226//intrinsic component of plasma membrane;GO:0044425//obsolete membrane part;GO:0044459//obsolete plasma membrane part;GO:0044464//obsolete cell pa…	GO:0003674//molecular_function;GO:0005215//transporter activity;GO:0015144//carbohydrate transmembrane transporter activity;GO:0022857//transmembrane transporter activity;GO:0051119//sugar transmembrane transporter activity;	-
Zjn_sc00034.1.g02170.1.sm.mk	down	-3.26327	0.0433511	down	-4.4286	0.0112032	down	-3.41321	0.0301654	Zjn_sc00034.1	840477	843161	-	366	Zjn_sc00034.1.g02170.1.sm.mk	GO:0003674;GO:0005215;GO:0005575;GO:0006810;GO:0006811;GO:0006812;GO:0006813;GO:0006814;GO:0008150;GO:0008324;GO:0009674;GO:0009987;GO:0010107;GO:0015075;GO:0015077;GO:0015079;GO:0015081;GO:0015291;GO:0015293;GO:0015294;GO:0015318;GO:0015370;GO:0015672;GO:0016020;GO:0022804;GO:0022857;GO:0022890;GO:0030001;GO:0034220;GO:0035725;GO:0046873;GO:0051179;GO:0051234;GO:0055085;GO:0071804;GO:0071805;GO:…	K03549	3I6QV	P	sp|Q5JK32|HAK5_ORYSJ Potassium transporter 5 OS=Oryza sativa subsp. japonica OX=39947 GN=HAK5 PE=2 SV=2	XP_025816346.1 potassium transporter 5 isoform X2 [Panicum hallii]	GO:0006810//transport;GO:0006811//ion transport;GO:0006812//cation transport;GO:0006813//potassium ion transport;GO:0006814//sodium ion transport;GO:0008150//biological_process;GO:0009987//cellular process;GO:0010107//potassium ion import across plasma membrane;GO:0015672//inorganic cation transmembrane transport;GO:0030001//metal ion transport;GO:0034220//ion transmembrane transport;GO:0035725//…	GO:0005575//cellular_component;GO:0016020//membrane;	GO:0003674//molecular_function;GO:0005215//transporter activity;GO:0008324//cation transmembrane transporter activity;GO:0009674//potassium:sodium symporter activity;GO:0015075//ion transmembrane transporter activity;GO:0015077//inorganic cation transmembrane transporter activity;GO:0015079//potassium ion transmembrane transporter activity;GO:0015081//sodium ion transmembrane transporter activity…	-
Zjn_sc00067.1.g03570.1.sm.mkhc	down	-4.65132	9.33521e-14	down	-3.70421	2.57027e-11	down	-5.46888	2.97546e-17	Zjn_sc00067.1	1648228	1655842	-	3206	Zjn_sc00067.1.g03570.1.sm.mkhc	GO:0000325;GO:0003674;GO:0003824;GO:0005215;GO:0005575;GO:0005622;GO:0005623;GO:0005737;GO:0005773;GO:0005774;GO:0006810;GO:0008150;GO:0015399;GO:0015405;GO:0016020;GO:0016462;GO:0016787;GO:0016817;GO:0016818;GO:0016887;GO:0017111;GO:0022804;GO:0022857;GO:0031090;GO:0042623;GO:0042626;GO:0043226;GO:0043227;GO:0043229;GO:0043231;GO:0043492;GO:0044422;GO:0044424;GO:0044437;GO:0044444;GO:0044446;GO:…	-	3ICEV	Q	sp|Q9LYS2|AB10C_ARATH ABC transporter C family member 10 OS=Arabidopsis thaliana OX=3702 GN=ABCC10 PE=2 SV=2	TVU12455.1 hypothetical protein EJB05_46103, partial [Eragrostis curvula]	GO:0006810//transport;GO:0008150//biological_process;GO:0051179//localization;GO:0051234//establishment of localization;GO:0055085//transmembrane transport;	GO:0000325//plant-type vacuole;GO:0005575//cellular_component;GO:0005622//intracellular anatomical structure;GO:0005623//obsolete cell;GO:0005737//cytoplasm;GO:0005773//vacuole;GO:0005774//vacuolar membrane;GO:0016020//membrane;GO:0031090//organelle membrane;GO:0043226//organelle;GO:0043227//membrane-bounded organelle;GO:0043229//intracellular organelle;GO:0043231//intracellular membrane-bounded …	GO:0003674//molecular_function;GO:0003824//catalytic activity;GO:0005215//transporter activity;GO:0015399//primary active transmembrane transporter activity;GO:0015405//ATPase-coupled transmembrane transporter activity;GO:0016462//pyrophosphatase activity;GO:0016787//hydrolase activity;GO:0016817//hydrolase activity, acting on acid anhydrides;GO:0016818//hydrolase activity, acting on acid anhydri…	-
Zjn_sc00120.1.g00520.1.am.mk	down	-3.60474	0.00742956	down	-2.89317	0.0181052	down	-2.41538	0.0448739	Zjn_sc00120.1	425648	427146	-	756	Zjn_sc00120.1.g00520.1.am.mk	GO:0000041;GO:0003674;GO:0005215;GO:0005385;GO:0005575;GO:0005623;GO:0005886;GO:0006810;GO:0006811;GO:0006812;GO:0006829;GO:0008150;GO:0008324;GO:0015075;GO:0015318;GO:0016020;GO:0022857;GO:0022890;GO:0030001;GO:0034220;GO:0044464;GO:0046873;GO:0046915;GO:0051179;GO:0051234;GO:0055085;GO:0070838;GO:0071577;GO:0071944;GO:0072509;GO:0072511;GO:0098655;GO:0098660;GO:0098662	K14709	3I4ZG	P	sp|A3BI11|ZIP8_ORYSJ Zinc transporter 8 OS=Oryza sativa subsp. japonica OX=39947 GN=ZIP8 PE=2 SV=1	PUZ69077.1 hypothetical protein GQ55_2G079500 [Panicum hallii var. hallii]	GO:0000041//transition metal ion transport;GO:0006810//transport;GO:0006811//ion transport;GO:0006812//cation transport;GO:0006829//zinc ion transport;GO:0008150//biological_process;GO:0030001//metal ion transport;GO:0034220//ion transmembrane transport;GO:0051179//localization;GO:0051234//establishment of localization;GO:0055085//transmembrane transport;GO:0070838//metal ion transport;GO:0071577…	GO:0005575//cellular_component;GO:0005623//obsolete cell;GO:0005886//plasma membrane;GO:0016020//membrane;GO:0044464//obsolete cell part;GO:0071944//cell periphery;	GO:0003674//molecular_function;GO:0005215//transporter activity;GO:0005385//zinc ion transmembrane transporter activity;GO:0008324//cation transmembrane transporter activity;GO:0015075//ion transmembrane transporter activity;GO:0015318//inorganic molecular entity transmembrane transporter activity;GO:0022857//transmembrane transporter activity;GO:0022890//inorganic cation transmembrane transporte…	-
Zjn_sc00034.1.g05800.1.am.mkhc	down	-2.01431	1.35202e-05	down	-1.93307	2.78243e-05	down	-1.21877	0.0130039	Zjn_sc00034.1	2396545	2400142	-	1991	Zjn_sc00034.1.g05800.1.am.mkhc	GO:0003674;GO:0005215;GO:0006810;GO:0006811;GO:0006812;GO:0008150;GO:0008324;GO:0015075;GO:0015095;GO:0015318;GO:0015693;GO:0022857;GO:0022890;GO:0030001;GO:0034220;GO:0046873;GO:0051179;GO:0051234;GO:0055085;GO:0070838;GO:0072511;GO:0098655;GO:0098660;GO:0098662;GO:1903830	-	3I681	P	sp|A2WXD3|MRS2E_ORYSI Magnesium transporter MRS2-E OS=Oryza sativa subsp. indica OX=39946 GN=MRS2-E PE=3 SV=1	TVU36385.1 hypothetical protein EJB05_18318, partial [Eragrostis curvula]	GO:0006810//transport;GO:0006811//ion transport;GO:0006812//cation transport;GO:0008150//biological_process;GO:0015693//magnesium ion transport;GO:0030001//metal ion transport;GO:0034220//ion transmembrane transport;GO:0051179//localization;GO:0051234//establishment of localization;GO:0055085//transmembrane transport;GO:0070838//metal ion transport;GO:0072511//inorganic cation transmembrane trans…	-	GO:0003674//molecular_function;GO:0005215//transporter activity;GO:0008324//cation transmembrane transporter activity;GO:0015075//ion transmembrane transporter activity;GO:0015095//magnesium ion transmembrane transporter activity;GO:0015318//inorganic molecular entity transmembrane transporter activity;GO:0022857//transmembrane transporter activity;GO:0022890//inorganic cation transmembrane trans…	-
Zjn_sc00068.1.g02330.1.am.mkhc	down	-3.26814	0.00032827	down	-2.65822	0.00189054	down	-2.1377	0.00734521	Zjn_sc00068.1	1015879	1022116	-	2775	Zjn_sc00068.1.g02330.1.am.mkhc	GO:0000041;GO:0005575;GO:0005622;GO:0005623;GO:0005737;GO:0005773;GO:0005774;GO:0005886;GO:0005911;GO:0006810;GO:0006811;GO:0006812;GO:0006829;GO:0006950;GO:0008150;GO:0009506;GO:0009636;GO:0010035;GO:0010038;GO:0010043;GO:0015691;GO:0016020;GO:0030001;GO:0030054;GO:0031090;GO:0032025;GO:0042221;GO:0042592;GO:0043226;GO:0043227;GO:0043229;GO:0043231;GO:0044422;GO:0044424;GO:0044437;GO:0044444;GO:…	K01534	3IBKJ	P	sp|A3BF39|HMA2_ORYSJ Cadmium/zinc-transporting ATPase HMA2 OS=Oryza sativa subsp. japonica OX=39947 GN=HMA2 PE=1 SV=1	TVU07733.1 hypothetical protein EJB05_41102 [Eragrostis curvula]	GO:0000041//transition metal ion transport;GO:0006810//transport;GO:0006811//ion transport;GO:0006812//cation transport;GO:0006829//zinc ion transport;GO:0006950//response to stress;GO:0008150//biological_process;GO:0009636//response to toxic substance;GO:0010035//response to inorganic substance;GO:0010038//response to metal ion;GO:0010043//response to zinc ion;GO:0015691//cadmium ion transport;G…	GO:0005575//cellular_component;GO:0005622//intracellular anatomical structure;GO:0005623//obsolete cell;GO:0005737//cytoplasm;GO:0005773//vacuole;GO:0005774//vacuolar membrane;GO:0005886//plasma membrane;GO:0005911//cell-cell junction;GO:0009506//plasmodesma;GO:0016020//membrane;GO:0030054//cell junction;GO:0031090//organelle membrane;GO:0043226//organelle;GO:0043227//membrane-bounded organelle;G…	-	-
Zjn_sc00003.1.g09500.1.sm.mkhc	down	-5.23832	0.00728546	down	-7.02452	0.0014509	down	-5.27581	0.00741497	Zjn_sc00003.1	4372674	4379701	-	1699	Zjn_sc00003.1.g09500.1.sm.mkhc	-	K17470	3IFQP	P	sp|Q9FEP7|SUT13_ARATH Sulfate transporter 1.3 OS=Arabidopsis thaliana OX=3702 GN=SULTR1;3 PE=2 SV=1	TVU48079.1 hypothetical protein EJB05_07702 [Eragrostis curvula]	-	-	-	-
Zjn_sc00104.1.g00260.1.sm.mk	down	-Inf	0.000649904	down	-5.74735	0.00338774	down	-Inf	0.000728335	Zjn_sc00104.1	246835	248066	+	831	Zjn_sc00104.1.g00260.1.sm.mk	GO:0000325;GO:0001101;GO:0003674;GO:0005215;GO:0005575;GO:0005622;GO:0005623;GO:0005737;GO:0005773;GO:0005774;GO:0005886;GO:0006810;GO:0006811;GO:0006820;GO:0008150;GO:0008509;GO:0009705;GO:0009987;GO:0010035;GO:0010167;GO:0015075;GO:0015103;GO:0015112;GO:0015318;GO:0015698;GO:0015706;GO:0016020;GO:0022857;GO:0031090;GO:0034220;GO:0042221;GO:0043226;GO:0043227;GO:0043229;GO:0043231;GO:0044422;GO:…	K02575	3I70V	P	sp|A2ZU80|NRT24_ORYSJ Probable high-affinity nitrate transporter 2.4 OS=Oryza sativa subsp. japonica OX=39947 GN=NRT2.4 PE=2 SV=2	TVU34107.1 hypothetical protein EJB05_15935, partial [Eragrostis curvula]	GO:0001101//response to acid chemical;GO:0006810//transport;GO:0006811//ion transport;GO:0006820//anion transport;GO:0008150//biological_process;GO:0009987//cellular process;GO:0010035//response to inorganic substance;GO:0010167//response to nitrate;GO:0015698//inorganic anion transport;GO:0015706//nitrate transport;GO:0034220//ion transmembrane transport;GO:0042221//response to chemical;GO:00508…	GO:0000325//plant-type vacuole;GO:0005575//cellular_component;GO:0005622//intracellular anatomical structure;GO:0005623//obsolete cell;GO:0005737//cytoplasm;GO:0005773//vacuole;GO:0005774//vacuolar membrane;GO:0005886//plasma membrane;GO:0009705//plant-type vacuole membrane;GO:0016020//membrane;GO:0031090//organelle membrane;GO:0043226//organelle;GO:0043227//membrane-bounded organelle;GO:0043229/…	GO:0003674//molecular_function;GO:0005215//transporter activity;GO:0008509//anion transmembrane transporter activity;GO:0015075//ion transmembrane transporter activity;GO:0015103//inorganic anion transmembrane transporter activity;GO:0015112//nitrate transmembrane transporter activity;GO:0015318//inorganic molecular entity transmembrane transporter activity;GO:0022857//transmembrane transporter a…	ko00910(Nitrogen metabolism)
Zjn_sc00127.1.g00340.1.am.mk	down	-3.17673	0.000132397	down	-1.97817	0.0084155	down	-3.40645	0.00198624	Zjn_sc00127.1	298751	302222	+	1701	Zjn_sc00127.1.g00340.1.am.mk	-	-	3I4FP	E	sp|Q9LHN7|PHSC_ARATH Probable polyamine transporter At3g13620 OS=Arabidopsis thaliana OX=3702 GN=At3g13620 PE=2 SV=1	TVU46833.1 hypothetical protein EJB05_06404 [Eragrostis curvula]	-	-	-	-
Zjn_sc00019.1.g00100.1.sm.mkhc	down	-4.08293	8.1797e-14	down	-2.52894	9.70871e-08	down	-4.83708	4.90004e-16	Zjn_sc00019.1	166911	171661	-	1045	Zjn_sc00019.1.g00100.1.sm.mkhc	GO:0003674;GO:0005215;GO:0005575;GO:0006810;GO:0006811;GO:0006812;GO:0006813;GO:0006814;GO:0008150;GO:0008324;GO:0009674;GO:0009987;GO:0010107;GO:0015075;GO:0015077;GO:0015079;GO:0015081;GO:0015291;GO:0015293;GO:0015294;GO:0015318;GO:0015370;GO:0015672;GO:0016020;GO:0022804;GO:0022857;GO:0022890;GO:0030001;GO:0034220;GO:0035725;GO:0046873;GO:0051179;GO:0051234;GO:0055085;GO:0071804;GO:0071805;GO:…	K03549	3I35J	P	sp|Q84MS4|HAK27_ORYSJ Potassium transporter 27 OS=Oryza sativa subsp. japonica OX=39947 GN=HAK27 PE=2 SV=1	TVU46358.1 hypothetical protein EJB05_05885 [Eragrostis curvula]	GO:0006810//transport;GO:0006811//ion transport;GO:0006812//cation transport;GO:0006813//potassium ion transport;GO:0006814//sodium ion transport;GO:0008150//biological_process;GO:0009987//cellular process;GO:0010107//potassium ion import across plasma membrane;GO:0015672//inorganic cation transmembrane transport;GO:0030001//metal ion transport;GO:0034220//ion transmembrane transport;GO:0035725//…	GO:0005575//cellular_component;GO:0016020//membrane;	GO:0003674//molecular_function;GO:0005215//transporter activity;GO:0008324//cation transmembrane transporter activity;GO:0009674//potassium:sodium symporter activity;GO:0015075//ion transmembrane transporter activity;GO:0015077//inorganic cation transmembrane transporter activity;GO:0015079//potassium ion transmembrane transporter activity;GO:0015081//sodium ion transmembrane transporter activity…	-
Zjn_sc00056.1.g02740.1.sm.mkhc	up	1.38762	0.0217971	up	2.87062	0.00624003	up	3.01812	1.30432e-09	Zjn_sc00056.1	1083983	1086192	-	1644	Zjn_sc00056.1.g02740.1.sm.mkhc	GO:0003674;GO:0005215;GO:0005575;GO:0005623;GO:0005886;GO:0006810;GO:0008150;GO:0016020;GO:0022857;GO:0044464;GO:0051179;GO:0051234;GO:0055085;GO:0071944	-	3I4Y5	S	sp|Q7XKF4|YSL13_ORYSJ Probable metal-nicotianamine transporter YSL13 OS=Oryza sativa subsp. japonica OX=39947 GN=YSL13 PE=2 SV=2	TVU15134.1 hypothetical protein EJB05_38639, partial [Eragrostis curvula]	GO:0006810//transport;GO:0008150//biological_process;GO:0051179//localization;GO:0051234//establishment of localization;GO:0055085//transmembrane transport;	GO:0005575//cellular_component;GO:0005623//obsolete cell;GO:0005886//plasma membrane;GO:0016020//membrane;GO:0044464//obsolete cell part;GO:0071944//cell periphery;	GO:0003674//molecular_function;GO:0005215//transporter activity;GO:0022857//transmembrane transporter activity;	-
Zjn_sc00029.1.g00220.1.sm.mkhc	down	-1.48362	0.000477702	down	-1.30451	0.00212353	down	-3.07264	9.28763e-11	Zjn_sc00029.1	77328	82689	+	1399	Zjn_sc00029.1.g00220.1.sm.mkhc	GO:0003674;GO:0005215;GO:0005342;GO:0005575;GO:0005622;GO:0005623;GO:0005737;GO:0006810;GO:0006811;GO:0006820;GO:0006848;GO:0006849;GO:0008028;GO:0008150;GO:0008509;GO:0008514;GO:0009507;GO:0009526;GO:0009534;GO:0009536;GO:0009579;GO:0009941;GO:0015075;GO:0015318;GO:0015711;GO:0015718;GO:0015849;GO:0022857;GO:0031967;GO:0031975;GO:0031976;GO:0031984;GO:0034220;GO:0043226;GO:0043227;GO:0043229;GO:…	K03453	3I8DX	P	sp|Q5VRB2|BASS2_ORYSJ Probable sodium/metabolite cotransporter BASS2, chloroplastic OS=Oryza sativa subsp. japonica OX=39947 GN=BASS2 PE=2 SV=1	RLN25389.1 putative sodium/metabolite cotransporter BASS2, chloroplastic [Panicum miliaceum]	GO:0006810//transport;GO:0006811//ion transport;GO:0006820//anion transport;GO:0006848//pyruvate transport;GO:0006849//plasma membrane pyruvate transport;GO:0008150//biological_process;GO:0015711//organic anion transport;GO:0015718//monocarboxylic acid transport;GO:0015849//organic acid transport;GO:0034220//ion transmembrane transport;GO:0046942//carboxylic acid transport;GO:0051179//localizatio…	GO:0005575//cellular_component;GO:0005622//intracellular anatomical structure;GO:0005623//obsolete cell;GO:0005737//cytoplasm;GO:0009507//chloroplast;GO:0009526//plastid envelope;GO:0009534//chloroplast thylakoid;GO:0009536//plastid;GO:0009579//thylakoid;GO:0009941//chloroplast envelope;GO:0031967//organelle envelope;GO:0031975//envelope;GO:0031976//plastid thylakoid;GO:0031984//organelle subcomp…	GO:0003674//molecular_function;GO:0005215//transporter activity;GO:0005342//organic acid transmembrane transporter activity;GO:0008028//monocarboxylic acid transmembrane transporter activity;GO:0008509//anion transmembrane transporter activity;GO:0008514//organic anion transmembrane transporter activity;GO:0015075//ion transmembrane transporter activity;GO:0015318//inorganic molecular entity tran…	-
Zjn_sc00013.1.g04660.1.sm.mkhc	down	-1.2728	0.00323442	down	-1.35872	0.00148937	down	-2.03699	1.71074e-05	Zjn_sc00013.1	2415402	2421083	+	1454	Zjn_sc00013.1.g04660.1.sm.mkhc	GO:0000325;GO:0003674;GO:0005215;GO:0005575;GO:0005622;GO:0005623;GO:0005737;GO:0005773;GO:0005774;GO:0006810;GO:0006811;GO:0006873;GO:0006875;GO:0008150;GO:0009705;GO:0009987;GO:0010035;GO:0010038;GO:0010044;GO:0010217;GO:0015075;GO:0015083;GO:0015318;GO:0016020;GO:0019725;GO:0022857;GO:0030003;GO:0031090;GO:0034220;GO:0042221;GO:0042592;GO:0043226;GO:0043227;GO:0043229;GO:0043231;GO:0044422;GO:…	-	3I425	Q	sp|Q9FNU2|AB25B_ORYSJ ABC transporter B family member 25 OS=Oryza sativa subsp. japonica OX=39947 GN=ABCB25 PE=2 SV=1	CAB3498164.1 unnamed protein product [Digitaria exilis]	GO:0006810//transport;GO:0006811//ion transport;GO:0006873//cellular ion homeostasis;GO:0006875//cellular metal ion homeostasis;GO:0008150//biological_process;GO:0009987//cellular process;GO:0010035//response to inorganic substance;GO:0010038//response to metal ion;GO:0010044//response to aluminum ion;GO:0010217//cellular aluminum ion homeostasis;GO:0019725//cellular homeostasis;GO:0030003//cellu…	GO:0000325//plant-type vacuole;GO:0005575//cellular_component;GO:0005622//intracellular anatomical structure;GO:0005623//obsolete cell;GO:0005737//cytoplasm;GO:0005773//vacuole;GO:0005774//vacuolar membrane;GO:0009705//plant-type vacuole membrane;GO:0016020//membrane;GO:0031090//organelle membrane;GO:0043226//organelle;GO:0043227//membrane-bounded organelle;GO:0043229//intracellular organelle;GO:…	GO:0003674//molecular_function;GO:0005215//transporter activity;GO:0015075//ion transmembrane transporter activity;GO:0015083//aluminum ion transmembrane transporter activity;GO:0015318//inorganic molecular entity transmembrane transporter activity;GO:0022857//transmembrane transporter activity;	-
Zjn_sc00281.1.g00050.1.sm.mkhc	down	-1.55687	0.00166488	down	-1.93801	0.000336104	down	-3.35843	9.47708e-08	Zjn_sc00281.1	25077	28228	-	686	Zjn_sc00281.1.g00050.1.sm.mkhc	GO:0003333;GO:0003674;GO:0005215;GO:0005342;GO:0005575;GO:0005623;GO:0005886;GO:0006810;GO:0006811;GO:0006812;GO:0006820;GO:0006855;GO:0006865;GO:0008150;GO:0008324;GO:0008509;GO:0008514;GO:0009628;GO:0015075;GO:0015171;GO:0015175;GO:0015179;GO:0015193;GO:0015238;GO:0015318;GO:0015711;GO:0015804;GO:0015807;GO:0015824;GO:0015849;GO:0015893;GO:0016020;GO:0022857;GO:0034220;GO:0035524;GO:0042221;GO:…	-	3IF73	E	sp|Q69LA1|PROT2_ORYSJ Probable proline transporter 2 OS=Oryza sativa subsp. japonica OX=39947 GN=LOC_Os07g01090 PE=2 SV=1	XP_015645170.1 probable proline transporter 2 isoform X3 [Oryza sativa Japonica Group] &gt;EAZ38388.1 hypothetical protein OsJ_22765 [Oryza sativa Japonica Group] &gt;KAF2921044.1 hypothetical protein DAI22_07g000500 [Oryza sativa Japonica Group] &gt;KAF2921045.1 hypothetical protein DAI22_07g000500 [Oryza sativa Japonica Group]	GO:0003333//amino acid transmembrane transport;GO:0006810//transport;GO:0006811//ion transport;GO:0006812//cation transport;GO:0006820//anion transport;GO:0006855//xenobiotic transmembrane transport;GO:0006865//amino acid transport;GO:0008150//biological_process;GO:0009628//response to abiotic stimulus;GO:0015711//organic anion transport;GO:0015804//neutral amino acid transport;GO:0015807//L-amin…	GO:0005575//cellular_component;GO:0005623//obsolete cell;GO:0005886//plasma membrane;GO:0016020//membrane;GO:0044464//obsolete cell part;GO:0071944//cell periphery;	GO:0003674//molecular_function;GO:0005215//transporter activity;GO:0005342//organic acid transmembrane transporter activity;GO:0008324//cation transmembrane transporter activity;GO:0008509//anion transmembrane transporter activity;GO:0008514//organic anion transmembrane transporter activity;GO:0015075//ion transmembrane transporter activity;GO:0015171//amino acid transmembrane transporter activit…	-
Zjn_sc00008.1.g11390.1.sm.mkhc	up	1.099	0.019917	up	1.28386	0.0417977	up	1.33219	0.00991753	Zjn_sc00008.1	5032904	5036016	+	1883	Zjn_sc00008.1.g11390.1.sm.mkhc	GO:0003674;GO:0005215;GO:0005337;GO:0005575;GO:0005623;GO:0005886;GO:0006810;GO:0008150;GO:0015858;GO:0015931;GO:0015932;GO:0016020;GO:0022857;GO:0044464;GO:0051179;GO:0051234;GO:0055085;GO:0071702;GO:0071705;GO:0071944;GO:1901264;GO:1901505;GO:1901642	K15014	3IB7F	F	sp|Q9M0Y3|ENT3_ARATH Equilibrative nucleotide transporter 3 OS=Arabidopsis thaliana OX=3702 GN=ENT3 PE=1 SV=1	TVU38446.1 hypothetical protein EJB05_11817 [Eragrostis curvula]	GO:0006810//transport;GO:0008150//biological_process;GO:0015858//nucleoside transport;GO:0015931//nucleobase-containing compound transport;GO:0051179//localization;GO:0051234//establishment of localization;GO:0055085//transmembrane transport;GO:0071702//organic substance transport;GO:0071705//nitrogen compound transport;GO:1901264//carbohydrate derivative transport;GO:1901642//nucleoside transmem…	GO:0005575//cellular_component;GO:0005623//obsolete cell;GO:0005886//plasma membrane;GO:0016020//membrane;GO:0044464//obsolete cell part;GO:0071944//cell periphery;	GO:0003674//molecular_function;GO:0005215//transporter activity;GO:0005337//nucleoside transmembrane transporter activity;GO:0015932//nucleobase-containing compound transmembrane transporter activity;GO:0022857//transmembrane transporter activity;GO:1901505//carbohydrate derivative transmembrane transporter activity;	-
Zjn_sc00002.1.g11710.1.am.mkhc	down	-5.54844	0.0117069	down	-5.90784	0.00909274	down	-4.16087	0.0351083	Zjn_sc00002.1	5490024	5493480	-	1503	Zjn_sc00002.1.g11710.1.am.mkhc	-	K17470	3IFQP	P	sp|Q9FEP7|SUT13_ARATH Sulfate transporter 1.3 OS=Arabidopsis thaliana OX=3702 GN=SULTR1;3 PE=2 SV=1	TVU48079.1 hypothetical protein EJB05_07702 [Eragrostis curvula]	-	-	-	-
Zjn_sc00002.1.g11740.1.sm.mkhc	down	-3.52283	2.62888e-12	down	-2.60374	5.4496e-08	down	-3.67908	5.97303e-11	Zjn_sc00002.1	5504359	5508801	+	1355	Zjn_sc00002.1.g11740.1.sm.mkhc	GO:0003674;GO:0005215;GO:0005575;GO:0005623;GO:0005886;GO:0005887;GO:0006810;GO:0006811;GO:0006820;GO:0008150;GO:0008272;GO:0008509;GO:0015075;GO:0015103;GO:0015116;GO:0015318;GO:0015698;GO:0016020;GO:0016021;GO:0022857;GO:0031224;GO:0031226;GO:0034220;GO:0044425;GO:0044459;GO:0044464;GO:0051179;GO:0051234;GO:0055085;GO:0071944;GO:0072348;GO:0098656;GO:0098660;GO:0098661;GO:1901682;GO:1902358	K17469	3IF6J	P	sp|P53393|SUT3_STYHA Low affinity sulfate transporter 3 OS=Stylosanthes hamata OX=37660 GN=ST3 PE=2 SV=1	TVU48074.1 hypothetical protein EJB05_07697 [Eragrostis curvula]	GO:0006810//transport;GO:0006811//ion transport;GO:0006820//anion transport;GO:0008150//biological_process;GO:0008272//sulfate transport;GO:0015698//inorganic anion transport;GO:0034220//ion transmembrane transport;GO:0051179//localization;GO:0051234//establishment of localization;GO:0055085//transmembrane transport;GO:0072348//sulfur compound transport;GO:0098656//anion transmembrane transport;G…	GO:0005575//cellular_component;GO:0005623//obsolete cell;GO:0005886//plasma membrane;GO:0005887//integral component of plasma membrane;GO:0016020//membrane;GO:0016021//integral component of membrane;GO:0031224//intrinsic component of membrane;GO:0031226//intrinsic component of plasma membrane;GO:0044425//obsolete membrane part;GO:0044459//obsolete plasma membrane part;GO:0044464//obsolete cell pa…	GO:0003674//molecular_function;GO:0005215//transporter activity;GO:0008509//anion transmembrane transporter activity;GO:0015075//ion transmembrane transporter activity;GO:0015103//inorganic anion transmembrane transporter activity;GO:0015116//sulfate transmembrane transporter activity;GO:0015318//inorganic molecular entity transmembrane transporter activity;GO:0022857//transmembrane transporter a…	-
Zjn_sc00014.1.g03250.1.sm.mkhc	up	1.18173	0.00972977	up	1.24626	0.00566714	up	1.5931	0.00798509	Zjn_sc00014.1	1694776	1699166	-	993	Zjn_sc00014.1.g03250.1.sm.mkhc	GO:0003674;GO:0005215;GO:0005575;GO:0005622;GO:0005623;GO:0005737;GO:0006810;GO:0006811;GO:0006820;GO:0006839;GO:0006862;GO:0008150;GO:0008509;GO:0008514;GO:0009507;GO:0009526;GO:0009536;GO:0009941;GO:0015075;GO:0015215;GO:0015230;GO:0015605;GO:0015711;GO:0015748;GO:0015931;GO:0015932;GO:0016020;GO:0016021;GO:0022857;GO:0031224;GO:0031967;GO:0031975;GO:0034220;GO:0035350;GO:0043226;GO:0043227;GO:…	K15115	3I60G	C	sp|Q7XA87|FOLT1_ARATH Folate transporter 1, chloroplastic OS=Arabidopsis thaliana OX=3702 GN=FOLT1 PE=2 SV=1	TVU45213.1 hypothetical protein EJB05_04689, partial [Eragrostis curvula]	GO:0006810//transport;GO:0006811//ion transport;GO:0006820//anion transport;GO:0006839//mitochondrial transport;GO:0006862//nucleotide transport;GO:0008150//biological_process;GO:0015711//organic anion transport;GO:0015748//organophosphate ester transport;GO:0015931//nucleobase-containing compound transport;GO:0034220//ion transmembrane transport;GO:0035350//FAD transmembrane transport;GO:0051179…	GO:0005575//cellular_component;GO:0005622//intracellular anatomical structure;GO:0005623//obsolete cell;GO:0005737//cytoplasm;GO:0009507//chloroplast;GO:0009526//plastid envelope;GO:0009536//plastid;GO:0009941//chloroplast envelope;GO:0016020//membrane;GO:0016021//integral component of membrane;GO:0031224//intrinsic component of membrane;GO:0031967//organelle envelope;GO:0031975//envelope;GO:0043…	GO:0003674//molecular_function;GO:0005215//transporter activity;GO:0008509//anion transmembrane transporter activity;GO:0008514//organic anion transmembrane transporter activity;GO:0015075//ion transmembrane transporter activity;GO:0015215//nucleotide transmembrane transporter activity;GO:0015230//FAD transmembrane transporter activity;GO:0015605//organophosphate ester transmembrane transporter a…	-
Zjn_sc00030.1.g00070.1.sm.mkhc	down	-Inf	0.00830092	down	-6.32094	0.0255376	down	-7.39947	0.0177557	Zjn_sc00030.1	81724	85810	+	1386	Zjn_sc00030.1.g00070.1.sm.mkhc	-	-	3IGJF	P	sp|Q8H4H5|NRAM5_ORYSJ Metal transporter Nramp5 OS=Oryza sativa subsp. japonica OX=39947 GN=NRAMP5 PE=2 SV=1	XP_004955906.1 metal transporter Nramp5 [Setaria italica] &gt;RCV10287.1 hypothetical protein SETIT_2G100300v2 [Setaria italica]	-	-	-	-
Zjn_sc00056.1.g02750.1.sm.mkhc	up	1.40816	0.0411822	up	1.59036	0.0186931	up	2.5483	4.1179e-06	Zjn_sc00056.1	1086618	1088016	-	471	Zjn_sc00056.1.g02750.1.sm.mkhc	GO:0003674;GO:0005215;GO:0005575;GO:0005623;GO:0005886;GO:0006810;GO:0008150;GO:0016020;GO:0022857;GO:0044464;GO:0051179;GO:0051234;GO:0055085;GO:0071944	-	3I4Y5	S	sp|Q7XKF4|YSL13_ORYSJ Probable metal-nicotianamine transporter YSL13 OS=Oryza sativa subsp. japonica OX=39947 GN=YSL13 PE=2 SV=2	TVU15134.1 hypothetical protein EJB05_38639, partial [Eragrostis curvula]	GO:0006810//transport;GO:0008150//biological_process;GO:0051179//localization;GO:0051234//establishment of localization;GO:0055085//transmembrane transport;	GO:0005575//cellular_component;GO:0005623//obsolete cell;GO:0005886//plasma membrane;GO:0016020//membrane;GO:0044464//obsolete cell part;GO:0071944//cell periphery;	GO:0003674//molecular_function;GO:0005215//transporter activity;GO:0022857//transmembrane transporter activity;	-
Zjn_sc00080.1.g00740.1.sm.mkhc	down	-1.00644	0.0171718	down	-1.00994	0.0159395	down	-2.02985	9.69327e-06	Zjn_sc00080.1	497429	501340	+	2049	Zjn_sc00080.1.g00740.1.sm.mkhc	GO:0003674;GO:0005215;GO:0008150;GO:0009605;GO:0009607;GO:0009624;GO:0043207;GO:0050896;GO:0051704;GO:0051707	-	3IFEG	S	sp|Q9LV93|AB5F_ARATH ABC transporter F family member 5 OS=Arabidopsis thaliana OX=3702 GN=ABCF5 PE=2 SV=1	TVU24452.1 hypothetical protein EJB05_26889 [Eragrostis curvula]	GO:0008150//biological_process;GO:0009605//response to external stimulus;GO:0009607//response to biotic stimulus;GO:0009624//response to nematode;GO:0043207//response to external biotic stimulus;GO:0050896//response to stimulus;GO:0051704//obsolete multi-organism process;GO:0051707//response to other organism;	-	GO:0003674//molecular_function;GO:0005215//transporter activity;	-
Zjn_sc00084.1.g01320.1.sm.mk	down	-3.97572	0.000437241	down	-2.44564	0.0120089	down	-3.0402	0.0246738	Zjn_sc00084.1	1250841	1256953	-	609	Zjn_sc00084.1.g01320.1.sm.mk	-	-	3IKTT	Q	sp|H9BZ66|ABCG1_PETHY ABC transporter G family member 1 OS=Petunia hybrida OX=4102 GN=ABCG1 PE=2 SV=1	KAG2633049.1 hypothetical protein PVAP13_2NG289500 [Panicum virgatum]	-	-	-	-
Zjn_sc00020.1.g06290.1.am.mk	down	-3.82741	2.34156e-08	down	-2.84726	4.91982e-06	down	-3.14558	5.74581e-06	Zjn_sc00020.1	3249598	3251524	-	1515	Zjn_sc00020.1.g06290.1.am.mk	GO:0003674;GO:0003824;GO:0005215;GO:0005575;GO:0005623;GO:0005886;GO:0005887;GO:0006810;GO:0006811;GO:0006812;GO:0006820;GO:0008150;GO:0008324;GO:0008490;GO:0008509;GO:0015075;GO:0015103;GO:0015105;GO:0015291;GO:0015318;GO:0015399;GO:0015405;GO:0015446;GO:0015698;GO:0015700;GO:0016020;GO:0016021;GO:0016462;GO:0016787;GO:0016817;GO:0016818;GO:0016887;GO:0017111;GO:0019829;GO:0022804;GO:0022853;GO:…	-	3IA0E	P	sp|Q10SY9|LSI2_ORYSJ Silicon efflux transporter LSI2 OS=Oryza sativa subsp. japonica OX=39947 GN=LSI2 PE=1 SV=1	RLN41295.1 citrate transporter family protein [Panicum miliaceum]	GO:0006810//transport;GO:0006811//ion transport;GO:0006812//cation transport;GO:0006820//anion transport;GO:0008150//biological_process;GO:0015698//inorganic anion transport;GO:0015700//arsenite transport;GO:0034220//ion transmembrane transport;GO:0051179//localization;GO:0051234//establishment of localization;GO:0055085//transmembrane transport;GO:0090662//transmembrane transport;GO:0098655//cat…	GO:0005575//cellular_component;GO:0005623//obsolete cell;GO:0005886//plasma membrane;GO:0005887//integral component of plasma membrane;GO:0016020//membrane;GO:0016021//integral component of membrane;GO:0031224//intrinsic component of membrane;GO:0031226//intrinsic component of plasma membrane;GO:0044425//obsolete membrane part;GO:0044459//obsolete plasma membrane part;GO:0044464//obsolete cell pa…	GO:0003674//molecular_function;GO:0003824//catalytic activity;GO:0005215//transporter activity;GO:0008324//cation transmembrane transporter activity;GO:0008490//arsenite secondary active transmembrane transporter activity;GO:0008509//anion transmembrane transporter activity;GO:0015075//ion transmembrane transporter activity;GO:0015103//inorganic anion transmembrane transporter activity;GO:0015105…	-
Zjn_sc00054.1.g01440.1.sm.mk	down	-2.81882	5.36188e-08	down	-2.0768	2.20793e-05	down	-2.29076	5.8587e-05	Zjn_sc00054.1	1752262	1753846	+	1404	Zjn_sc00054.1.g01440.1.sm.mk	-	K05665	3IEGV	Q	sp|Q9LZJ5|AB14C_ARATH ABC transporter C family member 14 OS=Arabidopsis thaliana OX=3702 GN=ABCC14 PE=1 SV=1	TVU20932.1 hypothetical protein EJB05_30538 [Eragrostis curvula]	-	-	-	ko02010(ABC transporters)
Zjn_sc00056.1.g02760.1.sm.mkhc	up	2.3669	7.90174e-07	up	2.48152	0.00379799	up	3.80094	6.6715e-14	Zjn_sc00056.1	1090288	1093576	+	2157	Zjn_sc00056.1.g02760.1.sm.mkhc	GO:0003674;GO:0005215;GO:0005575;GO:0005623;GO:0005886;GO:0006810;GO:0008150;GO:0016020;GO:0022857;GO:0044464;GO:0051179;GO:0051234;GO:0055085;GO:0071944	-	3I82S	S	sp|Q5JQD7|YSL12_ORYSJ Probable metal-nicotianamine transporter YSL12 OS=Oryza sativa subsp. japonica OX=39947 GN=YSL12 PE=2 SV=2	RLM73487.1 putative metal-nicotianamine transporter YSL12 [Panicum miliaceum]	GO:0006810//transport;GO:0008150//biological_process;GO:0051179//localization;GO:0051234//establishment of localization;GO:0055085//transmembrane transport;	GO:0005575//cellular_component;GO:0005623//obsolete cell;GO:0005886//plasma membrane;GO:0016020//membrane;GO:0044464//obsolete cell part;GO:0071944//cell periphery;	GO:0003674//molecular_function;GO:0005215//transporter activity;GO:0022857//transmembrane transporter activity;	-
Zjn_sc00044.1.g04650.1.sm.mkhc	down	-1.52864	0.000454382	down	-1.48643	0.000791923	down	-2.74852	1.88697e-08	Zjn_sc00044.1	1862599	1865731	-	2064	Zjn_sc00044.1.g04650.1.sm.mkhc	GO:0003674;GO:0005215;GO:0005575;GO:0005623;GO:0005886;GO:0006810;GO:0006811;GO:0006812;GO:0006813;GO:0008150;GO:0008324;GO:0009987;GO:0015075;GO:0015077;GO:0015079;GO:0015318;GO:0015672;GO:0016020;GO:0022857;GO:0022890;GO:0030001;GO:0034220;GO:0044464;GO:0046873;GO:0051179;GO:0051234;GO:0055085;GO:0071804;GO:0071805;GO:0071944;GO:0098655;GO:0098660;GO:0098662	K03549	3IAV9	P	sp|Q7XIV8|HAK9_ORYSJ Probable potassium transporter 9 OS=Oryza sativa subsp. japonica OX=39947 GN=HAK9 PE=2 SV=1	OEL23697.1 putative potassium transporter 9 [Dichanthelium oligosanthes]	GO:0006810//transport;GO:0006811//ion transport;GO:0006812//cation transport;GO:0006813//potassium ion transport;GO:0008150//biological_process;GO:0009987//cellular process;GO:0015672//inorganic cation transmembrane transport;GO:0030001//metal ion transport;GO:0034220//ion transmembrane transport;GO:0051179//localization;GO:0051234//establishment of localization;GO:0055085//transmembrane transpor…	GO:0005575//cellular_component;GO:0005623//obsolete cell;GO:0005886//plasma membrane;GO:0016020//membrane;GO:0044464//obsolete cell part;GO:0071944//cell periphery;	GO:0003674//molecular_function;GO:0005215//transporter activity;GO:0008324//cation transmembrane transporter activity;GO:0015075//ion transmembrane transporter activity;GO:0015077//inorganic cation transmembrane transporter activity;GO:0015079//potassium ion transmembrane transporter activity;GO:0015318//inorganic molecular entity transmembrane transporter activity;GO:0022857//transmembrane trans…	-
Zjn_sc00015.1.g05910.1.sm.mkhc	up	2.87239	2.02558e-07	up	2.16999	5.10267e-05	up	3.35404	5.58977e-10	Zjn_sc00015.1	3265828	3269698	+	1509	Zjn_sc00015.1.g05910.1.sm.mkhc	GO:0003674;GO:0005215;GO:0005575;GO:0005622;GO:0005623;GO:0005737;GO:0005739;GO:0005740;GO:0005743;GO:0006810;GO:0006811;GO:0006820;GO:0006839;GO:0006862;GO:0008150;GO:0015711;GO:0015748;GO:0015780;GO:0015865;GO:0015866;GO:0015868;GO:0015931;GO:0016020;GO:0016021;GO:0019866;GO:0022857;GO:0031090;GO:0031224;GO:0031966;GO:0031967;GO:0031975;GO:0043226;GO:0043227;GO:0043229;GO:0043231;GO:0044422;GO:…	K14684	3IB47	C	sp|Q9LJX5|BRTL1_ARATH Probable mitochondrial adenine nucleotide transporter BTL1 OS=Arabidopsis thaliana OX=3702 GN=At3g20240 PE=2 SV=1	XP_004973961.1 probable mitochondrial adenine nucleotide transporter BTL1 [Setaria italica] &gt;XP_034599519.1 probable mitochondrial adenine nucleotide transporter BTL1 [Setaria viridis] &gt;RCV31873.1 hypothetical protein SETIT_6G212900v2 [Setaria italica] &gt;TKW11228.1 hypothetical protein SEVIR_6G220100v2 [Setaria viridis]	GO:0006810//transport;GO:0006811//ion transport;GO:0006820//anion transport;GO:0006839//mitochondrial transport;GO:0006862//nucleotide transport;GO:0008150//biological_process;GO:0015711//organic anion transport;GO:0015748//organophosphate ester transport;GO:0015780//nucleotide-sugar transmembrane transport;GO:0015865//purine nucleotide transport;GO:0015866//ADP transport;GO:0015868//purine ribon…	GO:0005575//cellular_component;GO:0005622//intracellular anatomical structure;GO:0005623//obsolete cell;GO:0005737//cytoplasm;GO:0005739//mitochondrion;GO:0005740//mitochondrial envelope;GO:0005743//mitochondrial inner membrane;GO:0016020//membrane;GO:0016021//integral component of membrane;GO:0019866//organelle inner membrane;GO:0031090//organelle membrane;GO:0031224//intrinsic component of memb…	GO:0003674//molecular_function;GO:0005215//transporter activity;GO:0022857//transmembrane transporter activity;	-
Zjn_sc00086.1.g01550.1.am.mk	up	1.9308	0.00112032	up	1.79989	0.000244158	up	1.35694	0.0184941	Zjn_sc00086.1	616194	617656	-	1275	Zjn_sc00086.1.g01550.1.am.mk	-	-	3I7EV	C	sp|P29518|BT1_MAIZE Adenine nucleotide transporter BT1, chloroplastic/amyloplastic/mitochondrial OS=Zea mays OX=4577 GN=BT1 PE=1 SV=1	TVU32976.1 hypothetical protein EJB05_24744, partial [Eragrostis curvula]	-	-	-	-
Zjn_sc00104.1.g00270.1.sm.mk	down	-Inf	0.000400036	down	-4.60023	0.0101495	down	-Inf	0.00044903	Zjn_sc00104.1	248126	249334	+	474	Zjn_sc00104.1.g00270.1.sm.mk	GO:0000325;GO:0001101;GO:0003674;GO:0005215;GO:0005575;GO:0005622;GO:0005623;GO:0005737;GO:0005773;GO:0005774;GO:0005886;GO:0006810;GO:0006811;GO:0006820;GO:0008150;GO:0008509;GO:0009705;GO:0009987;GO:0010035;GO:0010167;GO:0015075;GO:0015103;GO:0015112;GO:0015318;GO:0015698;GO:0015706;GO:0016020;GO:0022857;GO:0031090;GO:0034220;GO:0042221;GO:0043226;GO:0043227;GO:0043229;GO:0043231;GO:0044422;GO:…	K02575	3I70V	P	sp|A2ZU80|NRT24_ORYSJ Probable high-affinity nitrate transporter 2.4 OS=Oryza sativa subsp. japonica OX=39947 GN=NRT2.4 PE=2 SV=2	TVU34107.1 hypothetical protein EJB05_15935, partial [Eragrostis curvula]	GO:0001101//response to acid chemical;GO:0006810//transport;GO:0006811//ion transport;GO:0006820//anion transport;GO:0008150//biological_process;GO:0009987//cellular process;GO:0010035//response to inorganic substance;GO:0010167//response to nitrate;GO:0015698//inorganic anion transport;GO:0015706//nitrate transport;GO:0034220//ion transmembrane transport;GO:0042221//response to chemical;GO:00508…	GO:0000325//plant-type vacuole;GO:0005575//cellular_component;GO:0005622//intracellular anatomical structure;GO:0005623//obsolete cell;GO:0005737//cytoplasm;GO:0005773//vacuole;GO:0005774//vacuolar membrane;GO:0005886//plasma membrane;GO:0009705//plant-type vacuole membrane;GO:0016020//membrane;GO:0031090//organelle membrane;GO:0043226//organelle;GO:0043227//membrane-bounded organelle;GO:0043229/…	GO:0003674//molecular_function;GO:0005215//transporter activity;GO:0008509//anion transmembrane transporter activity;GO:0015075//ion transmembrane transporter activity;GO:0015103//inorganic anion transmembrane transporter activity;GO:0015112//nitrate transmembrane transporter activity;GO:0015318//inorganic molecular entity transmembrane transporter activity;GO:0022857//transmembrane transporter a…	ko00910(Nitrogen metabolism)
Zjn_sc00004.1.g12040.1.sm.mk	down	-2.5943	0.00818623	down	-2.64681	0.00609293	down	-3.90253	0.000409153	Zjn_sc00004.1	5244518	5244990	-	405	Zjn_sc00004.1.g12040.1.sm.mk	GO:0003674;GO:0005215;GO:0005575;GO:0005623;GO:0005886;GO:0005887;GO:0006810;GO:0006811;GO:0006820;GO:0008150;GO:0008272;GO:0008509;GO:0015075;GO:0015103;GO:0015116;GO:0015318;GO:0015698;GO:0016020;GO:0016021;GO:0022857;GO:0031224;GO:0031226;GO:0034220;GO:0044425;GO:0044459;GO:0044464;GO:0051179;GO:0051234;GO:0055085;GO:0071944;GO:0072348;GO:0098656;GO:0098660;GO:0098661;GO:1901682;GO:1902358	K17471	3IFZU	P	sp|Q9SXS2|SUT33_ARATH Probable sulfate transporter 3.3 OS=Arabidopsis thaliana OX=3702 GN=SULTR3;3 PE=2 SV=2	TVU16386.1 hypothetical protein EJB05_39945, partial [Eragrostis curvula]	GO:0006810//transport;GO:0006811//ion transport;GO:0006820//anion transport;GO:0008150//biological_process;GO:0008272//sulfate transport;GO:0015698//inorganic anion transport;GO:0034220//ion transmembrane transport;GO:0051179//localization;GO:0051234//establishment of localization;GO:0055085//transmembrane transport;GO:0072348//sulfur compound transport;GO:0098656//anion transmembrane transport;G…	GO:0005575//cellular_component;GO:0005623//obsolete cell;GO:0005886//plasma membrane;GO:0005887//integral component of plasma membrane;GO:0016020//membrane;GO:0016021//integral component of membrane;GO:0031224//intrinsic component of membrane;GO:0031226//intrinsic component of plasma membrane;GO:0044425//obsolete membrane part;GO:0044459//obsolete plasma membrane part;GO:0044464//obsolete cell pa…	GO:0003674//molecular_function;GO:0005215//transporter activity;GO:0008509//anion transmembrane transporter activity;GO:0015075//ion transmembrane transporter activity;GO:0015103//inorganic anion transmembrane transporter activity;GO:0015116//sulfate transmembrane transporter activity;GO:0015318//inorganic molecular entity transmembrane transporter activity;GO:0022857//transmembrane transporter a…	-
Zjn_sc00002.1.g11570.1.am.mk	down	-2.30019	0.00018276	down	-2.20844	9.10753e-05	down	-1.55621	0.00191612	Zjn_sc00002.1	5435711	5445774	-	3609	Zjn_sc00002.1.g11570.1.am.mk	-	-	3IAGZ	U	sp|Q8VZ80|PLT5_ARATH Polyol transporter 5 OS=Arabidopsis thaliana OX=3702 GN=PLT5 PE=1 SV=2	TVU48067.1 hypothetical protein EJB05_07689 [Eragrostis curvula]	-	-	-	-
Zjn_sc00011.1.g00780.1.sm.mkhc	down	-2.73425	0.00454345	down	-2.07073	0.0155791	down	-1.82102	0.0320188	Zjn_sc00011.1	434502	440162	+	2535	Zjn_sc00011.1.g00780.1.sm.mkhc	-	K05658	3ID6J	Q	sp|Q9FWX7|AB11B_ARATH ABC transporter B family member 11 OS=Arabidopsis thaliana OX=3702 GN=ABCB11 PE=2 SV=1	CAB3478029.1 unnamed protein product [Digitaria exilis]	-	-	-	ko02010(ABC transporters)
Zjn_sc00002.1.g14000.1.am.mkhc	down	-2.84487	0.000307395	down	-1.15796	0.048126	down	-2.85281	0.00033922	Zjn_sc00002.1	6479070	6481169	+	1389	Zjn_sc00002.1.g14000.1.am.mkhc	GO:0001101;GO:0003674;GO:0003824;GO:0005215;GO:0005575;GO:0005623;GO:0005886;GO:0006810;GO:0006833;GO:0006950;GO:0008150;GO:0009414;GO:0009415;GO:0009628;GO:0010035;GO:0010148;GO:0015399;GO:0015405;GO:0016020;GO:0016021;GO:0016462;GO:0016787;GO:0016817;GO:0016818;GO:0016887;GO:0017111;GO:0022804;GO:0022857;GO:0031224;GO:0042044;GO:0042221;GO:0042623;GO:0042626;GO:0043492;GO:0044425;GO:0044464;GO:…	-	3I3ZA	Q	sp|Q93YS4|AB22G_ARATH ABC transporter G family member 22 OS=Arabidopsis thaliana OX=3702 GN=ABCG22 PE=1 SV=1	TVU48331.1 hypothetical protein EJB05_07965, partial [Eragrostis curvula]	GO:0001101//response to acid chemical;GO:0006810//transport;GO:0006833//water transport;GO:0006950//response to stress;GO:0008150//biological_process;GO:0009414//response to water deprivation;GO:0009415//response to water;GO:0009628//response to abiotic stimulus;GO:0010035//response to inorganic substance;GO:0010148//transpiration;GO:0042044//fluid transport;GO:0042221//response to chemical;GO:00…	GO:0005575//cellular_component;GO:0005623//obsolete cell;GO:0005886//plasma membrane;GO:0016020//membrane;GO:0016021//integral component of membrane;GO:0031224//intrinsic component of membrane;GO:0044425//obsolete membrane part;GO:0044464//obsolete cell part;GO:0071944//cell periphery;	GO:0003674//molecular_function;GO:0003824//catalytic activity;GO:0005215//transporter activity;GO:0015399//primary active transmembrane transporter activity;GO:0015405//ATPase-coupled transmembrane transporter activity;GO:0016462//pyrophosphatase activity;GO:0016787//hydrolase activity;GO:0016817//hydrolase activity, acting on acid anhydrides;GO:0016818//hydrolase activity, acting on acid anhydri…	-
Zjn_sc00029.1.g03470.1.am.mkhc	down	-5.24472	7.57642e-23	down	-1.14194	0.00873641	down	-3.78133	7.01964e-13	Zjn_sc00029.1	1535558	1536722	+	737	Zjn_sc00029.1.g03470.1.am.mkhc	GO:0003674;GO:0005215;GO:0005488;GO:0005515;GO:0005575;GO:0005623;GO:0005886;GO:0005887;GO:0006810;GO:0008150;GO:0008643;GO:0015144;GO:0016020;GO:0016021;GO:0022857;GO:0031224;GO:0031226;GO:0034219;GO:0042802;GO:0044425;GO:0044459;GO:0044464;GO:0051119;GO:0051179;GO:0051234;GO:0055085;GO:0071702;GO:0071944	K15382	3I4IS	U	sp|B8A833|SWT2B_ORYSI Bidirectional sugar transporter SWEET2b OS=Oryza sativa subsp. indica OX=39946 GN=SWEET2B PE=3 SV=1	TVU03677.1 hypothetical protein EJB05_50772 [Eragrostis curvula]	GO:0006810//transport;GO:0008150//biological_process;GO:0008643//carbohydrate transport;GO:0034219//carbohydrate transmembrane transport;GO:0051179//localization;GO:0051234//establishment of localization;GO:0055085//transmembrane transport;GO:0071702//organic substance transport;	GO:0005575//cellular_component;GO:0005623//obsolete cell;GO:0005886//plasma membrane;GO:0005887//integral component of plasma membrane;GO:0016020//membrane;GO:0016021//integral component of membrane;GO:0031224//intrinsic component of membrane;GO:0031226//intrinsic component of plasma membrane;GO:0044425//obsolete membrane part;GO:0044459//obsolete plasma membrane part;GO:0044464//obsolete cell pa…	GO:0003674//molecular_function;GO:0005215//transporter activity;GO:0005488//binding;GO:0005515//protein binding;GO:0015144//carbohydrate transmembrane transporter activity;GO:0022857//transmembrane transporter activity;GO:0042802//identical protein binding;GO:0051119//sugar transmembrane transporter activity;	-
Zjn_sc00155.1.g00490.1.am.mk	down	-3.35762	0.0460021	down	-4.05728	0.0292222	down	-3.92277	0.0284045	Zjn_sc00155.1	222808	230469	-	2412	Zjn_sc00155.1.g00490.1.am.mk	GO:0000325;GO:0001101;GO:0003674;GO:0005215;GO:0005575;GO:0005622;GO:0005623;GO:0005737;GO:0005773;GO:0005774;GO:0005886;GO:0006810;GO:0006811;GO:0006820;GO:0007275;GO:0008150;GO:0008509;GO:0009705;GO:0009791;GO:0009987;GO:0010035;GO:0010167;GO:0015075;GO:0015103;GO:0015112;GO:0015318;GO:0015698;GO:0015706;GO:0016020;GO:0022622;GO:0022857;GO:0031090;GO:0032501;GO:0032502;GO:0034220;GO:0042221;GO:…	K02575	3IFIK	P	sp|P0DKG9|NRT21_ORYSJ High-affinity nitrate transporter 2.1 OS=Oryza sativa subsp. japonica OX=39947 GN=NRT2.1 PE=1 SV=1	TVU33676.1 hypothetical protein EJB05_25509, partial [Eragrostis curvula]	GO:0001101//response to acid chemical;GO:0006810//transport;GO:0006811//ion transport;GO:0006820//anion transport;GO:0007275//multicellular organism development;GO:0008150//biological_process;GO:0009791//post-embryonic development;GO:0009987//cellular process;GO:0010035//response to inorganic substance;GO:0010167//response to nitrate;GO:0015698//inorganic anion transport;GO:0015706//nitrate trans…	GO:0000325//plant-type vacuole;GO:0005575//cellular_component;GO:0005622//intracellular anatomical structure;GO:0005623//obsolete cell;GO:0005737//cytoplasm;GO:0005773//vacuole;GO:0005774//vacuolar membrane;GO:0005886//plasma membrane;GO:0009705//plant-type vacuole membrane;GO:0016020//membrane;GO:0031090//organelle membrane;GO:0043226//organelle;GO:0043227//membrane-bounded organelle;GO:0043229/…	GO:0003674//molecular_function;GO:0005215//transporter activity;GO:0008509//anion transmembrane transporter activity;GO:0015075//ion transmembrane transporter activity;GO:0015103//inorganic anion transmembrane transporter activity;GO:0015112//nitrate transmembrane transporter activity;GO:0015318//inorganic molecular entity transmembrane transporter activity;GO:0022857//transmembrane transporter a…	ko00910(Nitrogen metabolism)
Zjn_sc00093.1.g01570.1.sm.mkhc	down	-3.02554	2.55674e-11	down	-1.17982	0.00461217	down	-2.86324	1.60553e-09	Zjn_sc00093.1	897367	904823	-	2316	Zjn_sc00093.1.g01570.1.sm.mkhc	GO:0003674;GO:0005215;GO:0005575;GO:0005623;GO:0005886;GO:0005887;GO:0006810;GO:0006811;GO:0006820;GO:0008150;GO:0008272;GO:0008509;GO:0015075;GO:0015103;GO:0015116;GO:0015318;GO:0015698;GO:0016020;GO:0016021;GO:0022857;GO:0031224;GO:0031226;GO:0034220;GO:0044425;GO:0044459;GO:0044464;GO:0051179;GO:0051234;GO:0055085;GO:0071944;GO:0072348;GO:0098656;GO:0098660;GO:0098661;GO:1901682;GO:1902358	K18059	3I37B	P	sp|Q8GYH8|SUT42_ARATH Probable sulfate transporter 4.2 OS=Arabidopsis thaliana OX=3702 GN=SULTR4;2 PE=2 SV=2	TVU10937.1 hypothetical protein EJB05_44492 [Eragrostis curvula]	GO:0006810//transport;GO:0006811//ion transport;GO:0006820//anion transport;GO:0008150//biological_process;GO:0008272//sulfate transport;GO:0015698//inorganic anion transport;GO:0034220//ion transmembrane transport;GO:0051179//localization;GO:0051234//establishment of localization;GO:0055085//transmembrane transport;GO:0072348//sulfur compound transport;GO:0098656//anion transmembrane transport;G…	GO:0005575//cellular_component;GO:0005623//obsolete cell;GO:0005886//plasma membrane;GO:0005887//integral component of plasma membrane;GO:0016020//membrane;GO:0016021//integral component of membrane;GO:0031224//intrinsic component of membrane;GO:0031226//intrinsic component of plasma membrane;GO:0044425//obsolete membrane part;GO:0044459//obsolete plasma membrane part;GO:0044464//obsolete cell pa…	GO:0003674//molecular_function;GO:0005215//transporter activity;GO:0008509//anion transmembrane transporter activity;GO:0015075//ion transmembrane transporter activity;GO:0015103//inorganic anion transmembrane transporter activity;GO:0015116//sulfate transmembrane transporter activity;GO:0015318//inorganic molecular entity transmembrane transporter activity;GO:0022857//transmembrane transporter a…	-
Zjn_sc00008.1.g06980.1.sm.mkhc	down	-2.55934	0.000457484	down	-2.32076	0.00126425	down	-2.03834	0.00522465	Zjn_sc00008.1	3010720	3012988	-	1754	Zjn_sc00008.1.g06980.1.sm.mkhc	GO:0000041;GO:0003674;GO:0005215;GO:0005381;GO:0005385;GO:0005575;GO:0005622;GO:0005623;GO:0005737;GO:0005773;GO:0005774;GO:0005886;GO:0006810;GO:0006811;GO:0006812;GO:0006826;GO:0006829;GO:0008150;GO:0008324;GO:0009605;GO:0009607;GO:0009624;GO:0010035;GO:0010038;GO:0010043;GO:0015075;GO:0015318;GO:0016020;GO:0022857;GO:0022890;GO:0030001;GO:0031090;GO:0034220;GO:0034755;GO:0042221;GO:0043207;GO:…	K14709	3IBEA	P	sp|Q5Z653|ZIP10_ORYSJ Zinc transporter 10 OS=Oryza sativa subsp. japonica OX=39947 GN=ZIP10 PE=3 SV=2	TVU07919.1 hypothetical protein EJB05_41296, partial [Eragrostis curvula]	GO:0000041//transition metal ion transport;GO:0006810//transport;GO:0006811//ion transport;GO:0006812//cation transport;GO:0006826//iron ion transport;GO:0006829//zinc ion transport;GO:0008150//biological_process;GO:0009605//response to external stimulus;GO:0009607//response to biotic stimulus;GO:0009624//response to nematode;GO:0010035//response to inorganic substance;GO:0010038//response to met…	GO:0005575//cellular_component;GO:0005622//intracellular anatomical structure;GO:0005623//obsolete cell;GO:0005737//cytoplasm;GO:0005773//vacuole;GO:0005774//vacuolar membrane;GO:0005886//plasma membrane;GO:0016020//membrane;GO:0031090//organelle membrane;GO:0043226//organelle;GO:0043227//membrane-bounded organelle;GO:0043229//intracellular organelle;GO:0043231//intracellular membrane-bounded org…	GO:0003674//molecular_function;GO:0005215//transporter activity;GO:0005381//iron ion transmembrane transporter activity;GO:0005385//zinc ion transmembrane transporter activity;GO:0008324//cation transmembrane transporter activity;GO:0015075//ion transmembrane transporter activity;GO:0015318//inorganic molecular entity transmembrane transporter activity;GO:0022857//transmembrane transporter activi…	-
Zjn_sc00004.1.g12030.1.sm.mkhc	down	-2.54281	0.000586742	down	-1.49031	0.0177089	down	-3.48221	1.82285e-05	Zjn_sc00004.1	5240493	5243131	-	387	Zjn_sc00004.1.g12030.1.sm.mkhc	GO:0003674;GO:0005215;GO:0005575;GO:0005623;GO:0005886;GO:0005887;GO:0006810;GO:0006811;GO:0006820;GO:0008150;GO:0008272;GO:0008509;GO:0015075;GO:0015103;GO:0015116;GO:0015318;GO:0015698;GO:0016020;GO:0016021;GO:0022857;GO:0031224;GO:0031226;GO:0034220;GO:0044425;GO:0044459;GO:0044464;GO:0051179;GO:0051234;GO:0055085;GO:0071944;GO:0072348;GO:0098656;GO:0098660;GO:0098661;GO:1901682;GO:1902358	K17471	3IFZU	P	sp|Q9LW86|SUT34_ARATH Probable sulfate transporter 3.4 OS=Arabidopsis thaliana OX=3702 GN=SULTR3;4 PE=2 SV=1	CAB3485993.1 unnamed protein product [Digitaria exilis]	GO:0006810//transport;GO:0006811//ion transport;GO:0006820//anion transport;GO:0008150//biological_process;GO:0008272//sulfate transport;GO:0015698//inorganic anion transport;GO:0034220//ion transmembrane transport;GO:0051179//localization;GO:0051234//establishment of localization;GO:0055085//transmembrane transport;GO:0072348//sulfur compound transport;GO:0098656//anion transmembrane transport;G…	GO:0005575//cellular_component;GO:0005623//obsolete cell;GO:0005886//plasma membrane;GO:0005887//integral component of plasma membrane;GO:0016020//membrane;GO:0016021//integral component of membrane;GO:0031224//intrinsic component of membrane;GO:0031226//intrinsic component of plasma membrane;GO:0044425//obsolete membrane part;GO:0044459//obsolete plasma membrane part;GO:0044464//obsolete cell pa…	GO:0003674//molecular_function;GO:0005215//transporter activity;GO:0008509//anion transmembrane transporter activity;GO:0015075//ion transmembrane transporter activity;GO:0015103//inorganic anion transmembrane transporter activity;GO:0015116//sulfate transmembrane transporter activity;GO:0015318//inorganic molecular entity transmembrane transporter activity;GO:0022857//transmembrane transporter a…	-
Zjn_sc00037.1.g02730.1.sm.mk	down	-3.60862	1.98691e-10	down	-2.2618	3.63469e-06	down	-4.61818	3.0709e-13	Zjn_sc00037.1	1348494	1350925	-	1233	Zjn_sc00037.1.g02730.1.sm.mk	GO:0003674;GO:0005215;GO:0005315;GO:0005575;GO:0005622;GO:0005623;GO:0005737;GO:0005886;GO:0005887;GO:0006810;GO:0006811;GO:0006817;GO:0006820;GO:0008150;GO:0008509;GO:0009507;GO:0009526;GO:0009536;GO:0009673;GO:0009941;GO:0015075;GO:0015103;GO:0015114;GO:0015291;GO:0015318;GO:0015698;GO:0016020;GO:0016021;GO:0022804;GO:0022857;GO:0031224;GO:0031226;GO:0031967;GO:0031975;GO:0034220;GO:0035435;GO:…	K14640	3I7AC	P	sp|Q38954|PHT21_ARATH Inorganic phosphate transporter 2-1, chloroplastic OS=Arabidopsis thaliana OX=3702 GN=PHT2-1 PE=1 SV=1	KAG2659473.1 hypothetical protein PVAP13_1KG360100 [Panicum virgatum]	GO:0006810//transport;GO:0006811//ion transport;GO:0006817//phosphate ion transport;GO:0006820//anion transport;GO:0008150//biological_process;GO:0015698//inorganic anion transport;GO:0034220//ion transmembrane transport;GO:0035435//phosphate ion transmembrane transport;GO:0051179//localization;GO:0051234//establishment of localization;GO:0055085//transmembrane transport;GO:0098656//anion transme…	GO:0005575//cellular_component;GO:0005622//intracellular anatomical structure;GO:0005623//obsolete cell;GO:0005737//cytoplasm;GO:0005886//plasma membrane;GO:0005887//integral component of plasma membrane;GO:0009507//chloroplast;GO:0009526//plastid envelope;GO:0009536//plastid;GO:0009941//chloroplast envelope;GO:0016020//membrane;GO:0016021//integral component of membrane;GO:0031224//intrinsic com…	GO:0003674//molecular_function;GO:0005215//transporter activity;GO:0005315//inorganic phosphate transmembrane transporter activity;GO:0008509//anion transmembrane transporter activity;GO:0009673//low-affinity phosphate transmembrane transporter activity;GO:0015075//ion transmembrane transporter activity;GO:0015103//inorganic anion transmembrane transporter activity;GO:0015114//phosphate ion trans…	-
Zjn_sc00131.1.g00780.1.am.mkhc	down	-2.3002	0.0017528	down	-1.35433	0.0338878	down	-2.16311	0.00353488	Zjn_sc00131.1	452173	454211	-	321	Zjn_sc00131.1.g00780.1.am.mkhc	GO:0000325;GO:0003674;GO:0005215;GO:0005216;GO:0005253;GO:0005310;GO:0005342;GO:0005575;GO:0005622;GO:0005623;GO:0005737;GO:0005773;GO:0005774;GO:0006810;GO:0006811;GO:0006820;GO:0006835;GO:0008150;GO:0008509;GO:0008514;GO:0009705;GO:0009987;GO:0010118;GO:0015075;GO:0015103;GO:0015140;GO:0015267;GO:0015318;GO:0015556;GO:0015698;GO:0015711;GO:0015740;GO:0015743;GO:0015849;GO:0016020;GO:0022803;GO:…	-	3I84I	S	sp|Q9LS46|ALMT9_ARATH Aluminum-activated malate transporter 9 OS=Arabidopsis thaliana OX=3702 GN=ALMT9 PE=2 SV=1	CAB3470274.1 unnamed protein product [Digitaria exilis]	GO:0006810//transport;GO:0006811//ion transport;GO:0006820//anion transport;GO:0006835//dicarboxylic acid transport;GO:0008150//biological_process;GO:0009987//cellular process;GO:0010118//stomatal movement;GO:0015698//inorganic anion transport;GO:0015711//organic anion transport;GO:0015740//C4-dicarboxylate transport;GO:0015743//malate transport;GO:0015849//organic acid transport;GO:0034220//ion …	GO:0000325//plant-type vacuole;GO:0005575//cellular_component;GO:0005622//intracellular anatomical structure;GO:0005623//obsolete cell;GO:0005737//cytoplasm;GO:0005773//vacuole;GO:0005774//vacuolar membrane;GO:0009705//plant-type vacuole membrane;GO:0016020//membrane;GO:0031090//organelle membrane;GO:0043226//organelle;GO:0043227//membrane-bounded organelle;GO:0043229//intracellular organelle;GO:…	GO:0003674//molecular_function;GO:0005215//transporter activity;GO:0005216//ion channel activity;GO:0005253//anion channel activity;GO:0005310//dicarboxylic acid transmembrane transporter activity;GO:0005342//organic acid transmembrane transporter activity;GO:0008509//anion transmembrane transporter activity;GO:0008514//organic anion transmembrane transporter activity;GO:0015075//ion transmembran…	-
Zjn_sc00045.1.g00780.1.sm.mkhc	down	-1.10057	0.00871556	down	-1.66104	0.000199823	down	-1.59479	0.00117797	Zjn_sc00045.1	380617	385833	-	2226	Zjn_sc00045.1.g00780.1.sm.mkhc	-	-	3I68I	I	sp|Q9FLT4|AB10A_ARATH ABC transporter A family member 10 OS=Arabidopsis thaliana OX=3702 GN=ABCA10 PE=1 SV=2	TVU33005.1 hypothetical protein EJB05_24777 [Eragrostis curvula]	-	-	-	-
Zjn_sc00003.1.g11900.1.am.mk	down	-2.52313	1.06718e-05	down	-1.62436	0.000954468	down	-2.69798	4.33188e-06	Zjn_sc00003.1	5361894	5364170	+	1287	Zjn_sc00003.1.g11900.1.am.mk	GO:0001101;GO:0003674;GO:0003824;GO:0005215;GO:0005575;GO:0005623;GO:0005886;GO:0006810;GO:0006833;GO:0006950;GO:0008150;GO:0009414;GO:0009415;GO:0009628;GO:0010035;GO:0010148;GO:0015399;GO:0015405;GO:0016020;GO:0016021;GO:0016462;GO:0016787;GO:0016817;GO:0016818;GO:0016887;GO:0017111;GO:0022804;GO:0022857;GO:0031224;GO:0042044;GO:0042221;GO:0042623;GO:0042626;GO:0043492;GO:0044425;GO:0044464;GO:…	-	3I3ZA	Q	sp|Q93YS4|AB22G_ARATH ABC transporter G family member 22 OS=Arabidopsis thaliana OX=3702 GN=ABCG22 PE=1 SV=1	KAF0914619.1 hypothetical protein E2562_030684 [Oryza meyeriana var. granulata]	GO:0001101//response to acid chemical;GO:0006810//transport;GO:0006833//water transport;GO:0006950//response to stress;GO:0008150//biological_process;GO:0009414//response to water deprivation;GO:0009415//response to water;GO:0009628//response to abiotic stimulus;GO:0010035//response to inorganic substance;GO:0010148//transpiration;GO:0042044//fluid transport;GO:0042221//response to chemical;GO:00…	GO:0005575//cellular_component;GO:0005623//obsolete cell;GO:0005886//plasma membrane;GO:0016020//membrane;GO:0016021//integral component of membrane;GO:0031224//intrinsic component of membrane;GO:0044425//obsolete membrane part;GO:0044464//obsolete cell part;GO:0071944//cell periphery;	GO:0003674//molecular_function;GO:0003824//catalytic activity;GO:0005215//transporter activity;GO:0015399//primary active transmembrane transporter activity;GO:0015405//ATPase-coupled transmembrane transporter activity;GO:0016462//pyrophosphatase activity;GO:0016787//hydrolase activity;GO:0016817//hydrolase activity, acting on acid anhydrides;GO:0016818//hydrolase activity, acting on acid anhydri…	-
Zjn_sc00004.1.g09630.1.am.mk	down	-3.9589	2.12895e-05	down	-1.56108	0.0180922	down	-4.26356	9.23191e-06	Zjn_sc00004.1	4209930	4218728	-	2778	Zjn_sc00004.1.g09630.1.am.mk	GO:0003674;GO:0005215;GO:0005575;GO:0005623;GO:0005886;GO:0006810;GO:0006811;GO:0006812;GO:0006813;GO:0006814;GO:0006950;GO:0006970;GO:0008150;GO:0008324;GO:0009628;GO:0009651;GO:0015075;GO:0015077;GO:0015081;GO:0015318;GO:0015672;GO:0016020;GO:0022857;GO:0022890;GO:0030001;GO:0034220;GO:0035725;GO:0044464;GO:0046873;GO:0050896;GO:0051179;GO:0051234;GO:0055085;GO:0071944;GO:0098655;GO:0098660;GO:…	-	3IFB7	P	sp|Q7XPF7|HKT7_ORYSJ Probable cation transporter HKT7 OS=Oryza sativa subsp. japonica OX=39947 GN=HKT7 PE=2 SV=2	KAG2641546.1 hypothetical protein PVAP13_2KG247174 [Panicum virgatum]	GO:0006810//transport;GO:0006811//ion transport;GO:0006812//cation transport;GO:0006813//potassium ion transport;GO:0006814//sodium ion transport;GO:0006950//response to stress;GO:0006970//response to osmotic stress;GO:0008150//biological_process;GO:0009628//response to abiotic stimulus;GO:0009651//response to salt stress;GO:0015672//inorganic cation transmembrane transport;GO:0030001//metal ion …	GO:0005575//cellular_component;GO:0005623//obsolete cell;GO:0005886//plasma membrane;GO:0016020//membrane;GO:0044464//obsolete cell part;GO:0071944//cell periphery;	GO:0003674//molecular_function;GO:0005215//transporter activity;GO:0008324//cation transmembrane transporter activity;GO:0015075//ion transmembrane transporter activity;GO:0015077//inorganic cation transmembrane transporter activity;GO:0015081//sodium ion transmembrane transporter activity;GO:0015318//inorganic molecular entity transmembrane transporter activity;GO:0022857//transmembrane transpor…	-
Zjn_sc00039.1.g04190.1.am.mk	down	-1.61734	0.00131454	down	-1.71041	0.000610213	down	-1.15211	0.0446539	Zjn_sc00039.1	1865227	1870888	-	1281	Zjn_sc00039.1.g04190.1.am.mk	-	-	3ICY0	U	sp|Q0WVE9|PLST1_ARATH Probable plastidic glucose transporter 1 OS=Arabidopsis thaliana OX=3702 GN=At1g05030 PE=2 SV=2	OEL31879.1 putative plastidic glucose transporter 1 [Dichanthelium oligosanthes]	-	-	-	-
