# Supplementary material for: Transcriptome Analysis Reveals the Stress Tolerance Mechanisms of Cadmium in Zoysia japonica
Source: Plants (Basel). 2023 Nov 12;12(22):3833. doi: 10.3390/plants12223833 (PMC10674853; doi:10.3390/plants12223833)
Supplement: Supplementary file 1 [file plants-12-03833-s001.zip › Table S9.xlsx]

## Sheet: Sheet3
gene_id	L_0h_vs_L_12h_de	L_0h_vs_L_12h_log2fc	L_0h_vs_L_12h_pval	L_0h_vs_L_24h_de	L_0h_vs_L_24h_log2fc	L_0h_vs_L_24h_pval	L_0h_vs_L_6h_de	L_0h_vs_L_6h_log2fc	L_0h_vs_L_6h_pval	Chromosome	Start Site	End Site	Direction	Length	Name	GO	KEGG	eggNOG	eggNOG_Category	Swissprot	NR	BP	CC	MF	Pathway
Zjn_sc00066.1.g03380.1.sm.mk	up	1.72528	0.000447034	up	1.10391	0.0291505	up	1.8078	0.00124539	Zjn_sc00066.1	1585523	1586506	+	984	Zjn_sc00066.1.g03380.1.sm.mk	-	K18045	3I9YW	S	sp|Q9SYA9|STKLD_ARATH Probable transcription factor At1g61730 OS=Arabidopsis thaliana OX=3702 GN=At1g61730 PE=1 SV=1	TVU28694.1 hypothetical protein EJB05_20224, partial [Eragrostis curvula] &gt;TVU28715.1 hypothetical protein EJB05_20245, partial [Eragrostis curvula] &gt;TVU28719.1 hypothetical protein EJB05_20249, partial [Eragrostis curvula]	-	-	-	-
Zjn_sc00040.1.g02980.1.am.mkhc	up	1.87455	0.000120885	up	1.09748	0.0299233	up	1.95989	0.000374176	Zjn_sc00040.1	1324958	1325924	+	637	Zjn_sc00040.1.g02980.1.am.mkhc	GO:0000003;GO:0000981;GO:0000988;GO:0000989;GO:0001067;GO:0001076;GO:0001101;GO:0001134;GO:0001135;GO:0003006;GO:0003674;GO:0003676;GO:0003677;GO:0003700;GO:0005488;GO:0005575;GO:0005622;GO:0005623;GO:0005634;GO:0006355;GO:0006357;GO:0006996;GO:0007033;GO:0007154;GO:0007165;GO:0007275;GO:0007276;GO:0008150;GO:0008285;GO:0009555;GO:0009653;GO:0009719;GO:0009723;GO:0009725;GO:0009735;GO:0009739;GO:…	K09422	3I5G7	K	sp|A2WW87|GAM1_ORYSI Transcription factor GAMYB OS=Oryza sativa subsp. indica OX=39946 GN=GAM1 PE=2 SV=1	CAB3478638.1 unnamed protein product [Digitaria exilis]	GO:0000003//reproduction;GO:0001101//response to acid chemical;GO:0003006//developmental process involved in reproduction;GO:0006355//regulation of transcription, DNA-templated;GO:0006357//regulation of transcription by RNA polymerase II;GO:0006996//organelle organization;GO:0007033//vacuole organization;GO:0007154//cell communication;GO:0007165//signal transduction;GO:0007275//multicellular orga…	GO:0005575//cellular_component;GO:0005622//intracellular anatomical structure;GO:0005623//obsolete cell;GO:0005634//nucleus;GO:0043226//organelle;GO:0043227//membrane-bounded organelle;GO:0043229//intracellular organelle;GO:0043231//intracellular membrane-bounded organelle;GO:0044424//obsolete intracellular part;GO:0044464//obsolete cell part;	GO:0000981//DNA-binding transcription factor activity, RNA polymerase II-specific;GO:0000988//obsolete transcription factor activity, protein binding;GO:0000989//obsolete transcription factor activity, transcription factor binding;GO:0001067//transcription regulatory region nucleic acid binding;GO:0001076//obsolete transcription factor activity, RNA polymerase II transcription factor binding;GO:0…	-
Zjn_sc00102.1.g00170.1.sm.mkhc	down	-2.32034	1.38285e-07	down	-1.36298	0.00147753	down	-2.79902	3.94715e-09	Zjn_sc00102.1	120129	123114	+	1461	Zjn_sc00102.1.g00170.1.sm.mkhc	GO:0000003;GO:0003674;GO:0003700;GO:0005575;GO:0005911;GO:0006355;GO:0008150;GO:0009506;GO:0009566;GO:0009567;GO:0009889;GO:0010468;GO:0010556;GO:0019219;GO:0019222;GO:0019953;GO:0022414;GO:0030054;GO:0031323;GO:0031326;GO:0044703;GO:0050789;GO:0050794;GO:0051171;GO:0051252;GO:0051704;GO:0055044;GO:0060255;GO:0065007;GO:0080090;GO:0140110;GO:1903506;GO:2000112;GO:2001141	-	3I3TG	K	sp|Q8GZ38|UNE10_ARATH Transcription factor UNE10 OS=Arabidopsis thaliana OX=3702 GN=UNE10 PE=2 SV=1	XP_004983681.1 transcription factor UNE10 isoform X1 [Setaria italica] &gt;RCV43836.1 hypothetical protein SETIT_9G325700v2 [Setaria italica]	GO:0000003//reproduction;GO:0006355//regulation of transcription, DNA-templated;GO:0008150//biological_process;GO:0009566//fertilization;GO:0009567//double fertilization forming a zygote and endosperm;GO:0009889//regulation of biosynthetic process;GO:0010468//regulation of gene expression;GO:0010556//regulation of macromolecule biosynthetic process;GO:0019219//regulation of nucleobase-containing …	GO:0005575//cellular_component;GO:0005911//cell-cell junction;GO:0009506//plasmodesma;GO:0030054//cell junction;GO:0055044//symplast;	GO:0003674//molecular_function;GO:0003700//DNA-binding transcription factor activity;GO:0140110//transcription regulator activity;	-
Zjn_sc00053.1.g02370.1.sm.mkhc	down	-1.86947	1.37365e-05	down	-1.11439	0.00797855	down	-1.88094	5.48736e-05	Zjn_sc00053.1	1387635	1391230	-	324	Zjn_sc00053.1.g02370.1.sm.mkhc	GO:0001101;GO:0003674;GO:0003700;GO:0005575;GO:0005622;GO:0005623;GO:0005634;GO:0006355;GO:0008150;GO:0009719;GO:0009723;GO:0009725;GO:0009739;GO:0009743;GO:0009744;GO:0009889;GO:0009890;GO:0009892;GO:0010033;GO:0010468;GO:0010556;GO:0010558;GO:0010605;GO:0010629;GO:0019219;GO:0019222;GO:0031323;GO:0031324;GO:0031326;GO:0031327;GO:0033993;GO:0034285;GO:0042221;GO:0043226;GO:0043227;GO:0043229;GO:…	-	3IAEZ	K	sp|Q7XC57|MYBS3_ORYSJ Transcription factor MYBS3 OS=Oryza sativa subsp. japonica OX=39947 GN=MYBS3 PE=2 SV=1	EAY79518.1 hypothetical protein OsI_34646 [Oryza sativa Indica Group]	GO:0001101//response to acid chemical;GO:0006355//regulation of transcription, DNA-templated;GO:0008150//biological_process;GO:0009719//response to endogenous stimulus;GO:0009723//response to ethylene;GO:0009725//response to hormone;GO:0009739//response to gibberellin;GO:0009743//response to carbohydrate;GO:0009744//response to sucrose;GO:0009889//regulation of biosynthetic process;GO:0009890//ne…	GO:0005575//cellular_component;GO:0005622//intracellular anatomical structure;GO:0005623//obsolete cell;GO:0005634//nucleus;GO:0043226//organelle;GO:0043227//membrane-bounded organelle;GO:0043229//intracellular organelle;GO:0043231//intracellular membrane-bounded organelle;GO:0044424//obsolete intracellular part;GO:0044464//obsolete cell part;	GO:0003674//molecular_function;GO:0003700//DNA-binding transcription factor activity;GO:0140110//transcription regulator activity;	-
Zjn_sc00065.1.g01610.1.am.mk	down	-2.46939	4.34833e-05	down	-1.69061	0.00154821	down	-2.7028	1.57814e-05	Zjn_sc00065.1	1101145	1106499	-	2316	Zjn_sc00065.1.g01610.1.am.mk	-	K16189	3IF31	K	sp|Q10CH5|PIL13_ORYSJ Transcription factor PHYTOCHROME INTERACTING FACTOR-LIKE 13 OS=Oryza sativa subsp. japonica OX=39947 GN=PIL13 PE=1 SV=1	PUZ37852.1 hypothetical protein GQ55_9G152800 [Panicum hallii var. hallii]	-	-	-	ko04075(Plant hormone signal transduction)
Zjn_sc00034.1.g01110.1.am.mkhc	down	-Inf	4.10126e-05	down	-Inf	5.20084e-05	down	-8.47998	0.000166889	Zjn_sc00034.1	421204	423641	+	1053	Zjn_sc00034.1.g01110.1.am.mkhc	GO:0000976;GO:0000977;GO:0001012;GO:0001067;GO:0001101;GO:0003674;GO:0003676;GO:0003677;GO:0003690;GO:0003700;GO:0005488;GO:0005575;GO:0005622;GO:0005623;GO:0005634;GO:0005667;GO:0006355;GO:0006357;GO:0006873;GO:0006875;GO:0006879;GO:0006950;GO:0007154;GO:0008150;GO:0009267;GO:0009414;GO:0009415;GO:0009605;GO:0009628;GO:0009889;GO:0009987;GO:0009991;GO:0010035;GO:0010106;GO:0010468;GO:0010556;GO:…	-	3I6EE	K	sp|A2WZ60|IRO2_ORYSI Protein IRON-RELATED TRANSCRIPTION FACTOR 2 OS=Oryza sativa subsp. indica OX=39946 GN=IRO2 PE=3 SV=1	XP_021313618.1 transcription factor bHLH101-like [Sorghum bicolor] &gt;KXG34133.1 hypothetical protein SORBI_3003G428800 [Sorghum bicolor]	GO:0001101//response to acid chemical;GO:0006355//regulation of transcription, DNA-templated;GO:0006357//regulation of transcription by RNA polymerase II;GO:0006873//cellular ion homeostasis;GO:0006875//cellular metal ion homeostasis;GO:0006879//cellular iron ion homeostasis;GO:0006950//response to stress;GO:0007154//cell communication;GO:0008150//biological_process;GO:0009267//cellular response …	GO:0005575//cellular_component;GO:0005622//intracellular anatomical structure;GO:0005623//obsolete cell;GO:0005634//nucleus;GO:0005667//transcription regulator complex;GO:0032991//protein-containing complex;GO:0043226//organelle;GO:0043227//membrane-bounded organelle;GO:0043229//intracellular organelle;GO:0043231//intracellular membrane-bounded organelle;GO:0044422//obsolete organelle part;GO:004…	GO:0000976//transcription cis-regulatory region binding;GO:0000977//RNA polymerase II transcription regulatory region sequence-specific DNA binding;GO:0001012//RNA polymerase II transcription regulatory region sequence-specific DNA binding;GO:0001067//transcription regulatory region nucleic acid binding;GO:0003674//molecular_function;GO:0003676//nucleic acid binding;GO:0003677//DNA binding;GO:000…	-
Zjn_sc00038.1.g00480.1.am.mkhc	up	1.02732	0.0159162	up	1.21597	0.00494726	up	1.20528	0.00870586	Zjn_sc00038.1	412822	418688	+	2555	Zjn_sc00038.1.g00480.1.am.mkhc	-	-	3IBS1	K	sp|Q6NKN9|BH074_ARATH Transcription factor bHLH74 OS=Arabidopsis thaliana OX=3702 GN=BHLH74 PE=1 SV=1	TVU45255.1 hypothetical protein EJB05_04736, partial [Eragrostis curvula]	-	-	-	-
Zjn_sc00001.1.g07040.1.am.mk	down	-1.93851	0.0372056	down	-1.96983	0.0411666	down	-3.02787	0.027412	Zjn_sc00001.1	3135274	3139587	+	1608	Zjn_sc00001.1.g07040.1.am.mk	GO:0000981;GO:0000988;GO:0000989;GO:0001067;GO:0001076;GO:0001101;GO:0001134;GO:0001135;GO:0003674;GO:0003676;GO:0003677;GO:0003700;GO:0005488;GO:0005575;GO:0005622;GO:0005623;GO:0005634;GO:0006109;GO:0006355;GO:0006357;GO:0006950;GO:0006970;GO:0007275;GO:0008150;GO:0009611;GO:0009628;GO:0009651;GO:0009719;GO:0009723;GO:0009725;GO:0009737;GO:0009753;GO:0009825;GO:0009889;GO:0009890;GO:0009892;GO:…	K09422	3I9ZC	K	sp|Q9LDR8|MY102_ARATH Transcription factor MYB102 OS=Arabidopsis thaliana OX=3702 GN=MYB102 PE=2 SV=1	PWZ14118.1 Transcription factor MYB102 [Zea mays]	GO:0001101//response to acid chemical;GO:0006109//regulation of carbohydrate metabolic process;GO:0006355//regulation of transcription, DNA-templated;GO:0006357//regulation of transcription by RNA polymerase II;GO:0006950//response to stress;GO:0006970//response to osmotic stress;GO:0007275//multicellular organism development;GO:0008150//biological_process;GO:0009611//response to wounding;GO:0009…	GO:0005575//cellular_component;GO:0005622//intracellular anatomical structure;GO:0005623//obsolete cell;GO:0005634//nucleus;GO:0043226//organelle;GO:0043227//membrane-bounded organelle;GO:0043229//intracellular organelle;GO:0043231//intracellular membrane-bounded organelle;GO:0044424//obsolete intracellular part;GO:0044464//obsolete cell part;	GO:0000981//DNA-binding transcription factor activity, RNA polymerase II-specific;GO:0000988//obsolete transcription factor activity, protein binding;GO:0000989//obsolete transcription factor activity, transcription factor binding;GO:0001067//transcription regulatory region nucleic acid binding;GO:0001076//obsolete transcription factor activity, RNA polymerase II transcription factor binding;GO:0…	-
Zjn_sc00053.1.g02180.1.am.mk	down	-3.92921	3.18419e-07	down	-1.13533	0.022351	down	-3.2535	4.01676e-06	Zjn_sc00053.1	1301330	1303722	-	861	Zjn_sc00053.1.g02180.1.am.mk	-	-	3IEVI	K	sp|E5RQA1|GHD7_ORYSJ Transcription factor GHD7 OS=Oryza sativa subsp. japonica OX=39947 GN=GHD7 PE=1 SV=1	CAD6204480.1 unnamed protein product [Miscanthus lutarioriparius]	-	-	-	-
Zjn_sc00133.1.g00850.1.am.mk	down	-4.47141	1.65305e-19	down	-1.01392	0.0209674	down	-4.70672	1.28734e-17	Zjn_sc00133.1	502203	508169	+	2643	Zjn_sc00133.1.g00850.1.am.mk	-	-	3IDE4	G	sp|E0CJS3|EOBII_PETHY MYB-like transcription factor EOBII OS=Petunia hybrida OX=4102 GN=EOBII PE=2 SV=1	TVU02546.1 hypothetical protein EJB05_51956, partial [Eragrostis curvula]	-	-	-	-
Zjn_sc00043.1.g02110.1.sm.mkhc	up	1.20264	0.00630347	up	1.04234	0.0171736	up	1.15606	0.013876	Zjn_sc00043.1	1080175	1083532	+	1334	Zjn_sc00043.1.g02110.1.sm.mkhc	GO:0003674;GO:0003676;GO:0003723;GO:0003729;GO:0005488;GO:0005575;GO:0005622;GO:0005623;GO:0005737;GO:0008150;GO:0010035;GO:0010038;GO:0042221;GO:0044424;GO:0044464;GO:0046686;GO:0050896;GO:0097159;GO:1901363	-	3I6ZP	K	sp|Q9SKZ1|PUR_ARATH Transcription factor Pur-alpha 1 OS=Arabidopsis thaliana OX=3702 GN=PURA1 PE=1 SV=2	CAB3476776.1 unnamed protein product [Digitaria exilis]	GO:0008150//biological_process;GO:0010035//response to inorganic substance;GO:0010038//response to metal ion;GO:0042221//response to chemical;GO:0046686//response to cadmium ion;GO:0050896//response to stimulus;	GO:0005575//cellular_component;GO:0005622//intracellular anatomical structure;GO:0005623//obsolete cell;GO:0005737//cytoplasm;GO:0044424//obsolete intracellular part;GO:0044464//obsolete cell part;	GO:0003674//molecular_function;GO:0003676//nucleic acid binding;GO:0003723//RNA binding;GO:0003729//mRNA binding;GO:0005488//binding;GO:0097159//organic cyclic compound binding;GO:1901363//heterocyclic compound binding;	-
Zjn_sc06088.1.g00010.1.am.mk	down	-6.68739	0.00190613	down	-3.60758	0.0346429	down	-7.19608	0.00117053	Zjn_sc06088.1	3	314	+	312	Zjn_sc06088.1.g00010.1.am.mk	GO:0003674;GO:0003700;GO:0006355;GO:0006950;GO:0008150;GO:0009266;GO:0009314;GO:0009408;GO:0009416;GO:0009628;GO:0009642;GO:0009644;GO:0009889;GO:0010468;GO:0010556;GO:0019219;GO:0019222;GO:0031323;GO:0031326;GO:0032268;GO:0050789;GO:0050794;GO:0050896;GO:0051171;GO:0051246;GO:0051252;GO:0060255;GO:0065007;GO:0080090;GO:0140110;GO:1903506;GO:2000112;GO:2001141	K09419	3IBFM	K	sp|Q8H7Y6|HFA2D_ORYSJ Heat stress transcription factor A-2d OS=Oryza sativa subsp. japonica OX=39947 GN=HSFA2D PE=2 SV=2	TVU48306.1 hypothetical protein EJB05_07939 [Eragrostis curvula]	GO:0006355//regulation of transcription, DNA-templated;GO:0006950//response to stress;GO:0008150//biological_process;GO:0009266//response to temperature stimulus;GO:0009314//response to radiation;GO:0009408//response to heat;GO:0009416//response to light stimulus;GO:0009628//response to abiotic stimulus;GO:0009642//response to light intensity;GO:0009644//response to high light intensity;GO:000988…	-	GO:0003674//molecular_function;GO:0003700//DNA-binding transcription factor activity;GO:0140110//transcription regulator activity;	-
Zjn_sc00043.1.g04330.1.am.mk	up	3.89338	0.00153616	up	3.05839	0.0394879	up	4.91429	0.00497675	Zjn_sc00043.1	2042303	2046750	+	1608	Zjn_sc00043.1.g04330.1.am.mk	GO:0000003;GO:0003006;GO:0003674;GO:0003676;GO:0003677;GO:0003700;GO:0005488;GO:0005515;GO:0005575;GO:0005622;GO:0005623;GO:0005634;GO:0006355;GO:0007275;GO:0008150;GO:0009790;GO:0009791;GO:0009793;GO:0009889;GO:0010154;GO:0010468;GO:0010556;GO:0019219;GO:0019222;GO:0022414;GO:0022622;GO:0031323;GO:0031326;GO:0032501;GO:0032502;GO:0042802;GO:0043226;GO:0043227;GO:0043229;GO:0043231;GO:0043565;GO:…	-	3I8G2	K	sp|O82503|CRF1_ARATH Ethylene-responsive transcription factor CRF1 OS=Arabidopsis thaliana OX=3702 GN=CRF1 PE=1 SV=1	XP_002457105.2 ethylene-responsive transcription factor CRF2 [Sorghum bicolor] &gt;KAG0535859.1 hypothetical protein BDA96_03G014300 [Sorghum bicolor] &gt;KXG31528.1 hypothetical protein SORBI_3003G012800 [Sorghum bicolor]	GO:0000003//reproduction;GO:0003006//developmental process involved in reproduction;GO:0006355//regulation of transcription, DNA-templated;GO:0007275//multicellular organism development;GO:0008150//biological_process;GO:0009790//embryo development;GO:0009791//post-embryonic development;GO:0009793//embryo development ending in seed dormancy;GO:0009889//regulation of biosynthetic process;GO:0010154…	GO:0005575//cellular_component;GO:0005622//intracellular anatomical structure;GO:0005623//obsolete cell;GO:0005634//nucleus;GO:0043226//organelle;GO:0043227//membrane-bounded organelle;GO:0043229//intracellular organelle;GO:0043231//intracellular membrane-bounded organelle;GO:0044424//obsolete intracellular part;GO:0044464//obsolete cell part;	GO:0003674//molecular_function;GO:0003676//nucleic acid binding;GO:0003677//DNA binding;GO:0003700//DNA-binding transcription factor activity;GO:0005488//binding;GO:0005515//protein binding;GO:0042802//identical protein binding;GO:0043565//sequence-specific DNA binding;GO:0097159//organic cyclic compound binding;GO:0140110//transcription regulator activity;GO:1901363//heterocyclic compound bindin…	-
Zjn_sc00004.1.g07540.1.sm.mkhc	down	-2.41501	0.000858604	down	-1.97523	0.00333139	down	-3.52839	2.85988e-05	Zjn_sc00004.1	3248871	3250066	+	1104	Zjn_sc00004.1.g07540.1.sm.mkhc	-	K09419	3IE07	K	sp|Q7XRX3|HFB2A_ORYSJ Heat stress transcription factor B-2a OS=Oryza sativa subsp. japonica OX=39947 GN=HSFB2A PE=2 SV=2	KAF8651848.1 hypothetical protein HU200_063134 [Digitaria exilis]	-	-	-	-
Zjn_sc00094.1.g00080.1.am.mk	up	6.47268	0.0494008	up	4.70077	3.33307e-08	up	6.91491	1.24063e-10	Zjn_sc00094.1	50822	56382	+	2451	Zjn_sc00094.1.g00080.1.am.mk	-	-	3I6RZ	K	sp|Q9LSE2|ICE1_ARATH Transcription factor ICE1 OS=Arabidopsis thaliana OX=3702 GN=SCRM PE=1 SV=1	QBQ01909.1 ICE1 [Zoysia japonica]	-	-	-	-
Zjn_sc00091.1.g01300.1.sm.mk	up	2.65207	0.00397772	up	3.82615	7.03864e-06	up	2.93022	0.00154577	Zjn_sc00091.1	993174	1004258	-	402	Zjn_sc00091.1.g01300.1.sm.mk	-	K09264	3IP6R	K	sp|Q6VAM4|MAD23_ORYSJ MADS-box transcription factor 23 OS=Oryza sativa subsp. japonica OX=39947 GN=MADS23 PE=2 SV=1	TVU05768.1 hypothetical protein EJB05_48951, partial [Eragrostis curvula]	-	-	-	-
Zjn_sc00005.1.g09300.1.sm.mkhc	up	2.57953	1.3862e-08	up	1.56856	0.000423596	up	2.74663	1.69619e-08	Zjn_sc00005.1	5673797	5677416	+	1370	Zjn_sc00005.1.g09300.1.sm.mkhc	GO:0003674;GO:0003676;GO:0003723;GO:0003729;GO:0005488;GO:0005575;GO:0005622;GO:0005623;GO:0005737;GO:0008150;GO:0010035;GO:0010038;GO:0042221;GO:0044424;GO:0044464;GO:0046686;GO:0050896;GO:0097159;GO:1901363	-	3I6ZP	K	sp|Q9SKZ1|PUR_ARATH Transcription factor Pur-alpha 1 OS=Arabidopsis thaliana OX=3702 GN=PURA1 PE=1 SV=2	TVU22488.1 hypothetical protein EJB05_32187 [Eragrostis curvula] &gt;TVU22526.1 hypothetical protein EJB05_32233 [Eragrostis curvula]	GO:0008150//biological_process;GO:0010035//response to inorganic substance;GO:0010038//response to metal ion;GO:0042221//response to chemical;GO:0046686//response to cadmium ion;GO:0050896//response to stimulus;	GO:0005575//cellular_component;GO:0005622//intracellular anatomical structure;GO:0005623//obsolete cell;GO:0005737//cytoplasm;GO:0044424//obsolete intracellular part;GO:0044464//obsolete cell part;	GO:0003674//molecular_function;GO:0003676//nucleic acid binding;GO:0003723//RNA binding;GO:0003729//mRNA binding;GO:0005488//binding;GO:0097159//organic cyclic compound binding;GO:1901363//heterocyclic compound binding;	-
Zjn_sc00020.1.g02010.1.sm.mkhc	up	2.6138	1.1996e-07	up	2.4952	4.09031e-07	up	4.17134	1.08874e-14	Zjn_sc00020.1	893156	896060	+	1119	Zjn_sc00020.1.g02010.1.sm.mkhc	GO:0003674;GO:0003676;GO:0003677;GO:0003700;GO:0005488;GO:0005575;GO:0005622;GO:0005623;GO:0005634;GO:0006355;GO:0006950;GO:0008150;GO:0009266;GO:0009408;GO:0009628;GO:0009889;GO:0010033;GO:0010200;GO:0010243;GO:0010468;GO:0010556;GO:0019219;GO:0019222;GO:0031323;GO:0031326;GO:0042221;GO:0042493;GO:0043226;GO:0043227;GO:0043229;GO:0043231;GO:0044424;GO:0044464;GO:0050789;GO:0050794;GO:0050896;GO:…	K09419	3I5YX	K	sp|Q6H6Q7|HSFA3_ORYSJ Heat stress transcription factor A-3 OS=Oryza sativa subsp. japonica OX=39947 GN=HSFA3 PE=2 SV=1	RLM80050.1 heat stress transcription factor A-3-like [Panicum miliaceum]	GO:0006355//regulation of transcription, DNA-templated;GO:0006950//response to stress;GO:0008150//biological_process;GO:0009266//response to temperature stimulus;GO:0009408//response to heat;GO:0009628//response to abiotic stimulus;GO:0009889//regulation of biosynthetic process;GO:0010033//response to organic substance;GO:0010200//response to chitin;GO:0010243//response to organonitrogen compound…	GO:0005575//cellular_component;GO:0005622//intracellular anatomical structure;GO:0005623//obsolete cell;GO:0005634//nucleus;GO:0043226//organelle;GO:0043227//membrane-bounded organelle;GO:0043229//intracellular organelle;GO:0043231//intracellular membrane-bounded organelle;GO:0044424//obsolete intracellular part;GO:0044464//obsolete cell part;	GO:0003674//molecular_function;GO:0003676//nucleic acid binding;GO:0003677//DNA binding;GO:0003700//DNA-binding transcription factor activity;GO:0005488//binding;GO:0097159//organic cyclic compound binding;GO:0140110//transcription regulator activity;GO:1901363//heterocyclic compound binding;	-
Zjn_sc00023.1.g05110.1.sm.mkhc	up	2.74095	0.0410482	up	3.14514	0.0111125	up	3.98859	0.00538776	Zjn_sc00023.1	2178148	2182259	+	2091	Zjn_sc00023.1.g05110.1.sm.mkhc	GO:0003002;GO:0003674;GO:0003700;GO:0005575;GO:0005622;GO:0005623;GO:0005634;GO:0006355;GO:0007154;GO:0007165;GO:0007275;GO:0007389;GO:0008150;GO:0009653;GO:0009719;GO:0009725;GO:0009733;GO:0009734;GO:0009755;GO:0009791;GO:0009845;GO:0009889;GO:0009956;GO:0009987;GO:0010015;GO:0010033;GO:0010101;GO:0010102;GO:0010311;GO:0010468;GO:0010556;GO:0019219;GO:0019222;GO:0022622;GO:0023052;GO:0031323;GO:…	K09285	3IAHI	K	sp|Q6PQQ3|AIL5_ARATH AP2-like ethylene-responsive transcription factor AIL5 OS=Arabidopsis thaliana OX=3702 GN=AIL5 PE=2 SV=2	CAD6259267.1 unnamed protein product [Miscanthus lutarioriparius]	GO:0003002//regionalization;GO:0006355//regulation of transcription, DNA-templated;GO:0007154//cell communication;GO:0007165//signal transduction;GO:0007275//multicellular organism development;GO:0007389//pattern specification process;GO:0008150//biological_process;GO:0009653//anatomical structure morphogenesis;GO:0009719//response to endogenous stimulus;GO:0009725//response to hormone;GO:0009733…	GO:0005575//cellular_component;GO:0005622//intracellular anatomical structure;GO:0005623//obsolete cell;GO:0005634//nucleus;GO:0043226//organelle;GO:0043227//membrane-bounded organelle;GO:0043229//intracellular organelle;GO:0043231//intracellular membrane-bounded organelle;GO:0044424//obsolete intracellular part;GO:0044464//obsolete cell part;	GO:0003674//molecular_function;GO:0003700//DNA-binding transcription factor activity;GO:0140110//transcription regulator activity;	-
Zjn_sc00003.1.g11540.1.am.mk	down	-5.96777	1.28387e-12	down	-2.49272	2.81444e-05	down	-5.54604	9.00233e-12	Zjn_sc00003.1	5226308	5228550	-	1482	Zjn_sc00003.1.g11540.1.am.mk	GO:0003674;GO:0003700;GO:0006355;GO:0006950;GO:0008150;GO:0009266;GO:0009314;GO:0009408;GO:0009416;GO:0009628;GO:0009642;GO:0009644;GO:0009889;GO:0010468;GO:0010556;GO:0019219;GO:0019222;GO:0031323;GO:0031326;GO:0032268;GO:0050789;GO:0050794;GO:0050896;GO:0051171;GO:0051246;GO:0051252;GO:0060255;GO:0065007;GO:0080090;GO:0140110;GO:1903506;GO:2000112;GO:2001141	K09419	3IBFM	K	sp|Q8H7Y6|HFA2D_ORYSJ Heat stress transcription factor A-2d OS=Oryza sativa subsp. japonica OX=39947 GN=HSFA2D PE=2 SV=2	TVU48306.1 hypothetical protein EJB05_07939 [Eragrostis curvula]	GO:0006355//regulation of transcription, DNA-templated;GO:0006950//response to stress;GO:0008150//biological_process;GO:0009266//response to temperature stimulus;GO:0009314//response to radiation;GO:0009408//response to heat;GO:0009416//response to light stimulus;GO:0009628//response to abiotic stimulus;GO:0009642//response to light intensity;GO:0009644//response to high light intensity;GO:000988…	-	GO:0003674//molecular_function;GO:0003700//DNA-binding transcription factor activity;GO:0140110//transcription regulator activity;	-
Zjn_sc00012.1.g00060.1.sm.mkhc	down	-2.32584	1.81996e-06	down	-2.40115	1.03503e-06	down	-2.65005	2.6242e-06	Zjn_sc00012.1	26580	30260	-	2237	Zjn_sc00012.1.g00060.1.sm.mkhc	GO:0003674;GO:0003700;GO:0005575;GO:0005622;GO:0005623;GO:0005634;GO:0006355;GO:0008150;GO:0009314;GO:0009416;GO:0009628;GO:0009889;GO:0009909;GO:0010468;GO:0010556;GO:0019219;GO:0019222;GO:0031323;GO:0031326;GO:0043226;GO:0043227;GO:0043229;GO:0043231;GO:0044424;GO:0044464;GO:0048580;GO:0048831;GO:0050789;GO:0050793;GO:0050794;GO:0050896;GO:0051171;GO:0051239;GO:0051252;GO:0060255;GO:0065007;GO:…	-	3I6S7	K	sp|E5RQA1|GHD7_ORYSJ Transcription factor GHD7 OS=Oryza sativa subsp. japonica OX=39947 GN=GHD7 PE=1 SV=1	TVT99017.1 hypothetical protein EJB05_55647 [Eragrostis curvula]	GO:0006355//regulation of transcription, DNA-templated;GO:0008150//biological_process;GO:0009314//response to radiation;GO:0009416//response to light stimulus;GO:0009628//response to abiotic stimulus;GO:0009889//regulation of biosynthetic process;GO:0009909//regulation of flower development;GO:0010468//regulation of gene expression;GO:0010556//regulation of macromolecule biosynthetic process;GO:0…	GO:0005575//cellular_component;GO:0005622//intracellular anatomical structure;GO:0005623//obsolete cell;GO:0005634//nucleus;GO:0043226//organelle;GO:0043227//membrane-bounded organelle;GO:0043229//intracellular organelle;GO:0043231//intracellular membrane-bounded organelle;GO:0044424//obsolete intracellular part;GO:0044464//obsolete cell part;	GO:0003674//molecular_function;GO:0003700//DNA-binding transcription factor activity;GO:0140110//transcription regulator activity;	-
Zjn_sc00007.1.g08350.1.am.mk	up	Inf	0.00695645	up	Inf	0.00487373	up	Inf	0.0158711	Zjn_sc00007.1	3703865	3706325	-	1122	Zjn_sc00007.1.g08350.1.am.mk	GO:0003674;GO:0003700;GO:0006355;GO:0008150;GO:0009889;GO:0010468;GO:0010556;GO:0019219;GO:0019222;GO:0031323;GO:0031326;GO:0050789;GO:0050794;GO:0051171;GO:0051252;GO:0060255;GO:0065007;GO:0080090;GO:0140110;GO:1903506;GO:2000112;GO:2001141	-	3IF9W	K	sp|Q9C7T4|BH096_ARATH Transcription factor bHLH96 OS=Arabidopsis thaliana OX=3702 GN=BHLH96 PE=1 SV=1	KAF0934670.1 hypothetical protein E2562_026418 [Oryza meyeriana var. granulata]	GO:0006355//regulation of transcription, DNA-templated;GO:0008150//biological_process;GO:0009889//regulation of biosynthetic process;GO:0010468//regulation of gene expression;GO:0010556//regulation of macromolecule biosynthetic process;GO:0019219//regulation of nucleobase-containing compound metabolic process;GO:0019222//regulation of metabolic process;GO:0031323//regulation of cellular metabolic…	-	GO:0003674//molecular_function;GO:0003700//DNA-binding transcription factor activity;GO:0140110//transcription regulator activity;	-
Zjn_sc00004.1.g00580.1.sm.mkhc	up	1.88562	6.91518e-05	up	1.31801	0.00170999	up	1.82089	0.000138565	Zjn_sc00004.1	341064	343648	+	779	Zjn_sc00004.1.g00580.1.sm.mkhc	GO:0000428;GO:0000988;GO:0000990;GO:0000991;GO:0003674;GO:0005575;GO:0005622;GO:0005623;GO:0005634;GO:0005654;GO:0005667;GO:0005673;GO:0006139;GO:0006351;GO:0006352;GO:0006355;GO:0006357;GO:0006366;GO:0006367;GO:0006725;GO:0006807;GO:0008150;GO:0008152;GO:0009058;GO:0009059;GO:0009889;GO:0009987;GO:0010467;GO:0010468;GO:0010556;GO:0016070;GO:0016591;GO:0018130;GO:0019219;GO:0019222;GO:0019438;GO:…	K03137	3IASR	K	sp|P79011|T2EB_SCHPO Transcription initiation factor IIE subunit beta OS=Schizosaccharomyces pombe (strain 972 / ATCC 24843) OX=284812 GN=tfa2 PE=1 SV=2	ONM14075.1 Transcription initiation factor TFIIE beta subunit [Zea mays]	GO:0006139//nucleobase-containing compound metabolic process;GO:0006351//transcription, DNA-templated;GO:0006352//DNA-templated transcription, initiation;GO:0006355//regulation of transcription, DNA-templated;GO:0006357//regulation of transcription by RNA polymerase II;GO:0006366//transcription by RNA polymerase II;GO:0006367//transcription initiation from RNA polymerase II promoter;GO:0006725//c…	GO:0000428//DNA-directed RNA polymerase complex;GO:0005575//cellular_component;GO:0005622//intracellular anatomical structure;GO:0005623//obsolete cell;GO:0005634//nucleus;GO:0005654//nucleoplasm;GO:0005667//transcription regulator complex;GO:0005673//transcription factor TFIIE complex;GO:0016591//RNA polymerase II, holoenzyme;GO:0030880//RNA polymerase complex;GO:0031974//membrane-enclosed lumen…	GO:0000988//obsolete transcription factor activity, protein binding;GO:0000990//obsolete transcription factor activity, core RNA polymerase binding;GO:0000991//obsolete transcription factor activity, core RNA polymerase II binding;GO:0003674//molecular_function;GO:0140110//transcription regulator activity;	ko03022(Basal transcription factors)
Zjn_sc00078.1.g01870.1.am.mkhc	up	2.60836	0.00120941	up	2.88509	0.0243377	up	2.88934	3.25786e-07	Zjn_sc00078.1	772596	773831	+	993	Zjn_sc00078.1.g01870.1.am.mkhc	-	-	3IING	K	sp|Q9FGF8|ABR1_ARATH Ethylene-responsive transcription factor ABR1 OS=Arabidopsis thaliana OX=3702 GN=ABR1 PE=2 SV=1	XP_023157088.2 ethylene-responsive transcription factor ERF113 [Zea mays]	-	-	-	-
Zjn_sc00051.1.g02580.1.sm.mkhc	up	2.65823	6.42636e-08	up	1.78913	0.000314209	up	2.2158	6.27974e-05	Zjn_sc00051.1	1652840	1655539	-	1722	Zjn_sc00051.1.g02580.1.sm.mkhc	GO:0003674;GO:0003676;GO:0003723;GO:0003727;GO:0005488;GO:0005575;GO:0005622;GO:0005623;GO:0005737;GO:0005911;GO:0006139;GO:0006396;GO:0006725;GO:0006807;GO:0006996;GO:0008150;GO:0008152;GO:0008380;GO:0009506;GO:0009507;GO:0009536;GO:0009657;GO:0009658;GO:0009987;GO:0010467;GO:0016043;GO:0016070;GO:0019843;GO:0022607;GO:0022613;GO:0022618;GO:0030054;GO:0032502;GO:0034622;GO:0034641;GO:0042254;GO:…	K15032	3IEMA	K	sp|F4IHL3|MTEF2_ARATH Transcription termination factor MTERF2, chloroplastic OS=Arabidopsis thaliana OX=3702 GN=MTERF2 PE=3 SV=1	TVU41004.1 hypothetical protein EJB05_14492, partial [Eragrostis curvula]	GO:0006139//nucleobase-containing compound metabolic process;GO:0006396//RNA processing;GO:0006725//cellular aromatic compound metabolic process;GO:0006807//nitrogen compound metabolic process;GO:0006996//organelle organization;GO:0008150//biological_process;GO:0008152//metabolic process;GO:0008380//RNA splicing;GO:0009657//plastid organization;GO:0009658//chloroplast organization;GO:0009987//cel…	GO:0005575//cellular_component;GO:0005622//intracellular anatomical structure;GO:0005623//obsolete cell;GO:0005737//cytoplasm;GO:0005911//cell-cell junction;GO:0009506//plasmodesma;GO:0009507//chloroplast;GO:0009536//plastid;GO:0030054//cell junction;GO:0043226//organelle;GO:0043227//membrane-bounded organelle;GO:0043229//intracellular organelle;GO:0043231//intracellular membrane-bounded organell…	GO:0003674//molecular_function;GO:0003676//nucleic acid binding;GO:0003723//RNA binding;GO:0003727//single-stranded RNA binding;GO:0005488//binding;GO:0019843//rRNA binding;GO:0097159//organic cyclic compound binding;GO:1901363//heterocyclic compound binding;	-
Zjn_sc00060.1.g01660.1.am.mk	up	2.94939	3.21183e-06	up	1.77814	0.0151442	up	2.15422	0.0125722	Zjn_sc00060.1	1061507	1065284	+	1683	Zjn_sc00060.1.g01660.1.am.mk	GO:0003674;GO:0003676;GO:0003723;GO:0003727;GO:0005488;GO:0005575;GO:0005622;GO:0005623;GO:0005737;GO:0005739;GO:0006139;GO:0006396;GO:0006725;GO:0006807;GO:0006996;GO:0007005;GO:0008150;GO:0008152;GO:0008380;GO:0009507;GO:0009536;GO:0009657;GO:0009658;GO:0009987;GO:0010467;GO:0016043;GO:0016070;GO:0019843;GO:0022607;GO:0022613;GO:0022618;GO:0032502;GO:0034622;GO:0034641;GO:0042254;GO:0042255;GO:…	-	3IF54	K	sp|Q9M219|MTEFH_ARATH Transcription termination factor MTEF18, mitochondrial OS=Arabidopsis thaliana OX=3702 GN=MTERF18 PE=1 SV=1	TVU39119.1 hypothetical protein EJB05_12524, partial [Eragrostis curvula]	GO:0006139//nucleobase-containing compound metabolic process;GO:0006396//RNA processing;GO:0006725//cellular aromatic compound metabolic process;GO:0006807//nitrogen compound metabolic process;GO:0006996//organelle organization;GO:0007005//mitochondrion organization;GO:0008150//biological_process;GO:0008152//metabolic process;GO:0008380//RNA splicing;GO:0009657//plastid organization;GO:0009658//c…	GO:0005575//cellular_component;GO:0005622//intracellular anatomical structure;GO:0005623//obsolete cell;GO:0005737//cytoplasm;GO:0005739//mitochondrion;GO:0009507//chloroplast;GO:0009536//plastid;GO:0043226//organelle;GO:0043227//membrane-bounded organelle;GO:0043229//intracellular organelle;GO:0043231//intracellular membrane-bounded organelle;GO:0044424//obsolete intracellular part;GO:0044444//o…	GO:0003674//molecular_function;GO:0003676//nucleic acid binding;GO:0003723//RNA binding;GO:0003727//single-stranded RNA binding;GO:0005488//binding;GO:0019843//rRNA binding;GO:0097159//organic cyclic compound binding;GO:1901363//heterocyclic compound binding;	-
Zjn_sc00108.1.g00210.1.sm.mkhc	down	-4.24068	2.33811e-18	down	-2.27922	1.78028e-07	down	-3.81239	9.57872e-14	Zjn_sc00108.1	158055	162250	+	1239	Zjn_sc00108.1.g00210.1.sm.mkhc	GO:0003674;GO:0003700;GO:0005488;GO:0005515;GO:0006355;GO:0006950;GO:0008150;GO:0009266;GO:0009314;GO:0009408;GO:0009416;GO:0009628;GO:0009642;GO:0009644;GO:0009889;GO:0010468;GO:0010556;GO:0019219;GO:0019222;GO:0031323;GO:0031326;GO:0032268;GO:0042802;GO:0050789;GO:0050794;GO:0050896;GO:0051171;GO:0051246;GO:0051252;GO:0060255;GO:0065007;GO:0080090;GO:0140110;GO:1903506;GO:2000112;GO:2001141	K09419	3I9VV	K	sp|Q338B0|HFA2C_ORYSJ Heat stress transcription factor A-2c OS=Oryza sativa subsp. japonica OX=39947 GN=HSFA2C PE=1 SV=2	TVT99184.1 hypothetical protein EJB05_55453 [Eragrostis curvula]	GO:0006355//regulation of transcription, DNA-templated;GO:0006950//response to stress;GO:0008150//biological_process;GO:0009266//response to temperature stimulus;GO:0009314//response to radiation;GO:0009408//response to heat;GO:0009416//response to light stimulus;GO:0009628//response to abiotic stimulus;GO:0009642//response to light intensity;GO:0009644//response to high light intensity;GO:000988…	-	GO:0003674//molecular_function;GO:0003700//DNA-binding transcription factor activity;GO:0005488//binding;GO:0005515//protein binding;GO:0042802//identical protein binding;GO:0140110//transcription regulator activity;	-
Zjn_sc00045.1.g03870.1.sm.mk	down	-1.10724	0.023825	down	-1.35296	0.00513867	down	-1.38752	0.0131151	Zjn_sc00045.1	1707984	1708806	+	498	Zjn_sc00045.1.g03870.1.sm.mk	-	K09286	3IHXB	K	sp|O80340|ERF78_ARATH Ethylene-responsive transcription factor 4 OS=Arabidopsis thaliana OX=3702 GN=ERF4 PE=1 SV=1	XP_039790386.1 ethylene-responsive transcription factor 3-like [Panicum virgatum] &gt;KAG2656118.1 hypothetical protein PVAP13_1KG057454 [Panicum virgatum]	-	-	-	-
Zjn_sc00007.1.g11280.1.sm.mk	down	-2.16044	0.02824	down	-1.90972	0.036716	down	-2.41576	0.0164728	Zjn_sc00007.1	4920631	4921491	+	861	Zjn_sc00007.1.g11280.1.sm.mk	-	-	3IAB0	K	sp|Q9SKT1|ERF53_ARATH Ethylene-responsive transcription factor ERF053 OS=Arabidopsis thaliana OX=3702 GN=ERF053 PE=1 SV=1	RLM80659.1 hypothetical protein C2845_PM12G21590 [Panicum miliaceum]	-	-	-	-
Zjn_sc00092.1.g00880.1.sm.mk	down	-1.53403	0.00412456	down	-1.49351	0.00478857	down	-1.46777	0.0239774	Zjn_sc00092.1	443299	445036	+	1221	Zjn_sc00092.1.g00880.1.sm.mk	GO:0000156;GO:0000160;GO:0001101;GO:0001763;GO:0003674;GO:0003676;GO:0003677;GO:0003700;GO:0005488;GO:0005575;GO:0005622;GO:0005623;GO:0005634;GO:0006355;GO:0006950;GO:0007154;GO:0007165;GO:0007275;GO:0008150;GO:0009267;GO:0009414;GO:0009415;GO:0009605;GO:0009628;GO:0009653;GO:0009719;GO:0009725;GO:0009735;GO:0009736;GO:0009737;GO:0009755;GO:0009787;GO:0009788;GO:0009888;GO:0009889;GO:0009890;GO:…	-	3IDT7	K	sp|Q6Z869|NIGT1_ORYSJ Transcription factor NIGT1 OS=Oryza sativa subsp. japonica OX=39947 GN=NIGT1 PE=2 SV=1	TVU32265.1 hypothetical protein EJB05_23989, partial [Eragrostis curvula]	GO:0000160//phosphorelay signal transduction system;GO:0001101//response to acid chemical;GO:0001763//morphogenesis of a branching structure;GO:0006355//regulation of transcription, DNA-templated;GO:0006950//response to stress;GO:0007154//cell communication;GO:0007165//signal transduction;GO:0007275//multicellular organism development;GO:0008150//biological_process;GO:0009267//cellular response t…	GO:0005575//cellular_component;GO:0005622//intracellular anatomical structure;GO:0005623//obsolete cell;GO:0005634//nucleus;GO:0043226//organelle;GO:0043227//membrane-bounded organelle;GO:0043229//intracellular organelle;GO:0043231//intracellular membrane-bounded organelle;GO:0044424//obsolete intracellular part;GO:0044464//obsolete cell part;	GO:0000156//phosphorelay response regulator activity;GO:0003674//molecular_function;GO:0003676//nucleic acid binding;GO:0003677//DNA binding;GO:0003700//DNA-binding transcription factor activity;GO:0005488//binding;GO:0043565//sequence-specific DNA binding;GO:0060089//molecular transducer activity;GO:0097159//organic cyclic compound binding;GO:0140110//transcription regulator activity;GO:1901363/…	-
Zjn_sc00003.1.g02820.1.am.mk	down	-Inf	5.55604e-08	down	-4.0833	0.000141812	down	-1.97999	0.0223139	Zjn_sc00003.1	1408626	1409383	-	540	Zjn_sc00003.1.g02820.1.am.mk	-	-	3IID3	K	sp|Q9LZP8|BZP53_ARATH bZIP transcription factor 53 OS=Arabidopsis thaliana OX=3702 GN=BZIP53 PE=1 SV=1	XP_022679299.1 bZIP transcription factor 53 [Setaria italica] &gt;XP_034576066.1 bZIP transcription factor 53-like [Setaria viridis] &gt;RCV45149.1 hypothetical protein SETIT_9G430300v2 [Setaria italica]	-	-	-	-
Zjn_sc00027.1.g01520.1.am.mk	down	-4.21728	5.24077e-06	down	-2.85994	0.000908948	down	-4.00583	1.03456e-05	Zjn_sc00027.1	551739	557749	-	2829	Zjn_sc00027.1.g01520.1.am.mk	-	-	3I6ZT	K	sp|Q9C519|WRKY6_ARATH WRKY transcription factor 6 OS=Arabidopsis thaliana OX=3702 GN=WRKY6 PE=1 SV=1	XP_040380239.1 WRKY transcription factor 42-like isoform X2 [Oryza brachyantha]	-	-	-	-
Zjn_sc00093.1.g00680.1.am.mk	down	-6.7288	0.00398064	down	-4.55026	0.0235319	down	-8.63267	0.00098842	Zjn_sc00093.1	355826	357131	+	1119	Zjn_sc00093.1.g00680.1.am.mk	GO:0000976;GO:0000981;GO:0000988;GO:0000989;GO:0001067;GO:0001076;GO:0001134;GO:0001135;GO:0001158;GO:0003674;GO:0003676;GO:0003677;GO:0003690;GO:0003700;GO:0005488;GO:0005575;GO:0005622;GO:0005623;GO:0005634;GO:0006355;GO:0006357;GO:0008150;GO:0009889;GO:0009890;GO:0009892;GO:0009987;GO:0010468;GO:0010556;GO:0010558;GO:0010605;GO:0010629;GO:0019219;GO:0019222;GO:0030154;GO:0031323;GO:0031324;GO:…	K09422	3IDS2	K	sp|Q50EX6|ODO1_PETHY MYB-like transcription factor ODO1 OS=Petunia hybrida OX=4102 GN=ODO1 PE=2 SV=1	TVU11752.1 hypothetical protein EJB05_45354 [Eragrostis curvula]	GO:0006355//regulation of transcription, DNA-templated;GO:0006357//regulation of transcription by RNA polymerase II;GO:0008150//biological_process;GO:0009889//regulation of biosynthetic process;GO:0009890//negative regulation of biosynthetic process;GO:0009892//negative regulation of metabolic process;GO:0009987//cellular process;GO:0010468//regulation of gene expression;GO:0010556//regulation of…	GO:0005575//cellular_component;GO:0005622//intracellular anatomical structure;GO:0005623//obsolete cell;GO:0005634//nucleus;GO:0043226//organelle;GO:0043227//membrane-bounded organelle;GO:0043229//intracellular organelle;GO:0043231//intracellular membrane-bounded organelle;GO:0044424//obsolete intracellular part;GO:0044464//obsolete cell part;	GO:0000976//transcription cis-regulatory region binding;GO:0000981//DNA-binding transcription factor activity, RNA polymerase II-specific;GO:0000988//obsolete transcription factor activity, protein binding;GO:0000989//obsolete transcription factor activity, transcription factor binding;GO:0001067//transcription regulatory region nucleic acid binding;GO:0001076//obsolete transcription factor activ…	-
Zjn_sc00027.1.g02380.1.am.mkhc	up	1.58524	0.00101753	up	1.23074	0.0109667	up	1.62624	0.00275128	Zjn_sc00027.1	907943	912554	+	2415	Zjn_sc00027.1.g02380.1.am.mkhc	-	-	3I6S3	K	sp|Q9LNC4|GTE4_ARATH Transcription factor GTE4 OS=Arabidopsis thaliana OX=3702 GN=GTE4 PE=2 SV=1	TVU33286.1 hypothetical protein EJB05_25079 [Eragrostis curvula]	-	-	-	-
Zjn_sc00086.1.g02980.1.sm.mk	down	-5.10963	0.016491	down	-3.63195	0.0479008	down	-5.29122	0.0253502	Zjn_sc00086.1	1254482	1254991	-	510	Zjn_sc00086.1.g02980.1.sm.mk	GO:0003674;GO:0003700;GO:0006355;GO:0007154;GO:0007165;GO:0008150;GO:0009719;GO:0009725;GO:0009741;GO:0009742;GO:0009755;GO:0009889;GO:0009987;GO:0010033;GO:0010468;GO:0010556;GO:0014070;GO:0019219;GO:0019222;GO:0023052;GO:0031323;GO:0031326;GO:0032870;GO:0033993;GO:0040008;GO:0042221;GO:0043401;GO:0048545;GO:0050789;GO:0050794;GO:0050896;GO:0051171;GO:0051252;GO:0051716;GO:0060255;GO:0065007;GO:…	-	3IIVE	S	sp|Q9M0B9|IBL1_ARATH Transcription factor IBH1-like 1 OS=Arabidopsis thaliana OX=3702 GN=IBL1 PE=1 SV=1	XP_004951704.1 transcription factor IBH1-like 1 [Setaria italica] &gt;RCV05209.1 hypothetical protein SETIT_1G064600v2 [Setaria italica]	GO:0006355//regulation of transcription, DNA-templated;GO:0007154//cell communication;GO:0007165//signal transduction;GO:0008150//biological_process;GO:0009719//response to endogenous stimulus;GO:0009725//response to hormone;GO:0009741//response to brassinosteroid;GO:0009742//brassinosteroid mediated signaling pathway;GO:0009755//hormone-mediated signaling pathway;GO:0009889//regulation of biosyn…	-	GO:0003674//molecular_function;GO:0003700//DNA-binding transcription factor activity;GO:0140110//transcription regulator activity;	-
Zjn_sc00059.1.g00100.1.sm.mk	down	-5.4446	3.42281e-22	down	-1.14261	0.0103606	down	-5.5021	8.14788e-19	Zjn_sc00059.1	58908	61964	-	870	Zjn_sc00059.1.g00100.1.sm.mk	-	-	3IEVI	K	sp|E5RQA1|GHD7_ORYSJ Transcription factor GHD7 OS=Oryza sativa subsp. japonica OX=39947 GN=GHD7 PE=1 SV=1	TVU31693.1 hypothetical protein EJB05_23391 [Eragrostis curvula]	-	-	-	-
Zjn_sc00027.1.g03420.1.am.mkhc	up	2.77585	1.38901e-08	up	2.84803	0.00817711	up	3.80066	1.73093e-08	Zjn_sc00027.1	1280312	1282089	+	1221	Zjn_sc00027.1.g03420.1.am.mkhc	GO:0003674;GO:0003676;GO:0003677;GO:0003700;GO:0005488;GO:0006109;GO:0006110;GO:0006140;GO:0006355;GO:0006629;GO:0006638;GO:0006639;GO:0006641;GO:0008150;GO:0008152;GO:0008610;GO:0009058;GO:0009743;GO:0009744;GO:0009889;GO:0009891;GO:0009893;GO:0009894;GO:0009987;GO:0010033;GO:0010468;GO:0010556;GO:0010557;GO:0010604;GO:0019219;GO:0019220;GO:0019222;GO:0019432;GO:0030808;GO:0030811;GO:0031323;GO:…	-	3IDCZ	K	sp|Q6X5Y6|WRI1_ARATH Ethylene-responsive transcription factor WRI1 OS=Arabidopsis thaliana OX=3702 GN=WRI1 PE=1 SV=1	TVU20444.1 hypothetical protein EJB05_36652, partial [Eragrostis curvula]	GO:0006109//regulation of carbohydrate metabolic process;GO:0006110//regulation of glycolytic process;GO:0006140//regulation of nucleotide metabolic process;GO:0006355//regulation of transcription, DNA-templated;GO:0006629//lipid metabolic process;GO:0006638//neutral lipid metabolic process;GO:0006639//acylglycerol metabolic process;GO:0006641//triglyceride metabolic process;GO:0008150//biologica…	-	GO:0003674//molecular_function;GO:0003676//nucleic acid binding;GO:0003677//DNA binding;GO:0003700//DNA-binding transcription factor activity;GO:0005488//binding;GO:0097159//organic cyclic compound binding;GO:0140110//transcription regulator activity;GO:1901363//heterocyclic compound binding;	-
Zjn_sc00039.1.g01200.1.sm.mk	down	-1.17885	0.00881383	down	-1.3485	0.002833	down	-1.70161	0.000696271	Zjn_sc00039.1	531601	534856	-	1038	Zjn_sc00039.1.g01200.1.sm.mk	GO:0000976;GO:0001067;GO:0001101;GO:0003674;GO:0003676;GO:0003677;GO:0003690;GO:0003700;GO:0005488;GO:0005575;GO:0005622;GO:0005623;GO:0005634;GO:0006355;GO:0006950;GO:0006970;GO:0007154;GO:0007165;GO:0008150;GO:0009414;GO:0009415;GO:0009628;GO:0009651;GO:0009719;GO:0009725;GO:0009737;GO:0009738;GO:0009755;GO:0009889;GO:0009987;GO:0010033;GO:0010035;GO:0010468;GO:0010556;GO:0019219;GO:0019222;GO:…	K14432	3IDA2	K	sp|Q6ZDF3|TRAB1_ORYSJ bZIP transcription factor TRAB1 OS=Oryza sativa subsp. japonica OX=39947 GN=TRAB1 PE=1 SV=2	XP_004957010.1 bZIP transcription factor TRAB1 [Setaria italica] &gt;XP_034578166.1 bZIP transcription factor TRAB1-like [Setaria viridis] &gt;RCV11966.1 hypothetical protein SETIT_2G229500v2 [Setaria italica] &gt;TKW33491.1 hypothetical protein SEVIR_2G239700v2 [Setaria viridis]	GO:0001101//response to acid chemical;GO:0006355//regulation of transcription, DNA-templated;GO:0006950//response to stress;GO:0006970//response to osmotic stress;GO:0007154//cell communication;GO:0007165//signal transduction;GO:0008150//biological_process;GO:0009414//response to water deprivation;GO:0009415//response to water;GO:0009628//response to abiotic stimulus;GO:0009651//response to salt …	GO:0005575//cellular_component;GO:0005622//intracellular anatomical structure;GO:0005623//obsolete cell;GO:0005634//nucleus;GO:0043226//organelle;GO:0043227//membrane-bounded organelle;GO:0043229//intracellular organelle;GO:0043231//intracellular membrane-bounded organelle;GO:0044424//obsolete intracellular part;GO:0044464//obsolete cell part;	GO:0000976//transcription cis-regulatory region binding;GO:0001067//transcription regulatory region nucleic acid binding;GO:0003674//molecular_function;GO:0003676//nucleic acid binding;GO:0003677//DNA binding;GO:0003690//double-stranded DNA binding;GO:0003700//DNA-binding transcription factor activity;GO:0005488//binding;GO:0043565//sequence-specific DNA binding;GO:0044212//transcription cis-regu…	ko04075(Plant hormone signal transduction)
Zjn_sc00112.1.g00550.1.sm.mkhc	down	-3.24261	1.11502e-11	down	-1.5599	0.000439958	down	-3.22725	3.1585e-09	Zjn_sc00112.1	393561	396066	+	2329	Zjn_sc00112.1.g00550.1.sm.mkhc	-	-	3I81E	K	sp|Q7Y214|GTE7_ARATH Transcription factor GTE7 OS=Arabidopsis thaliana OX=3702 GN=GTE7 PE=2 SV=1	TVU43166.1 hypothetical protein EJB05_09611, partial [Eragrostis curvula] &gt;TVU43167.1 hypothetical protein EJB05_09612, partial [Eragrostis curvula]	-	-	-	-
Zjn_sc00004.1.g06320.1.am.mk	up	1.14665	0.0232582	up	1.18647	0.016903	up	1.22125	0.0185782	Zjn_sc00004.1	2722091	2722972	-	882	Zjn_sc00004.1.g06320.1.am.mk	GO:0000160;GO:0001101;GO:0002218;GO:0002252;GO:0002253;GO:0002376;GO:0002682;GO:0002684;GO:0003674;GO:0003700;GO:0005575;GO:0005622;GO:0005623;GO:0005634;GO:0006355;GO:0006950;GO:0006952;GO:0006955;GO:0007154;GO:0007165;GO:0008150;GO:0009605;GO:0009607;GO:0009617;GO:0009682;GO:0009719;GO:0009723;GO:0009725;GO:0009753;GO:0009755;GO:0009864;GO:0009867;GO:0009873;GO:0009888;GO:0009889;GO:0009891;GO:…	K09286	3ICI4	K	sp|O80337|EF100_ARATH Ethylene-responsive transcription factor 1A OS=Arabidopsis thaliana OX=3702 GN=ERF1A PE=1 SV=2	XP_002448280.1 ethylene-responsive transcription factor 2 [Sorghum bicolor] &gt;EES12608.1 hypothetical protein SORBI_3006G167800 [Sorghum bicolor] &gt;KAG0526882.1 hypothetical protein BDA96_06G184100 [Sorghum bicolor] &gt;KAG0526883.1 hypothetical protein BDA96_06G184100 [Sorghum bicolor] &gt;KXG26834.1 hypothetical protein SORBI_3006G167800 [Sorghum bicolor] &gt;OQU82076.1 hypothetical protein…	GO:0000160//phosphorelay signal transduction system;GO:0001101//response to acid chemical;GO:0002218//activation of innate immune response;GO:0002252//immune effector process;GO:0002253//activation of immune response;GO:0002376//immune system process;GO:0002682//regulation of immune system process;GO:0002684//positive regulation of immune system process;GO:0006355//regulation of transcription, DN…	GO:0005575//cellular_component;GO:0005622//intracellular anatomical structure;GO:0005623//obsolete cell;GO:0005634//nucleus;GO:0043226//organelle;GO:0043227//membrane-bounded organelle;GO:0043229//intracellular organelle;GO:0043231//intracellular membrane-bounded organelle;GO:0044424//obsolete intracellular part;GO:0044464//obsolete cell part;	GO:0003674//molecular_function;GO:0003700//DNA-binding transcription factor activity;GO:0140110//transcription regulator activity;	-
Zjn_sc00093.1.g00260.1.sm.mkhc	up	2.16895	5.27405e-06	up	2.50713	1.28348e-07	up	1.55218	0.00378192	Zjn_sc00093.1	110786	114688	+	942	Zjn_sc00093.1.g00260.1.sm.mkhc	GO:0003674;GO:0003676;GO:0003677;GO:0003700;GO:0005488;GO:0005575;GO:0005622;GO:0005623;GO:0005634;GO:0006139;GO:0006259;GO:0006260;GO:0006261;GO:0006275;GO:0006355;GO:0006725;GO:0006807;GO:0007049;GO:0008150;GO:0008152;GO:0008156;GO:0009058;GO:0009059;GO:0009889;GO:0009890;GO:0009892;GO:0009987;GO:0010468;GO:0010556;GO:0010558;GO:0010564;GO:0010605;GO:0010948;GO:0019219;GO:0019222;GO:0022402;GO:…	-	3IBYI	K	sp|Q8LSZ4|E2FE_ARATH E2F transcription factor-like E2FE OS=Arabidopsis thaliana OX=3702 GN=E2FE PE=1 SV=1	KAG0513685.1 hypothetical protein BDA96_10G123400 [Sorghum bicolor]	GO:0006139//nucleobase-containing compound metabolic process;GO:0006259//DNA metabolic process;GO:0006260//DNA replication;GO:0006261//DNA-dependent DNA replication;GO:0006275//regulation of DNA replication;GO:0006355//regulation of transcription, DNA-templated;GO:0006725//cellular aromatic compound metabolic process;GO:0006807//nitrogen compound metabolic process;GO:0007049//cell cycle;GO:000815…	GO:0005575//cellular_component;GO:0005622//intracellular anatomical structure;GO:0005623//obsolete cell;GO:0005634//nucleus;GO:0043226//organelle;GO:0043227//membrane-bounded organelle;GO:0043229//intracellular organelle;GO:0043231//intracellular membrane-bounded organelle;GO:0044424//obsolete intracellular part;GO:0044464//obsolete cell part;	GO:0003674//molecular_function;GO:0003676//nucleic acid binding;GO:0003677//DNA binding;GO:0003700//DNA-binding transcription factor activity;GO:0005488//binding;GO:0097159//organic cyclic compound binding;GO:0140110//transcription regulator activity;GO:1901363//heterocyclic compound binding;	-
Zjn_sc00017.1.g04260.1.sm.mkhc	up	2.92391	1.53404e-09	up	3.0966	0.00123666	up	4.50467	4.3922e-17	Zjn_sc00017.1	1914513	1918247	+	2527	Zjn_sc00017.1.g04260.1.sm.mkhc	GO:0003674;GO:0003676;GO:0003677;GO:0003700;GO:0005488;GO:0005575;GO:0005622;GO:0005623;GO:0005634;GO:0006355;GO:0006950;GO:0008150;GO:0009266;GO:0009408;GO:0009628;GO:0009889;GO:0010033;GO:0010200;GO:0010243;GO:0010468;GO:0010556;GO:0019219;GO:0019222;GO:0031323;GO:0031326;GO:0042221;GO:0042493;GO:0043226;GO:0043227;GO:0043229;GO:0043231;GO:0044424;GO:0044464;GO:0050789;GO:0050794;GO:0050896;GO:…	K09419	3I5YX	K	sp|Q6H6Q7|HSFA3_ORYSJ Heat stress transcription factor A-3 OS=Oryza sativa subsp. japonica OX=39947 GN=HSFA3 PE=2 SV=1	XP_039843408.1 heat stress transcription factor A-3-like [Panicum virgatum] &gt;KAG2658795.1 hypothetical protein PVAP13_1KG309400 [Panicum virgatum]	GO:0006355//regulation of transcription, DNA-templated;GO:0006950//response to stress;GO:0008150//biological_process;GO:0009266//response to temperature stimulus;GO:0009408//response to heat;GO:0009628//response to abiotic stimulus;GO:0009889//regulation of biosynthetic process;GO:0010033//response to organic substance;GO:0010200//response to chitin;GO:0010243//response to organonitrogen compound…	GO:0005575//cellular_component;GO:0005622//intracellular anatomical structure;GO:0005623//obsolete cell;GO:0005634//nucleus;GO:0043226//organelle;GO:0043227//membrane-bounded organelle;GO:0043229//intracellular organelle;GO:0043231//intracellular membrane-bounded organelle;GO:0044424//obsolete intracellular part;GO:0044464//obsolete cell part;	GO:0003674//molecular_function;GO:0003676//nucleic acid binding;GO:0003677//DNA binding;GO:0003700//DNA-binding transcription factor activity;GO:0005488//binding;GO:0097159//organic cyclic compound binding;GO:0140110//transcription regulator activity;GO:1901363//heterocyclic compound binding;	-
Zjn_sc00002.1.g13730.1.am.mk	down	-7.61099	1.10134e-36	down	-3.81606	2.18028e-15	down	-8.88627	1.78906e-36	Zjn_sc00002.1	6363081	6364791	-	1149	Zjn_sc00002.1.g13730.1.am.mk	GO:0003674;GO:0003700;GO:0006355;GO:0006950;GO:0008150;GO:0009266;GO:0009314;GO:0009408;GO:0009416;GO:0009628;GO:0009642;GO:0009644;GO:0009889;GO:0010468;GO:0010556;GO:0019219;GO:0019222;GO:0031323;GO:0031326;GO:0032268;GO:0050789;GO:0050794;GO:0050896;GO:0051171;GO:0051246;GO:0051252;GO:0060255;GO:0065007;GO:0080090;GO:0140110;GO:1903506;GO:2000112;GO:2001141	K09419	3IBFM	K	sp|Q8H7Y6|HFA2D_ORYSJ Heat stress transcription factor A-2d OS=Oryza sativa subsp. japonica OX=39947 GN=HSFA2D PE=2 SV=2	TVU48306.1 hypothetical protein EJB05_07939 [Eragrostis curvula]	GO:0006355//regulation of transcription, DNA-templated;GO:0006950//response to stress;GO:0008150//biological_process;GO:0009266//response to temperature stimulus;GO:0009314//response to radiation;GO:0009408//response to heat;GO:0009416//response to light stimulus;GO:0009628//response to abiotic stimulus;GO:0009642//response to light intensity;GO:0009644//response to high light intensity;GO:000988…	-	GO:0003674//molecular_function;GO:0003700//DNA-binding transcription factor activity;GO:0140110//transcription regulator activity;	-
Zjn_sc00057.1.g01860.1.am.mk	down	-2.1144	0.0423407	down	-2.20047	0.0428976	down	-3.06206	0.0112672	Zjn_sc00057.1	1699237	1699587	-	351	Zjn_sc00057.1.g01860.1.am.mk	GO:0005575;GO:0005622;GO:0005623;GO:0005634;GO:0008150;GO:0043226;GO:0043227;GO:0043229;GO:0043231;GO:0044424;GO:0044464;GO:0048519;GO:0048579;GO:0048580;GO:0048581;GO:0048583;GO:0048585;GO:0048586;GO:0050789;GO:0050793;GO:0051093;GO:0051239;GO:0051241;GO:0065007;GO:2000026;GO:2000028;GO:2000241;GO:2000242	-	3IIMJ	K	sp|E5RQA1|GHD7_ORYSJ Transcription factor GHD7 OS=Oryza sativa subsp. japonica OX=39947 GN=GHD7 PE=1 SV=1	TVU06873.1 hypothetical protein EJB05_46909, partial [Eragrostis curvula]	GO:0008150//biological_process;GO:0048519//negative regulation of biological process;GO:0048579//negative regulation of long-day photoperiodism, flowering;GO:0048580//regulation of post-embryonic development;GO:0048581//negative regulation of post-embryonic development;GO:0048583//regulation of response to stimulus;GO:0048585//negative regulation of response to stimulus;GO:0048586//regulation of …	GO:0005575//cellular_component;GO:0005622//intracellular anatomical structure;GO:0005623//obsolete cell;GO:0005634//nucleus;GO:0043226//organelle;GO:0043227//membrane-bounded organelle;GO:0043229//intracellular organelle;GO:0043231//intracellular membrane-bounded organelle;GO:0044424//obsolete intracellular part;GO:0044464//obsolete cell part;	-	-
Zjn_sc00002.1.g00090.1.sm.mkhc	down	-1.67338	0.010947	down	-1.66253	0.0111137	down	-2.50165	0.000671328	Zjn_sc00002.1	116861	119611	-	1857	Zjn_sc00002.1.g00090.1.sm.mkhc	GO:0003674;GO:0003700;GO:0005575;GO:0005622;GO:0005623;GO:0005634;GO:0006355;GO:0006873;GO:0006875;GO:0006879;GO:0006950;GO:0007154;GO:0008150;GO:0009267;GO:0009605;GO:0009889;GO:0009987;GO:0009991;GO:0010106;GO:0010468;GO:0010556;GO:0019219;GO:0019222;GO:0019725;GO:0030003;GO:0031323;GO:0031326;GO:0031667;GO:0031668;GO:0031669;GO:0033554;GO:0042592;GO:0042594;GO:0043226;GO:0043227;GO:0043229;GO:…	-	3ICIB	K	sp|Q10KL8|IRO3_ORYSJ Protein IRON-RELATED TRANSCRIPTION FACTOR 3 OS=Oryza sativa subsp. japonica OX=39947 GN=IRO3 PE=2 SV=1	ACG32051.1 amelogenin precursor like protein [Zea mays]	GO:0006355//regulation of transcription, DNA-templated;GO:0006873//cellular ion homeostasis;GO:0006875//cellular metal ion homeostasis;GO:0006879//cellular iron ion homeostasis;GO:0006950//response to stress;GO:0007154//cell communication;GO:0008150//biological_process;GO:0009267//cellular response to starvation;GO:0009605//response to external stimulus;GO:0009889//regulation of biosynthetic proc…	GO:0005575//cellular_component;GO:0005622//intracellular anatomical structure;GO:0005623//obsolete cell;GO:0005634//nucleus;GO:0043226//organelle;GO:0043227//membrane-bounded organelle;GO:0043229//intracellular organelle;GO:0043231//intracellular membrane-bounded organelle;GO:0044424//obsolete intracellular part;GO:0044464//obsolete cell part;	GO:0003674//molecular_function;GO:0003700//DNA-binding transcription factor activity;GO:0140110//transcription regulator activity;	-
Zjn_sc00112.1.g00080.1.sm.mkhc	down	-1.98159	3.58948e-05	down	-1.20885	0.00448205	down	-1.59164	0.00117307	Zjn_sc00112.1	55305	57631	+	1711	Zjn_sc00112.1.g00080.1.sm.mkhc	GO:0001101;GO:0002376;GO:0003674;GO:0003676;GO:0003677;GO:0003700;GO:0005488;GO:0005515;GO:0005516;GO:0005575;GO:0005622;GO:0005623;GO:0005634;GO:0006355;GO:0006950;GO:0006952;GO:0006955;GO:0007154;GO:0007165;GO:0008150;GO:0009605;GO:0009607;GO:0009617;GO:0009627;GO:0009719;GO:0009725;GO:0009751;GO:0009814;GO:0009862;GO:0009863;GO:0009889;GO:0009987;GO:0010033;GO:0010468;GO:0010556;GO:0014070;GO:…	K14431	3I4EF	K	sp|A0A0P0WFC8|TGAL6_ORYSJ Transcription factor TGAL6 OS=Oryza sativa subsp. japonica OX=39947 GN=TGAL6 PE=2 SV=1	TVU43037.1 hypothetical protein EJB05_09471 [Eragrostis curvula]	GO:0001101//response to acid chemical;GO:0002376//immune system process;GO:0006355//regulation of transcription, DNA-templated;GO:0006950//response to stress;GO:0006952//defense response;GO:0006955//immune response;GO:0007154//cell communication;GO:0007165//signal transduction;GO:0008150//biological_process;GO:0009605//response to external stimulus;GO:0009607//response to biotic stimulus;GO:00096…	GO:0005575//cellular_component;GO:0005622//intracellular anatomical structure;GO:0005623//obsolete cell;GO:0005634//nucleus;GO:0043226//organelle;GO:0043227//membrane-bounded organelle;GO:0043229//intracellular organelle;GO:0043231//intracellular membrane-bounded organelle;GO:0044424//obsolete intracellular part;GO:0044464//obsolete cell part;	GO:0003674//molecular_function;GO:0003676//nucleic acid binding;GO:0003677//DNA binding;GO:0003700//DNA-binding transcription factor activity;GO:0005488//binding;GO:0005515//protein binding;GO:0005516//calmodulin binding;GO:0043565//sequence-specific DNA binding;GO:0097159//organic cyclic compound binding;GO:0140110//transcription regulator activity;GO:1901363//heterocyclic compound binding;	ko04075(Plant hormone signal transduction)
Zjn_sc00014.1.g04600.1.sm.mkhc	down	-1.57017	0.0170619	down	-1.17301	0.0345083	down	-2.27516	0.000391651	Zjn_sc00014.1	2196437	2203572	+	1917	Zjn_sc00014.1.g04600.1.sm.mkhc	GO:0000003;GO:0003006;GO:0003674;GO:0003676;GO:0003677;GO:0003700;GO:0005488;GO:0005515;GO:0005575;GO:0005622;GO:0005623;GO:0005634;GO:0006355;GO:0007275;GO:0008150;GO:0009653;GO:0009791;GO:0009888;GO:0009889;GO:0009891;GO:0009893;GO:0009908;GO:0009909;GO:0009911;GO:0009933;GO:0010022;GO:0010073;GO:0010074;GO:0010077;GO:0010154;GO:0010468;GO:0010556;GO:0010557;GO:0010582;GO:0010604;GO:0010628;GO:…	K09264	3I40B	K	sp|Q10CQ1|MAD14_ORYSJ MADS-box transcription factor 14 OS=Oryza sativa subsp. japonica OX=39947 GN=MADS14 PE=1 SV=2	ABW84393.1 ZMM15 MADS-box protein [Zea mays]	GO:0000003//reproduction;GO:0003006//developmental process involved in reproduction;GO:0006355//regulation of transcription, DNA-templated;GO:0007275//multicellular organism development;GO:0008150//biological_process;GO:0009653//anatomical structure morphogenesis;GO:0009791//post-embryonic development;GO:0009888//tissue development;GO:0009889//regulation of biosynthetic process;GO:0009891//positi…	GO:0005575//cellular_component;GO:0005622//intracellular anatomical structure;GO:0005623//obsolete cell;GO:0005634//nucleus;GO:0043226//organelle;GO:0043227//membrane-bounded organelle;GO:0043229//intracellular organelle;GO:0043231//intracellular membrane-bounded organelle;GO:0044424//obsolete intracellular part;GO:0044464//obsolete cell part;	GO:0003674//molecular_function;GO:0003676//nucleic acid binding;GO:0003677//DNA binding;GO:0003700//DNA-binding transcription factor activity;GO:0005488//binding;GO:0005515//protein binding;GO:0046982//protein heterodimerization activity;GO:0046983//protein dimerization activity;GO:0097159//organic cyclic compound binding;GO:0140110//transcription regulator activity;GO:1901363//heterocyclic compo…	-
Zjn_sc00011.1.g07790.1.sm.mkhc	up	1.54202	0.00267887	up	2.15628	1.48781e-05	up	1.93911	0.000622872	Zjn_sc00011.1	4053164	4055111	-	1230	Zjn_sc00011.1.g07790.1.sm.mkhc	GO:0005575;GO:0005622;GO:0005623;GO:0005634;GO:0006355;GO:0008150;GO:0009889;GO:0009966;GO:0009968;GO:0010468;GO:0010556;GO:0010646;GO:0010648;GO:0019219;GO:0019222;GO:0023051;GO:0023057;GO:0031323;GO:0031326;GO:0043226;GO:0043227;GO:0043229;GO:0043231;GO:0044424;GO:0044464;GO:0048519;GO:0048523;GO:0048583;GO:0048585;GO:0050789;GO:0050794;GO:0051171;GO:0051252;GO:0060255;GO:0065007;GO:0080090;GO:…	K12126	3IDMG	K	sp|Q0JNI9|PIL15_ORYSJ Transcription factor PHYTOCHROME INTERACTING FACTOR-LIKE 15 OS=Oryza sativa subsp. japonica OX=39947 GN=PIL15 PE=1 SV=2	RLM93315.1 transcription factor APG-like isoform X1 [Panicum miliaceum]	GO:0006355//regulation of transcription, DNA-templated;GO:0008150//biological_process;GO:0009889//regulation of biosynthetic process;GO:0009966//regulation of signal transduction;GO:0009968//negative regulation of signal transduction;GO:0010468//regulation of gene expression;GO:0010556//regulation of macromolecule biosynthetic process;GO:0010646//regulation of cell communication;GO:0010648//negat…	GO:0005575//cellular_component;GO:0005622//intracellular anatomical structure;GO:0005623//obsolete cell;GO:0005634//nucleus;GO:0043226//organelle;GO:0043227//membrane-bounded organelle;GO:0043229//intracellular organelle;GO:0043231//intracellular membrane-bounded organelle;GO:0044424//obsolete intracellular part;GO:0044464//obsolete cell part;	-	ko04712(Circadian rhythm - plant);ko04075(Plant hormone signal transduction)
Zjn_sc00122.1.g01250.1.sm.mk	down	-6.62914	6.37457e-07	down	-3.50657	0.000284751	down	-Inf	1.89002e-05	Zjn_sc00122.1	689045	689713	-	669	Zjn_sc00122.1.g01250.1.sm.mk	GO:0000302;GO:0003674;GO:0003676;GO:0003677;GO:0003700;GO:0005488;GO:0005575;GO:0005622;GO:0005623;GO:0005634;GO:0006355;GO:0006950;GO:0006979;GO:0007275;GO:0008150;GO:0009719;GO:0009723;GO:0009725;GO:0009791;GO:0009889;GO:0009987;GO:0010033;GO:0010035;GO:0010038;GO:0010468;GO:0010556;GO:0019219;GO:0019222;GO:0022622;GO:0031323;GO:0031326;GO:0032501;GO:0032502;GO:0035864;GO:0035865;GO:0042221;GO:…	-	3II83	K	sp|A0A1X9PY88|ERN1_LOTJA Ethylene-responsive transcription factor ERN1 OS=Lotus japonicus OX=34305 GN=ERN1 PE=2 SV=1	CAD6224155.1 unnamed protein product [Miscanthus lutarioriparius]	GO:0000302//response to reactive oxygen species;GO:0006355//regulation of transcription, DNA-templated;GO:0006950//response to stress;GO:0006979//response to oxidative stress;GO:0007275//multicellular organism development;GO:0008150//biological_process;GO:0009719//response to endogenous stimulus;GO:0009723//response to ethylene;GO:0009725//response to hormone;GO:0009791//post-embryonic developmen…	GO:0005575//cellular_component;GO:0005622//intracellular anatomical structure;GO:0005623//obsolete cell;GO:0005634//nucleus;GO:0043226//organelle;GO:0043227//membrane-bounded organelle;GO:0043229//intracellular organelle;GO:0043231//intracellular membrane-bounded organelle;GO:0044424//obsolete intracellular part;GO:0044464//obsolete cell part;	GO:0003674//molecular_function;GO:0003676//nucleic acid binding;GO:0003677//DNA binding;GO:0003700//DNA-binding transcription factor activity;GO:0005488//binding;GO:0043565//sequence-specific DNA binding;GO:0097159//organic cyclic compound binding;GO:0140110//transcription regulator activity;GO:1901363//heterocyclic compound binding;	-
Zjn_sc00011.1.g02490.1.sm.mk	up	4.36482	1.49401e-06	up	2.71813	0.00197436	up	5.78257	2.36341e-12	Zjn_sc00011.1	1189898	1190760	+	759	Zjn_sc00011.1.g02490.1.sm.mk	GO:0001101;GO:0003674;GO:0003700;GO:0005575;GO:0005622;GO:0005623;GO:0005634;GO:0006355;GO:0006950;GO:0006970;GO:0008150;GO:0009628;GO:0009719;GO:0009725;GO:0009737;GO:0009889;GO:0010033;GO:0010468;GO:0010556;GO:0019219;GO:0019222;GO:0031323;GO:0031326;GO:0033993;GO:0042221;GO:0043226;GO:0043227;GO:0043229;GO:0043231;GO:0044424;GO:0044464;GO:0050789;GO:0050794;GO:0050896;GO:0051171;GO:0051252;GO:…	K09419	3I8I6	K	sp|Q942D6|HFC1B_ORYSJ Heat stress transcription factor C-1b OS=Oryza sativa subsp. japonica OX=39947 GN=HSFC1B PE=2 SV=1	TVU35206.1 hypothetical protein EJB05_17084 [Eragrostis curvula]	GO:0001101//response to acid chemical;GO:0006355//regulation of transcription, DNA-templated;GO:0006950//response to stress;GO:0006970//response to osmotic stress;GO:0008150//biological_process;GO:0009628//response to abiotic stimulus;GO:0009719//response to endogenous stimulus;GO:0009725//response to hormone;GO:0009737//response to abscisic acid;GO:0009889//regulation of biosynthetic process;GO:…	GO:0005575//cellular_component;GO:0005622//intracellular anatomical structure;GO:0005623//obsolete cell;GO:0005634//nucleus;GO:0043226//organelle;GO:0043227//membrane-bounded organelle;GO:0043229//intracellular organelle;GO:0043231//intracellular membrane-bounded organelle;GO:0044424//obsolete intracellular part;GO:0044464//obsolete cell part;	GO:0003674//molecular_function;GO:0003700//DNA-binding transcription factor activity;GO:0140110//transcription regulator activity;	-
Zjn_sc00027.1.g02390.1.am.mkhc	up	1.51358	0.00173577	up	1.33363	0.00656931	up	1.85325	0.000655071	Zjn_sc00027.1	914158	918232	+	2293	Zjn_sc00027.1.g02390.1.am.mkhc	-	-	3I6S3	K	sp|Q9LNC4|GTE4_ARATH Transcription factor GTE4 OS=Arabidopsis thaliana OX=3702 GN=GTE4 PE=2 SV=1	TVU33287.1 hypothetical protein EJB05_25080, partial [Eragrostis curvula]	-	-	-	-
Zjn_sc00015.1.g04530.1.sm.mkhc	down	-2.23294	0.00114276	down	-1.4427	0.0202867	down	-2.55825	0.000592927	Zjn_sc00015.1	2636243	2642957	+	2061	Zjn_sc00015.1.g04530.1.sm.mkhc	-	-	3IE14	K	sp|Q9LEZ3|BIM1_ARATH Transcription factor BIM1 OS=Arabidopsis thaliana OX=3702 GN=BIM1 PE=1 SV=2	TVU05429.1 hypothetical protein EJB05_48592 [Eragrostis curvula]	-	-	-	-
Zjn_sc00013.1.g06170.1.am.mkhc	down	-3.24445	8.88505e-13	down	-1.25491	0.00354645	down	-2.82319	2.26051e-09	Zjn_sc00013.1	3044440	3051005	+	2676	Zjn_sc00013.1.g06170.1.am.mkhc	GO:0005575;GO:0005622;GO:0005623;GO:0005634;GO:0006355;GO:0007275;GO:0007389;GO:0008150;GO:0009889;GO:0009891;GO:0009893;GO:0009966;GO:0009968;GO:0010468;GO:0010556;GO:0010557;GO:0010604;GO:0010628;GO:0010646;GO:0010648;GO:0019219;GO:0019222;GO:0023051;GO:0023057;GO:0031323;GO:0031325;GO:0031326;GO:0031328;GO:0032501;GO:0032502;GO:0043226;GO:0043227;GO:0043229;GO:0043231;GO:0044424;GO:0044464;GO:…	K16189	3IEAZ	K	sp|Q10CH5|PIL13_ORYSJ Transcription factor PHYTOCHROME INTERACTING FACTOR-LIKE 13 OS=Oryza sativa subsp. japonica OX=39947 GN=PIL13 PE=1 SV=1	RLN39566.1 transcription factor PIF4-like isoform X1 [Panicum miliaceum]	GO:0006355//regulation of transcription, DNA-templated;GO:0007275//multicellular organism development;GO:0007389//pattern specification process;GO:0008150//biological_process;GO:0009889//regulation of biosynthetic process;GO:0009891//positive regulation of biosynthetic process;GO:0009893//positive regulation of metabolic process;GO:0009966//regulation of signal transduction;GO:0009968//negative r…	GO:0005575//cellular_component;GO:0005622//intracellular anatomical structure;GO:0005623//obsolete cell;GO:0005634//nucleus;GO:0043226//organelle;GO:0043227//membrane-bounded organelle;GO:0043229//intracellular organelle;GO:0043231//intracellular membrane-bounded organelle;GO:0044424//obsolete intracellular part;GO:0044464//obsolete cell part;	-	ko04075(Plant hormone signal transduction)
